# Supplementary material for: A zinc finger transcription factor enables social behaviors while controlling transposable elements and immune response in prefrontal cortex
Source: Transl Psychiatry. 2024 Jan 25;14:59. doi: 10.1038/s41398-024-02775-5 (PMC10810849; doi:10.1038/s41398-024-02775-5)
Supplement: Supplementary file 9 — Supplementary Table 1 - 24h NFD vs VPR TEs and DEGs [file 41398_2024_2775_MOESM9_ESM.csv]

	baseMean	log2FoldChange	lfcSE	stat	pvalue	padj
ENSMUSG00000113355.2_Gm48888	21.3902281	1.282453076	0.351928165	-3.644076274	0.000268354	0.999771147
ENSMUSG00000112391.2_Gm48230	45.21537803	0.950744941	0.261525555	-3.63538065	0.00027757	0.999771147
ENSMUSG00000033196.18_Myh2	13.28802694	1.962239293	0.574103772	-3.417917439	0.000631022	0.999771147
ENSMUSG00000105374.2_Gm42551	35.32544059	0.861069134	0.252834271	-3.405666218	0.000660028	0.999771147
TE_ MER63D:hAT-Blackjack:DNA	120.6216391	0.616847241	0.185303122	-3.328855083	0.000872038	0.999771147
ENSMUSG00000024870.7_Rab1b	1029.605258	-0.296965024	0.089720827	3.309878376	0.000933365	0.999771147
ENSMUSG00002076977.1_5S_rRNA	3.464516256	3.005825353	0.910514902	-3.301236857	0.000962596	0.999771147
ENSMUSG00000107009.2_6720475M21Rik	28.66402669	0.989474311	0.302309429	-3.273051433	0.001063931	0.999771147
ENSMUSG00000074796.11_Slc4a11	79.83723545	1.136449122	0.347349109	-3.271777853	0.001068735	0.999771147
ENSMUSG00000082941.2_Gm12850	2.735121378	3.702682976	1.140451871	-3.246680609	0.001167593	0.999771147
ENSMUSG00000091288.2_Gm17075	8.095907226	1.608959254	0.49677957	-3.238779027	0.001200425	0.999771147
ENSMUSG00000064366.1_mt-Tl2	33.68116116	0.962265282	0.297928044	-3.229858018	0.001238517	0.999771147
TE_ GSAT_MM:Satellite:Satellite	3905.280375	1.417387588	0.441203955	-3.212545061	0.001315645	0.999771147
ENSMUSG00000086503.5_Xist	6.379775184	1.934334772	0.61118884	-3.164872532	0.001551509	0.999771147
ENSMUSG00000107779.2_Gm43874	69.99881009	0.884174795	0.281843677	-3.137110626	0.001706217	0.999771147
ENSMUSG00000055523.8_Gucy2g	59.0389572	-1.080431477	0.348894189	3.096731071	0.001956673	0.999771147
ENSMUSG00000102633.2_Gm38224	11.58032626	1.292349961	0.420067969	-3.076525839	0.002094282	0.999771147
ENSMUSG00000021951.8_Eef1akmt1	85.16658395	-0.639329995	0.209521783	3.051377215	0.002277942	0.999771147
ENSMUSG00000103821.2_D430013B06Rik	18.33762348	1.109479065	0.367889678	-3.015792864	0.002563083	0.999771147
ENSMUSG00000064369.1_mt-Te	542.059334	0.640559207	0.213590019	-2.999012826	0.002708559	0.999771147
ENSMUSG00000026958.14_Dpp7	158.6706516	-0.414736389	0.139206265	2.979293989	0.002889134	0.999771147
ENSMUSG00000091285.3_Gm17430	2.656657941	-3.535877762	1.188235308	2.975738676	0.002922838	0.999771147
ENSMUSG00000098905.3_Zfp953	14.7825006	1.144930804	0.387548048	-2.954293819	0.003133855	0.999771147
ENSMUSG00000103959.3_Gm37720	49.09489774	0.829919579	0.281017905	-2.953262278	0.003144347	0.999771147
ENSMUSG00000121126.1	3.874701317	2.526868968	0.861728447	-2.932326275	0.003364331	0.999771147
ENSMUSG00000054237.7_Fra10ac1	81.4871094	0.58423135	0.202034235	-2.891744307	0.003831096	0.999771147
TE_ Charlie25:hAT-Charlie:DNA	326.102216	0.372487785	0.12895297	-2.888555306	0.00387016	0.999771147
ENSMUSG00000095891.8_Gm10717	17.09098485	2.632373105	0.914469024	-2.878580943	0.003994688	0.999771147
ENSMUSG00000119880.1_Gm22716	3.485242161	2.405231454	0.837234278	-2.872829645	0.004068134	0.999771147
ENSMUSG00000020308.8_Tpgs1	307.9398386	-0.363142071	0.126691157	2.866356887	0.004152259	0.999771147
ENSMUSG00000038583.14_Pln	34.96752107	0.676300773	0.237790503	-2.844103386	0.004453659	0.999771147
ENSMUSG00000031932.15_Gpr83	242.9728336	0.629402478	0.221673343	-2.839324166	0.00452092	0.999771147
ENSMUSG00000090040.2_Gm16232	22.13600346	1.013748254	0.358102031	-2.830892218	0.004641836	0.999771147
ENSMUSG00000104138.2_Gm36949	59.34706146	0.849442321	0.300818144	-2.823773558	0.00474619	0.999771147
ENSMUSG00002076258.1_U4	4.544149203	2.074858634	0.735107445	-2.822524311	0.004764721	0.999771147
ENSMUSG00000045942.14_BC049762	2.283454158	3.438909115	1.218575927	-2.822072091	0.004771445	0.999771147
ENSMUSG00000082816.2_Gm11953	137.3348096	-0.508543079	0.180798387	2.81276337	0.004911778	0.999771147
ENSMUSG00000081139.2_Gm13333	2.340141055	3.46679554	1.233197062	-2.811225916	0.004935312	0.999771147
ENSMUSG00000090255.8_4921534H16Rik	185.1584262	0.463800837	0.165171648	-2.807993032	0.004985131	0.999771147
ENSMUSG00000062949.14_Atp11c	153.9906842	0.5874326	0.209873939	-2.798978293	0.005126458	0.999771147
ENSMUSG00000079164.11_Tlr5	12.95378453	1.430087977	0.512025086	-2.793003731	0.005222109	0.999771147
ENSMUSG00000085682.3_Gm14267	3.213734506	-3.842454178	1.378165651	2.788093126	0.00530193	0.999771147
ENSMUSG00000087691.2_Cd55os	6.107967709	1.489680251	0.536845362	-2.774877749	0.005522246	0.999771147
ENSMUSG00000112918.2_Gm18120	20.69883121	1.235154917	0.445344588	-2.773481367	0.005546002	0.999771147
ENSMUSG00000098299.3_Mir7224	2.329002424	3.430437409	1.238725655	-2.769327814	0.005617209	0.999771147
TE_ MER113A:hAT-Charlie:DNA	307.3460337	0.384510848	0.138908071	-2.768095798	0.005638488	0.999771147
TE_ UCON78:DNA:DNA	252.3082261	0.461514196	0.166831122	-2.766355526	0.00566867	0.999771147
ENSMUSG00000068579.6_Rpl7a-ps3	1.901237644	-3.67267277	1.332406821	2.75641997	0.005843791	0.999771147
ENSMUSG00000031787.9_Katnb1	577.8852997	-0.314222897	0.114570314	2.742620543	0.006095107	0.999771147
ENSMUSG00000064348.1_mt-Tn	325.4925661	0.559884444	0.204296396	-2.740549782	0.006133649	0.999771147
TE_ ORSL-2b:hAT-Tip100:DNA	329.9563197	0.414220574	0.151183767	-2.739848207	0.006146757	0.999771147
ENSMUSG00000106891.2_Gm43460	19.01985159	0.943088375	0.344313095	-2.739043005	0.006161831	0.999771147
ENSMUSG00000103932.2_Gm36963	28.98771689	0.682962109	0.249620352	-2.736003303	0.00621904	0.999771147
ENSMUSG00000102321.2_Gm37792	52.35197735	0.774710664	0.283431684	-2.733324135	0.00626986	0.999771147
ENSMUSG00000117025.2_Gm49950	9.91446826	1.293059715	0.473343629	-2.73175688	0.006299761	0.999771147
TE_ Tigger1a_Art:TcMar-Tigger:DNA	23.52068057	0.914689245	0.336445973	-2.718680911	0.00655428	0.999771147
ENSMUSG00000103696.2_Gm37531	56.03532739	0.523454734	0.192584574	-2.718051213	0.006566767	0.999771147
ENSMUSG00000064350.1_mt-Ty	475.6510641	0.618161599	0.227847359	-2.713051413	0.006666676	0.999771147
ENSMUSG00000020732.14_Rab37	12.46838666	-1.186297049	0.437345877	2.712491672	0.006677946	0.999771147
ENSMUSG00000024107.8_Lhcgr	5.031562398	1.792622151	0.661697235	-2.709127462	0.006746042	0.999771147
ENSMUSG00000086946.8_Gm15527	27.90216026	0.902726279	0.333520184	-2.706661613	0.006796349	0.999771147
ENSMUSG00000111987.2_Gm48809	19.9281118	0.948082482	0.350543075	-2.704610498	0.006838452	0.999771147
ENSMUSG00000079669.4_Gm17396	32.751016	0.840569095	0.310906328	-2.703608831	0.006859098	0.999771147
ENSMUSG00000108092.2_Gm44189	24.82766757	0.963499431	0.357182556	-2.697498564	0.006986259	0.999771147
ENSMUSG00000106665.2_Gm43389	37.06039974	0.719364634	0.267001381	-2.694235634	0.007055027	0.999771147
ENSMUSG00000005892.5_Trh	16.9064686	-1.169791181	0.435784295	2.684335331	0.007267417	0.999771147
ENSMUSG00000099616.2_4932413F04Rik	64.28206927	0.484799615	0.18074653	-2.682207039	0.007313818	0.999771147
ENSMUSG00000039103.13_Nexn	103.5505642	0.698302373	0.260944139	-2.676060774	0.007449314	0.999771147
ENSMUSG00000070699.6_Sars2	122.6728112	-0.446220358	0.166797739	2.675218262	0.007468061	0.999771147
ENSMUSG00000107571.2_Gm43877	24.19570039	0.915477282	0.342299159	-2.67449469	0.007484196	0.999771147
ENSMUSG00000102579.2_Gm37965	39.62521659	0.659074553	0.246475722	-2.673993799	0.007495384	0.999771147
ENSMUSG00000064349.1_mt-Tc	401.7105848	0.582630994	0.21828638	-2.669112904	0.007605188	0.999771147
TE_ L1M:L1:LINE	347.465651	0.42542154	0.159613634	-2.665320804	0.007691491	0.999771147
TE_ RLTR13D3A1:ERVK:LTR	608.9436434	0.391315429	0.14706574	-2.66081977	0.007795067	0.999771147
ENSMUSG00000100929.2_Gm28064	8.415042844	1.26794173	0.479087642	-2.646575742	0.008131129	0.999771147
ENSMUSG00000046589.8_Lrrc8e	2.736559477	-2.982143707	1.128921396	2.641586665	0.008251869	0.999771147
ENSMUSG00000025666.17_Tmem47	550.3576787	0.42027314	0.159407068	-2.636477449	0.008377177	0.999771147
ENSMUSG00000020198.9_Ap3d1	2835.331687	-0.212418963	0.080829095	2.628001261	0.00858882	0.999771147
ENSMUSG00000105027.2_Gm43676	5.700744791	2.184633891	0.831619819	-2.626962273	0.008615089	0.999771147
ENSMUSG00000057829.6_Gm5278	3.050372314	2.441323517	0.929847886	-2.625508487	0.008651965	0.999771147
ENSMUSG00000046321.9_Hs3st2	535.6160389	-0.568574617	0.217211407	2.61760938	0.00885481	0.999771147
ENSMUSG00000104621.2_Gm43185	26.39134306	1.121309975	0.428721175	-2.615476074	0.008910316	0.999771147
ENSMUSG00000113917.2_Gm48382	103.6957439	0.530350133	0.202828266	-2.614774278	0.008928644	0.999771147
ENSMUSG00000120371.1	9.561769498	1.13126187	0.43286236	-2.61344477	0.008963457	0.999771147
ENSMUSG00000026609.16_Ush2a	11.27743009	1.109643265	0.424625236	-2.61322967	0.008969101	0.999771147
ENSMUSG00000108367.3_Erfl	7.497602798	-1.301216576	0.49910964	2.607075623	0.009131919	0.999771147
ENSMUSG00000030760.15_Acer3	382.7722794	0.32749424	0.126129371	-2.596494667	0.009418037	0.999771147
ENSMUSG00000006542.14_Prkag3	4.210333677	2.653935044	1.022652318	-2.595148907	0.009454995	0.999771147
ENSMUSG00000067924.5_Rtl8b	1225.900521	-0.296928489	0.114604962	2.590886845	0.009572896	0.999771147
ENSMUSG00000064346.1_mt-Tw	54.44544265	0.651828003	0.251730663	-2.589386594	0.009614709	0.999771147
ENSMUSG00000038705.14_Gmeb2	354.6493487	0.264583416	0.102244254	-2.587758284	0.009660274	0.999771147
ENSMUSG00000102618.2_Gm37848	84.41641372	0.621395182	0.240534353	-2.583394733	0.009783332	0.999771147
ENSMUSG00000120869.1	10.13616704	1.134293828	0.439574017	-2.58043875	0.009867486	0.999771147
ENSMUSG00000112734.2_Gm47644	24.96106402	0.715607336	0.277811979	-2.57586926	0.009998845	0.999771147
TE_ EUTREP7:ERV1:LTR	47.57171894	0.629504987	0.244416237	-2.575544873	0.010008229	0.999771147
TE_ LTR89B:ERVL:LTR	103.0036601	0.437113272	0.170090078	-2.569892838	0.010172998	0.999771147
ENSMUSG00000040464.16_Gtpbp10	78.25334758	0.421603442	0.164407683	-2.564377976	0.010336092	0.999771147
ENSMUSG00000022603.10_Mroh4	10.26524278	-1.521875212	0.593749147	2.563161935	0.010372366	0.999771147
ENSMUSG00000064347.1_mt-Ta	117.6078594	0.569076874	0.222151898	-2.561656589	0.010417427	0.999771147
ENSMUSG00000042569.14_Dhrs7b	167.6287376	-0.319190135	0.12487881	2.555999175	0.010588337	0.999771147
ENSMUSG00002075204.1	3.191321614	3.392197241	1.327678296	-2.55498433	0.010619258	0.999771147
ENSMUSG00000108349.2_Gm18599	4.268238287	2.415824989	0.946336722	-2.552817547	0.010685546	0.999771147
ENSMUSG00002075117.1	1.655809665	3.556636253	1.393324396	-2.552626124	0.010691419	0.999771147
ENSMUSG00000000627.16_Sema4f	484.8341591	-0.331450581	0.129931096	2.550971937	0.010742298	0.999771147
ENSMUSG00000033813.16_Tcea1	499.8966188	0.399921533	0.156775226	-2.550923024	0.010743805	0.999771147
ENSMUSG00000051455.14_Meioc	11.53891866	1.022592646	0.400941228	-2.550480157	0.010757465	0.999771147
ENSMUSG00000000305.13_Cdh4	462.1324045	-0.463143815	0.182076506	2.543676965	0.010969248	0.999771147
ENSMUSG00000097303.4_3110083C13Rik	23.51756332	-0.735199154	0.289431696	2.540147343	0.011080578	0.999771147
ENSMUSG00000106753.2_Gm43230	7.336608781	1.625406694	0.640007625	-2.539667702	0.011095784	0.999771147
ENSMUSG00000064871.3_Snord58b	2.942476934	-2.256625856	0.889371452	2.537326614	0.011170269	0.999771147
ENSMUSG00000084757.9_1700057H15Rik	1.366161232	3.945908638	1.555368074	-2.536961318	0.011181931	0.999771147
ENSMUSG00000108196.2_Gm36328	8.642049374	1.527600269	0.602248949	-2.536493041	0.011196897	0.999771147
ENSMUSG00000027889.18_Ampd2	717.5504115	-0.267823827	0.105621707	2.53568925	0.011222627	0.999771147
ENSMUSG00000100303.5_2600014E21Rik	24.22517103	-1.942898486	0.766437953	2.534971654	0.011245643	0.999771147
ENSMUSG00000109115.2_Gm44669	5.571607258	1.744532718	0.68841635	-2.534124471	0.011272868	0.999771147
ENSMUSG00000102657.2_Gm37899	547.881302	0.411962531	0.162608063	-2.533469262	0.011293965	0.999771147
ENSMUSG00000117764.2_Gm50143	3.822014838	2.224272924	0.878113519	-2.53301296	0.011308677	0.999771147
ENSMUSG00000114588.2_Gm6411	59.42035207	0.675137004	0.266577075	-2.532614646	0.011321534	0.999771147
ENSMUSG00000081016.2_Olfr1397-ps1	21.40688448	0.868016054	0.343160565	-2.529474956	0.011423333	0.999771147
ENSMUSG00000030282.15_Cmas	453.2852029	-0.371591346	0.146924315	2.529134453	0.011434421	0.999771147
ENSMUSG00000105939.2_Gm43322	72.06091608	0.585056503	0.231598466	-2.526167431	0.011531451	0.999771147
TE_ Charlie12:hAT-Charlie:DNA	201.9154475	0.342254113	0.135508241	-2.525707008	0.011546573	0.999771147
ENSMUSG00000031170.15_Slc38a5	46.17081122	-0.899653576	0.356387886	2.524366316	0.011590708	0.999771147
ENSMUSG00002075520.1	401.8530567	-0.448811731	0.178073092	2.520379272	0.011722844	0.999771147
ENSMUSG00000062778.13_Chia1	12.42804475	1.042023962	0.413888388	-2.517644837	0.011814238	0.999771147
ENSMUSG00000104861.2_3110039M20Rik	67.41770504	0.499937689	0.198582767	-2.517528067	0.011818155	0.999771147
ENSMUSG00000082896.2_Gm5844	46.98627164	-0.50434104	0.200422672	2.516387163	0.011856486	0.999771147
ENSMUSG00000117084.2_Gm22146	25.14062978	1.002424735	0.398579275	-2.51499463	0.01190342	0.999771147
ENSMUSG00000087459.9_Csmd2os	60.26452867	0.646226673	0.256973364	-2.514761305	0.0119113	0.999771147
TE_ L1MCa:L1:LINE	3206.391488	0.383326099	0.152485716	-2.513849233	0.011942147	0.999771147
ENSMUSG00000050891.11_Tatdn1	212.6213889	0.275683912	0.109735627	-2.51225531	0.011996227	0.999771147
ENSMUSG00000105542.2_Gm34248	5.555584299	1.880626741	0.748655497	-2.512005519	0.012004721	0.999771147
ENSMUSG00000078796.5_Zfp541	15.64599305	-0.824226874	0.328157884	2.511677802	0.012015874	0.999771147
ENSMUSG00000096385.8_Gm11168	10.69778712	1.929707059	0.769250931	-2.508553427	0.012122663	0.999771147
ENSMUSG00000018428.16_Akap1	562.400764	-0.245801356	0.097999439	2.508191447	0.01213509	0.999771147
ENSMUSG00000064080.13_Fbln2	168.4651179	0.61441374	0.244964417	-2.50817546	0.012135639	0.999771147
ENSMUSG00000044522.9_A730020M07Rik	3.748397709	2.031572195	0.811164333	-2.504513712	0.012261985	0.999771147
ENSMUSG00000055409.15_Nell1	333.1476473	-0.812533371	0.325160974	2.498864978	0.012459177	0.999771147
ENSMUSG00000115518.2_Gm10791	147.3040009	0.569787031	0.228066562	-2.498336564	0.012477766	0.999771147
ENSMUSG00000091028.2_Gm10722	37.19069521	1.891237071	0.75710733	-2.497977495	0.012490412	0.999771147
ENSMUSG00000031397.12_Tktl1	2.877289406	2.778037508	1.11238228	-2.497376628	0.012511599	0.999771147
ENSMUSG00000041571.11_Selenow	2530.541188	-0.317771136	0.127479283	2.492727668	0.012676603	0.999771147
ENSMUSG00000095186.2_Gm10718	33.75552809	2.058375527	0.826905186	-2.489252167	0.012801213	0.999771147
ENSMUSG00000075020.8_Mir670hg	45.60708944	0.696306537	0.27992653	-2.487461754	0.012865829	0.999771147
ENSMUSG00000102276.2_2900069G24Rik	18.58700713	-0.745610171	0.299832027	2.486759602	0.012891248	0.999771147
ENSMUSG00000108943.2_Gm44559	90.14736451	0.483130601	0.194433968	-2.48480554	0.012962222	0.999771147
ENSMUSG00000085303.4_Gm16751	11.62923003	0.983114365	0.395867842	-2.483440835	0.013011995	0.999771147
ENSMUSG00000021432.16_Slc35b3	119.5285474	0.381176939	0.153588737	-2.481802679	0.013071964	0.999771147
ENSMUSG00000119033.2_Gm25819	1.404584015	3.332773175	1.344844427	-2.478184917	0.013205269	0.999771147
ENSMUSG00000117145.2_Gm4356	24.6223607	0.735318534	0.296805198	-2.477444929	0.013232683	0.999771147
ENSMUSG00000096201.2_Gm10715	2.434138729	3.503259009	1.416748681	-2.472745559	0.013407957	0.999771147
TE_ MER99:hAT:DNA	166.4882856	0.431669857	0.175249382	-2.463174775	0.013771277	0.999771147
TE_ RMER16B:ERVK:LTR	120.3930407	0.351913202	0.143139048	-2.458540879	0.013950289	0.999771147
ENSMUSG00000102176.2_Gm37871	10.41467781	-1.005611447	0.409052011	2.458395072	0.013955955	0.999771147
ENSMUSG00000103636.2_Gm38331	82.63821748	0.505851224	0.206093113	-2.454479023	0.01410889	0.999771147
TE_ Charlie4z:hAT-Charlie:DNA	908.4435483	0.279737222	0.113975105	-2.454371262	0.014113119	0.999771147
ENSMUSG00000082484.2_Gm16177	10.89093629	1.046621956	0.426595008	-2.453432264	0.014150019	0.999771147
ENSMUSG00000102776.2_Gm38162	96.78797763	0.574732578	0.23430488	-2.452926195	0.014169941	0.999771147
ENSMUSG00000097525.3_Platr31	12.98704224	-0.924170067	0.376806604	2.45263766	0.014181311	0.999771147
ENSMUSG00000061451.14_Tmem151a	3077.737251	-0.256493614	0.104717059	2.449396648	0.014309577	0.999771147
TE_ L5:RTE-X:LINE	130.5430955	0.412238129	0.168320785	-2.449121947	0.014320495	0.999771147
ENSMUSG00000014601.14_Strip1	844.577406	-0.24434044	0.099774059	2.448937566	0.014327828	0.999771147
ENSMUSG00000079444.10_Gm21981	270.9101634	-0.256214396	0.104690013	2.447362352	0.014390608	0.999771147
ENSMUSG00000021765.10_Fst	12.57591607	1.215680795	0.496980003	-2.446136239	0.014439643	0.999771147
ENSMUSG00000074874.11_Ctla2b	3.835349851	1.81251682	0.741652183	-2.44389063	0.014529831	0.999771147
ENSMUSG00000088516.3_Gm23044	2.242024355	3.3864437	1.386484043	-2.442468572	0.0145872	0.999771147
ENSMUSG00000041459.16_Tardbp	1131.99824	0.187429956	0.076960721	-2.435397605	0.014875434	0.999771147
ENSMUSG00000087383.8_Gm12446	5.692801336	-1.717893947	0.705868138	2.433732103	0.014944051	0.999771147
ENSMUSG00000028125.15_Abca4	62.72652543	-0.630060272	0.258909617	2.433514367	0.014953042	0.999771147
ENSMUSG00000045509.8_Gpr150	77.74970696	-0.51108189	0.210044369	2.433209197	0.014965652	0.999771147
TE_ Charlie2a:hAT-Charlie:DNA	902.7631229	0.359622898	0.14792	-2.431198601	0.015048963	0.999771147
ENSMUSG00000061981.15_Flot2	1058.364105	-0.275484557	0.113673218	2.423478123	0.015372679	0.999771147
ENSMUSG00000026725.18_Tnn	8.31933941	1.24833037	0.51521672	-2.422922861	0.015396196	0.999771147
ENSMUSG00000113501.2_Gm18940	16.95661053	0.827159463	0.341654417	-2.421041329	0.015476118	0.999771147
ENSMUSG00000021486.8_Prelid1	1023.067689	-0.249387513	0.1031508	2.417698301	0.015619021	0.999771147
ENSMUSG00000028676.18_Srsf10	574.1552887	0.318682157	0.131868763	-2.416661452	0.015663578	0.999771147
TE_ UCON15:hAT-Ac:DNA	14.97277226	1.108102898	0.458712632	-2.415679927	0.015705861	0.999771147
TE_ L1ME4c:L1:LINE	1469.015991	0.375957677	0.15567567	-2.415006004	0.01573495	0.999771147
ENSMUSG00000121134.1	97.98914416	0.396295091	0.164221974	-2.413167255	0.015814561	0.999771147
TE_ Charlie7a:hAT-Charlie:DNA	75.14203561	0.555668041	0.230303587	-2.412763293	0.015832098	0.999771147
ENSMUSG00000120777.1	13.84081107	0.87906398	0.364480838	-2.411824952	0.0158729	0.999771147
ENSMUSG00000086804.9_Gm43154	15.90260686	0.905472745	0.376059285	-2.407792553	0.016049298	0.999771147
ENSMUSG00002076760.1_5S_rRNA	4.412974086	2.281988063	0.948860953	-2.404976258	0.016173517	0.999771147
ENSMUSG00000056019.13_Zfp709	108.6787755	0.382969815	0.159334237	-2.403562615	0.016236186	0.999771147
ENSMUSG00000030611.11_Mrps11	83.2380444	-0.486735866	0.202563389	2.402881728	0.016266447	0.999771147
ENSMUSG00000107483.2_Gm44288	28.93870927	0.566196719	0.235684338	-2.402351904	0.016290029	0.999771147
TE_ X8_LINE:CR1:LINE	208.3152348	0.355935494	0.148173851	-2.402147828	0.01629912	0.999771147
ENSMUSG00000081058.6_H3c15	17.63914215	1.072132311	0.446504802	-2.401166363	0.016342905	0.999771147
ENSMUSG00000013787.16_Ehmt2	1997.997122	-0.263547388	0.109943886	2.39710818	0.016525044	0.999771147
TE_ UCON65:UCON65:Unknown	20.70885658	0.741450261	0.309652199	-2.394461475	0.016644792	0.999771147
ENSMUSG00000084504.3_Gm25323	5.153732333	1.530931124	0.639695624	-2.393218066	0.016701311	0.999771147
ENSMUSG00000121124.1	27.36699503	0.733783958	0.306623646	-2.393109493	0.016706255	0.999771147
ENSMUSG00000079941.2_Cox5b-ps	23.9472325	-0.80924642	0.338206029	2.39276166	0.0167221	0.999771147
ENSMUSG00000104926.3_Mir6947	3.966459907	1.718287108	0.718158186	-2.3926304	0.016728083	0.999771147
ENSMUSG00000088876.4_Gm25861	3.083735542	2.168887096	0.906610739	-2.392302454	0.016743039	0.999771147
ENSMUSG00000118105.2_Gm17814	1.963607781	3.184353589	1.331256805	-2.39199047	0.016757277	0.999771147
TE_ X2_LINE:CR1:LINE	165.00366	0.373251643	0.156123493	-2.390746174	0.016814173	0.999771147
ENSMUSG00000033943.16_Mga	1290.599991	0.220712813	0.092373131	-2.389361613	0.016877681	0.999771147
ENSMUSG00000102800.2_Gm37479	15.54813564	1.217786828	0.510257792	-2.386610941	0.017004476	0.999771147
TE_ hAT-1_Mam:hAT-Tag1:DNA	890.7818992	0.298008063	0.124877007	-2.386412597	0.017013651	0.999771147
ENSMUSG00000035885.6_Cox8a	1779.116305	-0.414896679	0.173873324	2.386200882	0.017023449	0.999771147
ENSMUSG00000072722.3_Gm6588	100.3255715	0.656337481	0.275531793	-2.382075309	0.017215376	0.999771147
ENSMUSG00000047648.14_Fbxo30	109.7935931	0.440367378	0.185347813	-2.375897355	0.017506332	0.999771147
TE_ MER105:hAT-Charlie:DNA	351.2631621	0.318652686	0.134190776	-2.374624368	0.017566817	0.999771147
ENSMUSG00000098128.2_Gm3693	77.88994516	-0.495359028	0.20862812	2.374363674	0.017579226	0.999771147
ENSMUSG00000038344.15_Txlng	288.7763502	0.294528114	0.124119778	-2.372934581	0.017647389	0.999771147
ENSMUSG00000061086.13_Myl4	90.85008465	-0.875230537	0.369252284	2.370277927	0.017774718	0.999771147
TE_ X33a_DNA:TcMar-Tc1:DNA	66.43764832	0.566313183	0.238958132	-2.369926392	0.017791627	0.999771147
ENSMUSG00000100188.2_Gm29561	2.149210256	2.700517344	1.139543309	-2.36982423	0.017796544	0.999771147
ENSMUSG00000029864.8_Gstk1	29.64578085	-0.591832767	0.249740914	2.369786985	0.017798336	0.999771147
ENSMUSG00000081008.3_Gm13314	30.16836662	1.034664062	0.436619274	-2.369716876	0.017801711	0.999771147
ENSMUSG00000037169.16_Mycn	99.05706791	-0.521667991	0.220146128	2.369644187	0.017805211	0.999771147
ENSMUSG00000020627.11_Klhl29	1141.843713	-0.475161644	0.200620376	2.368461539	0.017862237	0.999771147
ENSMUSG00000029578.16_Wipi2	1202.65461	-0.211690505	0.089379526	2.368445159	0.017863028	0.999771147
ENSMUSG00000026312.18_Cdh7	296.6678656	0.633656383	0.267635367	-2.367610792	0.017903359	0.999771147
ENSMUSG00000086162.2_Gm16342	9.832518976	1.29262894	0.546002484	-2.367441501	0.017911551	0.999771147
TE_ Tigger22N1:TcMar-Tigger:DNA	601.7634526	0.346878096	0.146620397	-2.365824283	0.017989981	0.999771147
TE_ L1MA10:L1:LINE	1149.306631	0.338168448	0.142942598	-2.365763972	0.017992911	0.999771147
ENSMUSG00000084717.4_Gm24630	7.504921218	1.181345975	0.499807324	-2.363602766	0.018098206	0.999771147
ENSMUSG00000113423.2_Gm3791	19.65070915	-0.922863462	0.390544119	2.363019742	0.018126704	0.999771147
ENSMUSG00000034610.15_Tut4	724.0129435	0.447376353	0.189379499	-2.362327263	0.018160603	0.999771147
ENSMUSG00000117645.2_A830021F12Rik	8.208009179	1.226316014	0.519129932	-2.362252567	0.018164262	0.999771147
ENSMUSG00000114003.2_Gm9616	14.55780033	-0.88580465	0.375082587	2.36162563	0.018195006	0.999771147
TE_ LTR91A:LTR:LTR	447.4440558	0.48269603	0.20440471	-2.361472145	0.018202539	0.999771147
ENSMUSG00000082287.2_Gm15333	35.47559629	0.685741516	0.290518808	-2.360403176	0.018255083	0.999771147
ENSMUSG00000047907.12_Tshz2	672.7160662	0.827401816	0.350695328	-2.359318048	0.018308557	0.999771147
ENSMUSG00000089647.3_Gm2245	20.47645068	1.062265288	0.450322708	-2.358897894	0.018329298	0.999771147
ENSMUSG00000055531.13_Cpsf6	1366.244627	0.230529634	0.097743988	-2.358504492	0.018348738	0.999771147
ENSMUSG00000051671.8_Coa6	29.35971834	0.669921384	0.284066171	-2.358328628	0.018357434	0.999771147
ENSMUSG00000031375.18_Bgn	194.4028062	1.140637019	0.484337586	-2.355045432	0.018520441	0.999771147
ENSMUSG00000064340.1_mt-Tl1	1053.594807	0.570675788	0.242483221	-2.35346506	0.018599356	0.999771147
ENSMUSG00002075070.1_7SK	4.083187788	1.897137165	0.806350833	-2.3527441	0.018635454	0.999771147
ENSMUSG00000053040.14_Aph1c	112.264988	0.475189584	0.202094425	-2.351324555	0.018706709	0.999771147
ENSMUSG00000112663.2_C630031E19Rik	124.4173326	0.544640594	0.231687823	-2.350751919	0.01873552	0.999771147
ENSMUSG00000108088.2_Gm44229	72.65869324	0.590008048	0.250994542	-2.350680792	0.018739102	0.999771147
ENSMUSG00000097616.9_1110019D14Rik	26.33740544	0.684302606	0.291233441	-2.349670434	0.01879004	0.999771147
ENSMUSG00000059316.3_Slc27a4	971.9594805	-0.339217246	0.14449354	2.347629151	0.018893322	0.999771147
ENSMUSG00000022490.8_Ppp1r1a	331.7214131	-0.381808992	0.162889262	2.34397889	0.019079251	0.999771147
ENSMUSG00000111432.2_Gm47993	2.273423182	-3.279460467	1.39967844	2.343009918	0.019128875	0.999771147
ENSMUSG00000051000.18_Fhip1a	73.98768824	1.030847949	0.440452704	-2.340428247	0.019261639	0.999771147
ENSMUSG00000018126.16_Baiap2l2	24.36881616	-0.910344118	0.389302456	2.338398084	0.019366607	0.999771147
TE_ Tigger13a:TcMar-Tigger:DNA	1457.507334	0.318431185	0.136175073	-2.338395559	0.019366738	0.999771147
ENSMUSG00000107595.2_Gm44441	85.19933979	0.77008149	0.32948903	-2.337199175	0.01942883	0.999771147
ENSMUSG00002076060.1	1.103365551	3.651557746	1.562790943	-2.336561882	0.019461976	0.999771147
ENSMUSG00000107892.2_Gm44524	19.78413554	0.866390824	0.371150256	-2.334339827	0.019577935	0.999771147
ENSMUSG00000051730.16_Mettl5	70.36427065	0.408567974	0.17506529	-2.333803425	0.019606017	0.999771147
TE_ Eulor6E:Crypton:DNA	37.74194047	0.697964811	0.299149847	-2.333161183	0.019639687	0.999771147
ENSMUSG00000029304.15_Spp1	88.30809177	1.401378273	0.601088975	-2.331399063	0.019732327	0.999771147
ENSMUSG00000081077.2_Gm13899	5.298609882	1.328243576	0.570057924	-2.33001511	0.019805353	0.999771147
ENSMUSG00000084391.2_Gm13967	6.682669531	-1.394230176	0.598540509	2.329383149	0.019838777	0.999771147
ENSMUSG00000029823.17_Luc7l2	1983.909603	0.226365565	0.097204737	-2.328750355	0.019872295	0.999771147
ENSMUSG00000107094.2_Gm43294	20.9642642	1.119508706	0.480906869	-2.327911659	0.019916795	0.999771147
ENSMUSG00000035431.5_Sstr1	191.4743906	-0.457972728	0.196875145	2.326208974	0.020007405	0.999771147
ENSMUSG00000084984.9_Far1os	48.71605886	0.541423289	0.232908667	-2.324616327	0.020092485	0.999771147
ENSMUSG00000095547.2_Gm10719	6.630492643	2.288156301	0.984356578	-2.324519745	0.020097655	0.999771147
ENSMUSG00000086450.2_Macrod2os1	81.43860438	0.577308647	0.248699479	-2.321310238	0.020270106	0.999771147
ENSMUSG00000102047.2_2010010A06Rik	5.363786479	1.366347764	0.588689819	-2.320997782	0.020286964	0.999771147
ENSMUSG00000035778.18_Ggta1	115.6225141	0.851143184	0.366828168	-2.320277611	0.020325864	0.999771147
ENSMUSG00000104469.2_Gm37663	35.23154636	0.6538985	0.281853039	-2.31999805	0.020340983	0.999771147
ENSMUSG00000042918.18_Mamstr	68.37972418	0.408836673	0.17627567	-2.319302908	0.020378618	0.999771147
ENSMUSG00000110574.2_Gm21112	19.26964033	0.814045675	0.351093731	-2.318599289	0.020416774	0.999771147
ENSMUSG00000111163.2_Gm46136	9.238118657	1.057344642	0.45616042	-2.317922807	0.020453517	0.999771147
ENSMUSG00000055737.13_Ghr	140.7251849	0.44259128	0.190990495	-2.317347152	0.020484829	0.999771147
ENSMUSG00000102747.2_Gm37602	237.671732	0.479202386	0.206944238	-2.315611154	0.020579509	0.999771147
ENSMUSG00000002068.17_Ccne1	88.83263215	-0.611338472	0.264078568	2.314987072	0.02061364	0.999771147
ENSMUSG00000003458.13_Ncstn	721.3553785	-0.192341888	0.083130027	2.313747445	0.02068158	0.999771147
ENSMUSG00000029121.17_Crmp1	1702.337921	-0.389505376	0.168388095	2.313140817	0.020714898	0.999771147
ENSMUSG00000022657.10_Cd96	2.100781332	3.942225018	1.704523403	-2.312801931	0.020733532	0.999771147
ENSMUSG00000111966.2_Gm5781	4.379435041	-1.746683254	0.755288977	2.312602603	0.020744498	0.999771147
ENSMUSG00000111537.2_Gm7653	14.56750768	0.815227972	0.352517149	-2.312590962	0.020745139	0.999771147
ENSMUSG00000036019.9_Tmtc2	192.1727729	-0.274844789	0.118881718	2.311918044	0.0207822	0.999771147
ENSMUSG00000115620.2_Gm45924	7.17514098	1.325945389	0.573673889	-2.311322536	0.020815046	0.999771147
ENSMUSG00002076671.1_7SK	2.151563245	3.288288129	1.423178404	-2.31052419	0.020859151	0.999771147
ENSMUSG00000103482.2_Gm37999	42.96539317	0.596252249	0.258243292	-2.308877979	0.020950353	0.999771147
TE_ MLTR32C_MM:ERVK:LTR	175.7565614	0.289464239	0.125423792	-2.307889394	0.021005289	0.999771147
ENSMUSG00000041000.9_Trim62	297.8576866	-0.41390793	0.179348877	2.307836756	0.021008218	0.999771147
ENSMUSG00000102871.2_Gm37143	39.10949028	0.671337724	0.290939215	-2.307484482	0.021027826	0.999771147
ENSMUSG00000024672.12_Ms4a7	13.46622631	1.38556726	0.600758506	-2.306363118	0.021090351	0.999771147
ENSMUSG00000024381.17_Bin1	1957.735243	-0.292706751	0.126923264	2.306171001	0.021101079	0.999771147
ENSMUSG00000039917.11_Rhbdd2	831.9117427	-0.205822765	0.0894653	2.300587673	0.021414948	0.999771147
ENSMUSG00000020044.14_Timp3	825.7571485	0.372959356	0.162128268	-2.30039685	0.021425747	0.999771147
ENSMUSG00000021635.15_Rad17	142.953046	0.327964695	0.142594713	-2.29997795	0.021449469	0.999771147
ENSMUSG00000041889.8_Shisa4	980.4235016	-0.366176497	0.159322864	2.298329869	0.021543022	0.999771147
ENSMUSG00000035851.15_Ythdc1	664.0172634	0.304302013	0.132447283	-2.29753308	0.021588378	0.999771147
TE_ LTR83:ERVL:LTR	304.4987431	0.377585398	0.164508596	-2.295232021	0.021719831	0.999771147
ENSMUSG00000022557.12_Bop1	550.4954946	-0.2292794	0.099905486	2.294963056	0.021735242	0.999771147
ENSMUSG00002076385.1	8.117474061	-1.118204344	0.487265312	2.294857271	0.021741305	0.999771147
ENSMUSG00000002458.14_Rgs19	189.0836984	-0.407066743	0.177509162	2.293215391	0.021835607	0.999771147
ENSMUSG00000038319.15_Kcnh2	398.1428571	-0.391977815	0.171010937	2.292121326	0.021898643	0.999771147
ENSMUSG00000085478.2_Gm11851	1.225591458	3.797278186	1.657448041	-2.291039051	0.021961155	0.999771147
ENSMUSG00000113473.2_Gm7045	4.295712215	1.661087891	0.725181436	-2.290582479	0.021987573	0.999771147
ENSMUSG00000106310.2_Gm43523	7.790087245	1.427770177	0.623486342	-2.289978271	0.022022576	0.999771147
TE_ Cheshire:hAT-Charlie:DNA	1952.454026	0.322141233	0.140722393	-2.289196665	0.022067928	0.999771147
ENSMUSG00000106849.2_Gm43418	10.39457533	1.151296296	0.502990226	-2.288903914	0.022084936	0.999771147
ENSMUSG00000098363.3_Mir6993	3.475870544	-1.709128302	0.746705931	2.288890757	0.0220857	0.999771147
ENSMUSG00000063663.12_Brwd3	330.8849959	0.297131777	0.129826671	-2.288680542	0.02209792	0.999771147
ENSMUSG00000113787.2_Gm47807	9.322093565	-1.185505219	0.518036671	2.288458105	0.022110857	0.999771147
ENSMUSG00000118342.2_Gm50255	1.458026722	-3.282512594	1.434423163	2.288385102	0.022115104	0.999771147
ENSMUSG00000103209.2_Gm37331	168.0992117	0.566086532	0.247733218	-2.28506511	0.02230901	0.999771147
ENSMUSG00000102670.2_Gm37436	42.63888199	0.701309001	0.306934357	-2.28488269	0.022319707	0.999771147
ENSMUSG00002075499.1_5S_rRNA	5.155593224	-1.500587784	0.656761592	2.284828776	0.02232287	0.999771147
ENSMUSG00000075014.2_Gm10800	1879.643491	2.050550743	0.898515124	-2.282154955	0.022480193	0.999771147
ENSMUSG00000027364.15_Usp50	42.62662886	0.557573889	0.244640574	-2.279155419	0.022657828	0.999771147
ENSMUSG00000015605.7_Srf	669.1750422	-0.205347069	0.090269382	2.274825255	0.022916415	0.999771147
ENSMUSG00000114599.2_Gm48070	1.616235999	3.508992716	1.542576504	-2.274760899	0.022920277	0.999771147
ENSMUSG00000072683.4_Gm7457	23.06347481	0.751294981	0.330365411	-2.274133297	0.022957973	0.999771147
ENSMUSG00000020917.18_Acly	1770.910728	-0.202080537	0.088905646	2.272977552	0.023027533	0.999771147
ENSMUSG00000039678.13_Tbc1d13	521.708744	-0.234592179	0.103430467	2.268114858	0.023322207	0.999771147
ENSMUSG00000085623.2_Gm16041	102.4367836	0.430762676	0.190208571	-2.264685936	0.023531959	0.999771147
ENSMUSG00000020635.9_Fkbp1b	109.1860972	-0.606235577	0.267780768	2.263925003	0.023578728	0.999771147
ENSMUSG00000025872.6_Thoc3	179.3847397	-0.353447204	0.15614897	2.263525679	0.023603303	0.999771147
ENSMUSG00000019897.9_Ccdc59	184.7297738	0.352883298	0.155956677	-2.262700801	0.023654139	0.999771147
ENSMUSG00000083283.4_Gm15361	11.28540345	1.076670946	0.476124922	-2.261320286	0.023739431	0.999771147
ENSMUSG00000067038.7_Rps12-ps3	6.465415779	-1.254790265	0.555289667	2.259703969	0.02383963	0.999771147
ENSMUSG00000053565.11_Eif3k	711.4130758	-0.199273657	0.088187764	2.259651997	0.023842858	0.999771147
ENSMUSG00000090003.2_Gm15882	1.696648505	2.929248341	1.296454277	-2.259430503	0.023856619	0.999771147
TE_ MER67C:ERV1:LTR	488.7674338	0.294707767	0.130524638	-2.257870793	0.023953716	0.999771147
ENSMUSG00000014686.9_Ceacam16	9.270270047	-1.037798662	0.460162994	2.255284922	0.02411545	0.999771147
TE_ RLTR13C3:ERVK:LTR	61.7749493	0.499969724	0.221714477	-2.255016136	0.024132316	0.999771147
ENSMUSG00000018932.10_Map2k3	131.6464823	-0.407362259	0.180822194	2.252833296	0.024269662	0.999771147
ENSMUSG00000032334.11_Loxl1	40.7757769	1.267795971	0.563188315	-2.251104893	0.024378895	0.999771147
ENSMUSG00000062861.9_Zfp28	71.13612932	-0.380986697	0.169339087	2.249844989	0.024458787	0.999771147
ENSMUSG00000034220.8_Gpc1	1029.757287	-0.321876077	0.143132035	2.248805281	0.024524887	0.999771147
TE_ Kanga2_a:TcMar-Tc2:DNA	673.143831	0.292984198	0.13033328	-2.247961524	0.024578643	0.999771147
ENSMUSG00000108111.2_Gm45901	5.095093976	1.891309376	0.841567485	-2.247365076	0.024616705	0.999771147
ENSMUSG00000108886.2_Gm44830	65.69218978	0.56836376	0.252920591	-2.2472024	0.024627095	0.999771147
ENSMUSG00000085229.2_Gm11672	6.163657895	1.318503131	0.587740566	-2.243342059	0.024874765	0.999771147
TE_ MER31A:ERV1:LTR	901.9980847	0.249681369	0.111302545	-2.24326738	0.024879578	0.999771147
ENSMUSG00000097977.2_Gm5652	15.68837335	-1.02790123	0.458217467	2.243260689	0.024880009	0.999771147
ENSMUSG00000070371.12_Prss36	70.52666562	-0.451626768	0.201385549	2.242597691	0.024922769	0.999771147
TE_ L1MEg:L1:LINE	2521.259785	0.343203176	0.153043984	-2.242513337	0.024928214	0.999771147
ENSMUSG00000086749.2_Gm12037	5.439843965	1.414570695	0.630954104	-2.241954978	0.024964282	0.999771147
ENSMUSG00000036411.11_9530077C05Rik	85.04518552	0.493457894	0.220224451	-2.240704394	0.025045229	0.999771147
ENSMUSG00000103101.2_Gm37048	92.79157893	0.430714592	0.192250165	-2.240386073	0.02506587	0.999771147
TE_ MER45R:hAT-Tip100:DNA	374.9623177	0.39808345	0.177707588	-2.240103837	0.025084182	0.999771147
ENSMUSG00000021055.15_Esr2	5.197226443	1.875666105	0.83740901	-2.239844668	0.025101009	0.999771147
ENSMUSG00000074024.7_4632427E13Rik	326.0329233	0.368748524	0.164683164	-2.239139168	0.025146862	0.999771147
ENSMUSG00000091096.2_Gm17304	10.97538832	1.044442853	0.466715224	-2.237858976	0.025230253	0.999771147
ENSMUSG00000107226.2_Gm43594	104.9700433	0.669173265	0.299081039	-2.237431261	0.025258167	0.999771147
ENSMUSG00000041308.7_Sntb2	639.9874874	0.465793833	0.208219528	-2.237032413	0.025284222	0.999771147
ENSMUSG00000103992.2_Gm38029	124.3838418	0.589092689	0.263509423	-2.235565931	0.025380218	0.999771147
ENSMUSG00000047363.5_Cstad	15.06533934	-0.902907202	0.403980005	2.235029435	0.025415416	0.999771147
ENSMUSG00000110722.2_Gm48716	33.83483857	0.687820073	0.307836879	-2.234365406	0.02545904	0.999771147
ENSMUSG00000029655.18_N4bp2l2	899.978876	0.275087965	0.123121953	-2.234272271	0.025465164	0.999771147
ENSMUSG00000050357.10_Carmil2	410.4096454	-0.417245911	0.186819278	2.233419995	0.025521261	0.999771147
ENSMUSG00000024038.18_Ndufv3	423.5769982	-0.346086558	0.155035222	2.232309232	0.025594532	0.999771147
TE_ RLTR13D2:ERVK:LTR	383.3858292	0.272943278	0.122270925	-2.232282759	0.025596281	0.999771147
ENSMUSG00000091509.8_Gm17066	70.57158677	0.569096926	0.255047935	-2.231333207	0.025659066	0.999771147
ENSMUSG00000104462.2_Gm37661	46.32723872	0.669647521	0.300125216	-2.231227123	0.025666088	0.999771147
ENSMUSG00000120019.1	3.461498012	1.67032103	0.748644397	-2.231127404	0.025672691	0.999771147
ENSMUSG00000108546.2_Gm44662	115.0316835	-0.349566793	0.156709675	2.230665039	0.025703325	0.999771147
ENSMUSG00000019433.10_Gipc1	374.5732604	-0.411418702	0.184522508	2.229639656	0.025771375	0.999771147
ENSMUSG00000045667.15_Smtnl2	15.62603159	-0.806260119	0.361784337	2.228565577	0.025842824	0.999771147
ENSMUSG00000097825.6_9630001P10Rik	25.6616431	0.695158654	0.312177981	-2.226802325	0.025960488	0.999771147
ENSMUSG00000108155.2_Gm44443	67.39433791	0.519613161	0.233388197	-2.226390059	0.025988066	0.999771147
ENSMUSG00000024958.14_Gpr137	732.3074297	-0.327239236	0.147045875	2.225422756	0.026052871	0.999771147
ENSMUSG00000101429.2_BC055402	2.420674047	-2.315110541	1.040868209	2.22421102	0.02613425	0.999771147
ENSMUSG00000025373.15_Rnf41	798.0796992	-0.210145026	0.094487389	2.224053695	0.026144832	0.999771147
ENSMUSG00000039427.15_Alg1	202.491666	-0.271315507	0.122030634	2.223339319	0.026192928	0.999771147
ENSMUSG00000117113.2_Gm49883	120.233387	0.377535052	0.169807539	-2.223311482	0.026194804	0.999771147
ENSMUSG00000121076.1	11.55959924	1.085488431	0.488256319	-2.223193823	0.026202733	0.999771147
ENSMUSG00000022041.11_Chrna2	30.86170557	0.712587201	0.320544434	-2.223052803	0.02621224	0.999771147
ENSMUSG00000005881.14_Ergic3	584.8008029	-0.281152781	0.126480227	2.222899092	0.026222605	0.999771147
ENSMUSG00000106071.2_Gm43826	23.218995	0.83546005	0.376118853	-2.221266078	0.026332945	0.999771147
ENSMUSG00000033475.16_Tomm6	226.6333078	-0.245584504	0.110586364	2.220748506	0.026368	0.999771147
ENSMUSG00000110088.2_Gm45343	67.69010482	0.83405036	0.375621229	-2.220455865	0.026387838	0.999771147
ENSMUSG00000039239.15_Tgfb2	173.9993497	0.66359598	0.298930648	-2.219899444	0.026425594	0.999771147
ENSMUSG00000104586.2_4921539H07Rik	43.66002821	-0.811723001	0.365930218	2.218245339	0.026538109	0.999771147
ENSMUSG00000029695.14_Aass	19.88723715	-1.132413617	0.510829367	2.216813853	0.026635814	0.999771147
TE_ Charlie29b:hAT-Charlie:DNA	510.7898192	0.281268902	0.126893336	-2.216577415	0.026651982	0.999771147
ENSMUSG00000090698.3_Apold1	87.25392585	0.744961674	0.336271974	-2.215354629	0.026735733	0.999771147
ENSMUSG00000025144.18_Cenpx	104.2071906	0.351977444	0.158896729	-2.215133352	0.026750913	0.999771147
ENSMUSG00000082213.2_Gm12102	6.679551819	1.138496571	0.513975469	-2.215079588	0.026754602	0.999771147
ENSMUSG00000106199.3_Mir3967	3.724858144	2.069118127	0.934122051	-2.215040449	0.026757288	0.999771147
ENSMUSG00000020737.13_Jpt1	470.628272	-0.262740526	0.118621991	2.214939445	0.026764221	0.999771147
ENSMUSG00000112586.2_Gm6729	10.07833311	0.985801211	0.44514893	-2.21454247	0.026791485	0.999771147
ENSMUSG00000112008.2_Gm47218	39.12798284	0.579524567	0.261692603	-2.214524062	0.026792749	0.999771147
TE_ Eutr15:hAT-Tip100:DNA	109.1929093	0.471182926	0.212774435	-2.214471522	0.02679636	0.999771147
ENSMUSG00000103062.2_Gm37200	6.89931508	1.166614137	0.527160535	-2.213014937	0.026896616	0.999771147
ENSMUSG00000099141.3_Mir6352	12.30368366	0.862598963	0.390050034	-2.211508496	0.027000644	0.999771147
ENSMUSG00000051747.16_Ttn	264.477189	0.337790261	0.152977942	-2.208097815	0.027237455	0.999771147
ENSMUSG00000028948.17_Nol9	273.5326776	-0.30260471	0.137058886	2.207844519	0.027255113	0.999771147
ENSMUSG00000117187.2_Gm4708	4.100334722	-1.595839799	0.722951857	2.207394287	0.027286525	0.999771147
ENSMUSG00002075035.1	22.08984816	0.974589191	0.441667993	-2.206610409	0.027341289	0.999771147
ENSMUSG00000109217.2_Gm44676	196.6755247	0.45680059	0.207148194	-2.205187414	0.027440946	0.999771147
ENSMUSG00000027787.15_Nmd3	315.2405541	0.265220569	0.120297746	-2.204701074	0.027475078	0.999771147
ENSMUSG00000052565.8_H1f3	224.951845	0.570983513	0.259006739	-2.204512188	0.027488344	0.999771147
ENSMUSG00000105740.2_Gm42685	25.01605517	0.652922397	0.29648624	-2.202201344	0.027651089	0.999771147
ENSMUSG00000003226.8_Ranbp2	2157.538877	0.21075635	0.095739281	-2.201357147	0.02771075	0.999771147
ENSMUSG00000104257.2_Gm20172	72.49973899	0.547254556	0.24860225	-2.201325837	0.027712965	0.999771147
ENSMUSG00000120831.1	13.91151605	-1.792967931	0.814956885	2.200077039	0.02780143	0.999771147
ENSMUSG00000041939.15_Mvk	137.4848014	-0.434958996	0.197854587	2.198377112	0.027922243	0.999771147
ENSMUSG00000108644.2_Gm44920	1.426066206	-3.213636013	1.461840139	2.198349825	0.027924186	0.999771147
ENSMUSG00000112741.2_Gm47341	134.6664236	0.408327266	0.185842809	-2.197164729	0.028008684	0.999771147
ENSMUSG00002076847.1	25.07009017	0.641690291	0.292142806	-2.196495271	0.028056513	0.999771147
ENSMUSG00000091803.8_Cox16	123.5387396	0.412365575	0.187757043	-2.196272208	0.028072466	0.999771147
ENSMUSG00000071984.13_Fndc1	75.11824694	0.530072837	0.241393121	-2.195890395	0.028099789	0.999771147
ENSMUSG00000075826.3_Gm23691	4.734008015	-1.518679217	0.691652731	2.195725036	0.02811163	0.999771147
ENSMUSG00000051469.15_Zfp24	238.5026712	0.329260025	0.149970819	-2.195493941	0.028128185	0.999771147
ENSMUSG00000024012.19_Mtch1	2424.601782	-0.309128883	0.140807582	2.195399415	0.028134959	0.999771147
ENSMUSG00000003099.12_Ppp5c	1025.399059	-0.279789969	0.127447804	2.195329862	0.028139944	0.999771147
ENSMUSG00000103197.2_Gm37642	4.176918328	1.433408298	0.652959058	-2.195249886	0.028145678	0.999771147
ENSMUSG00000087108.2_Gm16093	11.17909579	1.09257648	0.497799191	-2.194813691	0.028176965	0.999771147
ENSMUSG00000086933.2_4933426K07Rik	17.86865595	-0.785951053	0.358315469	2.193461128	0.028274172	0.999771147
ENSMUSG00000030272.16_Camk1	554.8753705	-0.511148352	0.233062974	2.193176993	0.028294629	0.999771147
ENSMUSG00000097388.2_Gm3200	36.38229249	-0.773914849	0.35316927	2.191342549	0.028427013	0.999771147
ENSMUSG00000038502.18_Ptov1	1411.17323	-0.250065831	0.114136801	2.190930777	0.028456802	0.999771147
ENSMUSG00000118670.1_Muc19	3.311458117	-1.832404886	0.836401529	2.190819628	0.028464848	0.999771147
ENSMUSG00000085884.2_Gm15342	58.25706798	0.462885916	0.211333543	-2.190309736	0.028501781	0.999771147
ENSMUSG00000030528.13_Blm	68.66803158	0.361508581	0.165068034	-2.190058076	0.028520025	0.999771147
ENSMUSG00000059540.16_Tcea2	362.9825389	-0.306508432	0.13998771	2.189538151	0.028557749	0.999771147
ENSMUSG00000027694.11_Gm8325	51.16054012	-0.478623717	0.218654657	2.188948191	0.028600606	0.999771147
ENSMUSG00000042857.5_Gm9776	36.29177988	-0.558771081	0.255284612	2.18881615	0.028610205	0.999771147
ENSMUSG00000044471.14_Lncpint	1245.042831	0.233820672	0.106850449	-2.188298441	0.02864787	0.999771147
ENSMUSG00000090074.2_Gm6921	2.327962306	2.432594908	1.112337818	-2.186920978	0.028748293	0.999771147
ENSMUSG00000066798.4_Zbtb6	206.8524361	0.39649403	0.181356231	-2.186271895	0.028795719	0.999771147
ENSMUSG00000081619.2_Gm13351	40.64930933	0.861073239	0.394210406	-2.184298606	0.028940313	0.999771147
ENSMUSG00000043889.7_Gm8399	131.7560419	-0.459758939	0.210576137	2.183338273	0.029010908	0.999771147
ENSMUSG00000052456.10_Get3	644.5113167	-0.278507261	0.127568746	2.183193528	0.029021561	0.999771147
ENSMUSG00000034021.16_Pds5b	1503.411505	0.262475554	0.120240172	-2.182927313	0.029041163	0.999771147
TE_ MER68C:ERVL:LTR	63.13603653	0.464998336	0.213053627	-2.182541287	0.029069608	0.999771147
ENSMUSG00000120120.1	13.6520182	1.054850323	0.483513598	-2.181635277	0.029136461	0.999771147
ENSMUSG00000120524.1	11.08989018	1.225330068	0.561658397	-2.181628679	0.029136949	0.999771147
ENSMUSG00000102817.3_Gm6185	9.818563808	1.147328837	0.52599605	-2.18124991	0.029164937	0.999771147
ENSMUSG00000086375.2_Gm12127	10.32474667	1.201017735	0.550716006	-2.180829542	0.029196027	0.999771147
ENSMUSG00000083104.2_Gm12917	10.82874682	-1.031142499	0.472840999	2.180738349	0.029202775	0.999771147
ENSMUSG00000038181.17_Chpf2	848.2938757	-0.263827224	0.120993437	2.180508545	0.029219786	0.999771147
ENSMUSG00000035504.17_Reep6	107.1983715	-0.412768633	0.189420416	2.179113755	0.029323219	0.999771147
ENSMUSG00000050908.13_Tvp23a	357.3431513	-0.223901776	0.102761479	2.178849282	0.029342867	0.999771147
ENSMUSG00000010608.16_Rbm25	1388.854985	0.287975059	0.132191482	-2.178469094	0.029371131	0.999771147
ENSMUSG00000105694.2_Gm43237	30.6441024	0.641762418	0.29463987	-2.178124832	0.029396744	0.999771147
ENSMUSG00000042570.15_Mier2	389.7591174	-0.312001214	0.143343885	2.176592424	0.029510991	0.999771147
ENSMUSG00000004872.16_Pax3	4.224236535	-3.204444962	1.47346126	2.174773812	0.02964707	0.999771147
ENSMUSG00000111684.2_Gm8543	9.361747244	1.032729132	0.474906721	-2.174593634	0.029660582	0.999771147
ENSMUSG00000095538.2_Gm21983	201.3821516	-0.269085556	0.123769219	2.174091085	0.029698295	0.999771147
ENSMUSG00000026514.15_Cnih3	588.3419959	-0.4669319	0.214771296	2.174088941	0.029698456	0.999771147
ENSMUSG00000028347.15_Tmeff1	490.7346762	-0.462319107	0.212797888	2.172573762	0.029812412	0.999771147
ENSMUSG00000121236.1	37.26969355	0.506468611	0.233249092	-2.171363701	0.029903691	0.999771147
ENSMUSG00000034926.4_Dhcr24	1128.644356	-0.372055118	0.171373185	2.171022953	0.029929437	0.999771147
TE_ X6A_LINE:CR1:LINE	710.9056106	0.311195736	0.143392586	-2.170235893	0.02998898	0.999771147
ENSMUSG00002075654.1_5S_rRNA	3.081048031	2.165851113	0.998204543	-2.169746799	0.030026033	0.999771147
ENSMUSG00000047347.8_Tdg-ps	2.571076781	-2.006431359	0.924919232	2.1693044	0.030059581	0.999771147
ENSMUSG00000120975.1	16.90180632	-0.854351134	0.393839138	2.16928957	0.030060707	0.999771147
ENSMUSG00000093637.2_Gm20636	26.30291695	-0.552758817	0.254967841	2.167955043	0.030162107	0.999771147
ENSMUSG00000103151.2_Gm38292	15.24905313	0.866785551	0.39983834	-2.167840008	0.030170862	0.999771147
TE_ ETnERV3-int:ERVK:LTR	673.1679409	0.35826384	0.165395592	-2.166102713	0.030303339	0.999771147
TE_ RMER16B2:ERVK:LTR	338.0072036	0.340064922	0.157098038	-2.1646669	0.030413204	0.999771147
ENSMUSG00000048502.15_Duxbl1	12.88955736	-1.147406604	0.530339353	2.163532835	0.030500221	0.999771147
ENSMUSG00000105753.2_Gm43847	116.2542707	0.438610902	0.202761798	-2.163183135	0.030527097	0.999771147
ENSMUSG00000113467.2_Gm46350	2.331548321	2.87539458	1.329249549	-2.163171379	0.030528001	0.999771147
ENSMUSG00000085982.2_9530051G07Rik	22.84555109	0.638111329	0.295161269	-2.161907389	0.030625315	0.999771147
TE_ MER34:ERV1:LTR	664.7813364	0.268299775	0.124107976	-2.161825394	0.030631637	0.999771147
ENSMUSG00000103505.2_Gm38374	60.917974	0.546433235	0.25280764	-2.161458554	0.030659935	0.999771147
ENSMUSG00000027523.21_Gnas	4836.933746	-0.17105221	0.079149647	2.161124101	0.030685754	0.999771147
ENSMUSG00000046034.9_Otulin	113.6207385	-0.34913514	0.161589652	2.160628087	0.03072408	0.999771147
TE_ UCON24:UCON24:Unknown	89.25295938	0.632858239	0.29294453	-2.160334718	0.030746767	0.999771147
ENSMUSG00000077737.3_Snord72	8.489381122	1.035199842	0.479587517	-2.158521243	0.030887329	0.999771147
ENSMUSG00000120697.1	3.491107265	-1.708514365	0.792033068	2.157125042	0.030995923	0.999771147
ENSMUSG00000084761.2_Gm12406	5.348412878	-1.418935616	0.658017194	2.156380759	0.031053946	0.999771147
ENSMUSG00000109529.2_Gm44801	228.8131079	0.40063369	0.185823978	-2.155984903	0.031084844	0.999771147
ENSMUSG00000101778.2_Gm29488	67.99527649	0.433289478	0.201000905	-2.155659342	0.031110275	0.999771147
ENSMUSG00000081574.2_Gm14429	5.229783479	1.344890317	0.624113278	-2.154881758	0.031171088	0.999771147
ENSMUSG00000045205.17_Dpy19l4	430.5550658	0.26786372	0.124314947	-2.154718537	0.031183866	0.999771147
ENSMUSG00000040651.10_Tasor	856.0428433	0.271907861	0.126198732	-2.154600578	0.031193104	0.999771147
ENSMUSG00000025132.14_Arhgdia	2717.395845	-0.276467457	0.128447557	2.152376132	0.031367742	0.999771147
ENSMUSG00000112140.2_Gm5780	36.13180022	0.641478503	0.298072099	-2.152091745	0.031390129	0.999771147
ENSMUSG00000037469.12_Acp7	10.16336468	-1.637543643	0.761138968	2.15143845	0.031441609	0.999771147
ENSMUSG00000107932.2_Gm44432	11.86313224	0.960560299	0.446597978	-2.15083889	0.031488918	0.999771147
ENSMUSG00000086429.11_Gt(ROSA)26Sor	114.7422659	0.548181133	0.254938788	-2.150246095	0.031535754	0.999771147
ENSMUSG00000021044.16_Adck1	319.9064462	-0.250816251	0.116838684	2.14668843	0.031818094	0.999771147
ENSMUSG00000025380.3_Fscn2	11.75461354	-0.972137948	0.452989473	2.146049755	0.031869009	0.999771147
ENSMUSG00000015094.17_Npdc1	1812.979205	-0.217480071	0.101357731	2.145668308	0.031899451	0.999771147
ENSMUSG00000032338.10_Hcn4	68.93536887	-0.502925183	0.234462324	2.145014914	0.031951655	0.999771147
ENSMUSG00000081974.4_Gm11960	212.5619363	-0.354285542	0.165190632	2.144707225	0.031976263	0.999771147
ENSMUSG00000045216.8_Hs6st1	740.2672824	-0.308790999	0.143998143	2.144409598	0.032000082	0.999771147
ENSMUSG00000108890.2_Gm44847	162.9694958	0.633670969	0.295664866	-2.143206863	0.032096491	0.999771147
ENSMUSG00000031349.5_Nsdhl	195.7470294	-0.286983288	0.133916662	2.142999107	0.03211317	0.999771147
ENSMUSG00000078519.4_2310026L22Rik	17.79843729	0.703934839	0.328552224	-2.142535609	0.032150406	0.999771147
TE_ Charlie18a:hAT-Charlie:DNA	392.6250911	0.297434293	0.13889021	-2.14150654	0.032233212	0.999771147
ENSMUSG00000092373.2_Gm20535	34.43193778	0.520120605	0.242941997	-2.140925038	0.032280084	0.999771147
ENSMUSG00000020827.19_Mink1	2985.67762	-0.244973088	0.114424427	2.140916015	0.032280811	0.999771147
ENSMUSG00000052296.8_Ppp6r1	1820.316831	-0.225659388	0.105471112	2.139537406	0.03239217	0.999771147
ENSMUSG00000040811.16_Eml2	1106.422139	-0.345557308	0.161558151	2.13890358	0.032443478	0.999771147
ENSMUSG00000055775.17_Myh8	6.741414155	1.454883793	0.680356701	-2.138413262	0.032483217	0.999771147
ENSMUSG00000025529.15_Zfp711	88.48060372	0.396186053	0.185274486	-2.138373515	0.03248644	0.999771147
ENSMUSG00000047658.7_Gal3st3	616.6664515	-0.33131034	0.154991137	2.137608295	0.032548548	0.999771147
ENSMUSG00000026360.10_Rgs2	361.5665219	0.368338026	0.172392821	-2.136620441	0.032628876	0.999771147
ENSMUSG00000117907.2_Gm50142	2.486111759	2.081904757	0.974668853	-2.136012401	0.032678403	0.999771147
ENSMUSG00000064833.3_Gm25926	4.37224522	1.518796476	0.711098278	-2.13584609	0.032691961	0.999771147
ENSMUSG00000098730.3_Mir6407	3.302702388	1.808953204	0.846958255	-2.135823334	0.032693816	0.999771147
ENSMUSG00000020007.5_Il20ra	8.071650274	1.499676394	0.702445743	-2.134935558	0.032766274	0.999771147
TE_ Tigger20a:TcMar-Tigger:DNA	355.0464746	0.36012492	0.168708997	-2.134592269	0.032794329	0.999771147
ENSMUSG00000107085.2_Gm42883	5.383272623	1.272819917	0.596594005	-2.133477552	0.032885571	0.999771147
ENSMUSG00000112090.2_Gm48231	22.82042386	0.672433478	0.315228824	-2.133159872	0.032911614	0.999771147
ENSMUSG00000090625.2_Gm20721	4351.815961	-0.155161095	0.072827709	2.130522794	0.033128476	0.999771147
ENSMUSG00000090665.3_Gad1-ps	4.920222466	-1.433615374	0.673122256	2.129799398	0.033188178	0.999771147
ENSMUSG00000096140.3_Ankrd66	4.596679468	1.807486364	0.848860228	-2.129309755	0.033228641	0.999771147
ENSMUSG00000060098.12_Prmt7	322.0398125	-0.334113606	0.156913016	2.129291849	0.033230122	0.999771147
ENSMUSG00000027162.8_Lin7c	518.3719456	0.26955703	0.126608041	-2.129067229	0.033248699	0.999771147
ENSMUSG00000027865.11_Gdap2	294.5574516	-0.248422975	0.116715414	2.128450452	0.033299754	0.999771147
ENSMUSG00000009075.3_Cabp7	277.5734858	0.851601052	0.400233942	-2.127758198	0.033357137	0.999771147
ENSMUSG00000082072.2_Gm15785	48.02494036	0.652842489	0.307099497	-2.125833799	0.033517101	0.999771147
ENSMUSG00000104983.2_Gm42763	45.48298204	0.504630259	0.237423568	-2.125442996	0.033549666	0.999771147
ENSMUSG00000053291.16_Rab4b	201.2309358	-0.258776905	0.1217572	2.125351967	0.033557255	0.999771147
TE_ RMER3D-int:ERVK:LTR	2409.075973	0.422500958	0.198942261	-2.123736582	0.033692177	0.999771147
TE_ L1MEg2:L1:LINE	73.90293519	0.373722374	0.175984775	-2.123606291	0.033703079	0.999771147
ENSMUSG00000018923.14_Med11	43.67013514	-0.45941872	0.216380952	2.123193916	0.033737606	0.999771147
ENSMUSG00000102475.2_Gm37246	6.121012864	-1.307046548	0.615792641	2.122543305	0.03379214	0.999771147
ENSMUSG00000110244.2_Gm2253	11.74910522	1.211394299	0.570920065	-2.121828208	0.033852167	0.999771147
ENSMUSG00000028435.9_Aqp3	1.712179734	-3.509274534	1.654995447	2.120413407	0.033971197	0.999771147
ENSMUSG00000022698.18_Naa50	583.3236584	0.208829825	0.098486083	-2.120399336	0.033972383	0.999771147
ENSMUSG00000108220.2_Gm44056	2.926568837	-1.921716787	0.9063854	2.120198303	0.033989326	0.999771147
ENSMUSG00000028778.16_Hcrtr1	36.0229748	-0.828010825	0.390721137	2.119186157	0.034074738	0.999771147
ENSMUSG00000117448.2_Gm50055	67.90866978	0.5279276	0.249167818	-2.118763184	0.034110486	0.999771147
ENSMUSG00000078897.11_Gm4724	9.032385768	1.074832055	0.507351692	-2.118514771	0.034131495	0.999771147
ENSMUSG00000036196.17_Slc26a8	91.39084402	-0.588991193	0.278132231	2.117666089	0.034203357	0.999771147
ENSMUSG00000104867.2_Gm43728	16.1250019	0.982895211	0.464211307	-2.117344398	0.034230629	0.999771147
ENSMUSG00000028116.14_Myoz2	1.575334828	2.853536133	1.347847573	-2.117105963	0.034250856	0.999771147
ENSMUSG00002076693.1_7SK	14.70435718	-0.784675129	0.370638256	2.117091572	0.034252077	0.999771147
ENSMUSG00000029449.12_Rhof	446.406864	-0.312702331	0.14772326	2.116811746	0.034275828	0.999771147
ENSMUSG00000112036.2_Gm47801	43.33884593	0.676880073	0.319940678	-2.115642432	0.03437523	0.999771147
ENSMUSG00002076809.1_7SK	7463.383142	-0.202266763	0.095608568	2.115571516	0.034381267	0.999771147
ENSMUSG00000094191.2_Rpl31-ps14	1.523077408	-2.65647478	1.256666565	2.113905832	0.034523311	0.999771147
ENSMUSG00000105457.2_Gm43200	27.40847004	0.767149848	0.363133782	-2.11258188	0.034636571	0.999771147
ENSMUSG00000109890.3_AU023762	11.8224519	-0.872816051	0.413372635	2.11145097	0.034733568	0.999771147
ENSMUSG00000031736.13_Crnde	4.211076598	-1.438784571	0.681565877	2.110998541	0.034772437	0.999771147
TE_ RLTR13A:ERVK:LTR	186.6981193	0.493795352	0.233943079	-2.110749995	0.034793806	0.999771147
TE_ Eulor6D:Crypton:DNA	176.9491574	0.532861854	0.252631957	-2.109241685	0.034923725	0.999771147
ENSMUSG00000026319.14_Relch	949.5619602	0.191371876	0.090732132	-2.109196288	0.034927642	0.999771147
ENSMUSG00000039607.18_Rbms3	286.2799873	0.455325648	0.215943335	-2.108542263	0.034984111	0.999771147
TE_ L1MEi:L1:LINE	614.9447859	0.319881868	0.151731718	-2.10820699	0.035013089	0.999771147
TE_ L1MEa:L1:LINE	144.1532827	0.404463053	0.191923253	-2.107420789	0.035081121	0.999771147
ENSMUSG00000027400.12_Pdyn	233.7676254	0.74404498	0.353101953	-2.107167555	0.035103058	0.999771147
ENSMUSG00000038622.9_Med30	77.73759204	-0.450284549	0.213709174	2.106996812	0.035117856	0.999771147
ENSMUSG00000086395.2_A630014C17Rik	3.959831718	-1.538111486	0.730139725	2.106598824	0.035152369	0.999771147
TE_ CR1-13_AMi:CR1:LINE	45.43222413	0.66696408	0.316648329	-2.106324332	0.035176189	0.999771147
ENSMUSG00000120101.1	6.003702017	1.187289692	0.563946553	-2.105323076	0.035263195	0.999771147
TE_ UCON66:UCON66:Unknown	46.96007328	0.491180696	0.233326126	-2.105125147	0.035280416	0.999771147
TE_ UCON18:UCON18:Unknown	21.1963419	0.66675027	0.316882812	-2.104090994	0.03537051	0.999771147
TE_ MER53:hAT-Blackjack:DNA	1937.962713	0.329887876	0.156828903	-2.103489014	0.035423045	0.999771147
ENSMUSG00000108532.2_Gm32647	18.7051871	0.88024185	0.418487972	-2.103386259	0.035432019	0.999771147
ENSMUSG00000060176.5_Kif27	41.44244591	0.705559523	0.335475422	-2.103163086	0.035451516	0.999771147
ENSMUSG00000081339.2_Gm16044	16.80895565	0.755768338	0.359452029	-2.102556882	0.035504522	0.999771147
TE_ MER110A:ERV1:LTR	133.7865775	0.331881855	0.15785926	-2.102390789	0.035519057	0.999771147
TE_ L1M3a:L1:LINE	83.0314646	0.633793468	0.301740795	-2.10045668	0.035688687	0.999771147
ENSMUSG00000087276.2_Gm11378	2.050967142	3.224932447	1.535380347	-2.100412743	0.035692549	0.999771147
ENSMUSG00000020992.6_4930512B01Rik	78.69181466	0.388393488	0.185027429	-2.099113031	0.035806938	0.999771147
ENSMUSG00000109482.3_Gm4756	3.089204821	1.651641807	0.786847175	-2.099063021	0.035811346	0.999771147
ENSMUSG00000111002.2_Gm47674	3.454480263	2.015098827	0.959999668	-2.099062004	0.035811435	0.999771147
ENSMUSG00000018707.14_Dync1h1	16697.44404	-0.177233694	0.084465988	2.098284736	0.03588	0.999771147
ENSMUSG00000098397.3_Mir7669	17.03344602	0.708810581	0.338060534	-2.096697217	0.036020387	0.999771147
ENSMUSG00000056758.15_Hmga2	17.44467007	1.712252672	0.817096192	-2.095533781	0.036123569	0.999771147
ENSMUSG00000102854.2_C130023A14Rik	98.60643096	0.390191132	0.186201728	-2.095529054	0.036123989	0.999771147
ENSMUSG00000051557.16_Pusl1	180.2741153	-0.278199532	0.132791807	2.095005246	0.036170526	0.999771147
ENSMUSG00000002981.11_Clptm1	1881.446736	-0.159639623	0.076215471	2.094582906	0.036208086	0.999771147
ENSMUSG00000081406.5_Rps6-ps4	8.908728571	1.021630502	0.487993821	-2.093531637	0.036301723	0.999771147
ENSMUSG00000022564.8_Grina	3136.402129	-0.151007145	0.072140932	2.093224205	0.036329145	0.999771147
ENSMUSG00000040451.19_Sgms1	532.1611751	0.21117943	0.100930317	-2.092329008	0.036409095	0.999771147
ENSMUSG00000111061.2_Gm46102	3.421065193	-1.689820929	0.807781658	2.091927827	0.036444972	0.999771147
ENSMUSG00000103672.2_Gm37621	84.38237475	0.420575913	0.201072943	-2.091658411	0.036469083	0.999771147
ENSMUSG00000088559.3_Mir1981	4.001228372	-1.560640706	0.746219033	2.091397616	0.036492436	0.999771147
ENSMUSG00000005378.18_Bud23	325.1293194	-0.228578998	0.109325476	2.090811813	0.036544937	0.999771147
ENSMUSG00000118924.1_Gm23660	8.540942295	1.393087421	0.666529797	-2.090060229	0.03661239	0.999771147
ENSMUSG00000023993.8_Treml1	2.725044924	-2.491925808	1.192415726	2.089812935	0.036634607	0.999771147
TE_ L1ME3:L1:LINE	1877.27751	0.309042461	0.147955573	-2.088751748	0.036730076	0.999771147
TE_ MYSERV16_I:ERVK:LTR	1994.516557	0.342747351	0.164240621	-2.086861022	0.036900699	0.999771147
ENSMUSG00000073759.7_4933407E24Rik	18.6539148	0.823458415	0.394630754	-2.086655452	0.036919291	0.999771147
ENSMUSG00000034201.14_Gas2l1	708.8299533	-0.307283252	0.147275073	2.086457991	0.036937157	0.999771147
ENSMUSG00000114664.2_Gm48639	6.009979234	1.232692639	0.59150073	-2.084008651	0.03715938	0.999771147
ENSMUSG00000028134.12_Ptbp2	925.2619974	0.273433375	0.131215293	-2.083852953	0.037173545	0.999771147
ENSMUSG00000020290.15_Xpo1	647.1118264	0.254037	0.122011497	-2.082074287	0.037335685	0.999771147
ENSMUSG00000001741.13_Il16	79.17622322	1.172734914	0.563565321	-2.080921005	0.037441137	0.999771147
ENSMUSG00000000562.6_Adora3	14.92004526	-0.7135597	0.343216442	2.079037053	0.037613945	0.999771147
ENSMUSG00000073492.3_Gm10521	12.62659679	0.979757063	0.471356327	-2.078591093	0.03765495	0.999771147
ENSMUSG00000031807.11_Pgls	247.5053345	-0.290763298	0.139924364	2.078003363	0.037709049	0.999771147
TE_ Tigger8:TcMar-Tigger:DNA	226.8220152	0.32370482	0.155832173	-2.077265654	0.037777047	0.999771147
ENSMUSG00000026333.15_Gin1	38.87270816	0.570269429	0.274543493	-2.077155145	0.037787242	0.999771147
ENSMUSG00000029195.11_Klb	9.966142591	-1.043834634	0.502597813	2.076878583	0.037812767	0.999771147
ENSMUSG00000102844.2_Gm38034	35.6566199	0.68106853	0.327944935	-2.076777099	0.037822137	0.999771147
TE_ Zaphod3:hAT-Tip100:DNA	324.2168542	0.278474056	0.134115318	-2.07637771	0.037859031	0.999771147
ENSMUSG00000102850.2_Gm37082	29.21214378	0.794672324	0.382731244	-2.076319446	0.037864416	0.999771147
ENSMUSG00000098429.2_Gm27226	9.620382928	1.406714325	0.67750977	-2.076301166	0.037866105	0.999771147
ENSMUSG00000006389.14_Mpl	11.36824055	-1.262415089	0.608016614	2.076283871	0.037867704	0.999771147
ENSMUSG00000045776.4_Lrtm1	223.2794293	0.429155445	0.206715311	-2.076069946	0.037887482	0.999771147
ENSMUSG00000023235.15_Ccl25	226.5432646	0.275162314	0.13260408	-2.075066734	0.03798035	0.999771147
ENSMUSG00000031877.10_Ces2g	1.531191624	3.459724136	1.667392781	-2.0749305	0.037992977	0.999771147
ENSMUSG00000109370.2_Gm44675	247.3825921	0.387555378	0.186808789	-2.074609983	0.038022696	0.999771147
TE_ L1ME4a:L1:LINE	1767.741748	0.356289702	0.171905817	-2.072586652	0.038210764	0.999771147
ENSMUSG00000029675.13_Eln	131.7821774	1.215526244	0.586538765	-2.072371541	0.038230805	0.999771147
ENSMUSG00000105179.2_Gm42866	58.37604342	-0.437319379	0.211079844	2.071819706	0.038282258	0.999771147
TE_ MER67D:ERV1:LTR	306.1185693	0.34035979	0.164314595	-2.071391098	0.038322262	0.999771147
ENSMUSG00000081865.2_Gm15484	10.75439034	0.953042604	0.46010449	-2.071361232	0.038325051	0.999771147
ENSMUSG00000103232.2_Gm37160	24.39160855	-0.626497769	0.302526807	2.070883483	0.038369686	0.999771147
TE_ LTR16B2:ERVL:LTR	516.0057128	0.30964402	0.149572784	-2.070189578	0.038434595	0.999771147
TE_ LTR75:ERVL:LTR	84.38983705	0.352884269	0.170500376	-2.069697895	0.038480644	0.999771147
ENSMUSG00000082435.2_Gm13813	3.190189222	3.319846482	1.604112545	-2.069584514	0.03849127	0.999771147
ENSMUSG00000120062.1	7.948794762	1.305061689	0.630813547	-2.068854888	0.038559706	0.999771147
ENSMUSG00000030922.13_Lyrm1	115.4085267	0.364031682	0.176058703	-2.067672177	0.03867086	0.999771147
ENSMUSG00000024697.5_Gna14	13.93905324	0.955476922	0.462153613	-2.067444451	0.038692293	0.999771147
ENSMUSG00000034212.15_Ankmy1	41.04197399	-0.453545094	0.219405189	2.067157554	0.03871931	0.999771147
ENSMUSG00000089079.3_Gm24503	1.975081015	3.18663273	1.541878868	-2.066720542	0.038760494	0.999771147
ENSMUSG00000017724.15_Etv4	88.17833718	-0.504744406	0.24428838	2.066182627	0.038811239	0.999771147
ENSMUSG00000108029.2_Olfr1556-ps1	10.53606957	1.356906403	0.656903762	-2.065609122	0.038865402	0.999771147
ENSMUSG00000039154.9_Shd	158.8237297	-0.46820597	0.226679817	2.065494743	0.038876212	0.999771147
ENSMUSG00000116847.2_Gm30251	32.51453595	0.963943158	0.467578956	-2.061562321	0.039249424	0.999771147
ENSMUSG00000114945.2_Gm48265	10.22061588	-0.897529866	0.435455167	2.061130364	0.039290605	0.999771147
ENSMUSG00000103748.2_Gm38243	102.2735159	0.571221018	0.277216162	-2.060561742	0.03934487	0.999771147
ENSMUSG00000116397.2_Gm49525	17.36430244	0.873943464	0.424156626	-2.060426292	0.039357806	0.999771147
ENSMUSG00000110342.2_Gm45263	80.10180915	0.502501506	0.243937762	-2.059957845	0.039402571	0.999771147
ENSMUSG00000048174.3_Tmem81	39.09050582	0.505682268	0.24554615	-2.059418436	0.039454171	0.999771147
ENSMUSG00000107563.3_4930587E11Rik	25.16665536	0.751165769	0.364770348	-2.059284078	0.039467033	0.999771147
ENSMUSG00000108315.2_Gm44601	8.609650609	1.174138132	0.570213798	-2.059119115	0.039482829	0.999771147
ENSMUSG00000041654.16_Slc39a11	92.31491224	-0.372212072	0.180781971	2.058900395	0.039503781	0.999771147
ENSMUSG00002076273.1	25.09642815	-0.921899934	0.447787676	2.058788088	0.039514543	0.999771147
ENSMUSG00000070443.7_Gm10291	6.020923757	-1.180637622	0.573644847	2.058133405	0.039577329	0.999771147
ENSMUSG00000069920.11_B3gnt9	66.03008063	-0.383872633	0.186606523	2.05712334	0.039674363	0.999771147
ENSMUSG00000030685.6_Kctd13	1179.389146	-0.259629748	0.12622451	2.05688854	0.039696949	0.999771147
TE_ MYSERV-int:ERVK:LTR	2925.843025	0.296955174	0.144409504	-2.056340935	0.039749665	0.999771147
ENSMUSG00000063146.12_Clip2	1674.838081	-0.225554893	0.109772762	2.054743705	0.039903766	0.999771147
ENSMUSG00000120859.1	3.974678494	-1.550765974	0.755129835	2.053641508	0.040010402	0.999771147
ENSMUSG00000090119.2_Gm8185	23.69554482	0.871970412	0.424648258	-2.053394537	0.040034329	0.999771147
ENSMUSG00000048481.16_Mypop	272.8629936	-0.380038975	0.185079433	2.053383076	0.040035439	0.999771147
ENSMUSG00002075463.1	164.1233657	0.741485905	0.361456109	-2.051385735	0.040229397	0.999771147
ENSMUSG00000050359.8_Sprr1a	1.785940992	2.992787888	1.459124734	-2.051084338	0.040258734	0.999771147
ENSMUSG00000072720.10_Myo18b	25.21670034	-0.767546767	0.374276186	2.050749673	0.040291331	0.999771147
TE_ Charlie1a:hAT-Charlie:DNA	5735.869468	0.27915944	0.136173159	-2.050032789	0.040361231	0.999771147
ENSMUSG00000028862.7_Map3k6	106.0253984	0.692704823	0.337933219	-2.049827553	0.040381262	0.999771147
ENSMUSG00000082309.4_Gm12123	51.71288803	0.614582554	0.299873654	-2.049471652	0.040416017	0.999771147
ENSMUSG00000025759.12_Mfsd8	227.830286	0.385234606	0.188032673	-2.048764189	0.040485179	0.999771147
TE_ RLTR31_Mm:ERVK:LTR	232.2237181	0.39605262	0.19333253	-2.048556543	0.040505498	0.999771147
ENSMUSG00000065590.3_Mir212	52.85719206	-0.600382771	0.29314181	2.048096689	0.040550526	0.999771147
TE_ X23_DNA:DNA:DNA	92.91181184	0.353222269	0.172492804	-2.047750748	0.040584428	0.999771147
ENSMUSG00000090069.4_E430024P14Rik	101.1064456	0.301464514	0.147231299	-2.047557249	0.040603402	0.999771147
TE_ L1ME2:L1:LINE	2708.676609	0.299159484	0.146147526	-2.046969203	0.040661108	0.999771147
ENSMUSG00000064356.1_mt-Atp8	740.2940805	0.498176007	0.24346922	-2.046156003	0.040741025	0.999771147
ENSMUSG00000041617.11_Ccdc74a	273.290526	-0.269587591	0.131761427	2.046028166	0.0407536	0.999771147
ENSMUSG00000098285.3_Mir7670	8.386609408	1.055287738	0.515828985	-2.045809307	0.040775136	0.999771147
TE_ Charlie2b:hAT-Charlie:DNA	1029.776063	0.336433405	0.164450863	-2.045798968	0.040776154	0.999771147
ENSMUSG00000074650.3_Gm10735	1.552473479	2.832716661	1.384718662	-2.045698336	0.04078606	0.999771147
ENSMUSG00000088141.3_Mir1962	7.941552081	-0.978211439	0.478191202	2.045649176	0.0407909	0.999771147
ENSMUSG00000113998.2_Gm40909	4.789731224	1.87746223	0.918216057	-2.044684598	0.040885963	0.999771147
ENSMUSG00000064778.4_Snord59a	8.302531551	-0.930377139	0.455090903	2.044376481	0.040916369	0.999771147
ENSMUSG00000069769.14_Msi2	1498.282081	0.190580838	0.09323095	-2.044179931	0.040935775	0.999771147
ENSMUSG00000020284.17_Cfap410	295.702156	-0.198027803	0.096898951	2.043652696	0.04098787	0.999771147
ENSMUSG00000067714.15_Lpar5	4.770194039	-1.546175627	0.756903847	2.042763601	0.041075845	0.999771147
ENSMUSG00000023467.19_Tulp2	7.122268153	-1.039165272	0.508735082	2.042645198	0.041087573	0.999771147
ENSMUSG00000032740.18_Ccdc88a	1368.739165	0.281287497	0.137717156	-2.04250149	0.041101812	0.999771147
ENSMUSG00000082418.2_Gm13126	2.234198167	1.870133902	0.915667532	-2.04237219	0.041114626	0.999771147
ENSMUSG00000030972.7_Acsm5	6.971821715	-1.180759365	0.578136762	2.042353026	0.041116526	0.999771147
ENSMUSG00000097040.8_2610316D01Rik	126.7507899	0.465475429	0.227922592	-2.042252259	0.041126515	0.999771147
TE_ L1M4b:L1:LINE	2742.328669	0.286955998	0.140520955	-2.042086871	0.041142915	0.999771147
ENSMUSG00000022199.13_Slc22a17	5035.083393	-0.304179526	0.148980755	2.041737045	0.041177622	0.999771147
TE_ L1M7:L1:LINE	272.1467224	0.332778159	0.162988961	-2.041722066	0.041179109	0.999771147
ENSMUSG00000103891.2_Gm37941	82.9363297	0.411953654	0.20180926	-2.041302039	0.041220815	0.999771147
ENSMUSG00000104027.2_Gm37211	211.376463	0.372500147	0.182483865	-2.041277161	0.041223286	0.999771147
ENSMUSG00000102407.2_Gm37862	179.4685904	0.588206567	0.28817109	-2.041171325	0.041233801	0.999771147
ENSMUSG00000089924.2_Gm15689	11.49506561	1.03942321	0.509383893	-2.040549818	0.041295594	0.999771147
ENSMUSG00000055972.6_2810407A14Rik	5.230197007	-1.445506288	0.708427259	2.040444195	0.041306104	0.999771147
ENSMUSG00000121060.1	7.380027406	0.999181766	0.489893608	-2.03958931	0.041391248	0.999771147
ENSMUSG00000119805.1_Snord14c	7.949871872	-0.998798831	0.489752018	2.03939707	0.041410415	0.999771147
TE_ HAL1:L1:LINE	4018.561395	0.268425559	0.131621302	-2.039377785	0.041412338	0.999771147
ENSMUSG00000064343.1_mt-Tq	103.0177109	0.387539083	0.190113567	-2.038460951	0.041503856	0.999771147
ENSMUSG00000084447.3_Gm26251	2.976218412	-1.66154235	0.815542189	2.0373469	0.041615291	0.999771147
ENSMUSG00000075015.4_Gm10801	122.1284673	1.809557868	0.888249143	-2.037218818	0.041628119	0.999771147
ENSMUSG00000108926.2_Gm10988	8.053249658	1.060491958	0.52060454	-2.037039397	0.041646094	0.999771147
ENSMUSG00000004071.14_Cdip1	1991.122295	-0.141798444	0.069622717	2.03666921	0.041683202	0.999771147
ENSMUSG00000083904.2_Gm12805	9.089956967	1.142811978	0.561135416	-2.036606396	0.041689501	0.999771147
ENSMUSG00000055407.15_Map6	2305.959126	-0.282297422	0.138633889	2.036280053	0.041722242	0.999771147
ENSMUSG00000048967.17_Yjefn3	104.523734	-0.365076325	0.17930736	2.036036474	0.041746693	0.999771147
ENSMUSG00000065563.3_Mir103-2	9.819345998	1.015751545	0.498963188	-2.035724417	0.041778036	0.999771147
ENSMUSG00000032485.15_Scap	1337.21562	-0.198488302	0.097536736	2.035010711	0.041849795	0.999771147
TE_ MLT1F-int:ERVL-MaLR:LTR	312.4355905	0.340844571	0.167501272	-2.03487751	0.041863199	0.999771147
TE_ RLTR19D:ERVK:LTR	44.95299302	0.616998637	0.3032595	-2.034556663	0.041895502	0.999771147
ENSMUSG00000109401.2_Cpeb1os1	20.05410309	-0.62330362	0.306411761	2.034202664	0.041931166	0.999771147
ENSMUSG00000084629.3_Gm25112	3.896778339	1.623684569	0.798476178	-2.033479037	0.042004149	0.999771147
ENSMUSG00000057706.8_Mex3b	262.6845657	-0.435623635	0.214240544	2.033338914	0.042018294	0.999771147
ENSMUSG00000106099.2_Gm42664	219.1265847	0.466010121	0.229193755	-2.033258368	0.042026427	0.999771147
TE_ L1MEc:L1:LINE	5763.391375	0.301486613	0.148297552	-2.03298442	0.042054097	0.999771147
ENSMUSG00000103343.2_Gm37052	40.40407253	0.561267009	0.276101679	-2.032827225	0.042069982	0.999771147
ENSMUSG00000025894.12_Aasdhppt	203.458918	0.276594956	0.136105726	-2.032206618	0.042132743	0.999771147
ENSMUSG00000052155.6_Acvr2a	758.2132343	0.420048338	0.206698108	-2.032182785	0.042135155	0.999771147
TE_ Charlie4a:hAT-Charlie:DNA	1318.690684	0.253801496	0.124894339	-2.032129711	0.042140526	0.999771147
ENSMUSG00000028034.16_Fubp1	1246.805972	0.201933334	0.099380701	-2.031916971	0.042162062	0.999771147
ENSMUSG00000060445.12_Sycp2	126.4711749	0.405904487	0.199767822	-2.031881221	0.042165682	0.999771147
ENSMUSG00000040459.12_Arglu1	819.4142196	0.223564939	0.11004745	-2.031532215	0.042201035	0.999771147
ENSMUSG00000020614.14_Fam20a	138.7079695	-0.434686258	0.213998023	2.031262965	0.042228326	0.999771147
ENSMUSG00000059005.14_Hnrnpa3	1666.572455	0.165352168	0.081447854	-2.030159906	0.042340288	0.999771147
ENSMUSG00000107089.2_Gm43443	2.476851542	2.206454278	1.086956659	-2.029937679	0.042362874	0.999771147
TE_ Charlie8:hAT-Charlie:DNA	1614.048992	0.220156359	0.108465324	-2.029739556	0.04238302	0.999771147
ENSMUSG00000109279.2_Gm45220	36.30343984	0.612391181	0.301760701	-2.029393423	0.042418234	0.999771147
ENSMUSG00000023047.12_Amhr2	15.84055806	-0.736163026	0.362854977	2.028807852	0.042477865	0.999771147
ENSMUSG00000112863.2_Gm19181	1.709198841	2.941490552	1.451276025	-2.026830528	0.042679747	0.999771147
ENSMUSG00000029547.11_Ints1	1941.571576	-0.234845967	0.115872369	2.026764175	0.042686536	0.999771147
ENSMUSG00000010307.8_Tmem86a	136.8088678	0.453902847	0.224068467	-2.025732812	0.042792172	0.999771147
ENSMUSG00000019230.15_Lhx9	6.562306599	1.251384426	0.617845885	-2.02539898	0.042826412	0.999771147
TE_ MER33:hAT-Charlie:DNA	3846.068738	0.315522772	0.155802433	-2.025146631	0.04285231	0.999771147
ENSMUSG00000026726.11_Cubn	9.785657329	0.901467495	0.445186867	-2.024919335	0.042875648	0.999771147
ENSMUSG00000105592.2_Gm42527	28.24781654	0.64098369	0.31666441	-2.024173448	0.042952309	0.999771147
TE_ SYNREP_MM:Satellite:Satellite	84.39417589	1.221900403	0.603667659	-2.024127653	0.042957019	0.999771147
ENSMUSG00000120807.1	197.1355413	-0.316029419	0.156184602	2.02343519	0.043028299	0.999771147
ENSMUSG00002075713.1	276.6174055	-0.428091561	0.211597474	2.023141166	0.043058595	0.999771147
ENSMUSG00002075367.1	4.029693853	1.637087422	0.809205538	-2.023079854	0.043064915	0.999771147
ENSMUSG00000019487.12_Trip10	77.02985711	0.571757311	0.28261894	-2.023067923	0.043066145	0.999771147
ENSMUSG00000047669.9_Msl3l2	109.8103397	-0.361649081	0.178767419	2.023014507	0.043071652	0.999771147
ENSMUSG00000084804.2_1700095J12Rik	16.66123368	-0.729952457	0.360913801	2.022511902	0.043123495	0.999771147
ENSMUSG00000014602.16_Kif1a	21981.67089	-0.196374556	0.097111407	2.02215747	0.043160086	0.999771147
ENSMUSG00000113973.2_A030014E15Rik	2.430091636	-1.894916497	0.937549969	2.021136536	0.043265633	0.999771147
ENSMUSG00000035049.5_Rrp12	546.9288225	-0.239711893	0.118633945	2.020601209	0.043321064	0.999771147
ENSMUSG00000047686.10_Rtl3	2.344824243	2.464655171	1.219776939	-2.020578593	0.043323407	0.999771147
ENSMUSG00002076866.1	30.45548728	0.555535691	0.275001061	-2.020121995	0.043370735	0.999771147
ENSMUSG00000080783.2_Gm8250	4.363646622	1.368520099	0.677455766	-2.020087756	0.043374286	0.999771147
ENSMUSG00000048249.15_Crebrf	1080.766912	0.254723288	0.12611048	-2.019842353	0.043399742	0.999771147
ENSMUSG00000085161.2_Gm7580	39.06605803	0.709696979	0.351703435	-2.017884694	0.043603271	0.999771147
ENSMUSG00000112967.2_4930428E07Rik	41.75519809	0.815139378	0.404019489	-2.0175744	0.043635605	0.999771147
ENSMUSG00000031878.19_Nae1	311.8953474	0.223670906	0.110862982	-2.017543657	0.04363881	0.999771147
ENSMUSG00000113324.2_Gm48819	12.59677916	-0.8615169	0.427148117	2.016904362	0.043705495	0.999771147
ENSMUSG00000056260.16_Lrif1	177.3860634	0.338235385	0.167725904	-2.016595993	0.043737692	0.999771147
ENSMUSG00000022658.11_Tagln3	1565.218931	-0.320922493	0.159173802	2.016176587	0.043781514	0.999771147
TE_ MamGypLTR1a:Gypsy:LTR	87.0102175	0.42945072	0.213011038	-2.016096084	0.04378993	0.999771147
ENSMUSG00000113063.3_Gm34667	1.281149976	3.195814266	1.585240629	-2.015980544	0.04380201	0.999771147
ENSMUSG00000108964.2_Gm18600	4.753984602	1.36561384	0.677574887	-2.01544341	0.04385821	0.999771147
ENSMUSG00000042269.16_Cibar2	11.11325298	-0.82326507	0.408525156	2.015212669	0.043882371	0.999771147
ENSMUSG00000082002.2_Gm6568	6.296565981	1.11975036	0.555657316	-2.015181528	0.043885632	0.999771147
ENSMUSG00000015733.14_Capza2	1013.046939	0.220479289	0.109431378	-2.014772121	0.043928531	0.999771147
ENSMUSG00000008855.18_Hdac5	2015.556773	-0.288776213	0.143357315	2.014380729	0.043969576	0.999771147
TE_ MER92-int:ERV1:LTR	330.7188018	0.317899158	0.157836802	-2.014100345	0.043998999	0.999771147
ENSMUSG00000064057.13_Scgb3a1	37.47379075	-0.64467278	0.320121091	2.013840379	0.044026295	0.999771147
ENSMUSG00000039164.3_Naif1	93.7359661	-0.337604366	0.167658851	2.013638785	0.044047471	0.999771147
ENSMUSG00000080780.2_Gm11252	40.93147456	0.494483675	0.245610512	-2.013283841	0.044084777	0.999771147
ENSMUSG00000104398.2_Gm37964	177.5530874	0.57295695	0.284660529	-2.012772727	0.044138544	0.999771147
ENSMUSG00000047284.15_Neurl4	1346.324597	-0.235372966	0.116982988	2.012027314	0.044217058	0.999771147
ENSMUSG00000039543.17_Cfap70	48.1624357	0.845987369	0.420501025	-2.011855662	0.044235154	0.999771147
ENSMUSG00000001225.13_Slc26a3	3.406583679	2.090419111	1.039743515	-2.010514209	0.044376794	0.999771147
ENSMUSG00000107690.2_Gm44044	15.19801371	0.808465366	0.40221009	-2.010057395	0.044425115	0.999771147
TE_ L1P5:L1:LINE	145.8859963	0.369941244	0.184050645	-2.009996996	0.044431507	0.999771147
ENSMUSG00000083564.2_Gm11929	1.274800795	3.847444332	1.914655815	-2.009470476	0.044487263	0.999771147
ENSMUSG00000040473.16_Cfap69	225.3099459	0.305222695	0.152018059	-2.007805497	0.044663964	0.999771147
ENSMUSG00000097107.2_Platr6	2.596986711	-2.07166624	1.032155847	2.007125422	0.04473631	0.999771147
ENSMUSG00000054793.9_Cadm4	1506.466728	-0.351335841	0.175069163	2.006840236	0.044766677	0.999771147
ENSMUSG00000032578.8_Cish	50.94032605	-0.500056197	0.249178243	2.006821265	0.044768698	0.999771147
ENSMUSG00000050526.6_Mgat4f	1.305090991	-3.108527371	1.549512905	2.006131967	0.04484217	0.999771147
ENSMUSG00000026965.13_Anapc2	704.2399388	-0.188661133	0.094051134	2.005942143	0.044862421	0.999771147
ENSMUSG00000032306.15_Mpi	340.8866717	-0.313726986	0.156418663	2.005687687	0.04488958	0.999771147
ENSMUSG00000072584.3_Gm7489	12.5903677	0.801018869	0.399513778	-2.004984341	0.044964721	0.999771147
ENSMUSG00000082529.2_Gm11199	11.17276146	1.108826522	0.55306959	-2.004858957	0.044978128	0.999771147
ENSMUSG00000100975.3_Gm28875	5.224319294	1.865376848	0.930973383	-2.003684404	0.045103878	0.999771147
ENSMUSG00000033794.7_Lpcat2b	6.59150367	1.379045387	0.688255041	-2.003683671	0.045103957	0.999771147
ENSMUSG00000120834.1_Gm36012	45.8354934	-0.443845661	0.221522718	2.003612382	0.045111598	0.999771147
ENSMUSG00000005447.13_Pafah1b3	46.3020229	-0.537508656	0.268274823	2.003574731	0.045115635	0.999771147
ENSMUSG00000037876.18_Jmjd1c	1962.822087	0.273438216	0.136494716	-2.003287925	0.045146393	0.999771147
ENSMUSG00000051985.13_Igfn1	128.2600102	-0.934120278	0.466462884	2.002560784	0.045224453	0.999771147
ENSMUSG00000024571.16_Naa12	464.5368356	-0.312758433	0.156184987	2.002487176	0.045232361	0.999771147
ENSMUSG00000056394.21_Lig1	108.000905	-0.347095809	0.173384651	2.00188314	0.045297301	0.999771147
ENSMUSG00000028416.14_Bag1	388.0093131	-0.336079976	0.167887888	2.001811929	0.045304962	0.999771147
ENSMUSG00000108542.2_Gm44834	6.615914455	-1.18980964	0.594716727	2.000632547	0.045432003	0.999771147
ENSMUSG00000117947.2_Gm50226	24.27831397	0.779338094	0.389559662	-2.000561583	0.045439657	0.999771147
ENSMUSG00000071711.13_Mpst	189.7121865	-0.356049512	0.177979744	2.00050581	0.045445673	0.999771147
ENSMUSG00000104508.2_Gm37735	15.26046329	0.784659072	0.392251815	-2.000396281	0.04545749	0.999771147
TE_ L1_Rod:L1:LINE	16267.40646	0.343245239	0.171590892	-2.000369799	0.045460347	0.999771147
ENSMUSG00000048109.11_Rbm15	412.5145003	0.219150784	0.10956875	-2.00012124	0.045487174	0.999771147
ENSMUSG00000119191.1_Gm25526	2.978007193	1.570961255	0.785499045	-1.999953106	0.045505328	0.999771147
ENSMUSG00000071847.14_Apcdd1	327.5706232	-0.277556976	0.138794438	1.999770162	0.045525088	0.999771147
ENSMUSG00000025735.14_Rhbdl1	255.8276042	-0.375489904	0.187809303	1.999314726	0.045574312	0.999771147
ENSMUSG00000118344.2_Gm50152	30.71271334	0.530271949	0.265281848	-1.998900234	0.045619149	0.999771147
ENSMUSG00000108305.2_Gm19078	7.771056966	-1.04236216	0.521570734	1.998505844	0.045661847	0.999771147
ENSMUSG00000109165.2_Gm45148	17.19949393	0.671971406	0.336310062	-1.998071073	0.045708955	0.999771147
ENSMUSG00000116493.2_Gm49445	4.687113905	1.747069926	0.874523912	-1.997738315	0.045745038	0.999771147
ENSMUSG00000095385.5_D630033O11Rik	33.32339259	0.649637935	0.325230879	-1.997466956	0.045774481	0.999771147
ENSMUSG00000064344.1_mt-Tm	313.89983	0.306839164	0.153698865	-1.996365837	0.045894117	0.999771147
TE_ RLTR13D4:ERVK:LTR	772.809034	0.325810851	0.163320606	-1.994915763	0.046052068	0.999771147
ENSMUSG00000019987.10_Arg1	39.26958131	1.076579999	0.540117796	-1.993231859	0.046236064	0.999771147
ENSMUSG00000108630.2_Gm44607	18.72014951	0.945920952	0.474600584	-1.993088471	0.04625176	0.999771147
ENSMUSG00000086284.2_Frmpd1os	2.508751703	1.763991545	0.885056354	-1.993083873	0.046252264	0.999771147
ENSMUSG00000019828.14_Grm1	902.6504862	0.33014469	0.165743291	-1.991903792	0.046381615	0.999771147
TE_ L1_Mur3:L1:LINE	22059.70746	0.333853205	0.167619925	-1.991727447	0.04640097	0.999771147
ENSMUSG00000030316.14_Tamm41	119.0720566	-0.358801334	0.180148149	1.991701474	0.046403822	0.999771147
TE_ L1MD1:L1:LINE	4239.947412	0.333073277	0.167231719	-1.991687214	0.046405387	0.999771147
ENSMUSG00000036371.7_Serbp1	1376.26143	0.209997184	0.105453939	-1.991364052	0.046440878	0.999771147
ENSMUSG00000109725.2_Gm45265	102.1063455	0.482536969	0.242336023	-1.991189601	0.046460047	0.999771147
ENSMUSG00000105431.2_Gm42640	69.40706576	0.433678254	0.217846201	-1.99075427	0.046507909	0.999771147
ENSMUSG00000105503.2_Gm42982	14.12393028	0.762863481	0.383236775	-1.990580058	0.046527074	0.999771147
ENSMUSG00000019102.11_Aldh3a1	14.93782567	-0.899839468	0.452087734	1.99040894	0.046545906	0.999771147
ENSMUSG00000039523.17_Cep104	641.076471	-0.183262596	0.09207503	1.990361513	0.046551126	0.999771147
ENSMUSG00000090957.3_Gm7535	9.191324146	-0.940543505	0.472633403	1.990006416	0.046590229	0.999771147
ENSMUSG00000085260.9_Med9os	2.634905841	-1.715010532	0.861973005	1.989633693	0.046631302	0.999771147
ENSMUSG00000120827.1	1.494709944	-2.60028344	1.307208491	1.989187997	0.046680456	0.999771147
ENSMUSG00000042870.16_Tom1	354.185972	-0.211836208	0.106527331	1.988562059	0.046749563	0.999771147
ENSMUSG00000005672.13_Kit	564.0273467	0.320388486	0.161239529	-1.987034372	0.046918588	0.999771147
TE_ L1ME3E:L1:LINE	252.364088	0.365164465	0.183776981	-1.986997842	0.046922636	0.999771147
ENSMUSG00000102902.2_Gm38263	91.96144014	0.601204128	0.30260548	-1.986758894	0.046949122	0.999771147
ENSMUSG00000107252.2_Gm5767	10.33420089	-0.815208089	0.410390293	1.986421471	0.046986545	0.999771147
ENSMUSG00000109429.2_Gm45223	149.9494518	0.503482686	0.253591221	-1.985410554	0.047098813	0.999771147
ENSMUSG00000093806.4_Asmt	2.721132767	-2.095062781	1.05577554	1.98438276	0.047213186	0.999771147
TE_ ERVB4_1B-I_MM:ERVK:LTR	708.826585	0.367902397	0.185409951	-1.984264569	0.047226354	0.999771147
ENSMUSG00000029821.16_Gsdme	387.0465863	0.384523502	0.193794288	-1.984183873	0.047235346	0.999771147
ENSMUSG00000113368.2_Gm10054	4.243715493	-1.481888453	0.746865551	1.984143532	0.047239841	0.999771147
ENSMUSG00000020867.14_Spata20	2.925483557	1.732289983	0.873618152	-1.982891472	0.047379553	0.999771147
ENSMUSG00000030365.12_Clec2i	2.165291644	2.706054901	1.365189693	-1.982182341	0.047458836	0.999771147
ENSMUSG00000095427.3_Rps2-ps6	4.935178497	1.350015795	0.681165426	-1.981920609	0.047488127	0.999771147
ENSMUSG00000021697.13_Depdc1b	6.976847094	-1.591917531	0.803654454	1.980848266	0.047608292	0.999771147
ENSMUSG00000064342.1_mt-Ti	46.18984388	0.421457454	0.212802793	-1.980507158	0.04764657	0.999771147
ENSMUSG00000038717.10_Atp5l	254.9420556	0.236373441	0.119387139	-1.979890319	0.047715854	0.999771147
ENSMUSG00000091318.3_Semp2l1	69.36058602	0.449745412	0.22715733	-1.979885094	0.047716442	0.999771147
ENSMUSG00000103047.2_Gm37310	186.7999611	0.808128227	0.408175712	-1.979853781	0.047719961	0.999771147
ENSMUSG00002075407.1_U6	13.44888597	1.153216225	0.582484104	-1.979824369	0.047723267	0.999771147
TE_ MER97d:hAT-Tip100:DNA	77.644485	0.447077124	0.225847493	-1.979553189	0.047753757	0.999771147
ENSMUSG00000109290.2_Phgdh-ps1	1.044053423	3.561266726	1.799097272	-1.979474252	0.047762636	0.999771147
ENSMUSG00000114105.2_Gm47713	1.645699821	2.912417166	1.471355775	-1.979410566	0.0477698	0.999771147
ENSMUSG00000031887.14_Tradd	46.99874133	-0.481991461	0.24354174	1.979091801	0.047805671	0.999771147
ENSMUSG00000114524.2_Gm48357	17.45521113	0.636898949	0.321851477	-1.978859797	0.047831794	0.999771147
ENSMUSG00000103536.2_Gm37837	2.222540056	2.348420784	1.187075514	-1.978324679	0.047892091	0.999771147
TE_ hAT-N1a_Mam:hAT-Tip100:DNA	235.4410791	0.33146399	0.167568038	-1.978086003	0.047919005	0.999771147
ENSMUSG00000029713.16_Gnb2	1646.572865	-0.286138477	0.144656558	1.978053957	0.04792262	0.999771147
ENSMUSG00000050844.6_1700020N01Rik	1.492450393	2.729499548	1.380087614	-1.977772658	0.047954359	0.999771147
ENSMUSG00000059479.8_B3gnt8	120.8759863	-0.324478883	0.164072773	1.977652223	0.047967954	0.999771147
ENSMUSG00000118263.3_Gm42064	174.6386072	-0.379962383	0.192143929	1.97748836	0.047986455	0.999771147
ENSMUSG00000109594.2_1700047O18Rik	2.874417606	1.77756695	0.898983568	-1.977307498	0.048006883	0.999771147
ENSMUSG00000121148.1	6.777330939	-1.008275663	0.509982475	1.97707904	0.048032697	0.999771147
ENSMUSG00000007603.10_Dus3l	545.2981868	-0.287334567	0.145398268	1.976189747	0.048133291	0.999771147
ENSMUSG00000102649.2_Gm38021	18.57107534	0.700388689	0.354487209	-1.975779861	0.048179715	0.999771147
ENSMUSG00000087150.9_BC064078	7.186156459	-1.269640847	0.642789667	1.975204196	0.04824498	0.999771147
ENSMUSG00000115249.2_Gm49085	63.70569907	0.458807572	0.232295952	-1.9750993	0.04825688	0.999771147
ENSMUSG00000090120.2_A730090N16Rik	36.64413862	0.615964524	0.31192258	-1.974735285	0.048298196	0.999771147
ENSMUSG00000022442.17_Ttll1	333.188833	-0.365584818	0.185173498	1.974282614	0.048349617	0.999771147
ENSMUSG00000074865.12_Zfp934	40.76334902	0.499049557	0.252783275	-1.974219051	0.048356841	0.999771147
ENSMUSG00000075538.3_Gm10855	446.5072031	0.442517434	0.224166486	-1.974057061	0.048375255	0.999771147
ENSMUSG00000112637.2_Gm48225	85.73090401	0.412905303	0.209225817	-1.973491173	0.048439629	0.999771147
ENSMUSG00000030775.12_Trat1	8.655805336	1.065959792	0.540191371	-1.973300298	0.048461359	0.999771147
ENSMUSG00000035834.12_Polr3g	36.16711887	-0.556642834	0.282165193	1.97275514	0.048523466	0.999771147
ENSMUSG00000030533.17_Unc45a	326.1209787	-0.286357234	0.145168481	1.972585457	0.048542811	0.999771147
ENSMUSG00000034032.16_Rpap1	298.7068691	-0.254132372	0.128886754	1.971749335	0.048638229	0.999771147
ENSMUSG00000051182.6_Olfr655	4.867557566	2.315152436	1.175124468	-1.970133803	0.048823038	0.999771147
ENSMUSG00000109363.2_Gm44668	43.64459446	0.533765491	0.270947801	-1.969993811	0.04883908	0.999771147
ENSMUSG00000105789.2_Gm42997	2.555861369	-2.046326419	1.039129419	1.969270028	0.048922091	0.999771147
ENSMUSG00000012819.17_Cdh23	64.74695899	0.603271567	0.306494723	-1.968293489	0.049034279	0.999771147
ENSMUSG00000093622.3_Gm20703	2.673297909	1.866562912	0.948402555	-1.968112487	0.049055096	0.999771147
ENSMUSG00000032598.9_Nckipsd	867.2944563	-0.292663385	0.148740752	1.967607268	0.049113243	0.999771147
ENSMUSG00000118646.2	109.7759321	-0.329074978	0.167247779	1.967589525	0.049115286	0.999771147
ENSMUSG00000086277.3_4930558K02Rik	3.931155038	1.533745477	0.779598536	-1.967352946	0.049142535	0.999771147
ENSMUSG00000024069.15_Slc30a6	132.2542682	-0.301513352	0.153282158	1.967047934	0.049177685	0.999771147
TE_ Tigger23a:TcMar-Tigger:DNA	193.4273221	0.400772726	0.203771368	-1.966776439	0.04920899	0.999771147
ENSMUSG00000032407.15_U2surp	1081.570846	0.260947694	0.132682647	-1.966705523	0.04921717	0.999771147
ENSMUSG00000119317.1_Gm25596	7.947291746	1.029315706	0.523437723	-1.966453047	0.049246301	0.999771147
ENSMUSG00000048355.3_Arxes1	103.511028	-0.388450324	0.197619883	1.965643932	0.049339756	0.999771147
ENSMUSG00000004264.18_Phb2	413.7108828	-0.293464262	0.149301512	1.965581305	0.049346995	0.999771147
ENSMUSG00000120822.1	14.55922821	0.73505762	0.373972423	-1.965539634	0.049351813	0.999771147
ENSMUSG00000031586.18_Rbpms	95.17040726	0.586471765	0.298384701	-1.965488724	0.0493577	0.999771147
TE_ L1MEf:L1:LINE	2446.899507	0.320106306	0.162900444	-1.965042561	0.049409312	0.999771147
ENSMUSG00000118272.2_Smim39	55.89814903	-0.53631647	0.272983268	1.964649605	0.049454806	0.999771147
ENSMUSG00000101268.7_2010310C07Rik	6.611274559	1.182410532	0.602194227	-1.963503599	0.049587687	0.999771147
ENSMUSG00000003344.16_Btbd2	874.6196534	-0.211435189	0.107744019	1.962384461	0.049717741	0.999771147
ENSMUSG00000103050.2_Gm38273	71.43408094	0.679765729	0.346428775	-1.962209199	0.049738133	0.999771147
ENSMUSG00000065162.3_Gm23645	2.106321628	2.180804528	1.111495554	-1.96204521	0.049757221	0.999771147
TE_ RLTR25A:ERVK:LTR	2086.258673	0.320473661	0.163370963	-1.961631702	0.049805379	0.999771147
ENSMUSG00000090386.12_Mir99ahg	387.6849071	0.339032709	0.172877798	-1.96111191	0.04986597	0.999771147
ENSMUSG00000108278.2_Gm44194	3.223498119	1.465733247	0.747459247	-1.960954064	0.049884382	0.999771147
ENSMUSG00000064361.1_mt-Tr	24.33788282	0.594510329	0.303177987	-1.960928411	0.049887375	0.999771147
ENSMUSG00000116581.3_Gm46565	3.951928384	1.335075193	0.680851693	-1.960889877	0.04989187	0.999771147
ENSMUSG00000023118.16_Sympk	2246.511512	-0.1980179	0.100999378	1.960585335	0.049927414	0.999771147
TE_ L1M5:L1:LINE	17792.2951	0.294783064	0.150437493	-1.959505292	0.050053641	0.999771147
ENSMUSG00000114407.2_Gm48765	2.843190493	1.805719345	0.921647621	-1.959229648	0.050085899	0.999771147
ENSMUSG00000056201.9_Cfl1	3602.571009	-0.244152002	0.124623303	1.959119971	0.050098738	0.999771147
ENSMUSG00000064345.1_mt-Nd2	25679.42522	0.4953749	0.252870329	-1.959007611	0.050111895	0.999771147
ENSMUSG00000025860.16_Xiap	868.6745553	0.265658279	0.135631521	-1.95867655	0.050150678	0.999771147
ENSMUSG00000099706.2_Gm29536	1.496785212	-3.983911231	2.034542963	1.95813571	0.05021409	0.999771147
ENSMUSG00000084304.2_Gm6142	12.67444665	0.770127043	0.393304198	-1.958095153	0.050218848	0.999771147
ENSMUSG00000047884.7_Klk9	6.944095251	1.586053616	0.810138026	-1.957757279	0.050258501	0.999771147
ENSMUSG00000029550.12_Sppl3	914.2086068	-0.174599429	0.089184874	1.957724671	0.050262329	0.999771147
ENSMUSG00000071036.3_Gm10309	54.17764272	0.493258442	0.251969959	-1.957608138	0.050276012	0.999771147
ENSMUSG00000020954.17_Strn3	630.3713264	0.175437215	0.089654855	-1.956806627	0.050370208	0.999771147
ENSMUSG00000103076.2_Gm37902	35.50312003	0.578001358	0.295400421	-1.956670731	0.050386193	0.999771147
ENSMUSG00000053581.14_Zfand2a	521.5803718	-0.242025617	0.123715788	1.956303392	0.050429425	0.999771147
TE_ Tigger14a:TcMar-Tigger:DNA	652.2188711	0.304475226	0.155691796	-1.955627938	0.050508999	0.999771147
ENSMUSG00000071723.8_Gspt2	216.7432548	-0.248161191	0.126933146	1.955054279	0.050576664	0.999771147
ENSMUSG00000089710.2_Gm15810	119.6348351	0.580023629	0.296781415	-1.954379889	0.050656307	0.999771147
ENSMUSG00000109505.2_Gm44677	289.6259147	0.480130801	0.245700939	-1.954126841	0.050686218	0.999771147
ENSMUSG00000049728.15_Zfp668	364.77613	-0.216507511	0.110800143	1.954036381	0.050696915	0.999771147
ENSMUSG00000112681.2_Gm47622	11.27884649	1.041239791	0.532993113	-1.953570818	0.050751995	0.999771147
ENSMUSG00000020952.11_Scfd1	376.3229919	0.296148795	0.151601498	-1.953468794	0.050764071	0.999771147
ENSMUSG00000033411.17_Ctdspl2	415.7337347	0.245503636	0.125676164	-1.953462206	0.050764851	0.999771147
ENSMUSG00002075974.1_5S_rRNA	2.587552551	1.816339193	0.930084755	-1.952874921	0.050834418	0.999771147
ENSMUSG00000050075.9_Gpr171	47.7514093	0.414618019	0.212312104	-1.952870382	0.050834956	0.999771147
ENSMUSG00000057842.15_Zfp595	37.51720696	0.525152898	0.268951984	-1.95258979	0.050868222	0.999771147
ENSMUSG00000040877.17_Wdr25	95.70660544	-0.31284579	0.160256401	1.95215785	0.050919467	0.999771147
TE_ L1M4c:L1:LINE	3248.084744	0.306271236	0.156920083	-1.951765703	0.050966028	0.999771147
ENSMUSG00000022382.16_Wnt7b	420.5344958	-0.401887418	0.20597035	1.95119063	0.051034373	0.999771147
ENSMUSG00000044026.4_Slc35g1	31.12511774	-0.471873657	0.241860524	1.95101561	0.051055189	0.999771147
ENSMUSG00000109125.2_Gm45159	793.6655561	0.405945371	0.208173816	-1.950030885	0.051172438	0.999771147
ENSMUSG00000116738.2_Gm49565	119.3836561	0.751040574	0.385147577	-1.950007267	0.051175253	0.999771147
ENSMUSG00000031090.15_Nadsyn1	51.2917982	-0.54408832	0.279018654	1.950006973	0.051175288	0.999771147
ENSMUSG00000116690.2_Gm49736	4.907011025	-1.167327074	0.598640459	1.94996355	0.051180464	0.999771147
ENSMUSG00000027490.18_E2f1	128.5314431	-0.534884083	0.274462982	1.948838708	0.05131469	0.999771147
ENSMUSG00000101970.10_Chaserr	386.4056877	0.363359525	0.186485802	-1.948456781	0.051360331	0.999771147
TE_ LTR55:ERVL:LTR	207.2110707	0.350334295	0.179835627	-1.948080594	0.05140532	0.999771147
ENSMUSG00000093677.2_Gm20712	44.91413251	0.434220789	0.223019234	-1.947010496	0.051533476	0.999771147
ENSMUSG00000113656.2_Gm47370	23.67891749	0.578733022	0.297312384	-1.946548657	0.051588869	0.999771147
ENSMUSG00000103131.2_Gm37977	8.056791336	1.076919659	0.553308734	-1.946326876	0.051615487	0.999771147
ENSMUSG00000095959.3_Gm10845	1.612871462	2.867232882	1.473554221	-1.945793946	0.051679496	0.999771147
ENSMUSG00000035486.15_Plk5	54.44399912	-0.936390274	0.481252654	1.945735292	0.051686545	0.999771147
ENSMUSG00000024222.18_Fkbp5	349.6722497	0.459049569	0.23602615	-1.944909789	0.051785837	0.999771147
TE_ MER112:hAT-Charlie:DNA	823.5166792	0.328675956	0.168994169	-1.944895244	0.051787588	0.999771147
TE_ X7C_LINE:CR1:LINE	271.760696	0.225300985	0.115886716	-1.944148504	0.051877546	0.999771147
ENSMUSG00000031290.15_Lrch2	232.1573179	0.299546424	0.154084116	-1.94404479	0.05189005	0.999771147
ENSMUSG00000112601.2_Gm47590	356.5900482	0.325408605	0.167388942	-1.944026889	0.051892209	0.999771147
ENSMUSG00000056185.6_Snx32	2106.611863	-0.16925429	0.087064715	1.94400556	0.051894781	0.999771147
TE_ L1ME4b:L1:LINE	2817.66843	0.27639018	0.142200425	-1.943666347	0.051935699	0.999771147
ENSMUSG00000096094.3_A630095N17Rik	4.082736541	-1.578623089	0.812319027	1.943353581	0.051973452	0.999771147
ENSMUSG00000000154.17_Slc22a18	4.589038108	-1.310657742	0.674610105	1.942837398	0.052035808	0.999771147
ENSMUSG00000068696.7_Gpr88	475.3226825	0.919800787	0.4736776	-1.941828759	0.052157834	0.999771147
ENSMUSG00000120100.1	2.900602197	1.771814418	0.912567109	-1.941571638	0.052188979	0.999771147
ENSMUSG00000029664.11_Tfpi2	3.088880761	1.807657738	0.931755746	-1.94005537	0.052372961	0.999771147
TE_ UCON71:UCON71:Unknown	59.91258495	0.486389242	0.250770415	-1.93957984	0.052430773	0.999771147
ENSMUSG00000055923.17_Aasdh	203.626573	0.232876304	0.12009212	-1.939147255	0.05248341	0.999771147
ENSMUSG00000103525.2_Gm37262	12.85414894	1.017072867	0.524775295	-1.938111181	0.05260966	0.999771147
TE_ ORSL-2a:hAT-Tip100:DNA	86.9007306	0.488695157	0.252234434	-1.937464084	0.05268864	0.999771147
ENSMUSG00000117912.2_Gm50383	6.160907731	0.98229439	0.507022229	-1.937379337	0.052698991	0.999771147
ENSMUSG00000109559.2_Gm34280	10.15407527	-0.9315866	0.480984094	1.936834524	0.052765574	0.999771147
ENSMUSG00000110877.2_Gm47427	15.85894483	0.750479883	0.387522477	-1.936609948	0.052793041	0.999771147
ENSMUSG00000117728.2_Gm34299	119.4458551	-0.823192807	0.42509502	1.936491298	0.052807557	0.999771147
TE_ L1MC5a:L1:LINE	4042.135968	0.284408688	0.146907258	-1.935974383	0.052870838	0.999771147
ENSMUSG00000086219.9_Srrm4os	188.7896986	0.399048416	0.206141862	-1.935795143	0.052892796	0.999771147
ENSMUSG00000115959.2_Gm18494	2.240891246	-2.673839789	1.381290895	1.9357543	0.0528978	0.999771147
ENSMUSG00000022602.15_Arc	1535.215821	-0.549671795	0.283975801	1.935629	0.052913156	0.999771147
TE_ L1PB4:L1:LINE	196.6991043	0.448986722	0.2319946	-1.935332641	0.052949489	0.999771147
ENSMUSG00000097392.5_Thoc2l	474.2210603	0.194685071	0.10060336	-1.935174644	0.052968868	0.999771147
ENSMUSG00000118311.2_1700003O11Rik	5.399547468	1.252602307	0.647461819	-1.934635016	0.0530351	0.999771147
ENSMUSG00000054135.3_A430110L20Rik	39.44546549	0.533544946	0.275804405	-1.934504804	0.053051092	0.999771147
ENSMUSG00000106010.2_Gm42616	265.0809369	0.545996968	0.28232948	-1.933899954	0.05312543	0.999771147
TE_ B1_Mm:Alu:SINE	42001.65506	0.244745246	0.126599147	-1.933229812	0.053207894	0.999771147
ENSMUSG00000051062.7_Fbll1	204.5853561	-0.3356057	0.173678381	1.932340103	0.053317542	0.999771147
ENSMUSG00000103422.2_Gm37536	36.86115188	0.458019399	0.237072597	-1.931979504	0.053362036	0.999771147
TE_ L1M4:L1:LINE	16133.6642	0.271956166	0.140778813	-1.931797548	0.053384499	0.999771147
TE_ Penelope1_Vert:Penelope:LINE	1323.839099	0.245594383	0.127142258	-1.931650313	0.053402681	0.999771147
ENSMUSG00000057666.19_Gapdh	15349.4037	-0.266022137	0.137899228	1.929105336	0.053717787	0.999771147
TE_ Charlie1b:hAT-Charlie:DNA	1620.050515	0.273007086	0.141566902	-1.92846691	0.053797076	0.999771147
ENSMUSG00000033105.13_Lss	458.5057116	-0.242617878	0.125819582	1.928299826	0.053817843	0.999771147
ENSMUSG00000034480.19_Diaph2	589.1729104	0.349569753	0.181373472	-1.927347752	0.053936306	0.999771147
ENSMUSG00000022974.13_Paxbp1	660.452067	0.267286698	0.138738299	-1.926553085	0.05403535	0.999771147
ENSMUSG00000018830.11_Myh11	106.4962125	1.164905023	0.604701457	-1.926413455	0.054052769	0.999771147
ENSMUSG00000116589.2_Gm31323	15.42407236	0.781263621	0.405682262	-1.925801779	0.054129129	0.999771147
ENSMUSG00000021733.12_Slc4a7	444.6683521	0.309308826	0.160669452	-1.925125294	0.054213685	0.999771147
ENSMUSG00000098024.3_Gm27003	17.32240938	0.738928801	0.383854659	-1.925022361	0.054226561	0.999771147
ENSMUSG00000038770.18_Kpna7	135.1855397	-0.287642745	0.149445528	1.924733033	0.054262766	0.999771147
ENSMUSG00000107132.2_Gm15997	16.23008553	-0.703951547	0.365749712	1.924681071	0.05426927	0.999771147
ENSMUSG00000064634.3_Gm22620	3.285048373	1.676055003	0.871263111	-1.923707067	0.054391312	0.999771147
ENSMUSG00000096923.2_A730071L15Rik	83.6145942	-0.420511845	0.218606023	1.923605939	0.054403996	0.999771147
TE_ L1ME1:L1:LINE	8170.300085	0.292944952	0.152292637	-1.923566087	0.054408995	0.999771147
ENSMUSG00000059743.13_Fdps	227.684048	-0.263622409	0.137071059	1.923253603	0.054448208	0.999771147
ENSMUSG00000111498.2_Gm47059	10.96411761	1.094378713	0.569243838	-1.922513058	0.054541232	0.999771147
ENSMUSG00000049608.10_Gpr55	19.97900524	0.726939421	0.378128204	-1.922468129	0.05454688	0.999771147
ENSMUSG00000107863.2_Gm44389	3.335268319	-1.420220853	0.739032398	1.921730166	0.054639719	0.999771147
ENSMUSG00000106337.2_Gm42478	54.34463273	0.413737177	0.215331348	-1.921397795	0.054681576	0.999771147
ENSMUSG00000076617.10_Ighm	245.9932847	-0.909390237	0.473649841	1.919963141	0.054862555	0.999771147
ENSMUSG00000021102.5_Glrx5	204.1718271	-0.426001593	0.221887358	1.919900243	0.054870501	0.999771147
ENSMUSG00000007591.16_Tssk4	11.57474207	0.815521673	0.424906808	-1.919295379	0.054946963	0.999771147
ENSMUSG00000083421.2_Gm14776	74.65961659	0.471918916	0.245936695	-1.918863377	0.055001627	0.999771147
ENSMUSG00000038024.18_Dennd4c	456.3382565	0.283026948	0.147517296	-1.918601795	0.055034748	0.999771147
ENSMUSG00000002319.17_Ipo4	821.0454065	-0.184599464	0.096232386	1.918267562	0.055077093	0.999771147
ENSMUSG00000048703.10_Speer4b	80.43694371	0.386063869	0.201360462	-1.917277434	0.055202695	0.999771147
ENSMUSG00000021598.10_Med10	151.2346383	-0.276237466	0.144102112	1.916956393	0.055243472	0.999771147
ENSMUSG00000022112.15_Gpc5	181.6151201	-0.314091158	0.163862815	1.91679337	0.055264188	0.999771147
ENSMUSG00000032299.11_Commd4	241.562028	-0.283160057	0.147904021	1.914485181	0.055558191	0.999771147
ENSMUSG00000029229.9_Chic2	266.1630197	0.27710431	0.144741679	-1.914474886	0.055559505	0.999771147
ENSMUSG00000097589.11_Dleu2	267.8715518	0.349128918	0.182366662	-1.914433886	0.055564739	0.999771147
ENSMUSG00000054555.12_Adam12	103.9297878	0.651508996	0.340330652	-1.914341221	0.055576571	0.999771147
ENSMUSG00000056228.11_Cars2	169.0787166	-0.318255267	0.16626167	1.914183025	0.055596774	0.999771147
TE_ Tigger2b:TcMar-Tigger:DNA	498.6891575	0.346097106	0.180857981	-1.913640215	0.055666143	0.999771147
ENSMUSG00000029076.15_Sdf4	1576.338167	-0.201362435	0.105232829	1.91349446	0.055684782	0.999771147
ENSMUSG00000120709.1	7.671332039	-0.906314005	0.473643635	1.913493473	0.055684908	0.999771147
ENSMUSG00000110437.2_Gm45876	2.146410039	2.651628993	1.38614433	-1.912953027	0.055754066	0.999771147
TE_ UCON2:DNA:DNA	189.1036859	0.318717699	0.166659127	-1.912392703	0.055825843	0.999771147
ENSMUSG00000112404.2_Gm32442	34.54241265	-0.690472145	0.361519189	1.909918383	0.056143723	0.999771147
ENSMUSG00000078350.12_Smim1	204.8963954	-0.347959896	0.182211792	1.909645326	0.056178895	0.999771147
ENSMUSG00002075018.1	5.742397327	1.174709069	0.615221803	-1.909407409	0.056209556	0.999771147
ENSMUSG00000000317.12_Bcl6b	47.64156086	0.653658925	0.342336687	-1.909403664	0.056210039	0.999771147
ENSMUSG00000014932.16_Yes1	94.41558269	0.359447625	0.188326422	-1.908641506	0.056308354	0.999771147
TE_ MER58B:hAT-Charlie:DNA	5717.560655	0.256452978	0.134369613	-1.908563783	0.056318388	0.999771147
TE_ MER121B:hAT:DNA	42.98539249	0.482745932	0.252951755	-1.908450614	0.056333	0.999771147
ENSMUSG00000047108.5_Dnajb7	12.22847067	0.764011434	0.400351806	-1.908350163	0.056345974	0.999771147
ENSMUSG00000112258.2_Gm10165	0.962617703	-3.349880222	1.755419272	1.908307762	0.05635145	0.999771147
ENSMUSG00000056073.17_Grik2	1270.780244	0.260781158	0.136711319	-1.907531577	0.056451786	0.999771147
TE_ MLTR31E_MM:ERVK:LTR	347.3454327	0.387980928	0.203420325	-1.907286934	0.056483441	0.999771147
TE_ X20_LINE:CR1:LINE	131.670423	0.411567843	0.215796458	-1.907203888	0.05649419	0.999771147
ENSMUSG00000043753.3_Dmrta1	2.067528041	-2.483737184	1.302468085	1.906946675	0.056527493	0.999771147
ENSMUSG00000104622.2_Gm42541	11.88207653	0.842566938	0.441893488	-1.906719515	0.056556918	0.999771147
ENSMUSG00000071532.7_Gm10335	5.891190503	-1.176382672	0.617232854	1.905897692	0.056663481	0.999771147
ENSMUSG00000028843.9_Sh3bgrl3	564.533884	-0.327232472	0.171742508	1.905366794	0.056732408	0.999771147
ENSMUSG00000120765.1	2.261061792	-1.776429888	0.932763345	1.904480807	0.056847594	0.999771147
ENSMUSG00000030911.8_Zp2	6.524332376	1.210938303	0.635853255	-1.904430454	0.056854146	0.999771147
ENSMUSG00000050552.9_Lamtor4	68.86973816	-0.448991958	0.235789305	1.904208327	0.056883058	0.999771147
TE_ Tigger6:TcMar-Tigger:DNA	260.6242155	0.323749397	0.170018639	-1.904199438	0.056884215	0.999771147
TE_ MER97b:hAT-Tip100:DNA	121.6290714	0.357746519	0.187887399	-1.904047432	0.056904007	0.999771147
ENSMUSG00000091382.3_Vmn1r18	1.332011393	3.244867922	1.704526045	-1.903677525	0.056952195	0.999771147
ENSMUSG00000099290.3_Mir6985	1.958461782	-1.935507206	1.016870817	1.903395371	0.056988975	0.999771147
ENSMUSG00000000600.16_Krit1	848.7599077	0.28409577	0.149318889	-1.902611057	0.057091315	0.999771147
ENSMUSG00000115602.2_Gm7908	41.22134039	-0.421221375	0.221406083	1.902483302	0.057108	0.999771147
ENSMUSG00000104044.2_Gm37566	37.27066288	0.487982084	0.256507609	-1.902407831	0.057117858	0.999771147
ENSMUSG00000104748.2_Gm43592	14.04345288	-0.728329218	0.382858839	1.902344009	0.057126196	0.999771147
ENSMUSG00000091305.2_Gm17100	11.98421747	0.760780125	0.400015311	-1.901877512	0.05718717	0.999771147
ENSMUSG00000046733.8_Gprc5a	8.695080988	2.469053415	1.299138595	-1.900531187	0.057363446	0.999771147
ENSMUSG00000035969.16_Rusc2	2455.441071	-0.235895566	0.124126158	1.900450082	0.05737408	0.999771147
ENSMUSG00000088490.3_Gm24400	6.876199583	1.192248367	0.627428667	-1.90021341	0.057405119	0.999771147
ENSMUSG00000006476.20_Nsmf	4505.70912	-0.327398174	0.172359441	1.899508217	0.057497687	0.999771147
ENSMUSG00000049571.19_Cfap46	158.7614387	0.529770149	0.279100892	-1.898131336	0.057678783	0.999771147
ENSMUSG00000103281.2_Gm37278	4.61883343	1.629741696	0.858938416	-1.897390622	0.057776402	0.999771147
ENSMUSG00000020330.17_Hmmr	6.078354988	-1.330393856	0.701657999	1.896071674	0.057950568	0.999771147
ENSMUSG00000039720.8_Got1l1	3.33435142	1.630546155	0.860090819	-1.895783699	0.057988652	0.999771147
ENSMUSG00000119770.2_Gm25483	3.270725643	1.480391329	0.78093635	-1.895661957	0.058004759	0.999771147
TE_ RLTR22_Mus:ERVK:LTR	1317.277054	0.327930961	0.172993032	-1.895631043	0.058008849	0.999771147
ENSMUSG00000066721.4_Zfp575	156.791351	-0.378084036	0.1994694	1.895448807	0.058032968	0.999771147
ENSMUSG00000107858.2_Gm43879	124.1903746	0.551472126	0.291060221	-1.894701119	0.058132009	0.999771147
TE_ L1MC5:L1:LINE	5270.34914	0.307935152	0.162610356	-1.893699514	0.058264906	0.999771147
ENSMUSG00000004263.16_Atn1	1691.336624	-0.167793048	0.088640576	1.892959804	0.058363215	0.999771147
ENSMUSG00000032374.15_Plod2	85.68242018	0.514355299	0.271721366	-1.892951246	0.058364353	0.999771147
TE_ B2_Mm2:B2:SINE	106034.0635	0.237485884	0.125460936	-1.892907002	0.058370238	0.999771147
ENSMUSG00000030858.11_Fam24b	4.739963078	1.439499836	0.76105071	-1.891463758	0.058562465	0.999771147
ENSMUSG00000085975.2_Gm13572	11.4539979	0.772750549	0.408565456	-1.891375145	0.058574284	0.999771147
ENSMUSG00000100901.2_Gm18829	21.6690395	0.62438015	0.330252483	-1.890614552	0.058675816	0.999771147
TE_ MurERV4_19-int:ERVK:LTR	1023.150296	0.36679372	0.194234569	-1.888405973	0.05897147	0.999771147
ENSMUSG00000117420.2_Gm50025	1.828624856	3.068208656	1.625141844	-1.887963606	0.059030836	0.999771147
ENSMUSG00000056919.10_Cep162	268.3204055	0.247048463	0.130874238	-1.887678331	0.059069147	0.999771147
ENSMUSG00000030036.9_Mogs	221.0729477	-0.335409128	0.177709205	1.887404355	0.05910596	0.999771147
ENSMUSG00000004558.16_Ndrg2	3747.012319	-0.216021878	0.114467018	1.887197566	0.059133758	0.999771147
TE_ L1M2:L1:LINE	18292.82039	0.31929405	0.16919341	-1.887154175	0.059139592	0.999771147
ENSMUSG00000104720.2_Gm43138	12.13020371	0.850261542	0.450767244	-1.886254054	0.059260728	0.999771147
ENSMUSG00000104427.2_Gm38368	62.60554202	0.500881004	0.265609763	-1.885777837	0.059324899	0.999771147
TE_ MamRep434:TcMar-Tigger:DNA	1412.5151	0.318911543	0.169116496	-1.88575065	0.059328564	0.999771147
TE_ MamRep1151:LTR:LTR	203.657049	0.343603581	0.182248678	-1.88535568	0.059381833	0.999771147
ENSMUSG00000083339.2_Gm11693	3.423383273	-1.659815211	0.880618131	1.884829704	0.059452833	0.999771147
ENSMUSG00000089643.3_Gm16301	5.607039391	1.250404507	0.663450893	-1.884697904	0.059470636	0.999771147
ENSMUSG00000054452.11_Tle5	2800.429614	-0.268422165	0.142427691	1.884620625	0.059481076	0.999771147
ENSMUSG00000044469.9_Tnfaip8l1	66.19647333	-0.464081031	0.246293306	1.884261648	0.059529592	0.999771147
ENSMUSG00002076344.1	24.33828864	-0.74034583	0.3930176	1.883747267	0.05959917	0.999771147
ENSMUSG00000108536.2_Gm45059	6.492961223	1.200188559	0.637402632	-1.882936308	0.059709	0.999771147
TE_ Charlie15b:hAT-Charlie:DNA	416.7510053	0.310187293	0.164765309	-1.882600744	0.059754495	0.999771147
ENSMUSG00000039967.15_Zfp292	933.2755966	0.247930944	0.131729217	-1.882125695	0.059818951	0.999771147
ENSMUSG00000025323.11_Sp4	408.9345147	0.2404902	0.127786967	-1.881961874	0.059841192	0.999771147
ENSMUSG00000048699.5_Krt90	2.938559649	2.071920353	1.101098808	-1.881684313	0.059878891	0.999771147
ENSMUSG00000079103.4_Tgm7	8.501202326	1.036321291	0.550979799	-1.880869849	0.059989626	0.999771147
ENSMUSG00000120554.1	7.95984869	-1.113066541	0.591811854	1.880777707	0.060002164	0.999771147
ENSMUSG00000100351.2_Gm7867	5.387703699	1.335663086	0.710215052	-1.880645984	0.060020092	0.999771147
ENSMUSG00000022650.8_Retnlb	3.779593931	1.582537623	0.841824861	-1.879889388	0.060123154	0.999771147
TE_ L1MA5:L1:LINE	5493.014719	0.314348097	0.167225882	-1.879781364	0.060137881	0.999771147
ENSMUSG00000024287.9_Thoc1	487.0579898	0.322466214	0.171556768	-1.87964729	0.060156164	0.999771147
ENSMUSG00000034724.19_Cnot6l	875.7223847	0.387575704	0.206206455	-1.879551749	0.060169195	0.999771147
ENSMUSG00000099259.3_Mir6922	3.485988573	-1.45800122	0.775743968	1.879487666	0.060177936	0.999771147
ENSMUSG00000028060.15_Khdc4	552.3459664	0.209923918	0.111710346	-1.879180633	0.060219833	0.999771147
ENSMUSG00000064364.1_mt-Th	9.340313805	0.873588858	0.464919958	-1.879009156	0.060243243	0.999771147
ENSMUSG00000118376.2_Gm9926	2.872841957	-1.816898252	0.967006305	1.878889768	0.060259546	0.999771147
ENSMUSG00000120322.1	1.531288395	2.815444652	1.498475551	-1.878872599	0.060261891	0.999771147
ENSMUSG00000104503.2_Gm37738	70.80763394	0.381788793	0.203247617	-1.878441673	0.060320769	0.999771147
TE_ RLTR20C2_MM:ERVK:LTR	4339.442717	0.276394822	0.147150444	-1.878314562	0.060338146	0.999771147
ENSMUSG00000037416.14_Dmxl1	1636.593193	0.210793533	0.112281887	-1.87736008	0.060468759	0.999771147
ENSMUSG00000091639.3_Gm3756	7.733123067	-0.863962047	0.460353916	1.876734437	0.0605545	0.999771147
ENSMUSG00000116754.2_Gm33255	1.888203812	2.528776352	1.347693604	-1.876373343	0.060604032	0.999771147
ENSMUSG00000025792.10_Slc25a10	107.5619577	-0.442480199	0.235819792	1.876348862	0.060607392	0.999771147
ENSMUSG00000070343.4_Gm10288	2.416926485	2.118636496	1.129372264	-1.875941675	0.060663289	0.999771147
ENSMUSG00000087086.8_Gm13269	56.39532778	0.536919658	0.286224182	-1.875871052	0.060672989	0.999771147
TE_ RCHARR1:hAT-Charlie:DNA	11373.87815	0.271980083	0.145032886	-1.875299392	0.060751547	0.999771147
ENSMUSG00000031482.10_Slc25a15	68.31414349	-0.430626008	0.229636239	1.875252836	0.060757949	0.999771147
ENSMUSG00000097441.2_Gm26633	2.180401038	1.88396089	1.004708888	-1.875131108	0.060774689	0.999771147
TE_ L1MB8:L1:LINE	13059.14978	0.288672954	0.153967589	-1.8748943	0.060807266	0.999771147
ENSMUSG00000102344.3_9430053O09Rik	36.96467905	0.455029476	0.242721943	-1.874694434	0.060834773	0.999771147
ENSMUSG00000029581.15_Fscn1	2866.147957	-0.245556013	0.130999234	1.874484344	0.060863698	0.999771147
ENSMUSG00000024163.18_Mapk8ip3	6703.041935	-0.207524174	0.110722351	1.874275352	0.060892483	0.999771147
ENSMUSG00000085298.3_F730035M05Rik	3.388037782	1.625263966	0.867204138	-1.87414231	0.060910813	0.999771147
ENSMUSG00000100794.2_Gm29667	12.2722923	0.84420022	0.450449147	-1.874129914	0.060912521	0.999771147
ENSMUSG00000106537.2_Gm43502	92.36406615	0.533902927	0.284936986	-1.873757898	0.060963802	0.999771147
ENSMUSG00000114891.2_Gm47272	24.90353724	0.663426008	0.354070715	-1.873710476	0.060970341	0.999771147
ENSMUSG00000029366.11_Dck	235.0617247	0.424434586	0.226520913	-1.873710383	0.060970354	0.999771147
ENSMUSG00000086541.9_Has2os	4.836579744	1.657959451	0.884909959	-1.873591131	0.060986801	0.999771147
ENSMUSG00000098234.9_Snhg6	75.87001278	0.378756925	0.202179724	-1.873367504	0.061017654	0.999771147
ENSMUSG00000074676.3_Foxs1	5.779597479	1.206066492	0.643887351	-1.873101701	0.061054343	0.999771147
ENSMUSG00000035640.19_Cbarp	4103.146982	-0.221316832	0.11818462	1.872636494	0.061118598	0.999771147
ENSMUSG00000102157.2_Gm37470	70.36181091	0.687897408	0.36741568	-1.872259254	0.061170745	0.999771147
ENSMUSG00000103130.2_F830212C03Rik	25.82884231	0.552276717	0.295157243	-1.871127104	0.061327466	0.999771147
TE_ L1ME2z:L1:LINE	2505.408757	0.309361249	0.165344038	-1.871015453	0.061342939	0.999771147
ENSMUSG00000093593.2_Gm20683	566.8856928	-0.256431678	0.137115168	1.870191917	0.061457172	0.999771147
ENSMUSG00000087312.2_Gm13833	274.3609067	0.347193132	0.1856633	-1.870014871	0.061481753	0.999771147
ENSMUSG00000092526.2_Gm17907	28.99124484	0.679154391	0.363188734	-1.869976482	0.061487084	0.999771147
ENSMUSG00000092210.2_A930009A15Rik	3.827040186	-1.858445036	0.993938281	1.869779111	0.061514498	0.999771147
ENSMUSG00000004285.13_Atp6v1f	632.470334	-0.204054824	0.109173626	1.869085335	0.061610943	0.999771147
ENSMUSG00000102411.2_Gm36936	110.9282525	0.39591015	0.211828645	-1.869011384	0.061621231	0.999771147
TE_ MRLTR33:ERVK:LTR	646.4479226	0.251809028	0.134751518	-1.868691581	0.061665736	0.999771147
ENSMUSG00000036975.6_Tmem177	88.56785336	-0.41474306	0.221974738	1.868424591	0.061702912	0.999771147
ENSMUSG00000117061.2_Gm49958	4.080275647	1.513790767	0.810334318	-1.868106451	0.061747235	0.999771147
ENSMUSG00000105572.2_Gm43300	54.24589618	0.348430766	0.186522204	-1.868039079	0.061756624	0.999771147
ENSMUSG00000081153.2_Gm11401	2.419654587	1.959446956	1.048988204	-1.867939934	0.061770444	0.999771147
ENSMUSG00000003410.9_Elavl3	1999.642876	-0.217470454	0.116447655	1.867538288	0.061826455	0.999771147
ENSMUSG00000103916.2_Gm38071	32.8937698	0.533622863	0.285785894	-1.86721204	0.061871983	0.999771147
ENSMUSG00000048485.13_Zbtb8b	36.50970751	-0.645339688	0.345647833	1.867043928	0.061895454	0.999771147
ENSMUSG00000084557.4_Gm25279	1.674751153	2.904196146	1.555817021	-1.866669478	0.061947759	0.999771147
ENSMUSG00000107947.2_Gm44438	201.902586	0.357732174	0.191661104	-1.866482907	0.061973833	0.999771147
TE_ RLTR13D:ERVK:LTR	310.1185607	0.304500392	0.163218308	-1.865601937	0.062097078	0.999771147
ENSMUSG00000098142.2_Gm7507	19.59235906	0.66410776	0.356011437	-1.865411306	0.062123774	0.999771147
ENSMUSG00000084302.2_Gm12194	7.143747931	0.967393976	0.518621587	-1.865317605	0.062136899	0.999771147
TE_ L4_C_Mam:RTE-X:LINE	1283.899881	0.265245838	0.142206095	-1.865221307	0.06215039	0.999771147
ENSMUSG00000045948.9_Mrps12	138.3964171	-0.396771274	0.212748468	1.864978288	0.062184448	0.999771147
ENSMUSG00000037415.8_Ranbp10	511.8913727	-0.216829525	0.116263939	1.8649766	0.062184684	0.999771147
ENSMUSG00000083307.2_AA414768	31.35893407	-0.459162387	0.246336619	1.863963175	0.062326876	0.999771147
ENSMUSG00000039087.18_Rreb1	621.4439442	0.489267882	0.262557437	-1.863469904	0.062396183	0.999771147
ENSMUSG00000099118.3_Mir8092	3.805310213	-1.291406694	0.69301746	1.863454774	0.06239831	0.999771147
ENSMUSG00000081528.2_Gm12924	9.785768354	1.03662329	0.556291265	-1.863454193	0.062398391	0.999771147
ENSMUSG00000027004.4_Frzb	72.83309617	-0.935090107	0.501930293	1.862987987	0.062463956	0.999771147
ENSMUSG00000085363.2_Gm15478	166.2459894	0.429131042	0.230432449	-1.86228565	0.062562837	0.999771147
ENSMUSG00000022546.6_Gpt	76.0958014	-0.506548902	0.272004347	1.862282376	0.062563298	0.999771147
ENSMUSG00000103885.2_Gm37006	49.64204756	0.619752074	0.332826043	-1.862090083	0.062590394	0.999771147
ENSMUSG00000001103.8_Sebox	61.49229074	-0.776733457	0.417173712	1.861894538	0.062617957	0.999771147
TE_ MER20B:hAT-Charlie:DNA	1491.733525	0.298511899	0.160351244	-1.861612617	0.062657714	0.999771147
ENSMUSG00000105946.2_Gm43776	111.98034	0.544302075	0.292399423	-1.861501876	0.062673336	0.999771147
ENSMUSG00000107823.2_Gm44436	18.43348118	0.808758409	0.43470592	-1.860472499	0.062818706	0.999771147
ENSMUSG00000001366.15_Fbxo9	625.5326234	-0.274099324	0.147334271	1.860390812	0.062830254	0.999771147
TE_ RLTR12B2:ERVK:LTR	122.749409	0.414085563	0.222589427	-1.860311021	0.062841535	0.999771147
ENSMUSG00000117486.3_Gm30938	6.791848084	0.957440306	0.514783395	-1.859889644	0.062901141	0.999771147
ENSMUSG00000002496.11_Tsc2	2402.484712	-0.141117771	0.075882942	1.85967712	0.062931221	0.999771147
ENSMUSG00000028970.10_Abcb1b	58.76833282	0.486577483	0.261665913	-1.859537142	0.06295104	0.999771147
TE_ RLTR22_Mur:ERVK:LTR	2229.370278	0.344971988	0.185578811	-1.858897501	0.063041668	0.999771147
ENSMUSG00000074247.11_Dda1	680.9805753	-0.19559579	0.105254975	1.858304455	0.063125792	0.999771147
ENSMUSG00000027603.16_Ggt7	1104.188497	-0.296424317	0.159616105	1.857107823	0.063295815	0.999771147
ENSMUSG00000006262.16_Mob1b	422.2887226	0.259533017	0.139778567	-1.856744011	0.063347583	0.999771147
ENSMUSG00000105204.2_Gm43738	790.9466766	-0.240266282	0.12940485	1.856702294	0.063353521	0.999771147
ENSMUSG00000097596.2_Gm26673	379.8681368	-0.230840523	0.12433651	1.856578754	0.063371109	0.999771147
TE_ L1M4a1:L1:LINE	1523.489637	0.329953594	0.177728531	-1.856503244	0.063381861	0.999771147
ENSMUSG00000031161.16_Hdac6	651.6186152	-0.159190452	0.085767594	1.856067608	0.063443922	0.999771147
ENSMUSG00000098726.3_Mir6417	6.700517061	1.279825723	0.689544225	-1.856045887	0.063447018	0.999771147
ENSMUSG00000028458.13_Tesk1	602.4801816	-0.234442236	0.126315404	1.856006705	0.063452602	0.999771147
ENSMUSG00002076724.1	3.041797521	2.124031145	1.144497198	-1.855863998	0.063472946	0.999771147
ENSMUSG00000037475.16_Thoc2	798.1161678	0.300473808	0.161908301	-1.855827069	0.063478211	0.999771147
TE_ L1MC4:L1:LINE	9634.846859	0.27060135	0.145828344	-1.855615598	0.063508369	0.999771147
ENSMUSG00000098284.9_A330093E20Rik	71.17857498	0.446507309	0.240708666	-1.854969812	0.063600538	0.999771147
ENSMUSG00000102397.2_Gm37573	111.0126363	0.454806046	0.245192513	-1.854893689	0.063611409	0.999771147
ENSMUSG00000028693.16_Nasp	117.0602128	0.347642853	0.187567221	-1.853430742	0.063820644	0.999771147
ENSMUSG00000120051.1	8.478057225	-0.818281036	0.441666205	1.852713718	0.063923403	0.999771147
TE_ Eulor1:DNA:DNA	110.5324472	0.407602726	0.220056236	-1.852266194	0.063987608	0.999771147
ENSMUSG00000120083.1_4930517G24Rik	1.171991242	3.726044965	2.011853005	-1.852046325	0.064019171	0.999771147
ENSMUSG00000121225.1	79.72383059	0.348510513	0.18823456	-1.851469322	0.064102064	0.999771147
ENSMUSG00000106777.2_Gm43150	5.928009014	-1.267009816	0.684361295	1.851375618	0.064115534	0.999771147
ENSMUSG00000106751.2_Gm42467	31.58063811	0.490968693	0.265208001	-1.851258977	0.064132305	0.999771147
ENSMUSG00000102662.2_Gm38377	68.79597556	0.319788348	0.172762263	-1.851031259	0.064165056	0.999771147
ENSMUSG00000117579.2_Gm50023	22.01726648	0.701189596	0.378865042	-1.850763513	0.064203582	0.999771147
ENSMUSG00000007888.16_Crlf1	8.853370259	-1.256585921	0.679022957	1.850579437	0.06423008	0.999771147
TE_ L2d:L2:LINE	5887.652609	0.211644122	0.114413491	-1.849817882	0.064339803	0.999771147
ENSMUSG00000063600.15_Egfem1	195.4609044	0.51836815	0.280239478	-1.849732789	0.064352072	0.999771147
TE_ L1MEd:L1:LINE	2181.869273	0.294223494	0.159073235	-1.849610299	0.064369737	0.999771147
ENSMUSG00000024773.16_Atg2a	1052.947184	-0.203671753	0.110128765	1.849396503	0.06440058	0.999771147
TE_ LTR108b_Mam:ERVL:LTR	80.77333152	0.416555216	0.225269052	-1.849145337	0.064436829	0.999771147
ENSMUSG00000002459.18_Rgs20	264.9344206	0.264706197	0.143150679	-1.849143852	0.064437044	0.999771147
ENSMUSG00000113318.2_Gm18113	1.298653419	-3.116182877	1.685289791	1.849048688	0.064450783	0.999771147
ENSMUSG00000003379.8_Cd79a	3.079636396	-1.496393976	0.809323446	1.848944305	0.064465855	0.999771147
ENSMUSG00000104365.2_4930470B04Rik	71.0324419	0.434520064	0.235018868	-1.848873101	0.064476139	0.999771147
ENSMUSG00000109358.2_Gm44716	4.429217917	1.39507933	0.754755291	-1.848386287	0.064546481	0.999771147
TE_ MER46C:TcMar-Tigger:DNA	1173.54237	0.220713424	0.119435485	-1.847971936	0.064606403	0.999771147
ENSMUSG00000107711.3_Olfr320	1.104743126	3.650036051	1.975451888	-1.847696759	0.064646223	0.999771147
ENSMUSG00000106528.2_Gm42841	34.62543959	0.435702232	0.235828553	-1.847538081	0.064669194	0.999771147
ENSMUSG00000040943.13_Tet2	1564.436571	0.356921981	0.193191564	-1.847502933	0.064674283	0.999771147
ENSMUSG00000117294.2_Gm49839	25.81011642	0.724906844	0.392432211	-1.847215453	0.064715921	0.999771147
ENSMUSG00000082738.2_Gm15422	17.46111836	0.63430595	0.343412151	-1.847069035	0.064737136	0.999771147
ENSMUSG00000120442.1	70.67368823	0.32917856	0.178258759	-1.846633295	0.064800305	0.999771147
ENSMUSG00002075420.1	10.86957837	0.745358972	0.403638262	-1.846601382	0.064804934	0.999771147
ENSMUSG00000075553.3_Gm5464	49.57837259	-0.392299772	0.212447344	1.846574141	0.064808885	0.999771147
TE_ L1ME3A:L1:LINE	2891.768863	0.28361344	0.153597515	-1.846471546	0.064823767	0.999771147
ENSMUSG00000071341.5_Egr4	417.0176356	-0.463305165	0.250939572	1.846281803	0.064851299	0.999771147
ENSMUSG00000037358.7_Dipk2b	16.39488562	-0.708036291	0.383816572	1.844725689	0.065077452	0.999771147
ENSMUSG00000035783.10_Acta2	174.0068453	1.625175104	0.881085127	-1.844515421	0.06510806	0.999771147
ENSMUSG00000022503.11_Nubp1	266.7442134	-0.227426296	0.123306802	1.84439375	0.065125778	0.999771147
ENSMUSG00000050377.9_Il31ra	12.01132855	0.881217593	0.477893935	-1.843960611	0.065188881	0.999771147
ENSMUSG00000039231.19_Suv39h1	226.763045	-0.269096404	0.145935344	1.843942646	0.065191499	0.999771147
ENSMUSG00000015095.13_Fbxw5	637.3738482	-0.300943839	0.163266581	1.843266622	0.065290092	0.999771147
ENSMUSG00000108880.2_Gm44560	218.8957008	0.381072359	0.206745962	-1.843191298	0.065301085	0.999771147
ENSMUSG00000024576.15_Csnk1a1	2452.998358	0.124012117	0.067301258	-1.842641897	0.065381312	0.999771147
ENSMUSG00000084314.2_Rps15a-ps3	2.370235029	1.685963722	0.914991838	-1.842599739	0.065387472	0.999771147
ENSMUSG00000115366.2_Gm9298	3.165050935	-1.523250431	0.826837716	1.842260459	0.065437061	0.999771147
ENSMUSG00000061815.12_Rufy4	4.301421058	2.044138102	1.109593512	-1.842240496	0.065439979	0.999771147
ENSMUSG00000105561.2_Gm43462	111.7224962	0.403375687	0.218959855	-1.842235816	0.065440664	0.999771147
ENSMUSG00000116766.2_Gm49702	85.11440037	1.006549318	0.546376004	-1.842228265	0.065441768	0.999771147
ENSMUSG00000033446.8_Lpar6	61.73353904	0.501013723	0.271972771	-1.842146632	0.065453704	0.999771147
ENSMUSG00000103032.2_Gm37121	19.84779885	0.747175701	0.405810737	-1.841192541	0.065593348	0.999771147
ENSMUSG00000055148.8_Klf2	275.3565849	0.482587635	0.262112239	-1.841148802	0.065599756	0.999771147
ENSMUSG00000022197.17_Pdzd2	2087.952652	0.307301977	0.166907947	-1.841146464	0.065600098	0.999771147
ENSMUSG00000105818.2_Gm43256	79.36692583	0.510468958	0.277259699	-1.841122097	0.065603668	0.999771147
ENSMUSG00000102559.2_Gm37570	84.52022439	0.323680354	0.175809605	-1.841084581	0.065609165	0.999771147
ENSMUSG00000118100.3_Gm50340	3.105349757	1.480719408	0.804594828	-1.840329265	0.065719911	0.999771147
ENSMUSG00000103851.2_Gm37606	50.93626041	0.39636712	0.215407063	-1.840084143	0.065755885	0.999771147
ENSMUSG00000037509.22_Arhgef4	1627.948272	-0.241007125	0.13106508	1.838835529	0.065939381	0.999771147
TE_ Mam_R4:Dong-R4:LINE	402.7056683	0.383631003	0.208653845	-1.838600212	0.06597401	0.999771147
ENSMUSG00000078247.7_Airn	60.44526312	0.597185924	0.324809257	-1.838574215	0.065977837	0.999771147
ENSMUSG00000110318.2_Gm2767	10.87557393	0.7439443	0.404643333	-1.838518613	0.065986022	0.999771147
ENSMUSG00000115688.2_Gm49209	35.69769517	0.527980161	0.287186539	-1.838457205	0.065995062	0.999771147
ENSMUSG00000049291.7_Prss38	2.083968727	-2.521185304	1.371477341	1.838298912	0.066018371	0.999771147
ENSMUSG00000106801.2_Gm42852	4.439956166	1.198611524	0.652176668	-1.837863238	0.06608256	0.999771147
ENSMUSG00000107352.2_Gm43660	98.82920376	0.305176051	0.166066559	-1.837673118	0.066110587	0.999771147
ENSMUSG00000041255.3_Tmco5b	2.831782108	2.070310017	1.126817842	-1.837306741	0.066164625	0.999771147
ENSMUSG00000103186.2_Gm37088	17.59731859	0.760650086	0.414011892	-1.837266273	0.066170596	0.999771147
ENSMUSG00000025176.15_Hoga1	6.550016134	1.02348691	0.557149616	-1.837005502	0.066209083	0.999771147
TE_ L2d2:L2:LINE	7732.173469	0.211113489	0.114948472	-1.836592395	0.066270091	0.999771147
TE_ MER121:hAT:DNA	830.0711424	0.219318679	0.119423221	-1.836482689	0.0662863	0.999771147
ENSMUSG00000025934.16_Gsta3	63.7551123	0.605124031	0.329512577	-1.836421651	0.06629532	0.999771147
TE_ L1MD:L1:LINE	6782.196747	0.279594849	0.15230064	-1.835808755	0.066385946	0.999771147
TE_ LTR41:ERVL:LTR	643.6383996	0.210155068	0.114504885	-1.835337131	0.066455753	0.999771147
ENSMUSG00000030329.12_Pianp	2449.661185	-0.212313856	0.115682903	1.835308852	0.06645994	0.999771147
TE_ B1_Mus1:Alu:SINE	109245.6393	0.225576393	0.122916429	-1.835201319	0.066475866	0.999771147
ENSMUSG00000098893.2_Gm17828	20.449413	-0.596104397	0.324876198	1.834866329	0.066525498	0.999771147
ENSMUSG00000120515.1	3.527773627	1.44427751	0.787281603	-1.834511952	0.066578035	0.999771147
ENSMUSG00000032525.16_Nktr	2538.99273	0.19229168	0.104830835	-1.834304574	0.066608796	0.999771147
ENSMUSG00000099809.2_Gm18665	1.712604116	-2.194823024	1.196557791	1.834280834	0.066612318	0.999771147
ENSMUSG00000104002.3_Gm38336	343.4471753	-0.321430348	0.175275874	1.833853919	0.066675681	0.999771147
ENSMUSG00000106211.2_Gm42842	167.5624631	0.472053814	0.257433722	-1.83369067	0.066699924	0.999771147
TE_ L1M6:L1:LINE	607.5824771	0.279913954	0.152666158	-1.833503626	0.06672771	0.999771147
ENSMUSG00000028430.15_Nol6	1890.496751	-0.128306118	0.069983261	1.833382965	0.066745639	0.999771147
ENSMUSG00000109523.2_Gdf1	332.8373217	-0.339178853	0.185030648	1.833095523	0.066788367	0.999771147
TE_ L1MA7:L1:LINE	5277.415247	0.324979009	0.177362136	-1.8322908	0.066908107	0.999771147
ENSMUSG00000026589.15_Sec16b	32.82992233	-0.579526311	0.316315769	1.832113247	0.06693455	0.999771147
ENSMUSG00000111343.2_Gm47175	5.080968928	1.227969598	0.670749925	-1.830741312	0.067139164	0.999771147
ENSMUSG00000053470.14_Kdm3a	674.4699314	0.172610183	0.09428975	-1.830635706	0.067154935	0.999771147
ENSMUSG00000029038.10_Ssu72	490.5225565	-0.182297373	0.099583569	1.830596898	0.067160732	0.999771147
ENSMUSG00000108264.2_Gm20371	93.265675	0.536206577	0.292961405	-1.830297672	0.067205439	0.999771147
ENSMUSG00000102929.2_Gm37154	16.30121214	0.701405269	0.383273039	-1.830040722	0.06724385	0.999771147
TE_ MER74C:ERVL:LTR	70.02129237	0.387281071	0.211701601	-1.829372422	0.067343836	0.999771147
ENSMUSG00000116165.2_Pdxp	989.2265738	-0.307770301	0.168244	1.829309218	0.067353298	0.999771147
TE_ LTR84b:ERVL:LTR	196.571582	0.253837436	0.13879618	-1.828850312	0.067422036	0.999771147
ENSMUSG00000038387.10_Rras	98.10941673	0.564879448	0.308910288	-1.828619732	0.067456595	0.999771147
ENSMUSG00000018861.9_Fdxr	89.27524254	-0.340538404	0.186248188	1.828411904	0.067487756	0.999771147
ENSMUSG00000095901.3_Olfr538	2.393322728	2.369094925	1.295785937	-1.828307329	0.067503441	0.999771147
ENSMUSG00000030671.10_Pde3b	219.0767798	0.3064232	0.167618901	-1.828094558	0.067535362	0.999771147
ENSMUSG00000046186.9_Cd109	34.44323014	1.534597537	0.839612805	-1.827744322	0.067587933	0.999771147
ENSMUSG00000053963.8_Stum	3138.490971	-0.276911728	0.151520308	1.827555208	0.067616333	0.999771147
ENSMUSG00000041771.15_Slc24a4	760.3880439	0.513335592	0.280973869	-1.826986952	0.067701731	0.999771147
ENSMUSG00000112143.2_Gm35721	1.441990336	-3.238838047	1.772802951	1.826958853	0.067705956	0.999771147
ENSMUSG00000077572.3_Gm24886	8.696613147	0.881278335	0.482400185	-1.826861521	0.067720593	0.999771147
ENSMUSG00000035372.3_1810055G02Rik	205.6781061	-0.333712492	0.182674533	1.826814535	0.06772766	0.999771147
ENSMUSG00000115144.2_Gm7968	12.43454344	0.76673663	0.419789253	-1.826479893	0.067778007	0.999771147
ENSMUSG00000028692.15_Akr1a1	1499.119308	-0.317441286	0.173822653	1.826236569	0.067814635	0.999771147
ENSMUSG00000062380.5_Tubb3	2586.595359	-0.23383999	0.128047364	1.826199178	0.067820265	0.999771147
ENSMUSG00000103238.2_Gm36527	47.68092601	0.503285492	0.275648494	-1.825823478	0.067876856	0.999771147
ENSMUSG00000024384.5_Iws1	542.0303473	0.243094769	0.133156478	-1.825632318	0.067905664	0.999771147
TE_ UCON48:UCON48:Unknown	72.89946452	0.407837266	0.223413859	-1.82547881	0.067928806	0.999771147
ENSMUSG00000087015.2_Gm14041	3.17081023	-1.846641065	1.01167952	1.825322179	0.067952425	0.999771147
TE_ RLTR31_Mur:ERVK:LTR	596.0607104	0.407617994	0.223318929	-1.825272919	0.067959855	0.999771147
ENSMUSG00000038967.14_Pdk2	1007.855461	-0.284003726	0.155607621	1.825127355	0.067981813	0.999771147
ENSMUSG00000022956.12_Atp5o	386.8848741	-0.249822579	0.136881239	1.825104603	0.067985246	0.999771147
ENSMUSG00000054874.13_Pcnx3	1372.402739	-0.158339703	0.086808717	1.824006957	0.06815102	0.999771147
ENSMUSG00000028300.15_C9orf72	218.6884797	0.284614644	0.156102867	-1.823250585	0.068265447	0.999771147
ENSMUSG00000030643.15_Rab30	497.6007935	0.311119208	0.170654084	-1.823098523	0.06828847	0.999771147
TE_ MER2:TcMar-Tigger:DNA	15934.01138	0.237244809	0.130159545	-1.8227231	0.06834534	0.999771147
ENSMUSG00000109430.2_Gm44585	2.889562998	1.542780527	0.846509728	-1.822519548	0.06837619	0.999771147
ENSMUSG00000114947.2_Gm18577	2.289146482	1.951948967	1.071195706	-1.822215078	0.068422358	0.999771147
ENSMUSG00000068742.12_Cry2	1460.37463	-0.304823348	0.167287877	1.822148459	0.068432463	0.999771147
ENSMUSG00000107396.3_4930425L21Rik	5.282451578	1.453097138	0.797490002	-1.822088221	0.068441601	0.999771147
ENSMUSG00000039257.12_Vstm2b	343.25013	-0.505362086	0.27737749	1.821928975	0.068465763	0.999771147
ENSMUSG00000022773.20_Ypel1	329.2500144	-0.300376767	0.164915342	1.821399773	0.06854611	0.999771147
TE_ L1MC2:L1:LINE	3754.399202	0.289961225	0.159204892	-1.821308514	0.068559973	0.999771147
ENSMUSG00000120947.1	6.928804203	1.015406955	0.557558505	-1.821166651	0.068581528	0.999771147
ENSMUSG00000106108.2_Gm43221	15.40633667	0.766884775	0.421116656	-1.821074433	0.068595543	0.999771147
ENSMUSG00000053093.17_Myh7	133.4644661	0.780407583	0.428559941	-1.820999839	0.068606881	0.999771147
ENSMUSG00000108486.2_Gm44836	17.45763212	0.675553896	0.370986814	-1.820964712	0.068612221	0.999771147
TE_ ETnERV2-int:ERVK:LTR	1263.6492	0.319312774	0.175372223	-1.820771659	0.068641574	0.999771147
TE_ L1M2a:L1:LINE	92.93610661	0.532293658	0.292354626	-1.820712283	0.068650604	0.999771147
ENSMUSG00000085816.2_Gm13052	46.83400085	0.650369229	0.357232565	-1.820576543	0.068671251	0.999771147
TE_ Charlie1:hAT-Charlie:DNA	2081.365146	0.237749754	0.13063663	-1.819931782	0.068769394	0.999771147
ENSMUSG00000113698.2_Gm47987	88.24274143	0.379904841	0.208770579	-1.819724036	0.068801041	0.999771147
ENSMUSG00000104271.2_Gm37891	22.6530292	0.726014141	0.39908962	-1.819175704	0.068884628	0.999771147
ENSMUSG00000026443.4_Lrrn2	1298.297719	-0.291064102	0.160031671	1.818790624	0.068943379	0.999771147
TE_ LTR37-int:ERV1:LTR	175.2672036	0.377642699	0.207651402	-1.818637845	0.0689667	0.999771147
ENSMUSG00000035597.20_Prpf39	488.4035804	0.203939679	0.112162515	-1.81825165	0.069025679	0.999771147
ENSMUSG00000105335.2_Gm42423	2.281286815	-2.209360059	1.215217732	1.818077536	0.069052283	0.999771147
ENSMUSG00000021326.14_Trim27	229.1934721	-0.261331505	0.143747605	1.817988585	0.069065877	0.999771147
TE_ LTR82B:ERVL:LTR	323.766342	0.286118973	0.157395978	-1.817828998	0.069090273	0.999771147
ENSMUSG00000025982.14_Sf3b1	2579.172871	0.15115615	0.083152903	-1.817809661	0.069093229	0.999771147
ENSMUSG00000024253.10_Dync2li1	84.99716365	-0.311312794	0.171267536	1.817698793	0.069110182	0.999771147
ENSMUSG00000120237.1	109.6777185	0.590339687	0.324835279	-1.8173509	0.069163401	0.999771147
ENSMUSG00000044933.4_Sstr3	211.4925504	-0.633953374	0.348885872	1.817079524	0.069204938	0.999771147
ENSMUSG00000109216.2_Gm44907	8.390535596	0.945376804	0.520420687	-1.816562693	0.0692841	0.999771147
ENSMUSG00000040563.14_Plppr2	2321.860491	-0.35377296	0.194808648	1.816002335	0.069370014	0.999771147
ENSMUSG00000106558.2_Gm5552	6.464555259	1.012415954	0.557550177	-1.815829313	0.069396559	0.999771147
ENSMUSG00000099563.2_Gm19125	3.577627326	-1.535519669	0.845634471	1.815819626	0.069398046	0.999771147
ENSMUSG00000086939.2_Gm13530	6.757293361	-1.187952597	0.65424865	1.815750933	0.069408587	0.999771147
ENSMUSG00000082884.2_Gm13339	26.04441438	0.639052493	0.352008343	-1.815447006	0.069455243	0.999771147
ENSMUSG00000108185.2_Gm19653	12.13043282	1.050938316	0.578956698	-1.815227839	0.069488903	0.999771147
TE_ LTR79:ERVL:LTR	469.4271053	0.210870721	0.116178824	-1.815052984	0.069515767	0.999771147
ENSMUSG00000025420.14_Katnal2	68.23918327	-0.336583672	0.185443995	1.815015215	0.069521571	0.999771147
ENSMUSG00000026977.18_Marchf7	567.3291592	0.237501682	0.130883942	-1.814597565	0.069585777	0.999771147
ENSMUSG00000021111.16_Papola	1197.868561	0.216127621	0.119192765	-1.813261234	0.069791539	0.999771147
ENSMUSG00000105412.2_Gm43768	32.16881981	0.536778219	0.29607787	-1.812962988	0.06983753	0.999771147
ENSMUSG00000033059.8_Pygb	1210.09238	-0.250864609	0.138417732	1.812373357	0.069928527	0.999771147
ENSMUSG00000097575.3_Gm26796	25.86150762	-0.657191062	0.362701826	1.811932049	0.069996697	0.999771147
ENSMUSG00000105663.2_Gm43606	241.6592658	0.529744617	0.292368795	-1.811905465	0.070000805	0.999771147
ENSMUSG00000020537.10_Drg2	487.4089652	-0.203155664	0.112153142	1.811413045	0.070076938	0.999771147
ENSMUSG00000085276.4_Gm15812	84.64121007	0.501663384	0.277050083	-1.81073176	0.070182384	0.999771147
ENSMUSG00000112805.2_Gm34574	6.673106185	-1.064383493	0.588082368	1.809922472	0.070307811	0.999771147
ENSMUSG00000033454.7_Zbtb1	242.7748988	0.396541762	0.21911207	-1.809766858	0.070331949	0.999771147
ENSMUSG00000039238.7_Zfp750	39.2946818	0.699355808	0.386591188	-1.809031945	0.070446041	0.999771147
ENSMUSG00000012429.10_Mplkip	142.495939	0.24015384	0.132786335	-1.80857344	0.070517298	0.999771147
ENSMUSG00000029920.10_Smarcad1	545.0636774	0.313859607	0.17354939	-1.808474272	0.070532718	0.999771147
ENSMUSG00000107524.2_Gm44136	21.50345653	0.515595532	0.285104402	-1.808444656	0.070537323	0.999771147
ENSMUSG00000029499.12_Pxmp2	13.02676372	-0.79539531	0.43985117	1.808328282	0.070555423	0.999771147
ENSMUSG00000027677.18_Ttc14	1090.894783	0.273199321	0.151079386	-1.808316333	0.070557281	0.999771147
ENSMUSG00000024414.14_Mrpl27	124.0659357	-0.272441461	0.150681914	1.808056808	0.07059766	0.999771147
ENSMUSG00000102788.2_Gm38255	35.55449275	1.004123004	0.555369627	-1.808026502	0.070602376	0.999771147
TE_ L1M3d:L1:LINE	426.6525391	0.357832659	0.197934292	-1.807835593	0.070632092	0.999771147
ENSMUSG00000032263.15_Bckdhb	187.1436186	-0.227527224	0.125857207	1.807820378	0.070634461	0.999771147
ENSMUSG00000120407.1	3.498020933	-1.285751234	0.711250059	1.807734449	0.07064784	0.999771147
TE_ Charlie5:hAT-Charlie:DNA	2456.007463	0.256540675	0.141929965	-1.807515948	0.07068187	0.999771147
ENSMUSG00000050714.10_Zbtb26	123.3202921	0.243663036	0.134827752	-1.807217231	0.070728415	0.999771147
ENSMUSG00000081206.2_Gm11935	8.14770464	0.859405439	0.475551751	-1.807175427	0.070734931	0.999771147
TE_ X4b_DNA:TcMar-Tigger:DNA	340.4227629	0.266660552	0.147556593	-1.807174773	0.070735033	0.999771147
ENSMUSG00000001227.13_Sema6b	1392.694078	-0.396611545	0.219477469	1.807071802	0.070751085	0.999771147
ENSMUSG00000042200.4_Cdrt4	1.706567377	2.369838249	1.311559732	-1.806885491	0.070780135	0.999771147
ENSMUSG00000092679.3_Mir5129	77.3391946	-0.366365134	0.202806152	1.80647939	0.070843491	0.999771147
ENSMUSG00000042225.4_Ammecr1	101.1804679	0.260857419	0.144410163	-1.806364687	0.070861394	0.999771147
ENSMUSG00000051036.14_Ttc24	1.477616629	2.741923971	1.517934326	-1.806352175	0.070863347	0.999771147
ENSMUSG00000038406.18_Scaf1	2132.318446	-0.307938461	0.17048057	1.806296522	0.070872035	0.999771147
ENSMUSG00000022179.6_4931414P19Rik	47.75402547	-0.436135914	0.241453415	1.806294244	0.07087239	0.999771147
TE_ MER103C:hAT-Charlie:DNA	1936.095984	0.253046321	0.1401031	-1.806143624	0.070895908	0.999771147
ENSMUSG00000110635.2_Gm45853	103.5648185	0.40919604	0.226566487	-1.806074874	0.070906645	0.999771147
ENSMUSG00000058905.6_Gm10051	7.670886882	1.007497383	0.55784818	-1.806042253	0.07091174	0.999771147
ENSMUSG00000014606.15_Slc25a11	669.9022367	-0.228935085	0.126768094	1.80593616	0.070928312	0.999771147
ENSMUSG00000079297.5_Gm2223	5.743311911	0.968926604	0.536752134	-1.805165815	0.071048739	0.999771147
ENSMUSG00000078794.5_Dact3	1699.832594	-0.349518429	0.193676064	1.804654751	0.071128725	0.999771147
TE_ URR1B:hAT-Charlie:DNA	25563.95337	0.230965587	0.128009712	-1.804281746	0.07118715	0.999771147
ENSMUSG00000026017.14_Carf	254.8910049	0.273090674	0.151392102	-1.80386341	0.071252722	0.999771147
TE_ L1M4a2:L1:LINE	1300.858585	0.307737098	0.170630434	-1.803529957	0.071305025	0.999771147
ENSMUSG00000096988.2_A930029G22Rik	15.24319959	-0.611201498	0.338920954	1.803374768	0.071329378	0.999771147
ENSMUSG00000097854.2_Gm26602	367.9691818	-0.206664197	0.114612358	1.80315805	0.071363397	0.999771147
TE_ RMER4A:ERVK:LTR	5588.232602	0.253080989	0.140356054	-1.803135546	0.07136693	0.999771147
ENSMUSG00000027547.18_Sall4	1.931143456	-3.039163113	1.685640133	1.802972683	0.071392505	0.999771147
ENSMUSG00000104116.2_Gm37296	49.30462389	0.443226519	0.245897815	-1.802482542	0.071469519	0.999771147
ENSMUSG00000081056.2_Gm13998	3.276515216	1.315289226	0.729848927	-1.802139013	0.071523537	0.999771147
ENSMUSG00000025825.13_Iscu	451.4722056	-0.188943194	0.104870271	1.801685005	0.071594979	0.999771147
ENSMUSG00000049878.14_Rlf	711.5761555	0.251762286	0.139821325	-1.800600064	0.071765939	0.999771147
ENSMUSG00000039756.13_Dnttip2	231.2461019	0.261283207	0.145124062	-1.800412718	0.071795494	0.999771147
ENSMUSG00000108455.2_Gm44745	121.7597377	0.432159729	0.240039832	-1.800366733	0.07180275	0.999771147
ENSMUSG00000020376.18_Rnf130	2184.03259	-0.301714558	0.16758678	1.800348206	0.071805674	0.999771147
ENSMUSG00000022553.17_Maf1	457.1465055	-0.190623773	0.1058964	1.800096824	0.071845351	0.999771147
TE_ L1_Mur1:L1:LINE	7190.539739	0.336890976	0.187164036	-1.799977084	0.071864257	0.999771147
ENSMUSG00000054939.7_Zfp174	139.7470458	0.256973072	0.142775425	-1.799841059	0.071885739	0.999771147
ENSMUSG00000050490.8_Psma5-ps	3.468232344	-1.508155537	0.838120673	1.799449155	0.07194766	0.999771147
TE_ RLTR13D6:ERVK:LTR	970.4364606	0.289975605	0.161149681	-1.799417801	0.071952616	0.999771147
ENSMUSG00000014837.16_4931428F04Rik	246.5484378	-0.282193325	0.15683265	1.799327655	0.071966866	0.999771147
ENSMUSG00000030058.18_Copg1	2670.363663	-0.188821137	0.104949861	1.799155659	0.071994061	0.999771147
ENSMUSG00000047220.6_Iho1	4.651205285	-1.159639815	0.644682373	1.798776985	0.072053965	0.999771147
ENSMUSG00000084601.4_Gm23111	7.71466323	1.041996814	0.5793703	-1.798498844	0.072097992	0.999771147
ENSMUSG00000000168.11_Dlat	753.2496232	-0.222172257	0.123572781	1.797906113	0.072191887	0.999771147
ENSMUSG00000032076.21_Cadm1	2186.916484	0.43206417	0.24036639	-1.797523229	0.072252594	0.999771147
ENSMUSG00000034786.18_Gpsm3	30.2148134	0.509324107	0.283353592	-1.797485971	0.072258503	0.999771147
ENSMUSG00000037857.17_Nufip2	727.9659022	0.240012963	0.133543393	-1.797265726	0.072293445	0.999771147
ENSMUSG00000026775.10_Yme1l1	692.7420205	0.25935504	0.14431406	-1.797157116	0.07231068	0.999771147
ENSMUSG00000112096.2_A430103D13Rik	18.7251843	0.575429196	0.32022849	-1.796933173	0.07234623	0.999771147
ENSMUSG00000100807.4_Gm29521	2.552974079	-1.646033289	0.916064632	1.79685279	0.072358993	0.999771147
ENSMUSG00000098062.2_Gm26931	34.35771269	-0.475641897	0.264730307	1.79670361	0.072382686	0.999771147
ENSMUSG00000026311.17_Asb1	325.8904855	-0.290120136	0.161496745	1.79644572	0.072423658	0.999771147
ENSMUSG00000030539.14_Sema4b	374.5689628	0.22935847	0.127684651	-1.796288503	0.072448645	0.999771147
ENSMUSG00000060198.8_Gm11353	7.802776377	-0.954648515	0.531571301	1.795899276	0.072510538	0.999771147
ENSMUSG00000003299.11_Mrpl4	400.0455264	-0.18874941	0.105134187	1.795319067	0.072602879	0.999771147
ENSMUSG00000041995.9_Zbed3	137.0633649	0.287332905	0.16004692	-1.795304187	0.072605248	0.999771147
ENSMUSG00000025583.16_Rptor	1945.063941	-0.165477236	0.092186779	1.795021351	0.072650298	0.999771147
ENSMUSG00000027714.12_Exosc9	207.153486	0.287508543	0.160170806	-1.795012148	0.072651764	0.999771147
ENSMUSG00000100815.2_Gm29112	11.49322554	0.93504115	0.520917457	-1.794989087	0.072655439	0.999771147
ENSMUSG00000042133.17_Ppig	574.1138312	0.209895871	0.116957983	-1.794626287	0.072713262	0.999771147
ENSMUSG00000004207.15_Psap	11894.87474	-0.1938337	0.108012664	1.794546043	0.072726056	0.999771147
ENSMUSG00000103214.2_Gm38286	172.3375714	0.324229077	0.180678863	-1.794504741	0.072732643	0.999771147
TE_ L1MA6:L1:LINE	11580.33655	0.316426743	0.176380092	-1.794004864	0.072812393	0.999771147
ENSMUSG00000118436.2_Gm32880	15.8944594	0.816550751	0.455233087	-1.793698161	0.072861359	0.999771147
ENSMUSG00000057778.15_Cyb5d2	147.2500874	0.261255942	0.145681862	-1.793331981	0.072919857	0.999771147
ENSMUSG00000105036.2_1110060G06Rik	1.167323093	-2.875529577	1.603772894	1.792978038	0.072976436	0.999771147
TE_ RLTR14_RN:ERV1:LTR	925.8916258	0.21057914	0.117447485	-1.792964224	0.072978645	0.999771147
ENSMUSG00000082393.3_Gm15028	5.614722931	1.251585202	0.698069377	-1.792923802	0.072985109	0.999771147
ENSMUSG00000029148.16_Nrbp1	575.0732791	-0.139148331	0.077609879	1.792920345	0.072985662	0.999771147
ENSMUSG00000116226.2_Gm49502	101.3325647	-0.397293022	0.221597176	1.792861399	0.072995089	0.999771147
ENSMUSG00002076530.1	5.352750554	-1.203519671	0.671710204	1.791724561	0.073177098	0.999771147
ENSMUSG00000013367.6_Iglon5	408.0347383	-0.405190818	0.226183649	1.791424004	0.07322528	0.999771147
ENSMUSG00000001510.9_Dlx3	8.455874364	2.014308638	1.12442993	-1.791404323	0.073228436	0.999771147
ENSMUSG00000037443.14_Cep85	207.1014135	0.28804169	0.160806252	-1.791234399	0.073255688	0.999771147
TE_ MYSERV6-int:ERVK:LTR	2433.486855	0.246523763	0.137666229	-1.790735212	0.073335796	0.999771147
ENSMUSG00000104125.2_Gm37488	49.17657544	0.402936382	0.22507044	-1.790267888	0.073410856	0.999771147
TE_ RLTR30C_MM:ERV1:LTR	82.84569315	0.455080945	0.254227032	-1.790057262	0.073444706	0.999771147
ENSMUSG00000023004.9_Tuba1b	3019.755218	-0.144057477	0.080489542	1.789766388	0.073491475	0.999771147
ENSMUSG00000036646.14_Man1b1	527.6507501	-0.221993752	0.124046459	1.789601681	0.073517968	0.999771147
TE_ Lx7:L1:LINE	51566.49107	0.294143099	0.164390837	-1.789291331	0.073567909	0.999771147
ENSMUSG00000087256.2_Gm15990	45.14078511	0.474271653	0.265119199	-1.788899691	0.073630972	0.999771147
ENSMUSG00000120039.1	81.94555751	0.429540112	0.240159292	-1.788563365	0.073685162	0.999771147
TE_ IMPB_01:Satellite:Satellite	17612.60393	0.277713358	0.155318713	-1.788022537	0.073772372	0.999771147
ENSMUSG00000031842.16_Pde4c	31.85455487	-0.706735881	0.39526769	1.787993046	0.07377713	0.999771147
ENSMUSG00000070904.5_Ifna4	1.138056068	-3.594027696	2.01120104	1.787005686	0.07393657	0.999771147
ENSMUSG00000029816.11_Gpnmb	122.4503503	0.876512171	0.490625406	-1.786520143	0.074015079	0.999771147
ENSMUSG00000028476.14_Reck	173.2846969	0.339395373	0.189979757	-1.786481772	0.074021286	0.999771147
ENSMUSG00000108713.3_Gm33027	5.309537962	-1.033178748	0.578660158	1.785467228	0.074185562	0.999771147
ENSMUSG00000031901.13_Dus2	89.08644386	-0.308515768	0.172804891	1.785341649	0.074205917	0.999771147
ENSMUSG00000030590.16_Fam98c	106.5879504	-0.412203966	0.23090401	1.785174568	0.074233006	0.999771147
ENSMUSG00000103162.2_Gm38147	44.42909151	0.46674342	0.261464676	-1.78511081	0.074243345	0.999771147
ENSMUSG00000121092.1	13.80730105	0.743778472	0.416832356	-1.784358773	0.074365386	0.999771147
ENSMUSG00000030780.16_Rusf1	193.4950056	-0.256850925	0.143957436	1.784214365	0.074388839	0.999771147
ENSMUSG00000045104.10_Ldhb-ps	70.670466	-0.525246293	0.294426203	1.783965857	0.074429213	0.999771147
ENSMUSG00000031273.17_Col4a6	24.22119144	0.916578694	0.513896926	-1.7835847	0.074491174	0.999771147
ENSMUSG00000089774.3_Slc5a3	1143.090799	0.436909947	0.244975902	-1.78348133	0.074507985	0.999771147
ENSMUSG00000021474.10_Sfxn1	500.7800973	0.170011868	0.095335459	-1.78330152	0.074537234	0.999771147
ENSMUSG00000029119.10_Man2b2	427.5814732	-0.190633589	0.106912839	1.783074788	0.07457413	0.999771147
ENSMUSG00000027552.15_E2f5	109.2946096	0.415877231	0.23323953	-1.783047802	0.074578522	0.999771147
ENSMUSG00000038936.14_Sccpdh	397.9145725	-0.410677768	0.230330662	1.782992173	0.074587577	0.999771147
TE_ B1F:Alu:SINE	62189.22852	0.185754709	0.104196924	-1.782727383	0.074630692	0.999771147
ENSMUSG00000101431.2_Gm7901	2.14807855	-1.714365196	0.961693451	1.782652459	0.074642895	0.999771147
ENSMUSG00000080888.4_Gm14387	30.47207925	0.528614369	0.296544274	-1.782581611	0.074654435	0.999771147
ENSMUSG00000032012.10_Nectin1	1078.961053	-0.496005858	0.278309865	1.782207244	0.074715442	0.999771147
ENSMUSG00000020607.8_Lratd1	615.9484131	-0.339635721	0.190596385	1.781963082	0.074755252	0.999771147
ENSMUSG00000085538.2_Gm11455	8.83544699	-0.902313179	0.506405177	1.781800856	0.074781713	0.999771147
ENSMUSG00000064352.1_mt-Ts1	283.0734075	0.413234859	0.232055646	-1.780757619	0.074952056	0.999771147
ENSMUSG00000102508.2_Gm37367	85.45505931	0.482518317	0.270982742	-1.780623792	0.07497393	0.999771147
ENSMUSG00000121208.1	40.98266584	-0.857925861	0.481845232	1.780500883	0.074994025	0.999771147
TE_ MamTip2:hAT-Tip100:DNA	1044.314139	0.250673446	0.140804944	-1.780288667	0.075028731	0.999771147
ENSMUSG00000033768.18_Nrxn2	4872.569313	-0.337894345	0.189803758	1.780229999	0.075038328	0.999771147
ENSMUSG00000117284.2_Gm7072	83.2258773	0.399231727	0.224313134	-1.779796479	0.075109274	0.999771147
TE_ L1MCc:L1:LINE	546.3222859	0.209944963	0.11797682	-1.779544173	0.07515059	0.999771147
ENSMUSG00000049871.15_Nlrc3	58.22583815	0.385805363	0.216863975	-1.779020069	0.075236472	0.999771147
TE_ Eulor9A:DNA:DNA	121.0161846	0.365718447	0.20559332	-1.778844015	0.075265339	0.999771147
ENSMUSG00000029482.5_Aacs	533.8107278	-0.286383247	0.16099419	1.778842121	0.075265649	0.999771147
ENSMUSG00000025326.13_Ube3a	3238.632418	0.301303574	0.169410677	-1.778539458	0.075315297	0.999771147
TE_ MLT1F2:ERVL-MaLR:LTR	3081.556085	0.177244685	0.099676582	-1.77819786	0.075371364	0.999771147
ENSMUSG00000044628.6_Rnf208	1145.044393	-0.361280667	0.203218318	1.77779578	0.075437402	0.999771147
ENSMUSG00000020886.18_Dlg4	9087.371246	-0.26654084	0.149933997	1.777721163	0.075449662	0.999771147
TE_ RMER3D4:ERVK:LTR	2.65094845	1.857938105	1.045178254	-1.777627977	0.075464976	0.999771147
ENSMUSG00000103125.2_Gm37388	30.96548584	-0.450563756	0.25348349	1.777487582	0.075488052	0.999771147
ENSMUSG00000040044.12_Orc3	524.2734167	0.232311995	0.130710952	-1.777295566	0.075519623	0.999771147
ENSMUSG00000030120.15_Mlf2	3199.168374	-0.194631743	0.109516181	1.777196219	0.075535961	0.999771147
ENSMUSG00000048772.16_Tmem53	16.6330917	-0.732538913	0.412256622	1.776900294	0.075584646	0.999771147
ENSMUSG00000090334.2_Gm17149	7.063931232	0.953090665	0.536475159	-1.776579304	0.075637483	0.999771147
ENSMUSG00000002409.19_Dyrk1b	660.2175765	-0.221319799	0.124578355	1.776550991	0.075642145	0.999771147
ENSMUSG00000042632.18_Pla2g6	276.564805	-0.231143713	0.13012434	1.776329571	0.075678612	0.999771147
ENSMUSG00000023904.11_Hcfc1r1	490.4116122	-0.21350493	0.120205605	1.776164517	0.075705805	0.999771147
ENSMUSG00000029016.14_Clcn6	1330.241821	-0.117494441	0.066170936	1.775620054	0.075795562	0.999771147
ENSMUSG00000027956.12_Tmem144	38.9747964	-0.684005464	0.38526894	1.775397371	0.075832298	0.999771147
ENSMUSG00000108123.2_Gm43884	37.81049065	0.723173722	0.407378063	-1.775190632	0.075866416	0.999771147
ENSMUSG00000031872.15_Bean1	134.4622462	-0.315931515	0.178051769	1.774380102	0.076000299	0.999771147
ENSMUSG00000053205.10_Styx	234.8532675	0.288422456	0.162560686	-1.774244826	0.076022662	0.999771147
TE_ MARE8:DNA:DNA	120.7246505	0.274411461	0.154688804	-1.773958129	0.076070076	0.999771147
ENSMUSG00000098960.3_Mir7056	11.99226915	0.73536975	0.414547986	-1.773907427	0.076078464	0.999771147
ENSMUSG00000103509.2_Gm38372	143.2161674	0.269366709	0.151859259	-1.773791813	0.076097593	0.999771147
ENSMUSG00000117249.2_Gm46577	1.956797295	-1.897363534	1.069685551	1.773758215	0.076103152	0.999771147
ENSMUSG00000109562.2_Gm45178	218.7572031	0.413163499	0.232935836	-1.773722354	0.076109087	0.999771147
ENSMUSG00000024238.16_Zeb1	1191.856507	0.299332352	0.16876302	-1.773684499	0.076115352	0.999771147
ENSMUSG00000116627.2_Gm30124	7.521921724	-1.003827158	0.566053369	1.773379001	0.076165926	0.999771147
ENSMUSG00002076276.1_U6	2.398413873	1.724580932	0.972501108	-1.773345982	0.076171394	0.999771147
ENSMUSG00002074854.1_7SK	11.13013755	-0.706917079	0.398718498	1.772972871	0.076233202	0.999771147
ENSMUSG00000104010.2_Gm37366	47.25758571	0.42974644	0.242397075	-1.772902746	0.076244824	0.999771147
ENSMUSG00000031715.15_Smarca5	663.1586635	0.181586281	0.102426192	-1.772850067	0.076253555	0.999771147
ENSMUSG00000052137.12_Rbm12b2	197.8076309	0.244052943	0.137682185	-1.772581855	0.076298021	0.999771147
ENSMUSG00000021319.8_Sfrp4	12.00790858	-0.746313423	0.421066486	1.772436058	0.076322201	0.999771147
ENSMUSG00000026771.15_Spopl	312.542827	0.261882931	0.14776742	-1.772264351	0.076350686	0.999771147
ENSMUSG00000026270.12_Capn10	227.9293116	-0.23475187	0.132496327	1.771761342	0.076434182	0.999771147
ENSMUSG00000086013.2_Gm15706	40.61227316	-0.445634739	0.251577386	1.771362464	0.076500446	0.999771147
ENSMUSG00000030180.16_Kdm5a	711.8056062	0.161306071	0.091087714	-1.770887251	0.076579453	0.999771147
ENSMUSG00000031143.5_Ccdc22	104.6792288	-0.419560617	0.236944006	1.770716316	0.076607888	0.999771147
ENSMUSG00000051351.15_Zfp46	468.2378543	-0.231776064	0.130917097	1.770403327	0.076659976	0.999771147
ENSMUSG00000033208.8_S100b	234.4359925	-0.45144957	0.255003303	1.770367539	0.076665934	0.999771147
TE_ RLTR31C_MM:ERVK:LTR	1047.449067	0.235372518	0.132997633	-1.769749675	0.076768851	0.999771147
ENSMUSG00000038028.10_Tigar	266.2990215	-0.404476346	0.228565381	1.769630834	0.076788659	0.999771147
ENSMUSG00000114321.2_Gm8971	5.362757276	-1.317720137	0.744660336	1.769558648	0.076800693	0.999771147
ENSMUSG00000086441.2_Gm15046	57.61178454	-0.474616141	0.268252153	1.769291077	0.076845312	0.999771147
TE_ LTR105_Mam:ERVL:LTR	160.8309316	0.229876707	0.129929	-1.769248647	0.076852389	0.999771147
ENSMUSG00002075523.1	3.584469412	-1.667774994	0.942725	1.769100209	0.076877153	0.999771147
ENSMUSG00000100600.7_A230077H06Rik	52.77606033	-0.706646255	0.399478264	1.768922917	0.076906739	0.999771147
ENSMUSG00000089779.2_Gm15641	4.20128205	1.458005171	0.824376111	-1.768616474	0.0769579	0.999771147
ENSMUSG00000038045.15_Sult6b1	17.7832063	0.864410027	0.488826186	-1.768338217	0.077004379	0.999771147
ENSMUSG00000115190.2_Gm49542	7.551117791	1.69735281	0.960012104	-1.768053552	0.077051951	0.999771147
ENSMUSG00000027358.7_Bmp2	49.53891171	-0.562605881	0.318213795	1.768012229	0.077058859	0.999771147
ENSMUSG00000109745.2_1700018G05Rik	13.94747609	0.691241122	0.39105254	-1.767642587	0.077120674	0.999771147
ENSMUSG00000091159.2_Gm17545	17.63877811	0.690867755	0.390896987	-1.767390844	0.077162795	0.999771147
ENSMUSG00000120421.1	0.890953822	-3.232094435	1.829080026	1.767060155	0.077218154	0.999771147
ENSMUSG00000121109.1	7.153977974	-1.081459668	0.61203176	1.766999261	0.077228352	0.999771147
TE_ RLTR18:ERVK:LTR	521.9974691	0.180457298	0.102127185	-1.766985932	0.077230584	0.999771147
ENSMUSG00000018449.13_Rpain	124.886245	-0.239216107	0.135387279	1.76690239	0.077244577	0.999771147
ENSMUSG00000027223.16_Mapk8ip1	3380.498782	-0.259322685	0.146768785	1.766879004	0.077248494	0.999771147
ENSMUSG00000085160.2_Gm13617	30.89497589	0.491131403	0.277966703	-1.766871347	0.077249777	0.999771147
ENSMUSG00000092216.4_Gm19345	10.3887374	-0.813465462	0.460425182	1.766770137	0.077266732	0.999771147
ENSMUSG00000003070.7_Efna2	52.52834231	-0.525430427	0.297409068	1.766692692	0.077279708	0.999771147
ENSMUSG00000029597.15_Sds	18.30962855	-0.544263812	0.308077929	1.766643311	0.077287983	0.999771147
ENSMUSG00000117465.2_Gm49980	36.89519437	0.683292999	0.386802691	-1.76651563	0.077309382	0.999771147
ENSMUSG00000114575.2_Gm47814	15.89338578	-0.59325882	0.335845264	1.766464747	0.077317911	0.999771147
ENSMUSG00000082345.2_Gm13622	10.97127161	0.763443889	0.432231944	-1.766282896	0.0773484	0.999771147
ENSMUSG00000087079.2_Gm13389	146.2260014	0.379645361	0.21497837	-1.765970041	0.077400875	0.999771147
ENSMUSG00000027710.15_Acad9	297.7514431	-0.22077752	0.125019073	1.765950709	0.077404119	0.999771147
ENSMUSG00000074406.6_Zfp628	276.2247999	-0.223410295	0.126513509	1.765900706	0.077412509	0.999771147
ENSMUSG00000098339.3_Mir6977	14.92210914	-0.60038459	0.340014253	1.765763008	0.077435617	0.999771147
ENSMUSG00000085342.2_Gm12254	9.042322643	-0.789482106	0.447109264	1.765747592	0.077438204	0.999771147
ENSMUSG00000105571.2_Gm43662	73.07222001	0.505693162	0.286402877	-1.765670676	0.077451115	0.999771147
ENSMUSG00000044286.7_Olfr221	1.487287489	2.722186421	1.5419403	-1.765429194	0.07749166	0.999771147
ENSMUSG00000105272.2_Gm43071	55.32752901	0.473942258	0.268465022	-1.765378054	0.077500249	0.999771147
ENSMUSG00000086837.2_Gm16618	12.92315828	0.663668167	0.375958326	-1.765270565	0.077518304	0.999771147
ENSMUSG00000094594.3_Tpd52-ps	3.842445894	-1.240643569	0.702918217	1.764989921	0.07756546	0.999771147
ENSMUSG00000035183.15_Slc24a5	191.2734155	0.375994994	0.213044021	-1.764869964	0.077585623	0.999771147
ENSMUSG00000097929.10_Tunar	90.59094296	-0.703172548	0.398430683	1.764855416	0.077588068	0.999771147
ENSMUSG00000001901.16_Kcnh6	63.23648657	-0.36345382	0.206018671	1.764179032	0.077701842	0.999771147
TE_ Eulor6B:Crypton:DNA	55.0790531	0.449136494	0.25462947	-1.763882607	0.077751746	0.999771147
ENSMUSG00000076147.3_Mir694	8.441977763	0.982795377	0.557289606	-1.763527196	0.077811615	0.999771147
ENSMUSG00000112955.2_Gm48889	97.24990462	0.510508947	0.289492928	-1.763459132	0.077823084	0.999771147
ENSMUSG00000019428.17_Fkbp8	2216.528205	-0.20572355	0.116666159	1.763352391	0.077841074	0.999771147
ENSMUSG00000004937.7_Sgta	918.4901789	-0.212472862	0.120502109	1.7632294	0.077861807	0.999771147
ENSMUSG00000085732.2_Gm4279	19.05375262	0.61574414	0.349411556	-1.762231759	0.078030148	0.999771147
TE_ L1MB7:L1:LINE	15555.66866	0.271930004	0.154319347	-1.762125165	0.078048152	0.999771147
ENSMUSG00000072676.13_Tmem254	188.2064378	-0.348586518	0.197822626	1.762116526	0.078049612	0.999771147
ENSMUSG00000120228.1	3.250198649	1.659230538	0.941627959	-1.762087162	0.078054572	0.999771147
ENSMUSG00000051851.6_Rtl8c	635.277937	-0.220743768	0.125282419	1.761969226	0.078074497	0.999771147
ENSMUSG00000028952.13_Zbtb48	88.25533624	-0.369886101	0.209973663	1.761583316	0.078139725	0.999771147
ENSMUSG00000047604.4_Frat2	28.41736946	-0.55211014	0.313444963	1.761426106	0.07816631	0.999771147
ENSMUSG00000026603.14_Smyd2	243.5177949	-0.314411366	0.178500018	1.761408031	0.078169367	0.999771147
TE_ L1MCb:L1:LINE	1125.536284	0.264934887	0.150475211	-1.760654702	0.078296864	0.999771147
TE_ UCON16:UCON16:Unknown	64.82103949	0.39178841	0.222531643	-1.7605964	0.078306738	0.999771147
ENSMUSG00000027602.10_Map1lc3a	1009.633306	-0.406394512	0.230847063	1.760449132	0.078331685	0.999771147
ENSMUSG00000116933.2_Atp5o	358.5320437	-0.21090055	0.119805495	1.760357902	0.078347142	0.999771147
TE_ ORR1B1-int:ERVL-MaLR:LTR	43654.91014	0.188512568	0.107097134	-1.760201798	0.078373597	0.999771147
ENSMUSG00000025766.15_D3Ertd751e	106.5188435	0.326955625	0.185779923	-1.759908279	0.078423359	0.999771147
ENSMUSG00000021112.10_Pals1	417.137997	0.308933752	0.17555594	-1.759745367	0.07845099	0.999771147
ENSMUSG00000117098.2_Gm49909	774.1980638	-0.199373742	0.113312244	1.759507497	0.078491348	0.999771147
TE_ RLTR20A4:ERVK:LTR	10653.23556	0.281464693	0.159987722	-1.759289334	0.078528377	0.999771147
ENSMUSG00000008482.10_Rnf151	3.42147821	1.490903431	0.847571674	-1.759029327	0.078572527	0.999771147
ENSMUSG00000025793.18_Hgs	1042.153796	-0.115741756	0.065811176	1.758694533	0.078629406	0.999771147
ENSMUSG00000115868.2_Gm2999	3.032570428	1.738127197	0.988671189	-1.758043742	0.078740067	0.999771147
ENSMUSG00000025958.15_Creb1	661.7623508	0.200129891	0.113841755	-1.757965613	0.07875336	0.999771147
TE_ L1M3:L1:LINE	8933.991868	0.280611437	0.159631397	-1.757871209	0.078769426	0.999771147
ENSMUSG00000098661.3_Mir7052	13.05703438	-0.754816638	0.429429932	1.757717808	0.078795536	0.999771147
ENSMUSG00000106240.2_Gm3544	8.135042937	0.981399241	0.558406708	-1.757499019	0.078832789	0.999771147
ENSMUSG00000018362.15_Kpna2	222.1660044	-0.233202031	0.132692799	1.757458076	0.078839762	0.999771147
ENSMUSG00000097411.3_B430218F22Rik	72.93819942	-0.281954546	0.160446154	1.757315703	0.078864013	0.999771147
ENSMUSG00000076459.3_Mir758	12.84906166	-1.036925112	0.59008144	1.75725763	0.078873906	0.999771147
ENSMUSG00000083819.2_Gm11977	1.455386583	2.662925453	1.515437932	-1.757198627	0.078883959	0.999771147
ENSMUSG00000032323.14_Cyp11a1	46.73219124	-0.827115661	0.470719255	1.757131563	0.078895387	0.999771147
ENSMUSG00002075672.1	9.524751984	-0.832214854	0.47366359	1.756974509	0.078922154	0.999771147
TE_ RMER30:hAT-Charlie:DNA	4134.645031	0.217562244	0.123844946	-1.756730906	0.078963687	0.999771147
ENSMUSG00000044306.5_4930500M09Rik	169.87576	-0.341269053	0.194350156	1.755949464	0.079097038	0.999771147
ENSMUSG00000118138.2_Gm50322	18.29119422	-0.687563771	0.391589397	1.755828363	0.07911772	0.999771147
TE_ L1MC:L1:LINE	5275.250379	0.281222298	0.160175182	-1.755717054	0.079136733	0.999771147
ENSMUSG00000029681.13_Bcl7b	305.0038664	-0.249380629	0.142044769	1.75564811	0.079148512	0.999771147
TE_ EutTc1-N2:TcMar-Tc1:DNA	62.11958005	0.491516446	0.2799741	-1.755578271	0.079160445	0.999771147
TE_ L1MC4a:L1:LINE	4982.9575	0.257667718	0.146806032	-1.755157564	0.07923236	0.999771147
ENSMUSG00000106729.2_Gm43165	33.1549058	0.418766923	0.238608203	-1.755039924	0.079252479	0.999771147
TE_ B1_Mus2:Alu:SINE	81315.76498	0.21132591	0.120465469	-1.754244707	0.079388586	0.999771147
ENSMUSG00000064368.1_mt-Nd6	8192.053401	0.487773649	0.278085862	-1.754039727	0.0794237	0.999771147
ENSMUSG00000046947.13_Adck2	211.0949017	-0.278421734	0.158743257	1.7539122	0.079445553	0.999771147
ENSMUSG00000106619.2_Gm9353	4.564802138	-1.252350686	0.714035269	1.753905922	0.079446629	0.999771147
ENSMUSG00002075877.1	23.56399644	-0.547471464	0.312149631	1.753875094	0.079451912	0.999771147
TE_ L1MDa:L1:LINE	3820.105542	0.255412702	0.145644807	-1.753668439	0.079487337	0.999771147
ENSMUSG00000017057.10_Il13ra1	186.196212	0.866742444	0.494287343	-1.753519398	0.079512893	0.999771147
ENSMUSG00000087518.2_Gm13561	3.95215495	1.170157399	0.667346575	-1.753447823	0.079525168	0.999771147
ENSMUSG00000115381.2_Gm49266	8.089074385	1.108308619	0.632107112	-1.753355717	0.079540967	0.999771147
ENSMUSG00000114621.2_Gm31107	2.635758609	-1.682012129	0.959366365	1.753253178	0.079558559	0.999771147
ENSMUSG00000070072.3_Mir433	20.19780636	-0.537368322	0.306554578	1.752928714	0.079614244	0.999771147
TE_ Charlie17:hAT-Charlie:DNA	123.0042812	0.293244902	0.16729171	-1.752895595	0.07961993	0.999771147
ENSMUSG00000081805.2_Gm14335	30.78897102	0.564986269	0.322382411	-1.752534412	0.079681958	0.999771147
ENSMUSG00000107066.3_Gm4482	4.481380786	1.23101699	0.702430178	-1.752511536	0.079685888	0.999771147
ENSMUSG00000089938.2_Gm15744	14.96506774	0.685350828	0.391178251	-1.752016696	0.079770937	0.999771147
ENSMUSG00000077711.3_AF357399	2.796536243	-1.526676897	0.871426739	1.751927991	0.079786191	0.999771147
ENSMUSG00000089739.3_Gm20431	697.6079599	-0.16238717	0.092692806	1.751885357	0.079793523	0.999771147
ENSMUSG00000028687.18_Mutyh	24.00396549	-0.469626968	0.268218208	1.75091382	0.079960756	0.999771147
TE_ L1MA4:L1:LINE	9133.357984	0.29543133	0.16873219	-1.750888965	0.079965038	0.999771147
ENSMUSG00000116580.2_Gm9525	15.84237235	0.823678571	0.470454597	-1.750814164	0.079977926	0.999771147
ENSMUSG00000107729.2_B230112I24Rik	65.67195273	0.519759734	0.296971069	-1.750203264	0.080083246	0.999771147
ENSMUSG00000033706.14_Smyd5	440.1771902	-0.169513008	0.096864248	1.750005918	0.080117293	0.999771147
ENSMUSG00000030861.16_Acadsb	412.5880727	0.187658324	0.107248782	-1.749747834	0.080161836	0.999771147
ENSMUSG00000028953.11_Abcf2	704.4393253	-0.285944288	0.163458502	1.749338728	0.080232485	0.999771147
ENSMUSG00000110475.2_Gm31036	3.519543476	-1.284867995	0.734540763	1.749212651	0.080254268	0.999771147
ENSMUSG00000028108.17_Ecm1	185.3965654	0.5602355	0.320332931	-1.748916346	0.080305481	0.999771147
ENSMUSG00000055681.15_Cope	543.9240115	-0.309771854	0.177123459	1.748903589	0.080307686	0.999771147
ENSMUSG00000106049.2_Gm43019	84.50530307	0.345140941	0.197437425	-1.74810293	0.080446206	0.999771147
ENSMUSG00000031197.12_Vbp1	190.367207	0.282694528	0.161715972	-1.748092814	0.080447957	0.999771147
ENSMUSG00000016239.12_Lonrf3	83.85188209	0.368523354	0.210824452	-1.748010495	0.08046221	0.999771147
ENSMUSG00000087445.2_Gm14286	67.59780742	0.445843815	0.255079735	-1.747860583	0.080488172	0.999771147
ENSMUSG00000077569.3_Gm24608	3.524132311	1.293331046	0.740014871	-1.747709534	0.080514337	0.999771147
ENSMUSG00000002803.15_Btbd6	424.176236	-0.226759566	0.129749551	1.747671298	0.080520961	0.999771147
ENSMUSG00000049799.14_Lrrc19	15.10685333	0.802607854	0.45930372	-1.747444704	0.080560229	0.999771147
TE_ X6b_DNA:TcMar-Tigger:DNA	244.8310259	0.258794681	0.148127137	-1.747111873	0.080617934	0.999771147
ENSMUSG00000107902.2_Gm32592	5.717229265	1.373301069	0.78608164	-1.747020919	0.080633709	0.999771147
TE_ MER58A:hAT-Charlie:DNA	6997.075694	0.221678181	0.126894803	-1.746944525	0.080646961	0.999771147
ENSMUSG00000073460.6_Pnldc1	38.10601751	0.372514517	0.213322811	-1.746247932	0.080767879	0.999771147
TE_ MamTip1b:hAT-Tip100:DNA	53.40350161	0.424164685	0.242904441	-1.746220376	0.080772666	0.999771147
TE_ RLTR42-int:ERVK:LTR	2808.438537	0.209720275	0.120120657	-1.745913489	0.080825986	0.999771147
ENSMUSG00000109321.2_A330076H08Rik	434.9886821	0.467886699	0.268020025	-1.745715451	0.080860409	0.999771147
ENSMUSG00000020955.10_Ap4s1	322.7497097	-0.236186716	0.135306813	1.745564109	0.080886723	0.999771147
ENSMUSG00000107335.2_Gm43372	50.00525795	-0.382960831	0.219435343	1.745210347	0.080948261	0.999771147
ENSMUSG00000026854.17_Usp20	678.068509	-0.231074556	0.132414187	1.745089114	0.080969358	0.999771147
ENSMUSG00000103520.2_1110025M09Rik	10.29757401	0.938625605	0.538084602	-1.744382949	0.081092336	0.999771147
ENSMUSG00000109191.2_Gm45131	67.54862298	0.408111784	0.233995322	-1.744102322	0.081141249	0.999771147
ENSMUSG00000024767.12_Otub1	1516.210375	-0.239655553	0.137456342	1.743503063	0.08124578	0.999771147
ENSMUSG00000095956.3_1700036A12Rik	4.836192668	1.075768983	0.617056803	-1.743387284	0.081265988	0.999771147
ENSMUSG00000112197.2_Gm47337	105.1248758	0.404673258	0.232156662	-1.743104223	0.081315411	0.999771147
ENSMUSG00000036299.6_BC031181	498.965861	-0.229667963	0.131767629	1.742977129	0.08133761	0.999771147
ENSMUSG00000025482.12_Odf3	7.896834131	-0.86235012	0.494883315	1.742532218	0.081415359	0.999771147
ENSMUSG00000029092.10_D5Ertd615e	11.68497988	1.38269029	0.79360856	-1.742282481	0.081459027	0.999771147
ENSMUSG00000087403.10_Kantr	603.9494893	0.400057132	0.229620529	-1.742253332	0.081464125	0.999771147
TE_ PB1D9:Alu:SINE	40700.56429	0.180305633	0.103493383	-1.742194789	0.081474365	0.999771147
ENSMUSG00000021758.15_Ddx4	20.47660949	-0.613924666	0.352531268	1.741475784	0.081600214	0.999771147
ENSMUSG00000098325.3_Mir7048	2.486482889	-1.650411855	0.947735343	1.741426936	0.08160877	0.999771147
ENSMUSG00000047085.15_Lrrc4b	2777.320863	-0.260193669	0.14941906	1.741368664	0.081618977	0.999771147
ENSMUSG00000114771.2_Gm49064	45.21094207	0.462514617	0.265638959	-1.741140004	0.081659041	0.999771147
ENSMUSG00000068154.6_Insm1	65.23690543	-0.495872015	0.284805696	1.741088827	0.081668009	0.999771147
ENSMUSG00000108326.2_Gm17838	6.940696594	1.068846521	0.613961612	-1.740901224	0.081700894	0.999771147
ENSMUSG00000037735.8_2810032G03Rik	122.7265157	-0.44143991	0.253642023	1.740405251	0.081787884	0.999771147
TE_ L1MA5A:L1:LINE	2387.453854	0.280533593	0.161232791	-1.739928897	0.081871504	0.999771147
TE_ MamGyp-int:Gypsy:LTR	131.7434224	0.349488752	0.200920736	-1.739435959	0.081958108	0.999771147
ENSMUSG00000112409.2_C030006N10Rik	51.24857884	0.658362369	0.378503921	-1.739380578	0.081967842	0.999771147
ENSMUSG00000034452.8_Slc24a1	33.06806744	0.613067438	0.352518926	-1.739105032	0.08201629	0.999771147
ENSMUSG00000082190.2_Gm13641	11.94771591	0.72527486	0.417087473	-1.738903484	0.082051741	0.999771147
ENSMUSG00000046168.10_Kcnrg	44.49304174	0.4283063	0.24642935	-1.738049058	0.08220217	0.999771147
TE_ L1MA4A:L1:LINE	4469.120697	0.305779686	0.17602741	-1.737114045	0.082367043	0.999771147
ENSMUSG00000114243.2_Gm48163	9.582382673	-0.906356032	0.521792835	1.737003598	0.082386536	0.999771147
ENSMUSG00000028496.18_Mllt3	584.2016385	0.286973234	0.1652131	-1.736988374	0.082389223	0.999771147
ENSMUSG00000108574.2_Gm44981	47.34032939	-0.434437673	0.250126589	1.736871217	0.082409905	0.999771147
ENSMUSG00000050702.7_4930563M21Rik	6.110934923	1.1579925	0.666735871	-1.736808457	0.082420986	0.999771147
ENSMUSG00000018659.13_Pnpo	230.9276644	-0.258344923	0.148779282	1.736430766	0.082487696	0.999771147
ENSMUSG00000080978.3_Gm12297	4.581569698	1.792717813	1.032485069	-1.736313547	0.082508409	0.999771147
ENSMUSG00000109418.2_Gm44800	185.9076446	0.333756495	0.192280645	-1.735777906	0.082603112	0.999771147
ENSMUSG00000108478.2_Gm19514	22.13543446	0.887323518	0.511262401	-1.735554025	0.082642721	0.999771147
ENSMUSG00000014349.8_Ube2z	791.5196134	-0.178986101	0.103130735	1.735526279	0.082647631	0.999771147
ENSMUSG00000035933.6_Cog5	520.6900787	0.209095632	0.120501922	-1.735205783	0.082704363	0.999771147
ENSMUSG00000092196.3_Gm38505	32.49224244	0.724577035	0.417607325	-1.735067829	0.082728792	0.999771147
ENSMUSG00000105861.2_Gm43508	118.7544781	0.5471566	0.315410687	-1.734743376	0.08278627	0.999771147
ENSMUSG00000078578.10_Ube2d3	2245.682765	0.307896048	0.177494076	-1.734683523	0.082796876	0.999771147
ENSMUSG00000082208.2_Gm15379	5.279916472	-1.03044656	0.594087423	1.734503242	0.082828831	0.999771147
TE_ MER54A:ERVL:LTR	406.3055975	0.234023245	0.13492637	-1.734451501	0.082838004	0.999771147
ENSMUSG00000065431.3_Mir186	30.92451927	0.544213289	0.313811326	-1.734205376	0.082881649	0.999771147
ENSMUSG00000104078.2_Gm37023	18.57109141	0.714460268	0.412014407	-1.734066229	0.082906333	0.999771147
ENSMUSG00000043157.9_Arl11	7.157775397	1.411333737	0.814361489	-1.733055599	0.083085787	0.999771147
ENSMUSG00002075157.1	19.06475013	0.664180945	0.383299136	-1.732800528	0.083131129	0.999771147
ENSMUSG00000022367.8_Has2	10.69870273	1.28916567	0.744135399	-1.732434273	0.08319627	0.999771147
ENSMUSG00000028969.11_Cdk5	932.8354415	-0.196711169	0.113561443	1.732200327	0.083237901	0.999771147
ENSMUSG00000108929.3_Cc2d2b	12.13900064	0.766769121	0.442777868	-1.731724136	0.083322691	0.999771147
ENSMUSG00000031608.14_Galnt7	224.9536544	0.471186784	0.272156437	-1.731308616	0.083396735	0.999771147
ENSMUSG00000058492.6_Scp2-ps2	3.283452088	-1.79246214	1.03548911	1.731029446	0.083446513	0.999771147
ENSMUSG00000103428.3_Gm20754	58.33523363	0.394148305	0.227722843	-1.730824623	0.083483049	0.999771147
ENSMUSG00000045246.12_Kcng4	43.92615898	-0.835104925	0.482715569	1.730014483	0.083627688	0.999771147
TE_ MER5A:hAT-Charlie:DNA	16723.98748	0.195991622	0.113323669	-1.729485314	0.083722273	0.999771147
ENSMUSG00000104860.2_Gm42510	37.6815776	0.585869012	0.338789816	-1.729299362	0.083755531	0.999771147
ENSMUSG00000031429.15_Psmd10	51.16342169	-0.462486852	0.267443694	1.729286812	0.083757776	0.999771147
ENSMUSG00000031227.9_Magee1	1930.49957	-0.212366174	0.122832248	1.728912213	0.083824808	0.999771147
TE_ L1_Mur2:L1:LINE	17039.51774	0.30256371	0.175011011	-1.728826708	0.083840115	0.999771147
ENSMUSG00000028128.14_F3	279.6331797	0.460388859	0.266343933	-1.728550205	0.083889628	0.999771147
ENSMUSG00000092494.3_Gm20420	8.797850922	0.890278374	0.515106644	-1.728337976	0.083927648	0.999771147
ENSMUSG00000025040.14_Fundc1	175.1231098	0.291376519	0.168606297	-1.728147311	0.083961817	0.999771147
TE_ Charlie16:hAT-Charlie:DNA	409.2920874	0.240563779	0.139245142	-1.727627805	0.084054974	0.999771147
ENSMUSG00000095388.8_Hsd3b8	7.267024925	-1.071721441	0.620504277	1.727178169	0.08413567	0.999771147
ENSMUSG00000109392.2_Gm5737	3.272519795	-1.546397061	0.895375791	1.727092777	0.084151003	0.999771147
ENSMUSG00000054453.12_Sytl5	49.90193777	0.399863337	0.231540694	-1.72696786	0.084173436	0.999771147
ENSMUSG00000004099.17_Dnmt1	908.7585555	-0.160697888	0.093057227	1.72687166	0.084190715	0.999771147
ENSMUSG00002076626.1	719.3025683	0.229158815	0.132752919	-1.726205469	0.084310455	0.999771147
ENSMUSG00000024276.8_Zfp397	382.7634352	0.211238564	0.122380751	-1.726076704	0.084333614	0.999771147
ENSMUSG00000101930.2_Gm5441	123.1466206	0.375779507	0.217731039	-1.725888549	0.084367465	0.999771147
ENSMUSG00000113885.2_Gm47802	28.40877888	0.567551616	0.328876803	-1.725727116	0.084396517	0.999771147
ENSMUSG00000093758.2_Gm20701	9.752781927	-0.807363457	0.467989676	1.725173648	0.084496183	0.999771147
ENSMUSG00000024049.16_Myom1	45.58402752	0.601858481	0.348912242	-1.724956621	0.08453529	0.999771147
TE_ L1ME3C:L1:LINE	279.5958789	0.235053734	0.136273531	-1.724867133	0.08455142	0.999771147
TE_ UCON40:TcMar-Mariner:DNA	60.7490295	0.363393332	0.210724538	-1.724494622	0.084618589	0.999771147
ENSMUSG00000113571.2_Gm48137	20.91494165	0.691890211	0.401217215	-1.724477875	0.08462161	0.999771147
ENSMUSG00000040479.13_Dgkz	4984.435317	-0.367868182	0.213328428	1.724421752	0.084631734	0.999771147
ENSMUSG00000070565.12_Rasal2	2119.480956	-0.186781089	0.108323656	1.724287156	0.084656017	0.999771147
ENSMUSG00000100225.2_Gm29097	8.402763572	0.804388989	0.46662961	-1.723827576	0.084738975	0.999771147
ENSMUSG00000044906.7_4930503L19Rik	138.7770648	0.30173486	0.175045753	-1.723748537	0.084753249	0.999771147
ENSMUSG00000120387.1	1.902346633	2.025733049	1.175539323	-1.723237163	0.084845646	0.999771147
ENSMUSG00000037759.7_Ptger2	3.607972655	1.253800622	0.727628863	-1.72313206	0.084864646	0.999771147
ENSMUSG00000052865.6_Gm13619	26.97160349	0.493358278	0.286327073	-1.723058433	0.084877959	0.999771147
ENSMUSG00000106206.2_Gm43094	19.87318673	-0.602241214	0.349544089	1.722933481	0.084900555	0.999771147
ENSMUSG00000052303.7_Mrgpra6	2.464091475	2.390015395	1.387362145	-1.722704778	0.084941926	0.999771147
ENSMUSG00000029030.15_Tprgl	796.6521851	-0.27425401	0.159238139	1.722288471	0.085017275	0.999771147
ENSMUSG00000103832.2_Gm37611	2.840456446	1.714687357	0.995694956	-1.722101078	0.08505121	0.999771147
ENSMUSG00000075706.12_Gpx4	1070.569981	-0.268645575	0.15600064	1.722079959	0.085055035	0.999771147
TE_ LTR16D:ERVL:LTR	190.9381856	0.283791234	0.164806667	-1.721964522	0.085075946	0.999771147
ENSMUSG00000118668.1_Rps6ka4	282.7256802	-0.385244427	0.223747075	1.72178531	0.085108417	0.999771147
ENSMUSG00000097170.2_Gm16982	336.3295232	-0.214144371	0.124401255	1.721400411	0.08517819	0.999771147
ENSMUSG00000024891.7_Slc29a2	156.6745084	-0.310432766	0.180383776	1.720957237	0.085258584	0.999771147
ENSMUSG00000008333.13_Snrpb2	111.5492877	0.336167838	0.195344058	-1.720901274	0.08526874	0.999771147
ENSMUSG00000121177.1	1.432333136	-2.579826385	1.499152478	1.720856566	0.085276855	0.999771147
ENSMUSG00000031820.10_Babam1	642.9020936	-0.16468488	0.095714307	1.720587919	0.085325627	0.999771147
ENSMUSG00000029419.9_Ajm1	1744.530295	-0.323048256	0.187797084	1.72019847	0.085396371	0.999771147
ENSMUSG00000102555.2_6430511E19Rik	137.1766739	0.312604488	0.181731835	-1.720141591	0.085406707	0.999771147
ENSMUSG00000090007.2_Rpl30-ps2	5.160193979	1.16133503	0.675173411	-1.720054449	0.085422545	0.999771147
ENSMUSG00000088303.4_Gm23382	3.773352794	-1.416625269	0.823718412	1.719793133	0.085470051	0.999771147
TE_ LTR81C:Gypsy:LTR	111.220719	0.420143414	0.244349424	-1.719436894	0.085534849	0.999771147
ENSMUSG00000004849.15_Ap1s1	1159.25793	-0.263777392	0.153417833	1.719339836	0.08555251	0.999771147
ENSMUSG00000036957.9_Lrfn3	470.6844263	-0.19255759	0.112005457	1.71918043	0.085581523	0.999771147
ENSMUSG00000085601.8_Meiosin	10.87661327	-0.739844047	0.430388889	1.719012889	0.085612025	0.999771147
ENSMUSG00000121114.1	7.515361352	1.075810513	0.625994596	-1.718561981	0.085694159	0.999771147
ENSMUSG00000043727.6_F830045P16Rik	2.747113879	1.610863762	0.937412148	-1.718415709	0.085720817	0.999771147
TE_ Tigger5b_Glire:TcMar-Tigger:DNA	5066.365533	0.234988526	0.136748106	-1.718404243	0.085722907	0.999771147
ENSMUSG00000071657.13_Bscl2	792.3921285	-0.195832428	0.113990369	1.717973456	0.085801457	0.999771147
ENSMUSG00000055102.16_Zfp819	1.517891925	-2.643674135	1.539393917	1.717347396	0.085915717	0.999771147
ENSMUSG00000039031.17_Arhgap18	87.86754714	0.466682575	0.271759534	-1.717262933	0.085931141	0.999771147
ENSMUSG00000114431.2_Gm48601	110.9738889	0.347244113	0.20221398	-1.717211206	0.085940589	0.999771147
ENSMUSG00000120503.1	9.317841507	-0.75859724	0.441788668	1.71710434	0.085960109	0.999771147
ENSMUSG00000079598.5_Clec2l	267.017371	-0.487808446	0.28409469	1.71706288	0.085967684	0.999771147
ENSMUSG00000004929.13_Thop1	427.2422785	-0.286309172	0.166753065	1.716964973	0.085985572	0.999771147
ENSMUSG00000089907.3_Gm16169	18.34902298	0.566411978	0.329896381	-1.716939047	0.085990309	0.999771147
ENSMUSG00000077025.4_Mir493	81.91243266	-0.445435952	0.259453986	1.716820617	0.086011953	0.999771147
ENSMUSG00000107012.2_4930528J11Rik	33.83619966	0.428486951	0.249632098	-1.716473782	0.086075363	0.999771147
ENSMUSG00000020787.15_P2rx1	14.5761837	0.843886327	0.491649278	-1.716439677	0.0860816	0.999771147
ENSMUSG00000031832.16_Taf1c	159.0943289	-0.257599925	0.150105544	1.716125324	0.086139107	0.999771147
TE_ Tigger19a:TcMar-Tigger:DNA	2033.83945	0.239659698	0.139678681	-1.715792959	0.086199943	0.999771147
TE_ MusHAL1:L1:LINE	1880.920176	0.25498046	0.148613755	-1.715725838	0.086212233	0.999771147
TE_ L1MEh:L1:LINE	274.2486718	0.387915591	0.226103902	-1.715651907	0.086225772	0.999771147
ENSMUSG00000105990.2_Gm43307	13.52425874	0.749937236	0.437117929	-1.715640529	0.086227856	0.999771147
ENSMUSG00000024290.10_Rock1	642.7619684	0.278304993	0.162242615	-1.715363085	0.086278679	0.999771147
ENSMUSG00000031351.16_Zfp185	34.94116045	0.967337269	0.564015744	-1.715089125	0.086328888	0.999771147
ENSMUSG00000025006.19_Sorbs1	2586.324585	0.189339213	0.110401581	-1.715004541	0.086344394	0.999771147
TE_ RMER6B:ERVK:LTR	2001.24958	0.263647154	0.153777908	-1.714467041	0.086442985	0.999771147
ENSMUSG00000083953.2_Gm14049	15.59341325	0.60145295	0.350819449	-1.714423051	0.086451058	0.999771147
ENSMUSG00000047819.4_Tigd4	4.093436297	1.451720708	0.846833294	-1.714293377	0.086474859	0.999771147
ENSMUSG00000036948.18_Trappc14	542.3249546	-0.243321702	0.141983262	1.71373511	0.086577386	0.999771147
ENSMUSG00000107840.2_Gm44241	137.8619061	0.450519399	0.26293234	-1.713442325	0.086631195	0.999771147
ENSMUSG00000120656.1	2.166207338	-1.725259062	1.007044284	1.713190859	0.086677433	0.999771147
TE_ AmnHarb1:PIF-Harbinger:DNA	255.3341115	0.325982821	0.190283036	-1.713147047	0.086685491	0.999771147
ENSMUSG00000109157.2_Gm44829	272.6667794	0.372959954	0.217725175	-1.712984972	0.086715304	0.999771147
ENSMUSG00000097419.2_Gm26666	37.26044232	-0.524779671	0.306420593	1.712612282	0.086783892	0.999771147
TE_ L1MdA_VI:L1:LINE	18658.4721	0.237240172	0.138527827	-1.712581337	0.086789589	0.999771147
ENSMUSG00000021919.9_Chat	11.86178595	1.226700363	0.716488189	-1.712101304	0.086878001	0.999771147
ENSMUSG00000015568.17_Lpl	144.1216807	0.459258518	0.268251921	-1.712041858	0.086888955	0.999771147
ENSMUSG00000035967.16_Ints6l	661.575835	0.183228529	0.107035455	-1.711848917	0.086924515	0.999771147
ENSMUSG00000018171.10_Vmp1	753.7443796	0.509395038	0.297599727	-1.711678445	0.086955943	0.999771147
ENSMUSG00000103207.2_Gm9874	77.6888251	0.480863564	0.280984258	-1.711354108	0.087015764	0.999771147
ENSMUSG00000022428.9_Cby1	186.8055334	-0.347745296	0.203203275	1.71131738	0.08702254	0.999771147
ENSMUSG00000055177.16_Cstl1	7.459923163	0.916867122	0.535779632	-1.711276553	0.087030073	0.999771147
ENSMUSG00000095078.3_Gm5866	1.82689445	-1.794074223	1.048401677	1.711246999	0.087035526	0.999771147
ENSMUSG00000044811.14_Cd300c2	26.21381352	0.513398201	0.300093916	-1.710791767	0.08711956	0.999771147
ENSMUSG00000087245.2_Gm12126	19.2433371	0.779171464	0.455448626	-1.710777945	0.087122112	0.999771147
ENSMUSG00000120133.1	644.2379687	-0.241714995	0.141301524	1.71063261	0.087148955	0.999771147
ENSMUSG00000100104.2_Gm5644	13.16050514	-0.669694998	0.39149772	1.710597443	0.087155451	0.999771147
ENSMUSG00000103825.2_Gm38178	56.22647082	0.467331057	0.273205557	-1.710547405	0.087164695	0.999771147
ENSMUSG00000107927.2_Gm44090	71.64521377	0.378086388	0.221064235	-1.710301024	0.087210223	0.999771147
ENSMUSG00000105726.2_Gm42443	55.96920521	0.33773704	0.197492183	-1.710128649	0.087242086	0.999771147
ENSMUSG00000040356.17_Skiv2l	645.7348597	-0.257641323	0.150668947	1.709982905	0.087269034	0.999771147
TE_ MER91B:hAT-Tip100:DNA	355.5062639	0.273308841	0.159837385	-1.709918119	0.087281015	0.999771147
ENSMUSG00000097141.3_Gm10524	113.7194489	-0.339327124	0.198470627	1.70970954	0.087319598	0.999771147
TE_ HAL1b:L1:LINE	757.3408365	0.288418076	0.168728448	-1.709362464	0.087383829	0.999771147
ENSMUSG00000103803.2_Gm37064	8.6932044	1.290720043	0.755180049	-1.70915538	0.087422172	0.999771147
ENSMUSG00000093403.3_Mir5616	2.51841863	2.00098259	1.17113029	-1.708590929	0.08752675	0.999771147
ENSMUSG00000100552.2_Gm29019	6.004672576	1.226639048	0.718019241	-1.708365148	0.08756861	0.999771147
ENSMUSG00000079562.8_Maea	720.509334	-0.176723784	0.103453854	1.708237807	0.087592226	0.999771147
ENSMUSG00000067925.5_Rtl8a	871.8867991	-0.261759604	0.153257219	1.707975691	0.087640853	0.999771147
ENSMUSG00000120705.1	11.35725735	0.986352059	0.577513143	-1.707930063	0.08764932	0.999771147
ENSMUSG00000020689.5_Itgb3	63.94057137	-0.544343515	0.318717017	1.707921093	0.087650985	0.999771147
ENSMUSG00000033715.16_Akr1c14	5.867541694	1.096762793	0.642200548	-1.70781977	0.08766979	0.999771147
ENSMUSG00000064365.1_mt-Ts2	6.66340584	0.981903455	0.574970864	-1.707744716	0.087683721	0.999771147
ENSMUSG00000104026.2_Gm37212	56.13190258	0.524921865	0.307379456	-1.707732432	0.087686002	0.999771147
ENSMUSG00000106470.3_Mir7055	4.122691487	-1.104196134	0.646636277	1.707600041	0.087710581	0.999771147
ENSMUSG00000105643.2_Gm42611	70.57889142	0.415596911	0.243395522	-1.707496124	0.087729878	0.999771147
ENSMUSG00000098651.3_Mir6999	29.97504362	-0.474256276	0.277828133	1.70701315	0.087819608	0.999771147
ENSMUSG00000015484.4_Fam163a	77.41617222	-0.49163053	0.288212256	1.705793281	0.088046575	0.999771147
ENSMUSG00000098954.3_Mir7658	37.87797497	-0.441769416	0.258999278	1.705678175	0.088068015	0.999771147
TE_ RLTR19-int:ERVK:LTR	2097.7103	0.208267342	0.122116542	-1.705480177	0.088104906	0.999771147
TE_ RLTR20A1:ERVK:LTR	213.7153483	0.251226658	0.147357213	-1.704881983	0.088216437	0.999771147
ENSMUSG00000010609.16_Psen2	184.717437	0.222072005	0.130264855	-1.704772987	0.088236771	0.999771147
ENSMUSG00000079677.3_Fdx2	53.00565037	-0.378341396	0.221999194	1.704246708	0.088335006	0.999771147
ENSMUSG00000111594.2_Gm3365	26.63955268	0.646763133	0.379523146	-1.70414674	0.088353676	0.999771147
TE_ RLTR17D_Mm:ERVK:LTR	1681.684149	0.281441301	0.165156049	-1.704093206	0.088363676	0.999771147
TE_ MLTR18_MM:ERVK:LTR	476.5675304	0.282980544	0.166156662	-1.703094786	0.088550332	0.999771147
ENSMUSG00000025218.7_Poll	52.11356972	-0.521800977	0.306403385	1.702986985	0.088570504	0.999771147
ENSMUSG00000112343.3_Sfta3-ps	3.325229835	1.802541676	1.058543479	-1.702850863	0.088595981	0.999771147
ENSMUSG00000029014.15_Dnajc2	186.7997386	0.232872957	0.136762208	-1.702758096	0.088613348	0.999771147
ENSMUSG00000032305.16_Fam219b	198.995918	-0.292846625	0.171985544	1.702739763	0.08861678	0.999771147
TE_ Tigger18a:TcMar-Tigger:DNA	469.8000042	0.231980132	0.136257258	-1.702515781	0.088658723	0.999771147
ENSMUSG00000120115.1	9.643401155	1.399255647	0.82201577	-1.70222482	0.088713232	0.999771147
ENSMUSG00000022300.11_Dcaf13	305.2017235	0.226428558	0.133033704	-1.702039039	0.08874805	0.999771147
ENSMUSG00000036622.16_Atp13a2	1604.095469	-0.301859506	0.177383092	1.701737756	0.088804539	0.999771147
TE_ RLTR5_Mm:ERV1:LTR	63.71252062	0.43048785	0.252973417	-1.701711807	0.088809406	0.999771147
ENSMUSG00000031592.11_Pcm1	1337.35502	0.192931647	0.113379823	-1.701640047	0.088822865	0.999771147
ENSMUSG00000115099.3_1700087I21Rik	128.3618818	-0.384871126	0.22618013	1.701613336	0.088827876	0.999771147
ENSMUSG00000115389.2_Gm48936	12.90015992	0.834751534	0.490601435	-1.701486124	0.088851741	0.999771147
ENSMUSG00000027201.17_Myef2	765.3297713	0.246239293	0.144764558	-1.700963948	0.088949757	0.999771147
ENSMUSG00000112759.2_Gm47615	3.712884339	-1.230107458	0.723185815	1.700956287	0.088951196	0.999771147
TE_ B2_Mm1t:B2:SINE	29378.56233	0.174096035	0.102357632	-1.700860328	0.088969218	0.999771147
ENSMUSG00000028124.16_Gclm	616.7060625	0.248237998	0.145953919	-1.700797078	0.088981098	0.999771147
TE_ B2_Mm1a:B2:SINE	18341.26536	0.154249896	0.09072634	-1.700166642	0.089099585	0.999771147
ENSMUSG00000099153.3_Mir7671	7.821535236	1.380293993	0.811982617	-1.699905839	0.089148638	0.999771147
ENSMUSG00000062329.5_Cytl1	1.414450937	4.004666877	2.35616844	-1.699652202	0.089196365	0.999771147
TE_ MER45C:hAT-Tip100:DNA	425.3064525	0.225532087	0.132693356	-1.69964867	0.08919703	0.999771147
ENSMUSG00000097640.9_Gm20033	22.64307842	-0.576841369	0.339433888	1.699421858	0.089239726	0.999771147
ENSMUSG00000038535.18_Zfp280d	631.7781571	0.275170976	0.161970566	-1.698894944	0.08933898	0.999771147
ENSMUSG00000067818.7_Myl9	58.03507474	0.808501088	0.475939207	-1.698748655	0.089366552	0.999771147
ENSMUSG00000109784.2_Gm45493	58.84394079	0.330224325	0.194392763	-1.69874804	0.089366668	0.999771147
ENSMUSG00000117835.2_Gm50250	47.83532264	0.433760667	0.255357192	-1.698642848	0.089386498	0.999771147
ENSMUSG00000092885.4_Gm22123	103.1926783	0.404187897	0.237954242	-1.698595049	0.08939551	0.999771147
ENSMUSG00000044033.17_Ccdc141	224.8705789	0.274808611	0.161798883	-1.698458022	0.089421349	0.999771147
ENSMUSG00000118353.2_Nsa2-ps1	7.945532904	0.877535188	0.51667632	-1.698423468	0.089427866	0.999771147
ENSMUSG00000111649.2_Gm48945	21.72208037	0.918975716	0.541131369	-1.698248834	0.089460807	0.999771147
ENSMUSG00000044285.10_Ubb-ps	290.7191836	-0.344485379	0.202856535	1.69817245	0.089475219	0.999771147
ENSMUSG00000108826.2_4931412I15Rik	34.31143486	0.538088882	0.316869032	-1.69814285	0.089480804	0.999771147
ENSMUSG00000075256.10_Cerkl	52.70356738	0.468365882	0.275824993	-1.69805454	0.089497468	0.999771147
ENSMUSG00000092495.2_Gm20405	22.34237885	0.547965605	0.322721643	-1.697951214	0.08951697	0.999771147
ENSMUSG00000060261.17_Gtf2i	2619.016043	-0.18558585	0.109303044	1.697901938	0.089526271	0.999771147
ENSMUSG00000045594.11_Glb1	153.7475298	-0.314758751	0.18540798	1.697654819	0.08957293	0.999771147
ENSMUSG00000105936.2_Gm43544	39.67942837	0.570576805	0.336103446	-1.6976226	0.089579014	0.999771147
ENSMUSG00000031093.15_Dock11	168.8755096	0.487115535	0.287010447	-1.697204889	0.089657931	0.999771147
ENSMUSG00000107606.2_Gm43873	29.12110941	0.557342262	0.328422343	-1.697029063	0.089691166	0.999771147
ENSMUSG00000024841.9_Eif1ad	110.2906267	-0.32935266	0.194127264	1.696581169	0.089775873	0.999771147
ENSMUSG00000097497.3_Gm26652	133.3725474	0.507111043	0.299005727	-1.695991074	0.08988757	0.999771147
ENSMUSG00000102584.2_Gm37438	30.33089294	0.708017271	0.417480595	-1.695928575	0.089899407	0.999771147
ENSMUSG00000082729.4_Gm14845	2.512261564	-1.596944897	0.941668313	1.695867721	0.089910934	0.999771147
ENSMUSG00000037428.15_Vgf	2913.486307	-0.381611723	0.225096977	1.695321403	0.090014467	0.999771147
ENSMUSG00000028937.15_Acot7	1294.255566	-0.276641689	0.163184718	1.69526713	0.090024757	0.999771147
TE_ L1M2c:L1:LINE	366.2715823	0.286402709	0.168946321	-1.695229034	0.090031981	0.999771147
ENSMUSG00000032475.16_Nck1	125.4158913	0.233054956	0.137541394	-1.694435034	0.090182647	0.999771147
ENSMUSG00000003341.10_Atp8b3	5.072907254	-1.049355485	0.61933838	1.6943169	0.090205081	0.999771147
ENSMUSG00000005994.15_Tyrp1	1.627169174	3.554155488	2.097789538	-1.694238351	0.09022	0.999771147
ENSMUSG00000115662.2_Gm7232	18.84679971	-0.576970928	0.340586108	1.694053029	0.090255207	0.999771147
ENSMUSG00000104041.2_Gm37562	20.46657939	0.813982117	0.480517282	-1.693970533	0.090270883	0.999771147
ENSMUSG00000082990.2_Gm14052	57.04144425	0.625655362	0.369348479	-1.693943248	0.090276068	0.999771147
ENSMUSG00000106825.2_2510016D11Rik	29.84180449	-0.501573831	0.296101355	1.69392616	0.090279315	0.999771147
ENSMUSG00000071649.7_B3gat3	701.7269646	-0.276731136	0.163368338	1.693909233	0.090282532	0.999771147
ENSMUSG00000041420.19_Meis3	212.5755941	-0.325310212	0.192050305	1.693880212	0.090288048	0.999771147
ENSMUSG00000045348.17_Nyap1	784.1911782	-0.292400784	0.172623765	1.693861704	0.090291566	0.999771147
ENSMUSG00000109209.2_Gm45104	7.369170937	-0.938701067	0.554223051	1.693724333	0.090317678	0.999771147
ENSMUSG00000086228.4_Ubap1l	104.6918063	0.335139331	0.197891145	-1.693553952	0.090350075	0.999771147
TE_ L2-1_AMi:L2:LINE	11.41814025	0.751701557	0.443894509	-1.693423868	0.090374815	0.999771147
ENSMUSG00000085409.2_Gm16155	3.741514915	-1.20987933	0.714504526	1.693312338	0.090396031	0.999771147
ENSMUSG00000040219.5_Ttc12	29.82396536	0.699981354	0.413402305	-1.693220734	0.090413459	0.999771147
ENSMUSG00000007564.16_Ppp2r1a	4256.528415	-0.158899235	0.093852666	1.693071085	0.090441937	0.999771147
ENSMUSG00000063902.14_Gm7964	55.07446996	-0.35633743	0.210481583	1.692962517	0.090462602	0.999771147
ENSMUSG00000038167.7_Plekhg6	10.32979751	0.983106592	0.580814801	-1.692633504	0.09052525	0.999771147
ENSMUSG00000060166.7_Zdhhc8	1928.735744	-0.316519359	0.187006942	1.692554057	0.090540382	0.999771147
ENSMUSG00000018727.20_Cpsf4l	85.27773391	-0.291560863	0.172280861	1.692357828	0.090577768	0.999771147
ENSMUSG00000039438.8_Ttc36	6.238704305	-1.027295572	0.607135457	1.692036858	0.090638946	0.999771147
ENSMUSG00000032564.17_Cpne4	596.9837128	0.357042621	0.211065361	-1.691621118	0.090718237	0.999771147
TE_ MER5C:hAT-Charlie:DNA	377.0353472	0.347384777	0.205364841	-1.691549415	0.090731918	0.999771147
ENSMUSG00000120224.1	23.85238539	-0.56529036	0.33420852	1.691430128	0.090754682	0.999771147
ENSMUSG00000050812.19_Ecpas	2282.910623	0.187989873	0.111159071	-1.69117887	0.090802645	0.999771147
ENSMUSG00000026520.9_Pycr2	125.0188955	-0.418160019	0.247270106	1.691106238	0.090816514	0.999771147
TE_ MLT1H-int:ERVL-MaLR:LTR	398.567574	0.399765861	0.236413829	-1.690958021	0.090844821	0.999771147
ENSMUSG00000109828.2_Gm45662	19.69393955	0.675562459	0.399592658	-1.690627809	0.09090791	0.999771147
ENSMUSG00000073433.12_Arhgdig	332.5634349	-0.353076079	0.208843565	1.690624652	0.090908513	0.999771147
ENSMUSG00000120717.1	16.35855632	0.675614932	0.399654846	-1.690496033	0.090933097	0.999771147
ENSMUSG00000031826.21_Usp10	799.8442398	-0.14142074	0.083663135	1.690359089	0.090959277	0.999771147
TE_ L1MB4:L1:LINE	6280.214597	0.277773092	0.164345023	-1.690182559	0.090993034	0.999771147
ENSMUSG00000017188.4_Coa3	410.19737	-0.181016418	0.107106621	1.690058153	0.09101683	0.999771147
ENSMUSG00000120863.1	61.04932248	-0.367279816	0.217325303	1.690000251	0.091027907	0.999771147
ENSMUSG00000021337.9_Scgn	8.060507681	1.871700311	1.107548426	-1.68994896	0.09103772	0.999771147
ENSMUSG00000092246.3_Gm20493	10.36736962	-0.749006752	0.443346813	1.689437547	0.091135611	0.999771147
ENSMUSG00000112075.2_Gm47700	74.51357645	0.521041447	0.308420812	-1.689384849	0.091145703	0.999771147
ENSMUSG00000021796.16_Bmpr1a	583.2453053	0.205710318	0.12176987	-1.689336756	0.091154913	0.999771147
ENSMUSG00000121103.1	49.21522653	0.425601028	0.252002226	-1.688878051	0.091242802	0.999771147
TE_ Lx6:L1:LINE	28873.40513	0.287693618	0.170370852	-1.688631678	0.091290036	0.999771147
ENSMUSG00000040139.15_9430038I01Rik	28.69580568	-0.509887351	0.302078751	1.687928563	0.091424943	0.999771147
ENSMUSG00000120949.1	53.80856564	0.447407578	0.265122663	-1.687549348	0.091497769	0.999771147
ENSMUSG00000107020.2_Gm6051	2.476032422	-1.60958178	0.953891802	1.687384016	0.091529535	0.999771147
ENSMUSG00002075145.1	7.266268743	-0.879680482	0.521443402	1.687010476	0.091601338	0.999771147
ENSMUSG00000034792.9_Gna15	35.23881705	-0.494629899	0.293216635	1.686909404	0.091620774	0.999771147
TE_ Tigger6a:TcMar-Tigger:DNA	973.7620191	0.286739403	0.170005065	-1.686652116	0.091670265	0.999771147
TE_ X26_DNA:TcMar-Tigger:DNA	319.7841939	0.228599128	0.135600923	-1.685822807	0.091829934	0.999771147
ENSMUSG00000005161.16_Prdx2	1084.505173	-0.202554182	0.120164747	1.685637315	0.091865677	0.999771147
ENSMUSG00000087207.9_Gm13147	0.78481088	-3.079319231	1.826806967	1.685629236	0.091867234	0.999771147
TE_ RMER4B:ERVK:LTR	9189.211753	0.213624116	0.126736059	-1.685582765	0.091876191	0.999771147
ENSMUSG00000064586.3_Gm25132	22.34104296	0.664832405	0.394441544	-1.685502996	0.091891567	0.999771147
ENSMUSG00000089237.3_Gm22206	5.898496573	0.997829841	0.592027073	-1.685446301	0.091902497	0.999771147
ENSMUSG00000111842.2_Gm49318	193.0724511	-0.232432944	0.137909672	1.685399873	0.091911448	0.999771147
ENSMUSG00000075463.4_4930594M22Rik	52.90614281	0.32788393	0.194571405	-1.685159904	0.091957725	0.999771147
ENSMUSG00000053395.16_Cacng8	1009.231423	-0.221110114	0.13126224	1.684491403	0.09208674	0.999771147
ENSMUSG00000105793.2_Gm17956	7.941891651	-0.768882696	0.456709793	1.683525748	0.092273359	0.999771147
ENSMUSG00000104214.2_Gm36638	57.14622663	0.392380857	0.233074354	-1.683500782	0.092278188	0.999771147
ENSMUSG00000110816.2_Gm19178	35.69978871	-0.499552678	0.296844547	1.682876383	0.092399024	0.999771147
TE_ BLACKJACK:hAT-Blackjack:DNA	690.5940582	0.297360517	0.176699083	-1.682863945	0.092401433	0.999771147
ENSMUSG00000060149.9_BC002059	20.93511629	0.702197426	0.417348263	-1.682521503	0.092467759	0.999771147
ENSMUSG00000036427.6_Gpi1	6003.681045	-0.207122113	0.123105225	1.682480275	0.092475747	0.999771147
ENSMUSG00000052368.3_Gm9873	3.684152999	1.508099961	0.896403695	-1.682389274	0.09249338	0.999771147
ENSMUSG00000120428.1	8.606796544	0.795824547	0.473055164	-1.682308127	0.092509106	0.999771147
ENSMUSG00000045007.10_Tubg2	330.3207605	-0.373470635	0.222013697	1.682196366	0.092530769	0.999771147
ENSMUSG00000037922.14_Bank1	9.843769576	0.776373687	0.461524945	-1.682192253	0.092531566	0.999771147
ENSMUSG00000089106.3_Gm23116	2.218411865	-1.704648776	1.013625155	1.681734877	0.092620262	0.999771147
ENSMUSG00000090737.2_Gm6788	5.454510347	-0.957909922	0.56961419	1.681681986	0.092630523	0.999771147
ENSMUSG00000044716.13_Dok7	163.6347884	-0.296687008	0.176427669	1.681635369	0.092639568	0.999771147
ENSMUSG00000113396.2_Gm33467	7.81354188	-0.844260284	0.502111375	1.681420348	0.092681296	0.999771147
ENSMUSG00000069633.13_Pex11g	35.49317835	0.439154502	0.261198469	-1.681305804	0.092703531	0.999771147
ENSMUSG00000087321.2_Gm5353	6.590880359	0.945670578	0.562543171	-1.68106312	0.092750655	0.999771147
ENSMUSG00000028737.16_Aldh4a1	164.1827688	-0.266147795	0.15840095	1.680215903	0.092915316	0.999771147
TE_ AmnSINE1:5S-Deu-L2:SINE	2478.231952	0.205242023	0.122198502	-1.679578879	0.09303928	0.999771147
TE_ L1MA8:L1:LINE	5724.562559	0.28353274	0.168814159	-1.679555443	0.093043843	0.999771147
ENSMUSG00000056536.15_Pign	355.4935357	0.227924067	0.13571141	-1.679476082	0.093059296	0.999771147
ENSMUSG00000110758.2_Gm48092	4.991252821	1.049046187	0.624855203	-1.678862851	0.093178776	0.999771147
ENSMUSG00000060715.10_1700019A02Rik	8.892926938	0.748108553	0.445605013	-1.678860272	0.093179279	0.999771147
ENSMUSG00000001472.18_Tcf25	5130.365786	-0.196113493	0.116819694	1.678770817	0.093196718	0.999771147
ENSMUSG00000101838.7_Gm18800	4.089302775	1.075480229	0.640780647	-1.678390622	0.093270867	0.999771147
ENSMUSG00000070003.8_Ssbp4	922.4129943	-0.273983739	0.163271807	1.678083581	0.093330784	0.999771147
TE_ Chap1a_Mam:hAT-Charlie:DNA	342.2584649	0.245025082	0.146037852	-1.677818997	0.09338244	0.999771147
ENSMUSG00002076574.1	8.715596406	0.860857061	0.51315521	-1.677576383	0.093429826	0.999771147
ENSMUSG00002076413.1	4.621411382	1.245220656	0.742320246	-1.67747096	0.093450423	0.999771147
ENSMUSG00000114309.2_Gm48295	6.305179593	-1.071305599	0.638859274	1.676903885	0.093561278	0.999771147
ENSMUSG00000051037.16_Zfp455	48.86367123	0.588525901	0.351259399	-1.675473747	0.093841318	0.999771147
ENSMUSG00000037225.14_Fgf2	172.0633241	0.544736058	0.325154675	-1.675313624	0.093872714	0.999771147
ENSMUSG00000116260.2_1700041B01Rik	206.2679645	-0.245121078	0.146362122	1.674757615	0.093981798	0.999771147
ENSMUSG00000031865.17_Dctn1	3742.834486	-0.289361577	0.172788912	1.674653617	0.094002213	0.999771147
ENSMUSG00000075002.3_Ftdc1	0.985603901	3.470461936	2.072378699	-1.674627295	0.09400738	0.999771147
TE_ ID4_.:ID:SINE	36083.20169	0.200519555	0.119754684	-1.674419305	0.094048221	0.999771147
ENSMUSG00000027765.7_P2ry1	18.19054771	0.774899625	0.46287387	-1.674105355	0.094109895	0.999771147
ENSMUSG00000102573.2_Gm7265	113.7530844	0.332350634	0.198566018	-1.673753836	0.094178989	0.999771147
TE_ MLTR31A_MM:ERVK:LTR	857.0505706	0.329024599	0.19658258	-1.673722048	0.094185238	0.999771147
ENSMUSG00000110685.2_Gm5373	2.636013601	1.600526601	0.956428758	-1.673440481	0.094240614	0.999771147
ENSMUSG00000109574.2_B230206I08Rik	184.4889336	0.531623469	0.317721572	-1.673236932	0.094280662	0.999771147
ENSMUSG00000108077.2_6330415B21Rik	136.5691333	0.368895414	0.220477967	-1.673162265	0.094295357	0.999771147
ENSMUSG00000025626.17_Phf6	317.5123057	0.28781451	0.172021497	-1.673131059	0.094301498	0.999771147
TE_ B1_Mur3:Alu:SINE	39235.56899	0.189163821	0.113060673	-1.673117768	0.094304114	0.999771147
ENSMUSG00000121118.1	10.12716953	-0.923798395	0.552167988	1.673038667	0.094319684	0.999771147
ENSMUSG00000030162.15_Olr1	2.466628422	2.128523609	1.272475657	-1.672742105	0.094378076	0.999771147
ENSMUSG00000104344.2_Gm38077	130.3908287	0.242196919	0.144799967	-1.672631033	0.094399954	0.999771147
TE_ MLT1L:ERVL-MaLR:LTR	2076.894805	0.148735745	0.088942299	-1.67227233	0.094470633	0.999771147
TE_ UCON41:UCON41:Unknown	215.24887	0.242418458	0.144979584	-1.67208686	0.094507195	0.999771147
ENSMUSG00000105811.2_Gm42707	13.38504094	0.984327788	0.588804242	-1.671740312	0.094575541	0.999771147
ENSMUSG00000031274.17_Col4a5	30.67188698	0.829318898	0.496099878	-1.671677287	0.094587975	0.999771147
ENSMUSG00000104454.2_Gm37827	38.02817181	0.453330888	0.271201665	-1.67156381	0.094610366	0.999771147
ENSMUSG00000085833.3_Gm13003	6.457111223	-1.070564467	0.6405619	1.671289639	0.094664482	0.999771147
ENSMUSG00000036162.4_Fam219aos	260.5236267	-0.231418596	0.138468142	1.671276815	0.094667014	0.999771147
ENSMUSG00000103907.2_Gm37498	25.88889757	0.784854243	0.469662927	-1.671101119	0.094701706	0.999771147
TE_ L1Lx_II:L1:LINE	10971.29203	0.292864359	0.175257538	-1.671051423	0.094711521	0.999771147
ENSMUSG00000104343.2_5730408A14Rik	73.65078874	0.391124267	0.234058879	-1.671050758	0.094711653	0.999771147
TE_ LTR37A:ERV1:LTR	767.7561673	0.270219819	0.161740617	-1.670698581	0.094781229	0.999771147
ENSMUSG00000022519.15_Srl	77.69148359	-0.398339838	0.238514001	1.670089957	0.094901567	0.999771147
ENSMUSG00000091749.8_Tspy-ps	3.387143769	1.598538011	0.957282131	-1.669871357	0.094944818	0.999771147
ENSMUSG00000031708.18_Tecr	3228.882059	-0.1415281	0.084799441	1.668974448	0.095122444	0.999771147
ENSMUSG00000027827.18_Kcnab1	924.4752541	0.304778259	0.182620965	-1.668911662	0.095134888	0.999771147
ENSMUSG00000085689.2_Gm16838	2.549696007	-1.382739451	0.828561859	1.668842749	0.095148548	0.999771147
ENSMUSG00000039850.17_Endov	339.7565492	-0.194598816	0.116610753	1.668789637	0.095159077	0.999771147
ENSMUSG00000025216.10_Lbx1	1.478099489	2.726741283	1.634364432	-1.668380216	0.095240273	0.999771147
ENSMUSG00000118568.2_Gm53039	2.332707666	2.009109348	1.204497188	-1.668006674	0.095314402	0.999771147
ENSMUSG00000007038.6_Neu1	331.20108	-0.32252251	0.193361089	1.667980416	0.095319614	0.999771147
ENSMUSG00000058488.8_Kl	32.26991675	0.772241977	0.463022351	-1.667828727	0.095349732	0.999771147
ENSMUSG00000112307.2_Gm48751	97.43044046	0.326100777	0.195538518	-1.667706091	0.095374086	0.999771147
ENSMUSG00000020463.16_Ppp4r3b	558.7589624	0.24359544	0.146067899	-1.667686349	0.095378007	0.999771147
ENSMUSG00000040035.15_Disp2	5168.763738	-0.207439453	0.124392696	1.667617625	0.095391657	0.999771147
ENSMUSG00000107468.2_5730507A11Rik	49.19564126	0.416560835	0.249814433	-1.667481054	0.095418789	0.999771147
ENSMUSG00000099313.2_Gm27152	5.718231544	1.030099197	0.617776956	-1.667428976	0.095429136	0.999771147
ENSMUSG00000006724.13_Cyp27b1	18.83563494	-0.605393548	0.363072662	1.667417052	0.095431506	0.999771147
ENSMUSG00000110664.2_Aprt-ps	3.515824311	-1.503094514	0.901550824	1.667232145	0.095468253	0.999771147
ENSMUSG00000087202.2_Gm15813	137.7082316	0.343348836	0.205968557	-1.666996364	0.095515128	0.999771147
TE_ Charlie10b:hAT-Charlie:DNA	89.66297666	0.357517676	0.214475563	-1.666938978	0.095526539	0.999771147
ENSMUSG00000109744.2_Gm45461	24.51761586	0.760875649	0.456654964	-1.666193752	0.09567483	0.999771147
ENSMUSG00000071658.6_Gng3	1331.757335	-0.344308087	0.206648523	1.666153148	0.095682915	0.999771147
ENSMUSG00000027835.12_Pdcd10	270.5422056	0.347570134	0.208651671	-1.665791282	0.095754993	0.999771147
ENSMUSG00000043415.6_Otud1	210.6646097	-0.295922675	0.177672467	1.665551674	0.095802743	0.999771147
ENSMUSG00000031833.11_Mast3	3306.662504	-0.344907178	0.207119496	1.665256937	0.095861506	0.999771147
ENSMUSG00000114600.2_Gm46387	5.962272787	-1.055198543	0.633760525	1.664979913	0.095916763	0.999771147
ENSMUSG00000049580.13_Tsku	48.64201457	0.865469123	0.519815402	-1.664954752	0.095921784	0.999771147
ENSMUSG00000094372.2_Gm21839	65.58987411	-0.29711703	0.17846779	1.664821588	0.095948356	0.999771147
ENSMUSG00000036117.3_Il5	14.90705424	1.15387009	0.693185514	-1.6645906	0.095994462	0.999771147
TE_ AmnL2-1:L2:LINE	2051.061924	0.202891182	0.121894309	-1.664484451	0.096015656	0.999771147
ENSMUSG00000114593.2_Gm19716	99.51292507	-0.258770353	0.155473579	1.664400824	0.096032356	0.999771147
ENSMUSG00002075828.1	9.951357682	0.725174887	0.435700509	-1.664388431	0.096034831	0.999771147
TE_ MER131:DNA:DNA	910.6514608	0.284333142	0.170835938	-1.664363751	0.09603976	0.999771147
ENSMUSG00000027596.11_a	45.14901047	-0.415908833	0.249901295	1.664292425	0.096054005	0.999771147
ENSMUSG00000041734.16_Kirrel	133.4475616	0.456135432	0.274073154	-1.664283516	0.096055785	0.999771147
ENSMUSG00000000282.13_Mnt	487.3319335	-0.282466921	0.169724018	1.664271937	0.096058098	0.999771147
ENSMUSG00000112248.2_Gm47910	39.95805366	0.616882668	0.370769104	-1.663792	0.096154003	0.999771147
ENSMUSG00000107610.2_D530018E20Rik	42.10747831	0.52254191	0.314100142	-1.663615646	0.096189263	0.999771147
ENSMUSG00000117115.2_Gm9586	12.0150075	0.804794906	0.483775935	-1.663569533	0.096198485	0.999771147
TE_ RLTR12A:ERVK:LTR	1594.621105	0.288118512	0.173193169	-1.663567414	0.096198908	0.999771147
ENSMUSG00000024471.13_Myot	1.428292844	4.017954742	2.415629671	-1.663315694	0.096249259	0.999771147
ENSMUSG00000026502.14_Desi2	324.6933516	0.2454414	0.147565178	-1.663274515	0.096257498	0.999771147
ENSMUSG00000065173.3_Gm22127	13.21768818	0.802501308	0.482682877	-1.662584994	0.096395537	0.999771147
ENSMUSG00000021670.15_Hmgcr	1071.285194	-0.299325182	0.180036401	1.662581459	0.096396245	0.999771147
ENSMUSG00000112302.2_Gm48226	52.19753899	0.33986513	0.204518248	-1.661783886	0.096556114	0.999771147
ENSMUSG00000119985.1	5.076375073	1.006976149	0.605973359	-1.661749867	0.096562938	0.999771147
ENSMUSG00000020922.12_Lsm12	432.0292858	0.197801941	0.11910097	-1.660792014	0.096755226	0.999771147
ENSMUSG00000107969.2_Gm44085	17.00432215	0.527648368	0.317731565	-1.660673432	0.096779052	0.999771147
ENSMUSG00000019373.12_Cops3	305.2001212	0.179030579	0.107808639	-1.66063295	0.096787187	0.999771147
ENSMUSG00002075924.1_5S_rRNA	5.760187664	-1.203630182	0.72485093	1.660520988	0.096809689	0.999771147
TE_ MER117:hAT-Charlie:DNA	1559.947169	0.2117505	0.127542754	-1.660231522	0.096867886	0.999771147
ENSMUSG00000003378.10_Grik5	3158.920657	-0.28952678	0.174411165	1.660024351	0.096909554	0.999771147
ENSMUSG00000052981.7_Ube2ql1	2422.109983	-0.309610258	0.186521116	1.659920684	0.09693041	0.999771147
ENSMUSG00000022144.5_Gdnf	12.55244024	1.168908309	0.704320962	-1.659624478	0.096990021	0.999771147
TE_ Tigger17c:TcMar-Tigger:DNA	179.2290179	0.263438951	0.158735102	-1.659613706	0.096992189	0.999771147
ENSMUSG00000075012.5_Fjx1	371.1926464	-0.323181387	0.194790181	1.659125654	0.097090475	0.999771147
ENSMUSG00000112423.2_Gm6333	1.944519304	-1.872056542	1.128441856	1.658974747	0.097120881	0.999771147
ENSMUSG00000112246.2_Gm40761	1.571706378	2.297257928	1.385109374	-1.658539009	0.097208721	0.999771147
TE_ L1MD3:L1:LINE	5276.310437	0.253159831	0.152655351	-1.658375082	0.097241783	0.999771147
ENSMUSG00000115023.2_Gm48967	257.527155	0.348903711	0.210427066	-1.658074309	0.097302469	0.999771147
ENSMUSG00000009863.15_Sdhb	728.3772146	-0.16767938	0.10114902	1.657745961	0.097368753	0.999771147
ENSMUSG00000115816.2_Gm34589	3.85520235	1.334230344	0.80487277	-1.657690997	0.097379852	0.999771147
ENSMUSG00000049336.17_Tenm2	3164.129231	0.554557439	0.334555233	-1.657596067	0.097399024	0.999771147
ENSMUSG00000117924.2_Tmem223	107.8147444	-0.397897916	0.240083157	1.65733374	0.09745202	0.999771147
ENSMUSG00000075245.5_Gm6043	3.283601591	-1.35547484	0.817932845	1.657195756	0.097479904	0.999771147
TE_ MLT1I:ERVL-MaLR:LTR	2410.35805	0.206723393	0.124746145	-1.657152561	0.097488635	0.999771147
TE_ MER31B:ERV1:LTR	689.4676701	0.21410864	0.129242118	-1.656647562	0.09759075	0.999771147
ENSMUSG00000020096.22_Tbata	37.07243609	-0.681835971	0.411631536	1.656423067	0.097636173	0.999771147
ENSMUSG00000110159.2_Gm45501	58.40924577	0.325784143	0.196681116	-1.656407843	0.097639254	0.999771147
ENSMUSG00000043467.20_Zbtb37	515.9052866	0.227776867	0.137518013	-1.656342053	0.097652569	0.999771147
ENSMUSG00000117313.2_Gm49838	21.40037357	0.808338017	0.488044749	-1.656278484	0.097665436	0.999771147
ENSMUSG00000110591.2_Potefam3f	4.76435165	1.068204764	0.644955359	-1.656246045	0.097672002	0.999771147
ENSMUSG00000108298.2_Gm44226	3.879936918	1.290898463	0.779575371	-1.655899495	0.097742174	0.999771147
ENSMUSG00000041798.16_Gck	5.547338281	-1.163636878	0.702820202	1.655667944	0.097789082	0.999771147
ENSMUSG00000083836.2_Ldha-ps2	5.310733986	1.039011823	0.627772467	-1.655077081	0.097908863	0.999771147
TE_ RLTR40:ERVK:LTR	3266.666406	0.271654012	0.164136456	-1.655049821	0.097914392	0.999771147
ENSMUSG00000054910.6_4931415C17Rik	20.32881852	0.542294529	0.327715236	-1.654773622	0.097970427	0.999771147
TE_ UCON69:hAT:DNA	23.73876015	0.611722532	0.369685335	-1.65471138	0.097983057	0.999771147
ENSMUSG00000121255.1	14.44259051	0.597372817	0.361050158	-1.654542459	0.098017344	0.999771147
TE_ Charlie29a:hAT-Charlie:DNA	379.9671856	0.309955041	0.187421762	-1.653783625	0.098171484	0.999771147
ENSMUSG00000035227.8_Spcs2	451.9600059	0.192525318	0.116415618	-1.653775682	0.098173099	0.999771147
TE_ L1Lx_IV:L1:LINE	22935.39467	0.256721611	0.155249117	-1.65361076	0.098206625	0.999771147
TE_ MER96B:hAT-Tip100:DNA	720.0865543	0.311822502	0.188574396	-1.653578162	0.098213253	0.999771147
ENSMUSG00000026437.12_Cdk18	441.1038953	-0.388360985	0.234879532	1.653447538	0.098239815	0.999771147
ENSMUSG00000080573.3_Mir467f	11.13331045	0.647870637	0.391837493	-1.653416656	0.098246095	0.999771147
ENSMUSG00000026893.5_Gca	231.6843116	0.344664306	0.208473289	-1.653278016	0.098274295	0.999771147
ENSMUSG00000096579.2_Gm17121	2.305358766	-1.48324216	0.897230981	1.65313302	0.098303795	0.999771147
ENSMUSG00000056268.16_Dennd1b	695.0084988	0.402538202	0.243500863	-1.65312844	0.098304726	0.999771147
ENSMUSG00000032850.17_Rnft2	1064.345892	-0.21561713	0.130444171	1.652945691	0.098341917	0.999771147
ENSMUSG00000085170.2_Lrrc75aos1	8.345014274	-0.842888369	0.509939066	1.652919782	0.098347191	0.999771147
ENSMUSG00000110410.2_4933421D24Rik	12.45684532	0.713814207	0.431864601	-1.652865747	0.09835819	0.999771147
TE_ MMETn-int:ERVK:LTR	2273.625692	0.279892229	0.169368182	-1.652566766	0.098419067	0.999771147
ENSMUSG00000112794.2_Gm48878	1.818326985	-2.261470418	1.368513649	1.652501179	0.098432425	0.999771147
TE_ RMER12:ERVK:LTR	3180.648643	0.260292022	0.157550027	-1.652122992	0.098509481	0.999771147
[truncated: 28,829 more rows]
