# Supplementary material for: A zinc finger transcription factor enables social behaviors while controlling transposable elements and immune response in prefrontal cortex
Source: Transl Psychiatry. 2024 Jan 25;14:59. doi: 10.1038/s41398-024-02775-5 (PMC10810849; doi:10.1038/s41398-024-02775-5)
Supplement: Supplementary file 10 — Supplementary Table 2 - 24h NFD vs WT TEs and DEGs [file 41398_2024_2775_MOESM10_ESM.csv]

	baseMean	log2FoldChange	lfcSE	stat	pvalue	padj
ENSMUSG00002075188.1	10.82872618	-4.403468979	1.055877208	4.170436625	3.04E-05	0.782672797
ENSMUSG00000024222.18_Fkbp5	413.8322191	0.705947235	0.174258221	-4.051155993	5.10E-05	0.782672797
ENSMUSG00000114686.2_Gm4573	9.603049158	-1.73947415	0.447539255	3.886752128	0.000101594	0.999978534
ENSMUSG00000036106.16_Prr5	120.2333957	0.527279662	0.147629896	-3.571632013	0.000354764	0.999978534
ENSMUSG00000103130.2_F830212C03Rik	33.24529848	0.979329726	0.276391052	-3.5432758	0.000395189	0.999978534
ENSMUSG00000051805.2_A530095I07Rik	25.31062891	-0.986255472	0.28033575	3.51812237	0.000434612	0.999978534
ENSMUSG00000028862.7_Map3k6	128.6404719	0.979577774	0.283218294	-3.458737642	0.000542713	0.999978534
ENSMUSG00000073530.12_Pappa2	47.90370984	-1.161332581	0.343355159	3.38230707	0.000718797	0.999978534
ENSMUSG00000032807.6_Alox12b	40.87060238	1.030590678	0.30534845	-3.375129878	0.000737809	0.999978534
ENSMUSG00000030528.13_Blm	77.1426442	0.489449014	0.147580506	-3.316488248	0.000911564	0.999978534
ENSMUSG00000028776.15_Tinagl1	42.06885884	0.812710487	0.251669618	-3.229275326	0.001241044	0.999978534
ENSMUSG00000102633.2_Gm38224	13.40464365	1.453983419	0.451829506	-3.217991297	0.001290917	0.999978534
ENSMUSG00002076570.1_7SK	2.033755181	3.786318078	1.191794543	-3.176988936	0.001488127	0.999978534
ENSMUSG00000106142.2_Gm17937	6.32607545	1.802942381	0.570498016	-3.160295618	0.001576091	0.999978534
ENSMUSG00000044026.4_Slc35g1	30.87252766	-0.734380758	0.234210486	3.135558837	0.00171527	0.999978534
ENSMUSG00000088901.3_Mir1943	6.688706788	-1.859239211	0.597618791	3.111078898	0.001864051	0.999978534
ENSMUSG00000113355.2_Gm48888	18.97213048	0.892730348	0.288555302	-3.093792909	0.001976154	0.999978534
ENSMUSG00000016526.9_Dyrk3	141.0444025	0.519527042	0.16997708	-3.056453514	0.002239722	0.999978534
ENSMUSG00000098973.3_Mir6236	5.132107332	-3.585146392	1.176330819	3.047736518	0.00230572	0.999978534
ENSMUSG00000087312.2_Gm13833	304.6564666	0.446398966	0.150708038	-2.962011666	0.003056362	0.999978534
ENSMUSG00000020892.11_Aloxe3	109.9875722	0.745925254	0.25263782	-2.952547855	0.003151632	0.999978534
ENSMUSG00000114664.2_Gm48639	7.239158236	1.478679127	0.502938649	-2.940078537	0.003281291	0.999978534
ENSMUSG00000117764.2_Gm50143	5.257694093	2.655262024	0.9111061	-2.914328008	0.003564552	0.999978534
ENSMUSG00000055540.16_Epha6	871.9065675	0.466502095	0.160271444	-2.910700012	0.003606201	0.999978534
ENSMUSG00000103742.2_Gm38240	16.73844321	-1.260870334	0.434681884	2.900673761	0.003723613	0.999978534
ENSMUSG00000106092.2_Gm43072	51.78282595	-0.585607043	0.204580767	2.862473594	0.004203483	0.999978534
ENSMUSG00000089346.4_Gm22663	6.987461423	1.515543304	0.529762968	-2.860795102	0.004225801	0.999978534
ENSMUSG00000039813.15_Tbc1d2	113.0830215	-0.756963851	0.26863377	2.817828341	0.004834965	0.999978534
ENSMUSG00000035202.9_Lars2	373.3397847	-1.065036074	0.37949119	2.806484316	0.005008535	0.999978534
ENSMUSG00000034212.15_Ankmy1	41.53585551	-0.643507581	0.229589635	2.802859891	0.005065167	0.999978534
ENSMUSG00000032303.9_Chrna3	22.30339469	-1.013770084	0.362006136	2.800422382	0.005103578	0.999978534
ENSMUSG00000108560.2_Gm44695	7.03479109	-1.601780377	0.572639981	2.797185719	0.005154989	0.999978534
ENSMUSG00000040323.14_Gm15429	10.97721063	1.210891119	0.434140959	-2.78916581	0.0052844	0.999978534
ENSMUSG00000102881.2_Gm3807	9.996079238	1.198717256	0.430821241	-2.782400549	0.00539584	0.999978534
ENSMUSG00000057762.7_Gm6169	7.954924046	1.280895201	0.460413584	-2.782053453	0.005401614	0.999978534
ENSMUSG00000090762.3_Vmn2r56	7.592913024	-1.391092978	0.500980211	2.776742369	0.005490668	0.999978534
ENSMUSG00000037390.14_Muc3	3.031138974	-3.268204677	1.177709763	2.775051018	0.005519305	0.999978534
ENSMUSG00000118499.2_Gm31332	8.233710091	-1.195711617	0.43316585	2.760401398	0.005773038	0.999978534
ENSMUSG00000107066.3_Gm4482	6.217599607	1.743071221	0.631666505	-2.759480212	0.005789339	0.999978534
ENSMUSG00000070291.5_Ddx43	3.903363668	-3.603677907	1.312347824	2.745977737	0.006033086	0.999978534
ENSMUSG00000114945.2_Gm48265	10.14524155	-1.219781338	0.445123694	2.740319947	0.00613794	0.999978534
ENSMUSG00000022076.11_Klhl1	28.70947638	-1.00451062	0.370065667	2.714411822	0.006639357	0.999978534
ENSMUSG00000085229.2_Gm11672	6.874928325	1.397571646	0.515282565	-2.712243224	0.006682954	0.999978534
ENSMUSG00000046589.8_Lrrc8e	2.995538535	-2.7405087	1.010792078	2.711248693	0.006703033	0.999978534
ENSMUSG00000113596.2_Gm48452	8.703822821	1.238798641	0.456994234	-2.710753329	0.006713055	0.999978534
ENSMUSG00000075020.8_Mir670hg	48.15094237	0.668442489	0.246900937	-2.707330704	0.006782665	0.999978534
ENSMUSG00000113894.2_Gm48838	14.91547733	-0.972161727	0.359470394	2.704427799	0.006842214	0.999978534
ENSMUSG00000091639.3_Gm3756	7.410880854	-1.350512836	0.499906785	2.701529319	0.006902139	0.999978534
ENSMUSG00000120697.1	3.429488211	-2.317433239	0.858417863	2.699656355	0.006941113	0.999978534
ENSMUSG00000090665.3_Gad1-ps	4.803313481	-1.990506506	0.738584801	2.695027709	0.007038278	0.999978534
ENSMUSG00000021765.10_Fst	12.81637663	1.117978157	0.417373435	-2.678604008	0.007392977	0.999978534
ENSMUSG00000051008.7_4930412M03Rik	44.42694064	0.543964166	0.203249666	-2.676334856	0.007443224	0.999978534
ENSMUSG00000120174.1_4931408D14Rik	35.29160386	1.25693477	0.472524984	-2.660038757	0.007813166	0.999978534
ENSMUSG00002076173.1	1919.21636	-2.809797149	1.061365916	2.647340663	0.008112758	0.999978534
ENSMUSG00000037660.6_Gdf7	12.01463127	-1.15408445	0.435943545	2.647325466	0.008113123	0.999978534
ENSMUSG00000063821.7_Dusp29	2.030020399	3.11637429	1.18049987	-2.639876859	0.008293616	0.999978534
ENSMUSG00000031397.12_Tktl1	2.7015943	2.538154918	0.962334314	-2.637498092	0.00835201	0.999978534
ENSMUSG00000022603.10_Mroh4	11.18266857	-1.408567112	0.534414771	2.635718898	0.008395925	0.999978534
ENSMUSG00000026765.13_Lypd6b	119.3735372	-0.620506194	0.235554315	2.634238282	0.008432629	0.999978534
ENSMUSG00000048827.13_Pkd1l3	151.7065038	0.338246098	0.129062932	-2.62078424	0.008772776	0.999978534
ENSMUSG00000107058.2_Gm42545	1.670031866	-3.591891466	1.373257285	2.61559979	0.008907089	0.999978534
ENSMUSG00000025407.8_Gli1	61.94759952	0.62305504	0.238528548	-2.612077442	0.008999387	0.999978534
ENSMUSG00000109147.3_4930431P19Rik	42.86232534	-0.575375582	0.220561166	2.608689432	0.009088969	0.999978534
ENSMUSG00000019718.9_L3hypdh	21.58278694	-0.710277568	0.27365745	2.59549874	0.009445375	0.999978534
ENSMUSG00000006205.14_Htra1	1157.699589	0.405662916	0.156660527	-2.589439246	0.009613238	0.999978534
ENSMUSG00000116822.2_Gm41504	8.718807527	1.177657172	0.456050929	-2.582293112	0.009814619	0.999978534
ENSMUSG00000110342.2_Gm45263	81.46272253	0.386239409	0.149831879	-2.577818627	0.009942617	0.999978534
ENSMUSG00000111496.2_Gm47483	34.48146547	-0.587993364	0.228139768	2.577338308	0.009956445	0.999978534
ENSMUSG00000022899.11_Slc15a2	185.541696	0.740496647	0.287551966	-2.575175046	0.010018937	0.999978534
ENSMUSG00000086731.2_Sox5os5	5.685116894	-1.592626695	0.618708741	2.574113778	0.010049722	0.999978534
ENSMUSG00000065577.3_Mir329	24.92577063	-0.642359286	0.250120798	2.568196219	0.010222927	0.999978534
ENSMUSG00000037336.15_Mfsd2b	42.25993495	-0.610025454	0.238167913	2.561325102	0.010427373	0.999978534
ENSMUSG00000107009.2_6720475M21Rik	26.26810612	0.647625863	0.253389964	-2.555846539	0.010592982	0.999978534
ENSMUSG00000042707.7_Dnali1	12.79224971	1.122995425	0.440125518	-2.55153446	0.010724972	0.999978534
ENSMUSG00000021384.15_Susd3	10.46971181	-1.01936803	0.400552048	2.544907794	0.01093066	0.999978534
ENSMUSG00000097812.2_Gm26812	3.687126739	-2.749534903	1.084193042	2.536019691	0.011212043	0.999978534
ENSMUSG00000094786.2_Gm14403	20.34728398	-0.951709792	0.375881001	2.531944389	0.011343198	0.999978534
ENSMUSG00000104104.2_Gm37877	17.73593752	-0.85592916	0.339340504	2.522331254	0.011657987	0.999978534
ENSMUSG00000074004.4_B3gnt6	12.48129055	-0.907144374	0.360314563	2.517645598	0.011814213	0.999978534
ENSMUSG00000038116.17_Phf20	867.6123068	0.153456621	0.061055884	-2.513379716	0.011958055	0.999978534
ENSMUSG00000004939.8_Nmrk2	3.124887288	-2.451806838	0.976566621	2.510639606	0.012051266	0.999978534
ENSMUSG00000084024.2_Gm15937	3.250377409	-2.215725579	0.882608432	2.510428745	0.012058466	0.999978534
ENSMUSG00000033196.18_Myh2	9.33639666	1.148678172	0.459334243	-2.500745785	0.01239321	0.999978534
ENSMUSG00000004328.16_Hif3a	232.0391044	0.943686915	0.377858685	-2.497459903	0.012508661	0.999978534
ENSMUSG00000086569.2_Rab11fip4os2	22.30189245	-0.791717788	0.317592201	2.492875409	0.01267133	0.999978534
ENSMUSG00000065513.3_Mir26a-1	20.60984459	0.717632153	0.287887057	-2.49275588	0.012675596	0.999978534
ENSMUSG00000047669.9_Msl3l2	116.4281945	-0.389617724	0.156397194	2.491206615	0.012731006	0.999978534
ENSMUSG00000074715.4_Ccl28	48.34214675	-0.593238195	0.238450103	2.487892382	0.012850261	0.999978534
ENSMUSG00000038525.17_Armc10	162.9571583	0.268114533	0.107849863	-2.4859979	0.012918873	0.999978534
ENSMUSG00000009670.12_Tex11	1.963637261	-3.165319355	1.273520074	2.485488388	0.012937381	0.999978534
ENSMUSG00000038372.15_Gmds	81.78117855	0.409841814	0.165099656	-2.482390474	0.013050418	0.999978534
ENSMUSG00000105368.2_Gm43759	32.87072077	-0.55462501	0.223690453	2.479430854	0.013159224	0.999978534
ENSMUSG00000075256.10_Cerkl	59.69139025	0.613763305	0.247635853	-2.47849129	0.013193933	0.999978534
ENSMUSG00000090685.2_Atp6v1fnb	4.506562434	1.778156174	0.718293098	-2.475530086	0.013303855	0.999978534
ENSMUSG00000078151.4_Gm12226	2.599776284	-2.548580909	1.031836393	2.469946715	0.013513318	0.999978534
ENSMUSG00000109633.2_C230079O03Rik	1.680687075	3.468365092	1.405111529	-2.468391312	0.013572186	0.999978534
ENSMUSG00000019817.19_Plagl1	330.2338254	0.471510082	0.191393884	-2.463558773	0.013756534	0.999978534
ENSMUSG00000028836.15_Slc30a2	60.58142805	-0.466606927	0.189588937	2.461150606	0.013849222	0.999978534
ENSMUSG00000085382.2_Gm13861	2.378067833	-2.825207994	1.14880914	2.459249232	0.013922793	0.999978534
ENSMUSG00000119738.1_Gm26465	2.842298158	-2.277194734	0.926124388	2.458843286	0.013938545	0.999978534
ENSMUSG00000104020.2_Gm37215	9.541536938	-1.081941936	0.440139706	2.458178441	0.013964377	0.999978534
ENSMUSG00000027086.17_Fastkd1	162.7413147	0.309543271	0.12624001	-2.452021912	0.014205601	0.999978534
ENSMUSG00000113454.2_Gm47373	10.58185456	-1.003151014	0.409175995	2.45163701	0.014220804	0.999978534
ENSMUSG00000093739.2_Gm20692	26.9209613	0.636044527	0.259501752	-2.451022089	0.014245121	0.999978534
ENSMUSG00000087476.2_Rap1gapos	8.741847469	-1.433501295	0.584931971	2.450714553	0.014257297	0.999978534
ENSMUSG00000095547.2_Gm10719	7.04247657	2.276262889	0.929534842	-2.448819331	0.014332532	0.999978534
ENSMUSG00000099722.4_Gm29154	1.627113995	3.451710882	1.410669897	-2.446859389	0.014410705	0.999978534
ENSMUSG00000028348.8_Cavin4	28.68558829	-0.646176841	0.26447148	2.44327608	0.014554598	0.999978534
ENSMUSG00000003721.15_Insig2	219.6655346	-0.290629419	0.119057737	2.441079657	0.014643424	0.999978534
ENSMUSG00000120319.1	9.801289655	-1.666840103	0.682846167	2.441018467	0.014645906	0.999978534
ENSMUSG00000088969.3_Gm22085	2.403438292	2.314287008	0.949132834	-2.438317299	0.014755816	0.999978534
ENSMUSG00000071540.5_3425401B19Rik	2.183001385	-3.32840036	1.36509843	2.438212724	0.014760085	0.999978534
ENSMUSG00000070348.6_Ccnd1	524.0853866	-0.300727696	0.123673488	2.431626208	0.015031211	0.999978534
ENSMUSG00000032128.16_Robo3	549.3305411	-1.066116983	0.439157995	2.427638786	0.015197471	0.999978534
ENSMUSG00000059602.15_Syn3	714.3502086	0.309739109	0.127972988	-2.420347551	0.015505679	0.999978534
ENSMUSG00000006310.11_Zbtb32	23.42382795	-0.754008372	0.311613725	2.419689225	0.015533776	0.999978534
ENSMUSG00000027713.7_1810062G17Rik	2.20973097	-2.71568434	1.124974456	2.413996447	0.015778616	0.999978534
ENSMUSG00000095891.8_Gm10717	14.61566203	2.251581849	0.933324482	-2.412432004	0.015846493	0.999978534
ENSMUSG00000102144.2_4930429P21Rik	2.241259223	-2.768006989	1.149033153	2.408987923	0.015996827	0.999978534
ENSMUSG00000095562.9_Erdr1	628.004961	0.965190884	0.400789777	-2.408222316	0.016030416	0.999978534
ENSMUSG00000109104.2_Gm6108	2.38232042	-2.852886696	1.188417756	2.400575624	0.016369308	0.999978534
ENSMUSG00000037143.18_Cfap61	56.22869014	0.445982395	0.186020868	-2.397485833	0.016508019	0.999978534
ENSMUSG00000108367.3_Erfl	8.226914648	-1.176373506	0.491654799	2.392681831	0.016725738	0.999978534
ENSMUSG00000086936.2_Gm9697	1.526183597	3.337668378	1.396132876	-2.390652375	0.016818469	0.999978534
ENSMUSG00000109859.2_Gm45618	5.508133275	-1.499374153	0.627796267	2.388313267	0.016925907	0.999978534
ENSMUSG00000036411.11_9530077C05Rik	87.43857068	0.397527857	0.1666729	-2.385077944	0.017075503	0.999978534
ENSMUSG00000055652.15_Klhl25	138.5081782	0.284344393	0.119611278	-2.377237317	0.017442862	0.999978534
ENSMUSG00000118100.3_Gm50340	4.151749667	1.899756308	0.799861345	-2.375107034	0.017543862	0.999978534
ENSMUSG00000082512.2_Gm13937	5.5602934	1.438503979	0.605965135	-2.373905519	0.017601054	0.999978534
ENSMUSG00000112220.2_Gm36208	6.772469717	1.237290543	0.521396518	-2.373031849	0.017642743	0.999978534
ENSMUSG00000081236.2_Gm13574	4.91019737	1.425093387	0.601417956	-2.369555769	0.017809469	0.999978534
TE_ UCON21:DNA:DNA	27.33521693	-0.689373705	0.291051365	2.368563722	0.017857304	0.999978534
ENSMUSG00000082896.2_Gm5844	51.43969092	-0.421654133	0.178100976	2.367500412	0.0179087	0.999978534
ENSMUSG00000045455.10_Gm9797	2.812878404	2.166451376	0.918094853	-2.359724997	0.018288487	0.999978534
ENSMUSG00000117621.2_Hspe1-rs1	8.442115959	1.042470755	0.441892193	-2.359106525	0.018318996	0.999978534
ENSMUSG00000100629.2_Gm28192	163.5492797	0.310167924	0.131556862	-2.35767195	0.018389936	0.999978534
ENSMUSG00000022324.16_Matn2	367.9865387	0.327868091	0.139145092	-2.356303669	0.018457822	0.999978534
ENSMUSG00000120062.1	7.863586334	1.140781988	0.484195557	-2.356035638	0.018471146	0.999978534
ENSMUSG00000041688.17_Amot	332.985377	0.383893538	0.163047328	-2.354491437	0.018548071	0.999978534
ENSMUSG00000103135.2_Gm37979	14.19690319	-0.870292493	0.370438488	2.349357643	0.018805834	0.999978534
ENSMUSG00000095294.3_Potefam3b	18.36974083	-1.041312051	0.444281788	2.343809894	0.019087898	0.999978534
ENSMUSG00000089924.2_Gm15689	11.86624172	0.969015968	0.413717198	-2.342218241	0.019169502	0.999978534
ENSMUSG00000116878.2_Gm29880	6.777019942	-1.979736385	0.845467104	2.341588898	0.019201852	0.999978534
ENSMUSG00000117229.2_Gm35550	5.355081067	-1.345330681	0.574698432	2.340933271	0.019235605	0.999978534
ENSMUSG00000105637.2_Gm42480	61.34938429	-0.692590527	0.296344726	2.337111026	0.019433412	0.999978534
ENSMUSG00000066687.6_Zbtb16	1315.183907	0.393544992	0.168399125	-2.33697766	0.019440346	0.999978534
ENSMUSG00000083606.4_Gm15916	38.79594874	-0.576370453	0.247460283	2.329143269	0.019851477	0.999978534
ENSMUSG00000090641.3_Zfp712	59.57567927	0.491643018	0.21125926	-2.32720221	0.019954505	0.999978534
ENSMUSG00000064582.3_Gm25135	2.159937346	2.533913539	1.091540568	-2.321410319	0.020264709	0.999978534
ENSMUSG00000036915.18_Kirrel2	55.19835902	0.814292067	0.350906034	-2.320541649	0.020311595	0.999978534
ENSMUSG00000106225.2_Gm43564	2.148134366	2.55064457	1.099727853	-2.319341612	0.020376521	0.999978534
ENSMUSG00000056445.9_Hoxaas2	2.250852663	-4.669522948	2.015843548	2.316411387	0.020535818	0.999978534
ENSMUSG00000028010.17_Gar1	78.58944047	0.359484867	0.155195936	-2.316329131	0.020540305	0.999978534
ENSMUSG00000118941.1_Snord116l12	5.138470631	-1.390282212	0.60062795	2.314714477	0.020628563	0.999978534
ENSMUSG00000102365.2_Gm37045	4.012749521	-1.504785109	0.651328516	2.310331994	0.020869781	0.999978534
ENSMUSG00000111115.2_Gm47144	7.884384993	1.336240271	0.578792138	-2.308670389	0.020961879	0.999978534
ENSMUSG00000109562.2_Gm45178	223.276103	0.299155515	0.129996862	-2.301251812	0.021377402	0.999978534
ENSMUSG00002076000.1_5S_rRNA	2.061546135	-2.625515618	1.1410475	2.300969607	0.021393349	0.999978534
ENSMUSG00000026751.15_Nr5a1	3.549214893	-2.336164755	1.016095133	2.299159477	0.021495885	0.999978534
ENSMUSG00000120648.1	322.7121511	0.294719035	0.128282246	-2.297426529	0.02159445	0.999978534
ENSMUSG00000074664.4_A830092H15Rik	85.68022105	0.521987136	0.227217585	-2.297300782	0.021601617	0.999978534
ENSMUSG00000061360.9_Phf5a	135.5826818	0.297743626	0.129641979	-2.29666061	0.021638138	0.999978534
ENSMUSG00002075512.1_7SK	8.37934595	-1.106505764	0.482259859	2.294418128	0.021766493	0.999978534
ENSMUSG00000022422.14_Dscc1	2.200348896	-2.240521817	0.976666791	2.294049351	0.021787664	0.999978534
ENSMUSG00000025380.3_Fscn2	12.5146654	-0.985735743	0.429911637	2.292879882	0.021854921	0.999978534
ENSMUSG00000033383.7_Rtp1	3.577774527	2.019109178	0.881145629	-2.29145911	0.021936874	0.999978534
ENSMUSG00000109482.3_Gm4756	3.596839218	1.809557667	0.790481577	-2.289183859	0.022068672	0.999978534
ENSMUSG00000097995.2_Gm24362	3.487297025	1.899932606	0.830228219	-2.288446192	0.02211155	0.999978534
ENSMUSG00000020676.3_Ccl11	6.700912872	3.429028942	1.500899548	-2.284649193	0.022333406	0.999978534
ENSMUSG00000121207.1	22.64022137	0.668792611	0.292984493	-2.282689448	0.022448668	0.999978534
ENSMUSG00000034220.8_Gpc1	1110.432365	-0.289525296	0.126945458	2.28070622	0.022565837	0.999978534
ENSMUSG00000086556.3_Gm15444	17.34921559	0.697802159	0.306169857	-2.279134094	0.022659095	0.999978534
ENSMUSG00000082988.4_Gm5903	4.065173488	1.600888019	0.703049841	-2.277061917	0.022782528	0.999978534
ENSMUSG00000113787.2_Gm47807	10.16407729	-1.089783067	0.479699092	2.271805566	0.023098257	0.999978534
ENSMUSG00000095427.3_Rps2-ps6	5.498053406	1.427718264	0.628537138	-2.271493882	0.023117097	0.999978534
ENSMUSG00000095779.3_Gm53189	4.686249648	-3.137633871	1.382168979	2.270079794	0.023202742	0.999978534
ENSMUSG00000019787.10_Trdn	2.566425083	-2.950266204	1.301200698	2.267341394	0.023369379	0.999978534
ENSMUSG00000117980.3_Gm30571	27.23253021	0.719906015	0.317511154	-2.267340867	0.023369411	0.999978534
ENSMUSG00000023235.15_Ccl25	239.0863438	0.246004705	0.108639614	-2.264410706	0.023548866	0.999978534
ENSMUSG00000110038.2_Gm45570	11.16005417	-0.887793115	0.392168087	2.263807646	0.023585948	0.999978534
ENSMUSG00000044522.9_A730020M07Rik	3.450144515	1.752251029	0.77439054	-2.262748493	0.023651198	0.999978534
ENSMUSG00000098234.9_Snhg6	82.07952235	0.410202099	0.18142615	-2.260986627	0.023760085	0.999978534
ENSMUSG00000055409.15_Nell1	360.6820838	-0.756263373	0.334596745	2.260223341	0.023807393	0.999978534
ENSMUSG00000119912.1_Gm22069	3.907269683	1.720063626	0.76215913	-2.25683005	0.024018696	0.999978534
ENSMUSG00000104804.3_Mir7233	6.434003852	1.116331247	0.495150995	-2.254526918	0.024163039	0.999978534
ENSMUSG00000031740.9_Mmp2	40.41795562	-0.561377047	0.249032103	2.254235657	0.024181347	0.999978534
ENSMUSG00000103445.2_Gm36948	4.741086739	1.558975027	0.692134674	-2.252415731	0.024296013	0.999978534
ENSMUSG00000097612.2_Gm26509	9.696369427	1.151100024	0.511695357	-2.249580747	0.024475572	0.999978534
ENSMUSG00000028661.9_Epha8	88.46343977	0.726914218	0.323264756	-2.248665237	0.024533802	0.999978534
ENSMUSG00000038257.11_Glra3	210.0749885	0.649269248	0.288766556	-2.248422586	0.024549256	0.999978534
ENSMUSG00000049676.15_Catsperg1	33.30948918	0.734082971	0.326571562	-2.247847201	0.024585935	0.999978534
ENSMUSG00000097929.10_Tunar	93.18575311	-0.847447623	0.377222618	2.246545098	0.024669114	0.999978534
ENSMUSG00000023279.8_Bmp15	3.172670221	-2.149180355	0.956814912	2.246181919	0.024692358	0.999978534
ENSMUSG00000038917.6_3930402G23Rik	8.346734083	1.338196998	0.595883632	-2.245735452	0.024720958	0.999978534
ENSMUSG00000053228.13_Ceacam3	3.905842583	-2.084973027	0.928481604	2.245572792	0.024731385	0.999978534
ENSMUSG00000104748.2_Gm43592	14.78866314	-0.783336207	0.349458532	2.241571275	0.024989094	0.999978534
ENSMUSG00002076473.1	1.5358551	3.344725478	1.492636508	-2.240817144	0.025037922	0.999978534
ENSMUSG00000027185.16_Nat10	436.2046873	-0.182123779	0.081501155	2.234615923	0.025442575	0.999978534
ENSMUSG00000083904.2_Gm12805	9.598607315	1.127809938	0.504857175	-2.23391881	0.025488416	0.999978534
ENSMUSG00000090406.2_Gm17058	18.53397007	0.685695501	0.306950846	-2.233893507	0.025490081	0.999978534
ENSMUSG00000114401.3_Gm38604	12.5036161	-1.017902417	0.455965842	2.232409367	0.025587919	0.999978534
ENSMUSG00000020893.18_Per1	2498.571136	0.310389926	0.139083953	-2.231673171	0.025636572	0.999978534
ENSMUSG00000024039.16_Cbs	348.9700113	0.372286401	0.166895777	-2.230652018	0.025704188	0.999978534
ENSMUSG00000029851.6_Tcaf2	8.757763654	-1.28206125	0.575511072	2.227691719	0.02590108	0.999978534
ENSMUSG00000108173.2_Gm44231	51.90225167	0.509253735	0.22861251	-2.227584725	0.02590822	0.999978534
ENSMUSG00000109770.3_Gm30085	14.38315868	0.744294201	0.334461161	-2.225353157	0.02605754	0.999978534
ENSMUSG00000087424.3_5730405O15Rik	79.29089248	0.328264688	0.147534334	-2.225005386	0.026080877	0.999978534
ENSMUSG00002076503.1_7SK	4.353340927	1.899849862	0.854209546	-2.224102823	0.026141527	0.999978534
ENSMUSG00000091028.2_Gm10722	38.17138847	1.819587186	0.819431038	-2.220549505	0.026381489	0.999978534
ENSMUSG00000086749.2_Gm12037	5.375887029	1.255396092	0.565706536	-2.219164907	0.026475508	0.999978534
ENSMUSG00000091285.3_Gm17430	3.294313069	-1.946742531	0.877391417	2.218784562	0.026501385	0.999978534
ENSMUSG00000042035.12_Igsf3	441.0494746	0.434711077	0.195990169	-2.218024911	0.026553134	0.999978534
ENSMUSG00000112454.2_Gm48619	3.322656867	-2.256866361	1.018295312	2.216318129	0.026669722	0.999978534
ENSMUSG00000065449.3_Mir365-1	2.370865544	2.343595815	1.057599076	-2.215958645	0.026694335	0.999978534
ENSMUSG00000034701.10_Neurod1	151.477166	0.482726537	0.217895554	-2.215403337	0.026732392	0.999978534
ENSMUSG00000083246.2_Gm11839	47.20703202	-0.417674024	0.188563767	2.215028001	0.026758143	0.999978534
ENSMUSG00000067925.5_Rtl8a	1085.64556	0.188243862	0.085211999	-2.209123878	0.027166026	0.999978534
ENSMUSG00000081058.6_H3c15	18.7528856	1.060216458	0.479965656	-2.208942336	0.027178652	0.999978534
ENSMUSG00000063953.4_Amd2	4.179082218	1.865308865	0.84512339	-2.207143816	0.027304013	0.999978534
ENSMUSG00000097430.4_Gm10544	93.06478901	-0.318634376	0.1443912	2.206743741	0.027331967	0.999978534
ENSMUSG00000087175.9_Gm15133	4.138648576	-1.892783386	0.85802455	2.205978122	0.027385532	0.999978534
ENSMUSG00000058806.16_Col13a1	6.894634162	-1.275208074	0.579181502	2.201741717	0.027683558	0.999978534
ENSMUSG00000026312.18_Cdh7	305.0763534	0.543847143	0.2472629	-2.199469244	0.027844574	0.999978534
ENSMUSG00002075496.1_7SK	15.76382558	-0.683796326	0.31094781	2.199071048	0.027872871	0.999978534
ENSMUSG00000083771.2_Gm15988	10.66675721	1.116744199	0.507913021	-2.198691807	0.027899844	0.999978534
ENSMUSG00000026377.13_Nifk	199.2008458	0.255101953	0.116081435	-2.197611991	0.027976768	0.999978534
ENSMUSG00000109358.2_Gm44716	5.105093298	1.527562162	0.695588013	-2.196073155	0.028086708	0.999978534
ENSMUSG00000079297.5_Gm2223	6.521985292	1.101156946	0.501684581	-2.194918854	0.028169419	0.999978534
ENSMUSG00000035486.15_Plk5	60.35385719	-0.783054692	0.357166091	2.192410513	0.028349878	0.999978534
ENSMUSG00000039063.6_Echdc3	3.532187555	1.758217078	0.802438869	-2.191091616	0.028445163	0.999978534
ENSMUSG00000041372.11_B4galnt3	12.22072722	-1.104539551	0.504129901	2.190982025	0.028453093	0.999978534
ENSMUSG00000067608.6_Pcna-ps2	7.209650026	1.18570514	0.541241878	-2.190712114	0.028472632	0.999978534
ENSMUSG00000003206.8_Ebi3	9.514240397	-1.060025596	0.484282502	2.188857934	0.028607167	0.999978534
ENSMUSG00000052962.4_Mrpl35	250.3488507	-0.211221398	0.096514603	2.188491603	0.028633812	0.999978534
ENSMUSG00000030431.9_Tmem238	27.2242686	-0.63119502	0.288933679	2.18456714	0.028920599	0.999978534
ENSMUSG00000085682.3_Gm14267	3.829800562	-2.448824748	1.121588357	2.183354288	0.02900973	0.999978534
ENSMUSG00000109594.2_1700047O18Rik	3.17854684	1.833551525	0.840568111	-2.181324154	0.029159449	0.999978534
ENSMUSG00000073973.5_Olfr552	1.475533228	-3.379048988	1.551139459	2.178430165	0.029374026	0.999978534
ENSMUSG00000077689.3_Gm22499	16.11919616	0.795539557	0.365491473	-2.176629597	0.029508215	0.999978534
ENSMUSG00000029304.15_Spp1	86.69646416	1.231652993	0.566984016	-2.172288737	0.029833891	0.999978534
ENSMUSG00000001751.10_Naglu	104.1368648	0.321893184	0.148218473	-2.17174808	0.02987467	0.999978534
ENSMUSG00000009030.15_Pdcl	177.8158687	0.294886221	0.135854108	-2.170609519	0.029960702	0.999978534
ENSMUSG00000059824.13_Dbp	332.187955	0.351315603	0.161926766	-2.169595621	0.030037493	0.999978534
ENSMUSG00000106753.2_Gm43230	6.027929574	1.099320621	0.507092169	-2.16789114	0.03016697	0.999978534
ENSMUSG00000106063.2_C030032O16Rik	2.690210349	2.091959921	0.966186125	-2.165172805	0.030374454	0.999978534
ENSMUSG00000120949.1	57.80466374	0.463520789	0.214452661	-2.161413092	0.030663444	0.999978534
ENSMUSG00000087691.2_Cd55os	5.655661866	1.203321986	0.55760749	-2.158009009	0.030927131	0.999978534
ENSMUSG00000008845.10_Cd163	18.33110593	0.873291267	0.405318544	-2.154580094	0.031194708	0.999978534
ENSMUSG00000020715.10_Ern1	314.6916444	0.215809662	0.10017245	-2.154381384	0.031210275	0.999978534
ENSMUSG00000085928.2_4933427I22Rik	4.903607116	1.389579032	0.64502023	-2.154318529	0.031215201	0.999978534
ENSMUSG00000056054.10_S100a8	5.951941707	2.082596418	0.966722437	-2.1542858	0.031217766	0.999978534
ENSMUSG00000102427.2_Gm37463	38.87561794	-0.462146816	0.214528136	2.154248034	0.031220726	0.999978534
ENSMUSG00000086282.2_Sox5os4	9.500248239	-0.943051239	0.437854077	2.153802576	0.031255658	0.999978534
ENSMUSG00000025905.15_Oprk1	79.2251667	-0.767975238	0.356782795	2.152500761	0.031357935	0.999978534
ENSMUSG00000117294.2_Gm49839	29.08195962	0.845198222	0.392954545	-2.150880385	0.031485642	0.999978534
ENSMUSG00000107529.2_Gm44291	51.87077914	0.495062705	0.230277179	-2.149855698	0.031566631	0.999978534
ENSMUSG00000036501.8_Fam13b	735.7886337	-0.175393135	0.081622519	2.148832666	0.031647667	0.999978534
ENSMUSG00002075501.1	9.954710304	-2.29658204	1.069027148	2.148291598	0.031690598	0.999978534
ENSMUSG00000115509.2_Gm49012	12.64226954	-1.025910359	0.477763428	2.147318732	0.031767916	0.999978534
ENSMUSG00000105027.2_Gm43676	4.590134619	1.677563919	0.781606284	-2.146303009	0.031848812	0.999978534
ENSMUSG00000028948.17_Nol9	296.5773082	-0.254217279	0.11861216	2.143264894	0.032091834	0.999978534
ENSMUSG00000105694.2_Gm43237	32.47675924	0.626664821	0.293062951	-2.138328362	0.032490102	0.999978534
ENSMUSG00000086725.2_A630052C17Rik	73.79473105	0.348868468	0.163225862	-2.137335735	0.032570694	0.999978534
ENSMUSG00000073424.10_Cyp4f15	199.7203144	0.366435514	0.17152109	-2.136387499	0.032647842	0.999978534
ENSMUSG00000081406.5_Rps6-ps4	9.327700937	0.974062689	0.456980224	-2.131520442	0.03304629	0.999978534
ENSMUSG00000090212.2_Gm15647	5.047789074	-1.649072722	0.774105291	2.130295116	0.033147256	0.999978534
ENSMUSG00000043833.8_2900005J15Rik	53.36683028	-0.441921432	0.207488187	2.129863095	0.033182918	0.999978534
ENSMUSG00000014361.6_Mertk	658.8385281	0.273717341	0.128570309	-2.128931184	0.033259954	0.999978534
ENSMUSG00000066042.5_Med18	46.37062623	-0.446018154	0.209586745	2.128083793	0.033330137	0.999978534
ENSMUSG00000094344.2_Gm11942	16.1752848	0.775650598	0.364590731	-2.127455614	0.033382245	0.999978534
ENSMUSG00000117221.2_Gm17830	5.109035597	1.32816494	0.626553412	-2.119795239	0.034023317	0.999978534
ENSMUSG00000029535.5_Triap1	37.03728059	0.506668576	0.239216945	-2.118029623	0.034172559	0.999978534
ENSMUSG00000077704.3_Snord89	3.708358326	1.598103207	0.754666576	-2.117628179	0.03420657	0.999978534
ENSMUSG00000054065.13_Pkp3	3.475898516	-2.298666368	1.085983201	2.116668441	0.034287997	0.999978534
ENSMUSG00000117084.2_Gm22146	27.59732454	1.058379258	0.500832329	-2.113240691	0.034580172	0.999978534
ENSMUSG00000098199.2_Gm9358	3.132899118	-1.618349382	0.766121931	2.112391404	0.034652892	0.999978534
ENSMUSG00000027397.15_Slc20a1	1491.613647	-0.148949134	0.070532995	2.111765333	0.034706582	0.999978534
ENSMUSG00000102565.2_Gm37036	39.82014738	0.571544166	0.270724107	-2.111168351	0.034757844	0.999978534
ENSMUSG00000064389.3_Gm26446	5.190309295	-1.391874389	0.659402375	2.110811912	0.034788482	0.999978534
ENSMUSG00000033268.9_Duox1	14.46775269	-0.904813751	0.429067929	2.108789052	0.034962794	0.999978534
ENSMUSG00000062345.11_Serpinb2	2.181622465	4.537888797	2.154053886	-2.106673759	0.035145868	0.999978534
ENSMUSG00000095186.2_Gm10718	32.48654218	1.870052355	0.889039945	-2.103451441	0.035426326	0.999978534
ENSMUSG00000000159.17_Igsf5	3.354326094	-1.767394229	0.841465475	2.100376405	0.035695743	0.999978534
ENSMUSG00000037761.17_Actr5	106.2086851	-0.304912021	0.145213818	2.099745235	0.035751258	0.999978534
ENSMUSG00000086219.9_Srrm4os	190.4039089	0.254754946	0.121422218	-2.098091681	0.035897047	0.999978534
ENSMUSG00000106891.2_Gm43460	18.58881683	0.750093971	0.35780223	-2.096392668	0.036047372	0.999978534
ENSMUSG00000097725.5_4930593A02Rik	7.044632195	-1.072278164	0.511967476	2.094426334	0.036222019	0.999978534
ENSMUSG00000112721.2_Gm35608	3.854675172	1.48626905	0.710121525	-2.092978451	0.036351078	0.999978534
ENSMUSG00000094447.3_9430069I07Rik	47.87611142	0.461581503	0.220708521	-2.091362406	0.03649559	0.999978534
ENSMUSG00000057278.9_Snrpg	81.29146536	-0.334927673	0.160275357	2.08970162	0.036644611	0.999978534
ENSMUSG00000112302.2_Gm48226	57.60356455	0.425458035	0.203775627	-2.08787499	0.036809113	0.999978534
ENSMUSG00000104585.2_4921511C10Rik	60.51527666	-0.347007251	0.1662619	2.087112273	0.036877987	0.999978534
ENSMUSG00000072068.5_Gm16261	5.5168889	-1.23866457	0.594354853	2.084048889	0.037155721	0.999978534
ENSMUSG00000037362.9_Ccn3	1776.840489	0.409232237	0.196460429	-2.083026281	0.037248828	0.999978534
ENSMUSG00000023039.18_Krt7	7.148781292	-1.524660478	0.732371011	2.081814346	0.037359431	0.999978534
ENSMUSG00000063689.5_H2ac21	17.28047666	0.649525175	0.312122154	-2.080996712	0.037434207	0.999978534
ENSMUSG00000043671.15_Dpy19l3	671.0768478	0.228247354	0.10972047	-2.080262267	0.037501484	0.999978534
ENSMUSG00000030612.7_Mrpl46	52.26550581	-0.44158911	0.212457997	2.078477236	0.037665425	0.999978534
ENSMUSG00000117375.2_Gm33373	4.10619704	-1.518208581	0.730449626	2.078457606	0.037667232	0.999978534
ENSMUSG00000085745.2_Gm14372	92.36017311	0.440325896	0.211896539	-2.078023064	0.037707235	0.999978534
ENSMUSG00000102761.2_Gm37184	2.56992442	2.43351125	1.171514577	-2.077235143	0.037779862	0.999978534
ENSMUSG00000042292.19_Mrtfa	1205.241307	0.195679621	0.094225901	-2.076707356	0.037828577	0.999978534
ENSMUSG00000087938.4_Gm26049	5.532848506	-1.159596092	0.559062412	2.074180033	0.038062594	0.999978534
ENSMUSG00000120687.1	6.206983318	1.055576594	0.509854517	-2.070348619	0.03841971	0.999978534
ENSMUSG00000039656.18_Rxrb	429.4653336	-0.224725938	0.108549008	2.070271691	0.038426909	0.999978534
ENSMUSG00000120930.1	11.87694348	-0.748698498	0.361742939	2.069697614	0.03848067	0.999978534
ENSMUSG00002075567.1_7SK	3.521333405	1.488163529	0.719161343	-2.069304117	0.038517558	0.999978534
ENSMUSG00000022130.11_Tgds	59.65541022	-0.386667292	0.18688681	2.068991883	0.038546848	0.999978534
ENSMUSG00000105335.2_Gm42423	2.295637024	-2.797983364	1.352636486	2.068540508	0.038589226	0.999978534
ENSMUSG00000031843.3_Mphosph6	99.71973987	0.272441821	0.131725653	-2.068251812	0.03861635	0.999978534
ENSMUSG00000027377.3_Mall	21.85818729	1.152017438	0.557253133	-2.06731442	0.038704536	0.999978534
ENSMUSG00000028655.12_Mfsd2a	225.8076605	0.36911683	0.178642566	-2.066231119	0.038806662	0.999978534
ENSMUSG00000047248.21_C2cd3	733.3596849	0.159327222	0.077112266	-2.066172234	0.03881222	0.999978534
ENSMUSG00000034427.18_Myo15b	19.80608018	-1.112788366	0.539049674	2.064352174	0.038984338	0.999978534
ENSMUSG00000044033.17_Ccdc141	238.7406294	0.260271136	0.126269451	-2.061235977	0.039280533	0.999978534
ENSMUSG00000096967.4_Gm26621	38.8459657	-0.5631417	0.273242567	2.060958897	0.039306962	0.999978534
ENSMUSG00000103597.2_Gm19777	1.92517798	-3.141337663	1.526421376	2.057975413	0.039592494	0.999978534
ENSMUSG00000020021.5_Fgd6	361.7619682	0.246606907	0.119854146	-2.057558418	0.039632542	0.999978534
ENSMUSG00000060487.8_Samd5	374.3119392	-0.22689521	0.110315587	2.056782877	0.039707116	0.999978534
ENSMUSG00000110269.2_Gm45258	15.12465889	-0.76416762	0.371848489	2.055051027	0.039874076	0.999978534
ENSMUSG00000021474.10_Sfxn1	538.9843605	0.192852617	0.093860678	-2.054668897	0.039910996	0.999978534
ENSMUSG00000054622.6_D730045B01Rik	6.384456643	1.288291655	0.62791165	-2.051708476	0.040198002	0.999978534
ENSMUSG00000019947.11_Arid5b	1353.720232	0.267807938	0.130634963	-2.05004795	0.040359752	0.999978534
ENSMUSG00000106266.2_Gm43447	2.103411532	-2.629110166	1.283255545	2.048781458	0.04048349	0.999978534
ENSMUSG00000110795.2_Gm47179	6.183007586	-1.293202907	0.631300298	2.048475045	0.040513475	0.999978534
ENSMUSG00000067224.4_Gm3695	44.78068423	-0.395660385	0.193266362	2.047228401	0.040635664	0.999978534
ENSMUSG00000085118.3_Gm15774	90.35078217	0.312577081	0.15269125	-2.047118493	0.040646452	0.999978534
ENSMUSG00000082304.2_Gm11198	22.64805492	-0.629680994	0.307610837	2.047005232	0.040657571	0.999978534
ENSMUSG00000057036.8_Gm7536	9.42699176	-0.957373217	0.46770592	2.046955526	0.040662451	0.999978534
ENSMUSG00000004872.16_Pax3	4.570957409	-3.061944286	1.496014982	2.046733704	0.040684238	0.999978534
ENSMUSG00000085751.2_Gm15412	26.99734406	0.665309725	0.325084809	-2.04657279	0.040700049	0.999978534
ENSMUSG00000030654.10_Arl6ip1	1924.801215	0.252808688	0.123571911	-2.045842669	0.040771852	0.999978534
ENSMUSG00000117465.2_Gm49980	43.23146615	0.893469522	0.437151247	-2.043845301	0.040968832	0.999978534
ENSMUSG00000086324.10_Gm15564	14.19338533	-0.788863255	0.386405956	2.041540104	0.041197172	0.999978534
ENSMUSG00000006720.17_Zfp184	32.62535621	0.595002771	0.291495363	-2.041208357	0.041230121	0.999978534
ENSMUSG00000047875.7_Gpr157	43.98527369	-0.391115801	0.191645876	2.040825552	0.04126817	0.999978534
ENSMUSG00000089501.3_Gm23479	10.42847288	1.048877338	0.514118083	-2.040148701	0.041335517	0.999978534
ENSMUSG00000029478.17_Ncor2	5690.126068	-0.112099213	0.054960699	2.039624954	0.041387695	0.999978534
ENSMUSG00000037197.12_Rbm17	246.5003118	-0.208578483	0.102318915	2.038513439	0.041498612	0.999978534
ENSMUSG00000089651.2_Gm16353	37.37599638	-0.469452567	0.230362278	2.037888201	0.041561115	0.999978534
ENSMUSG00000111079.2_Gm47112	6.948696975	-1.023613353	0.502509874	2.037001473	0.041649894	0.999978534
ENSMUSG00000108905.2_Gm44618	3.652256503	-2.160061942	1.060618752	2.036605461	0.041689595	0.999978534
ENSMUSG00000106590.2_Gm42879	6.373820539	-1.220639899	0.599519698	2.036029679	0.041747375	0.999978534
ENSMUSG00000070331.15_Qrich2	9.994524532	-1.245809833	0.611939915	2.035836856	0.04176674	0.999978534
ENSMUSG00000111816.2_Gm7229	1.056766928	-3.573760382	1.755493556	2.035758189	0.041774643	0.999978534
ENSMUSG00000119584.1_Rn18s-rs5	17288.05843	-2.123984165	1.044185916	2.034105356	0.041940974	0.999978534
ENSMUSG00000019826.12_Zbtb24	162.9268895	0.28781768	0.141521857	-2.033733059	0.041978517	0.999978534
ENSMUSG00000109603.2_Gm32389	1.649857437	2.781608402	1.3688409	-2.032090364	0.042144509	0.999978534
ENSMUSG00000117238.2	6.737861483	1.21471433	0.597838394	-2.031843959	0.042169455	0.999978534
ENSMUSG00000017499.16_Cdc6	16.92430442	-0.884792719	0.435914683	2.02973828	0.04238315	0.999978534
ENSMUSG00000085785.8_Sox5os3	14.47655447	-0.982132257	0.484495269	2.027124555	0.042649676	0.999978534
ENSMUSG00000108819.2_Gm45177	185.2203173	-0.23442165	0.115676469	2.026528407	0.042710665	0.999978534
ENSMUSG00000102820.2_Gm38353	7.351748054	1.086801673	0.536376339	-2.026192422	0.04274507	0.999978534
ENSMUSG00000025370.8_Cdh9	194.0908533	-0.474479862	0.234313828	2.024975933	0.042869836	0.999978534
ENSMUSG00000121060.1	8.464687866	1.149284075	0.567721617	-2.024379627	0.042931106	0.999978534
ENSMUSG00000103147.2_Gm7341	86.85237404	-0.416035233	0.205979344	2.019791036	0.043405067	0.999978534
ENSMUSG00000058488.8_Kl	37.25139394	0.944267218	0.467507784	-2.019789299	0.043405248	0.999978534
ENSMUSG00000005994.15_Tyrp1	1.322591645	3.139801482	1.554608963	-2.019672829	0.043417335	0.999978534
ENSMUSG00000082390.2_Gm12136	1.791178169	-2.406203577	1.19221787	2.018258272	0.04356437	0.999978534
ENSMUSG00000108152.2_Gm44152	68.31598159	-0.328370664	0.162768126	2.017413805	0.043652348	0.999978534
ENSMUSG00000042507.16_Mideas	544.5229646	0.279999507	0.13881823	-2.017022596	0.043693155	0.999978534
ENSMUSG00000110144.2_Gm45564	7.222732017	-1.367764609	0.678208292	2.016732359	0.043723451	0.999978534
ENSMUSG00000097318.4_1700007L15Rik	7.395732636	-0.965057701	0.478641683	2.016242496	0.043774625	0.999978534
ENSMUSG00000103387.2_1700030I03Rik	7.381669154	-1.263354583	0.626759757	2.015691929	0.0438322	0.999978534
ENSMUSG00000047259.4_Mc4r	53.99868533	0.681650962	0.338316268	-2.014833538	0.043922094	0.999978534
ENSMUSG00002075821.1	49.04708328	-0.373372407	0.185445219	2.013383834	0.044074265	0.999978534
ENSMUSG00000033706.14_Smyd5	467.2581478	-0.185630436	0.092249559	2.01226367	0.04419215	0.999978534
ENSMUSG00000070979.6_Actl7a	8.813355053	-1.151978333	0.573119215	2.010015198	0.04442958	0.999978534
ENSMUSG00000034936.3_Arl4d	132.6523662	0.792766143	0.394531993	-2.009383665	0.044496461	0.999978534
ENSMUSG00000064486.4_Gm23293	6.815985507	-1.131355381	0.563380319	2.00815567	0.044626752	0.999978534
ENSMUSG00000097416.5_Gm26670	3.752170741	-1.371233388	0.683082044	2.007421218	0.044704831	0.999978534
ENSMUSG00000051379.13_Flrt3	363.0270666	0.250354569	0.124718825	-2.00735189	0.044712208	0.999978534
ENSMUSG00000025464.16_Paox	74.87083707	0.351863146	0.175331091	-2.006849695	0.04476567	0.999978534
ENSMUSG00000110664.2_Aprt-ps	3.509349236	-1.883635121	0.938809591	2.006408051	0.04481273	0.999978534
ENSMUSG00000062778.13_Chia1	12.29117405	0.873786627	0.436263753	-2.002886145	0.045189511	0.999978534
ENSMUSG00000109150.2_Gm45793	125.2277398	-0.398799937	0.199249537	2.001509981	0.045337459	0.999978534
ENSMUSG00000064339.1_mt-Rnr2	910.4383099	-1.831829895	0.915895452	2.000042572	0.045495667	0.999978534
ENSMUSG00000114965.2_Gm47906	2.100303631	-3.273105744	1.636875529	1.999605764	0.045542851	0.999978534
ENSMUSG00000020890.12_Gucy2e	25.10966378	-0.579636264	0.289983497	1.998859483	0.04562356	0.999978534
ENSMUSG00000120777.1	16.69689185	1.149735799	0.575463175	-1.997931142	0.045724126	0.999978534
ENSMUSG00000082855.2_Gm14537	2.955605012	1.742710104	0.872278147	-1.997883485	0.045729293	0.999978534
ENSMUSG00000041957.16_Pkp2	109.0714354	0.497053846	0.248825302	-1.997601697	0.045759859	0.999978534
ENSMUSG00000098092.2_Gm2076	1.130417949	-3.005738374	1.506113842	1.995691356	0.045967529	0.999978534
ENSMUSG00000035107.14_Dcbld2	497.5064173	0.266329866	0.133535517	-1.994449655	0.046102937	0.999978534
ENSMUSG00000002055.10_Spag5	142.5094669	0.478217052	0.239793431	-1.994287542	0.04612064	0.999978534
ENSMUSG00000041491.9_Cep78	139.9491974	-0.273157333	0.137013499	1.993652708	0.046190021	0.999978534
ENSMUSG00000084234.3_4933405O20Rik	17.16751034	-0.903472786	0.453211763	1.99348927	0.046207897	0.999978534
ENSMUSG00000087095.4_Emx2os	43.7185388	0.578285856	0.2901765	-1.992876251	0.046274999	0.999978534
ENSMUSG00000085437.9_1700047A11Rik	12.40356488	-0.705968941	0.354246988	1.992872106	0.046275454	0.999978534
ENSMUSG00000107571.2_Gm43877	22.66463864	0.620339754	0.311938677	-1.988659308	0.04673882	0.999978534
ENSMUSG00000106978.2_N4bp2os	26.54270754	0.563368595	0.283358808	-1.988180986	0.046791677	0.999978534
ENSMUSG00000035967.16_Ints6l	721.0074296	0.240290763	0.120945289	-1.986772417	0.046947623	0.999978534
ENSMUSG00000020044.14_Timp3	869.9898314	0.338022216	0.170160192	-1.986494085	0.046978489	0.999978534
ENSMUSG00000082507.2_Gm9378	3.890647484	-1.419082674	0.714372143	1.986475378	0.046980564	0.999978534
ENSMUSG00000040761.17_Spen	3023.339569	0.119553619	0.060193747	-1.986146809	0.047017025	0.999978534
ENSMUSG00000018707.14_Dync1h1	18049.03713	-0.139091307	0.07003564	1.986007505	0.047032491	0.999978534
ENSMUSG00000083936.2_Gm14829	2.487034073	1.998063207	1.006133269	-1.985883251	0.047046289	0.999978534
ENSMUSG00000052392.6_Acot4	70.63291175	-0.46310821	0.23328188	1.985187233	0.047123644	0.999978534
ENSMUSG00002075241.1	6.95383163	1.08525323	0.546710455	-1.985060319	0.047137761	0.999978534
ENSMUSG00002076029.1	1.962314166	-2.066841373	1.041953382	1.983621733	0.047298025	0.999978534
ENSMUSG00000074215.3_Gm10643	24.08720132	0.610573712	0.308024542	-1.98222423	0.04745415	0.999978534
ENSMUSG00000094421.3_Gm20778	4.176097788	-1.37770198	0.695039641	1.982191947	0.047457762	0.999978534
ENSMUSG00000047907.12_Tshz2	606.0289283	0.422643301	0.213246042	-1.981951443	0.047484675	0.999978534
ENSMUSG00000117425.2_Gm7464	2.97785272	1.597037414	0.805811122	-1.981900437	0.047490385	0.999978534
ENSMUSG00000103232.2_Gm37160	26.44014876	-0.561025204	0.283435914	1.979372324	0.047774102	0.999978534
ENSMUSG00000113495.2_Gm19792	2.44508259	1.929335426	0.975077094	-1.978649112	0.047855526	0.999978534
ENSMUSG00000087112.2_Gm7237	3.210237382	-1.90482412	0.963126482	1.977750748	0.047956832	0.999978534
ENSMUSG00000096887.3_Gm20594	1.634345365	-2.86932224	1.451025233	1.977444757	0.047991379	0.999978534
ENSMUSG00000108929.3_Cc2d2b	13.49931134	0.860111751	0.435010493	-1.977220701	0.048016689	0.999978534
ENSMUSG00000022197.17_Pdzd2	2225.032631	0.301844224	0.152672465	-1.977070478	0.048033664	0.999978534
ENSMUSG00000112216.2_Gm32717	1.279446013	-3.863669129	1.955982121	1.975309021	0.04823309	0.999978534
ENSMUSG00000100738.2_2010106C02Rik	73.49335444	0.362021253	0.18342038	-1.973724255	0.048413106	0.999978534
ENSMUSG00000112540.2_Gm47461	14.48136583	-0.83754944	0.425128392	1.970109396	0.048825834	0.999978534
ENSMUSG00000074634.13_Tmem267	203.762148	-0.462861405	0.235001684	1.969608887	0.048883212	0.999978534
ENSMUSG00000025287.16_Acot9	186.3230342	-0.267226789	0.135704843	1.969176513	0.048932825	0.999978534
ENSMUSG00000108883.2_Gm44623	16.11166667	-0.628974264	0.319415261	1.969142811	0.048936694	0.999978534
ENSMUSG00000114865.3_Gm29776	4.806219049	1.260543826	0.640381851	-1.968425283	0.049019125	0.999978534
ENSMUSG00000047861.3_Foxi1	1.246712154	3.043654101	1.546628633	-1.9679282	0.0490763	0.999978534
ENSMUSG00000031133.13_Arhgef6	131.1197646	-0.284521226	0.144885712	1.963763174	0.049557563	0.999978534
ENSMUSG00000086931.2_Gm14532	13.81865824	-0.722759468	0.368092015	1.963529329	0.0495847	0.999978534
ENSMUSG00000074028.5_Slc22a13	3.515649709	-1.6057392	0.818014474	1.962971622	0.049649471	0.999978534
ENSMUSG00000102055.2_Gm28913	7.57343354	-1.263731148	0.643833003	1.962824431	0.049666578	0.999978534
ENSMUSG00000028967.11_Errfi1	484.4428687	0.434445372	0.221392723	-1.962329049	0.049724187	0.999978534
ENSMUSG00000020548.11_1700086D15Rik	60.58941465	-0.406549743	0.207246648	1.961671017	0.049800798	0.999978534
ENSMUSG00000035851.15_Ythdc1	679.2570115	0.1912376	0.097615858	-1.959083331	0.050103029	0.999978534
ENSMUSG00000086191.3_Zfp652os	13.26441458	-0.735745104	0.375667722	1.958499654	0.050171412	0.999978534
ENSMUSG00000087024.2_B230119M05Rik	1.374946976	3.865171739	1.974291047	-1.957751744	0.05025915	0.999978534
ENSMUSG00000042708.13_Shcbp1l	29.46955359	0.519350451	0.265399414	-1.956863595	0.050363508	0.999978534
ENSMUSG00000108185.2_Gm19653	12.47034974	0.961515371	0.491501328	-1.956282347	0.050431903	0.999978534
ENSMUSG00000090230.3_Gm16315	59.96553224	-0.43748798	0.224144934	1.951808466	0.050960949	0.999978534
ENSMUSG00000086822.4_5330413P13Rik	27.78697996	0.618358865	0.317110838	-1.949977079	0.051178851	0.999978534
ENSMUSG00000107955.2_Gm44027	103.5494475	0.330889065	0.169824175	-1.948421446	0.051364556	0.999978534
ENSMUSG00000102628.2_Gm37671	18.82243243	-0.561733558	0.288411414	1.947681438	0.051453092	0.999978534
ENSMUSG00000086444.3_Gm15961	4.371209985	1.446038664	0.742459697	-1.947632539	0.051458947	0.999978534
ENSMUSG00000108477.3_Gm44878	104.7596132	-0.332478155	0.170740532	1.947271402	0.051502205	0.999978534
ENSMUSG00000081731.2_Calr-ps	20.18613494	0.578440497	0.297440666	-1.944725663	0.051808005	0.999978534
ENSMUSG00000018672.16_Copz2	21.17072871	0.536623161	0.276062757	-1.943844827	0.051914166	0.999978534
ENSMUSG00000106269.2_4930580E04Rik	6.306740071	-1.08868614	0.5600953	1.943751609	0.051925412	0.999978534
ENSMUSG00000113605.2_4930425K24Rik	2.970954981	-2.031011351	1.04529987	1.942993977	0.052016886	0.999978534
ENSMUSG00000117318.2_Gm18679	1.37840679	-3.978471383	2.050894966	1.939870861	0.052395386	0.999978534
ENSMUSG00000082941.2_Gm12850	1.531641268	2.67590723	1.379591541	-1.939637313	0.052423783	0.999978534
ENSMUSG00000110480.2_Gm32842	5.312521931	-1.401742019	0.722867326	1.939141484	0.052484113	0.999978534
ENSMUSG00000026829.10_Gbgt1	18.29125969	0.685619028	0.353754088	-1.938123264	0.052608186	0.999978534
ENSMUSG00000020686.13_Gas2l2	27.95045605	0.564092129	0.291090043	-1.9378613	0.052640147	0.999978534
ENSMUSG00000103197.2_Gm37642	4.331465622	1.363629405	0.704174307	-1.936494119	0.052807212	0.999978534
ENSMUSG00000086503.5_Xist	4.780273641	1.257815304	0.649670302	-1.936082503	0.052857597	0.999978534
ENSMUSG00000020238.15_Ncln	863.0863046	-0.131295358	0.067821757	1.93588847	0.052881362	0.999978534
ENSMUSG00000113368.2_Gm10054	4.585877749	-1.424418753	0.735976271	1.935413966	0.052939517	0.999978534
ENSMUSG00000017718.16_Afmid	41.55643248	0.480003996	0.248160847	-1.934245482	0.053082953	0.999978534
ENSMUSG00000092418.3_Gm20406	9.40056761	-0.792688112	0.409869248	1.934002406	0.053112832	0.999978534
ENSMUSG00000025128.8_Bhlhe22	477.671309	0.497291318	0.257131057	-1.933999431	0.053113198	0.999978534
ENSMUSG00000044709.7_Gemin7	210.186473	0.255903755	0.132396678	-1.932856308	0.053253902	0.999978534
ENSMUSG00000082396.5_Zfp389	3.569909867	-1.427319836	0.738964081	1.931514498	0.053419458	0.999978534
ENSMUSG00000029231.16_Pdgfra	559.8667357	0.242905541	0.125791347	-1.931019476	0.053480644	0.999978534
ENSMUSG00000020140.16_Lgr5	36.7754187	-0.921674427	0.477324035	1.930919792	0.053492972	0.999978534
ENSMUSG00000104030.2_5330406M23Rik	303.7065315	0.245626616	0.127219219	-1.930735139	0.053515815	0.999978534
ENSMUSG00000027400.12_Pdyn	222.33198	0.468018741	0.24244085	-1.930445061	0.053551716	0.999978534
ENSMUSG00000110722.2_Gm48716	33.48516389	0.509546994	0.263992432	-1.930157584	0.053587315	0.999978534
ENSMUSG00000114321.2_Gm8971	5.932203119	-1.158597839	0.600344554	1.929888147	0.053620698	0.999978534
ENSMUSG00000040857.16_Erf	737.2679408	0.19222199	0.099623539	-1.929483649	0.053670848	0.999978534
ENSMUSG00000040620.16_Dhx33	617.8700037	0.138744931	0.071928941	-1.92891664	0.053741212	0.999978534
ENSMUSG00000068674.4_Gm10247	7.049608652	1.000964176	0.518960668	-1.928786201	0.05375741	0.999978534
ENSMUSG00002075684.1	3.934188442	-1.262231266	0.654508805	1.928516859	0.053790869	0.999978534
ENSMUSG00000027871.17_Hsd3b1	5.954437491	1.051856322	0.545757164	-1.927333972	0.053938023	0.999978534
ENSMUSG00000104420.2_E230020A03Rik	48.71215827	0.563309075	0.292343616	-1.926873184	0.053995436	0.999978534
ENSMUSG00000089926.2_Gm15734	2.449574494	-1.997713056	1.037249144	1.925972239	0.05410784	0.999978534
ENSMUSG00000053541.4_Gvin-ps6	5.912890837	-1.997536077	1.03740318	1.925515668	0.054164878	0.999978534
ENSMUSG00000112255.2_Gm47594	8.234296058	-1.029220508	0.534566436	1.925336943	0.054187219	0.999978534
ENSMUSG00000063954.8_H2ac19	15.77984327	-0.640537051	0.332734317	1.925070599	0.054220527	0.999978534
ENSMUSG00000111649.2_Gm48945	22.65088707	0.862773592	0.448221294	-1.924883098	0.054243985	0.999978534
ENSMUSG00000062545.5_Tlr12	12.54592596	-1.0957193	0.569330513	1.924575049	0.054282543	0.999978534
ENSMUSG00000024979.14_Tectb	3.809941684	-1.556103686	0.808617822	1.924399443	0.054304534	0.999978534
ENSMUSG00000121150.1	10.01500886	-0.868073214	0.451477544	1.922738406	0.054512911	0.999978534
ENSMUSG00000113290.2_A530058O07Rik	19.00117044	-0.590828841	0.307332769	1.922440107	0.054550403	0.999978534
TE_ Eulor8:TcMar:DNA	168.6903466	-0.222673799	0.115856408	1.921980858	0.054608166	0.999978534
ENSMUSG00000112459.2_Gm47689	6.095250912	-1.011747227	0.527213076	1.919048054	0.054978253	0.999978534
ENSMUSG00000026726.11_Cubn	10.92303544	0.998060764	0.520399466	-1.917874304	0.055126951	0.999978534
ENSMUSG00000104631.2_Gm43774	6.308151483	-1.014258293	0.528881896	1.917740615	0.055143909	0.999978534
ENSMUSG00000102657.2_Gm37899	546.5005594	0.237809343	0.12405636	-1.916946009	0.055244791	0.999978534
ENSMUSG00000103966.2_Gm37120	7.717350061	-1.217930411	0.636373028	1.913862399	0.05563774	0.999978534
ENSMUSG00000106648.2_Gm43176	35.6767442	-0.498762359	0.260606548	1.913851987	0.055639071	0.999978534
ENSMUSG00000098620.2_Gm27209	15.45753288	-0.714420776	0.373360317	1.913488778	0.055685509	0.999978534
ENSMUSG00002075551.1	12.12103761	-3.438616618	1.797417898	1.913086891	0.05573693	0.999978534
TE_ Charlie9:hAT-Charlie:DNA	380.7794415	-0.178110643	0.093124341	1.912611043	0.055797865	0.999978534
ENSMUSG00000097825.6_9630001P10Rik	25.68081716	0.540285287	0.282542141	-1.912229039	0.055846823	0.999978534
ENSMUSG00000101253.2_Gm29088	2.924217386	1.823540059	0.954340712	-1.910785149	0.056032197	0.999978534
ENSMUSG00000074766.11_Ism1	59.3659824	0.660064813	0.345585149	-1.909991835	0.056134265	0.999978534
ENSMUSG00000022431.4_Ribc2	3.642791278	-1.674935036	0.877035849	1.909768041	0.056163086	0.999978534
ENSMUSG00000102984.2_Gm34727	35.11193253	0.497565911	0.260545034	-1.909711746	0.056170338	0.999978534
ENSMUSG00000105820.2_Gm43400	2.290814944	-2.26595246	1.186815194	1.909271529	0.056227073	0.999978534
ENSMUSG00000096883.3_Shisa8	38.88433339	-0.612520035	0.321037727	1.907937863	0.056399248	0.999978534
ENSMUSG00000120019.1	3.519708862	1.590749263	0.833878865	-1.907650295	0.05643643	0.999978534
ENSMUSG00000112966.2_Gm18499	25.94682016	-0.568123456	0.297958378	1.906720867	0.056556743	0.999978534
ENSMUSG00000113428.2_Gm7664	8.117859011	-0.946301592	0.496832502	1.904669258	0.056823078	0.999978534
ENSMUSG00000116720.2_Gm31641	1.510131179	-2.743459885	1.441299279	1.903463024	0.056980154	0.999978534
ENSMUSG00000107768.2_Gm36582	1.883846429	2.997262845	1.574724411	-1.903357072	0.056993968	0.999978534
ENSMUSG00000108599.2_Gm10616	4.952214156	1.132057754	0.594775744	-1.903335444	0.056996789	0.999978534
ENSMUSG00000022376.9_Adcy8	435.1705777	0.314668856	0.165331458	-1.903260639	0.057006544	0.999978534
ENSMUSG00000027967.9_Neurog2	7.461520331	1.146849671	0.603011855	-1.901869195	0.057188257	0.999978534
ENSMUSG00000104882.2_Gm43096	2.286258323	2.103560096	1.106306302	-1.901426479	0.057246174	0.999978534
ENSMUSG00000002129.12_Sf3a1	1138.852826	0.112667066	0.059334019	-1.898861182	0.05758273	0.999978534
ENSMUSG00000032091.16_Tmprss4	3.742404146	-1.565386057	0.824635839	1.898275558	0.057659792	0.999978534
ENSMUSG00000109337.2_Gm45047	12.66818305	0.72530988	0.3821096	-1.898172357	0.057673381	0.999978534
ENSMUSG00000099563.2_Gm19125	3.928786576	-1.409275723	0.742474622	1.898079317	0.057685634	0.999978534
ENSMUSG00000087416.2_Gm15906	5.540665733	-1.146852989	0.60476937	1.896347675	0.057914086	0.999978534
ENSMUSG00000026692.13_Fmo4	2.324756037	1.89491378	0.999254899	-1.896326735	0.057916853	0.999978534
ENSMUSG00000105484.2_Gm42775	5.015375113	1.423334028	0.750959792	-1.895353177	0.058045628	0.999978534
ENSMUSG00000026275.14_Ppp1r7	1170.5383	0.164727313	0.086921204	-1.89513382	0.058074675	0.999978534
ENSMUSG00000035171.10_1110059E24Rik	85.2187834	0.285118865	0.150550272	-1.893844903	0.0582456	0.999978534
ENSMUSG00000026725.18_Tnn	9.210429961	1.330387129	0.702757645	-1.893095205	0.05834521	0.999978534
ENSMUSG00000108033.2_Gm44284	30.46456048	-0.554892122	0.293127282	1.893007427	0.058356882	0.999978534
ENSMUSG00000089530.4_Gm25163	1.145615178	2.910047745	1.537584468	-1.892610004	0.058409752	0.999978534
ENSMUSG00000118094.2_Gm52988	11.75244523	0.94538331	0.49951981	-1.89258422	0.058413184	0.999978534
ENSMUSG00000075558.4_Gm17151	12.66588509	0.700107504	0.369932946	-1.89252542	0.05842101	0.999978534
ENSMUSG00000105449.2_Gm43379	105.0565164	0.267630731	0.141462446	-1.891885368	0.058506256	0.999978534
ENSMUSG00000111345.2_Gm48562	11.16952474	-0.773150417	0.408777668	1.891371464	0.058574775	0.999978534
ENSMUSG00000032561.16_Acpp	2.121916392	2.106625447	1.114509096	-1.890182372	0.058733573	0.999978534
ENSMUSG00000116690.2_Gm49736	5.438817671	-1.009291192	0.534220097	1.889279715	0.058854358	0.999978534
ENSMUSG00000006724.13_Cyp27b1	19.15519565	-0.800997638	0.4241321	1.88855698	0.058951216	0.999978534
ENSMUSG00000114344.2_Gm17941	1.560344389	-2.800026697	1.483259305	1.887752658	0.059059163	0.999978534
ENSMUSG00000024301.11_Kifc5b	24.38630064	-0.547946742	0.290273488	1.887691311	0.059067404	0.999978534
ENSMUSG00000037594.12_Clba1	78.02659631	0.364884668	0.193344723	-1.887223312	0.059130296	0.999978534
ENSMUSG00000087252.2_Gm14379	3.849125489	1.471174912	0.779553673	-1.887201566	0.05913322	0.999978534
ENSMUSG00000060332.10_Tmc2	3.402293891	-1.57178114	0.83288957	1.887142302	0.059141188	0.999978534
ENSMUSG00000021714.16_Cenpk	11.65229473	0.692034666	0.366832657	-1.886513243	0.059225825	0.999978534
ENSMUSG00000002814.16_Top3a	103.3014456	-0.343995464	0.182378065	1.886166866	0.059272472	0.999978534
TE_ RLTR31_Mm:ERVK:LTR	230.8138417	0.210192022	0.111590795	-1.883596415	0.059619587	0.999978534
ENSMUSG00000027186.16_Elf5	2.92779649	-2.006126868	1.065455095	1.882882608	0.059716279	0.999978534
ENSMUSG00000100770.2_Gm28466	17.0606165	-0.697396319	0.370550022	1.88205715	0.059828256	0.999978534
ENSMUSG00000077711.3_AF357399	2.886741767	-1.719569583	0.914234187	1.880885235	0.059987532	0.999978534
ENSMUSG00002076284.1_U6	5.149858449	1.128336749	0.599960043	-1.880686493	0.060014578	0.999978534
ENSMUSG00000096385.8_Gm11168	10.91737968	1.844760902	0.981493243	-1.879545188	0.06017009	0.999978534
ENSMUSG00000081005.2_Gm13198	6.537575309	1.3428703	0.714758204	-1.878775637	0.060275135	0.999978534
ENSMUSG00000114555.2_Gm48706	32.86739278	0.485330567	0.258323551	-1.878770112	0.06027589	0.999978534
ENSMUSG00000027820.13_Mme	73.15163869	0.686426514	0.365717293	-1.876932065	0.060527405	0.999978534
ENSMUSG00000001663.11_Gstt1	87.38778078	0.406178252	0.216424756	-1.876764286	0.060550407	0.999978534
ENSMUSG00000113299.2_Gm35618	6.400991375	-1.261798129	0.672369744	1.876643232	0.060567008	0.999978534
ENSMUSG00000082895.2_Rpsa-ps9	10.97291966	0.715054361	0.381500128	-1.874322732	0.060885956	0.999978534
ENSMUSG00000078143.5_Gm17344	284.1720595	0.172758983	0.092236288	-1.873004511	0.061067762	0.999978534
ENSMUSG00000042501.13_Cpa6	23.26764124	-1.016705226	0.542923513	1.872649096	0.061116857	0.999978534
ENSMUSG00000004843.8_Chmp2b	305.8192958	0.179488912	0.095850796	-1.872586556	0.061125499	0.999978534
ENSMUSG00000103071.2_Gm38110	3.519558379	1.548037556	0.827079242	-1.871691946	0.061249234	0.999978534
ENSMUSG00000001674.12_Ddx18	178.1231675	-0.219650898	0.117502178	1.869334701	0.061576263	0.999978534
ENSMUSG00000022404.9_Slc25a17	215.8834619	0.219545974	0.117531631	-1.867973521	0.061765762	0.999978534
ENSMUSG00000089822.2_Gm15759	2.766263675	1.481836529	0.793317359	-1.867898783	0.06177618	0.999978534
ENSMUSG00000021579.5_Lrrc14b	95.10145966	-0.303069688	0.162290723	1.867449242	0.061838879	0.999978534
ENSMUSG00000000983.14_Wfdc18	5.712978432	1.324052122	0.709127439	-1.867156803	0.061879694	0.999978534
ENSMUSG00000075014.2_Gm10800	1767.84747	1.820028042	0.974760239	-1.867154578	0.061880005	0.999978534
ENSMUSG00000084601.4_Gm23111	7.562958474	0.853044155	0.456957124	-1.866792552	0.061930563	0.999978534
ENSMUSG00000108305.2_Gm19078	8.54064332	-0.920588026	0.493197138	1.866572117	0.061961364	0.999978534
ENSMUSG00000081861.2_Gm14441	10.64125079	-0.886500619	0.475294766	1.865159649	0.06215903	0.999978534
ENSMUSG00000062421.14_Arf2	237.5092204	0.222772428	0.119458176	-1.864857113	0.062201435	0.999978534
ENSMUSG00000064337.1_mt-Rnr1	820.6798848	-1.905755791	1.022543339	1.86374085	0.062358106	0.999978534
ENSMUSG00000113424.2_Gm48161	4.080810525	-1.350973773	0.725691546	1.861636367	0.062654363	0.999978534
ENSMUSG00000028416.14_Bag1	432.5227784	-0.199387165	0.107113556	1.861455936	0.062679818	0.999978534
ENSMUSG00000036975.6_Tmem177	95.55987888	-0.379947857	0.204114191	1.861447532	0.062681003	0.999978534
ENSMUSG00000074676.3_Foxs1	5.901469342	1.118094005	0.600816657	-1.860957069	0.06275024	0.999978534
ENSMUSG00000105736.2_Gm42456	43.59166771	-0.493808982	0.265492274	1.859974961	0.062889069	0.999978534
ENSMUSG00000108381.2_Gm9299	2.998448453	-1.543708143	0.830246443	1.859337255	0.062979349	0.999978534
ENSMUSG00000047649.10_Cd3eap	164.8525747	0.251480686	0.135438955	-1.856782541	0.063342099	0.999978534
ENSMUSG00000117117.2_Gm49901	9.140947734	-1.156017164	0.622841019	1.856038908	0.063448012	0.999978534
ENSMUSG00000034278.4_Dnajc17	45.09845821	0.365203179	0.196943447	-1.85435557	0.063688307	0.999978534
ENSMUSG00000035049.5_Rrp12	588.5311875	-0.214439586	0.11572165	1.853063665	0.063873234	0.999978534
ENSMUSG00000061728.6_Btnl7-ps	1.299622174	-3.188499074	1.721503353	1.852159666	0.064002899	0.999978534
ENSMUSG00000025144.18_Cenpx	107.8675785	0.270656255	0.14620397	-1.851223701	0.064137377	0.999978534
ENSMUSG00000036131.13_Frmd7	8.720530273	-1.45757606	0.787502051	1.850885415	0.064186039	0.999978534
ENSMUSG00000091556.9_Gm14569	8.509610913	1.493818868	0.807151486	-1.850729255	0.064208513	0.999978534
ENSMUSG00000074516.7_Gm10709	2.139010795	-2.68097739	1.450471703	1.848348633	0.064551925	0.999978534
ENSMUSG00000002688.9_Prkd1	127.2352081	0.3352842	0.181438203	-1.847925047	0.064613187	0.999978534
ENSMUSG00000087433.3_Gm14167	17.17181	0.744408282	0.402894785	-1.847649334	0.064653088	0.999978534
ENSMUSG00000106750.2_Gm43151	4.642559881	-1.312471655	0.710499296	1.847252577	0.064710543	0.999978534
ENSMUSG00000112426.2_Gm47200	5.736813746	1.209535169	0.654924	-1.846832866	0.064771367	0.999978534
ENSMUSG00000025482.12_Odf3	8.364660686	-0.870100778	0.471238294	1.846413566	0.064832179	0.999978534
ENSMUSG00000105502.2_Gm42536	6.23412525	-1.086979426	0.589177944	1.84490855	0.065050843	0.999978534
ENSMUSG00000070904.5_Ifna4	1.218070001	-3.787865371	2.053347137	1.844727227	0.065077228	0.999978534
ENSMUSG00000022210.8_Dhrs4	48.14436773	-0.428627981	0.232429679	1.844118972	0.065165804	0.999978534
ENSMUSG00000082199.2_Gm15763	4.615644388	-1.307331937	0.709727392	1.84201984	0.065472248	0.999978534
ENSMUSG00000038637.16_Lrrc56	59.32032655	0.370190185	0.201028746	-1.841478855	0.065551416	0.999978534
ENSMUSG00000031490.7_Eif4ebp1	47.40367076	0.453425265	0.246234247	-1.841438672	0.0655573	0.999978534
ENSMUSG00000034792.9_Gna15	38.37809043	-0.4313961	0.234276614	1.841396338	0.065563499	0.999978534
ENSMUSG00000053121.5_Gm5129	4.4266305	-1.214678819	0.659666257	1.841353573	0.065569762	0.999978534
ENSMUSG00000034303.9_Ccdc15	51.35846369	0.429645827	0.233381316	-1.840960683	0.065627321	0.999978534
ENSMUSG00000073460.6_Pnldc1	41.53673209	0.42125705	0.228910009	-1.840273618	0.065728077	0.999978534
ENSMUSG00000020461.11_Clhc1	1.611207158	-2.184312278	1.186968047	1.840245222	0.065732243	0.999978534
ENSMUSG00002075412.1	6.565870552	-1.068762223	0.580807802	1.840130623	0.065749062	0.999978534
ENSMUSG00000019945.11_Cabcoco1	9.32169094	0.779420086	0.423648989	-1.839777989	0.065800838	0.999978534
ENSMUSG00000098192.2_Gm3534	6.288351046	-0.991462337	0.538973417	1.839538475	0.065836024	0.999978534
ENSMUSG00000030787.5_Lyve1	10.86090925	1.078288431	0.586323177	-1.839068408	0.065905125	0.999978534
TE_ LTR91A:LTR:LTR	427.6283064	0.19796897	0.107668916	-1.838682661	0.065961875	0.999978534
ENSMUSG00000120376.1	7.108093728	0.948592692	0.516063728	-1.838130914	0.066043117	0.999978534
ENSMUSG00000097700.2_Gm26738	28.26395412	0.513016604	0.279232198	-1.837240145	0.066174452	0.999978534
TE_ MamGypLTR2c:Gypsy:LTR	77.57024184	0.306970076	0.1670942	-1.837107903	0.066193968	0.999978534
ENSMUSG00000067577.10_A430093F15Rik	4.537534697	-1.671137143	0.910056963	1.836299497	0.066313374	0.999978534
ENSMUSG00000102407.2_Gm37862	167.2937668	0.249003932	0.135601567	-1.836290968	0.066314635	0.999978534
ENSMUSG00000026687.15_Aldh9a1	197.364722	0.225188493	0.12265945	-1.835883759	0.06637485	0.999978534
ENSMUSG00000040495.5_Chrm4	341.8335814	0.348105226	0.189735332	-1.834688471	0.066551862	0.999978534
ENSMUSG00000043948.3_Olfr691	17.26025393	-0.663563212	0.361798096	1.834070493	0.066643531	0.999978534
ENSMUSG00000064326.14_Siva1	50.06338748	-0.377376259	0.205781778	1.833866254	0.06667385	0.999978534
ENSMUSG00000089743.8_Gm16226	50.33862848	-0.380707666	0.207612551	1.83374109	0.066692436	0.999978534
ENSMUSG00000058357.3_Gm6612	6.94206006	0.979299602	0.534124373	-1.833467354	0.066733099	0.999978534
ENSMUSG00000087150.9_BC064078	7.82717161	-1.186856895	0.647407853	1.833244513	0.066766217	0.999978534
ENSMUSG00000106108.2_Gm43221	15.35635149	0.610768207	0.333239523	-1.832820431	0.06682928	0.999978534
ENSMUSG00000113473.2_Gm7045	4.27404191	1.536420098	0.840036358	-1.828992381	0.06740075	0.999978534
ENSMUSG00000120251.1	1.043988965	-2.864071835	1.566336625	1.828516163	0.067472122	0.999978534
ENSMUSG00000024667.13_Tmem216	99.74907696	0.280708886	0.153527821	-1.828390995	0.067490892	0.999978534
ENSMUSG00000111110.2_Gm36855	10.81625265	-1.290902113	0.706244267	1.827840838	0.067573442	0.999978534
ENSMUSG00000104822.2_Gm42967	45.2658647	-0.377542601	0.206586879	1.827524588	0.067620933	0.999978534
ENSMUSG00000065374.3_Gm22738	3.880706241	-1.552035025	0.849351794	1.827317062	0.067652111	0.999978534
ENSMUSG00000022996.16_Wnt10b	32.35048268	0.686600677	0.375890031	-1.82659986	0.067759954	0.999978534
ENSMUSG00000052368.3_Gm9873	3.609297695	1.348559399	0.738407518	-1.826307786	0.067803913	0.999978534
ENSMUSG00000020288.14_Ahsa2	327.2003877	0.155545725	0.085193876	-1.825785288	0.06788261	0.999978534
ENSMUSG00000040621.15_Gemin8	45.78538233	0.37029655	0.202969934	-1.824391145	0.06809296	0.999978534
ENSMUSG00000036894.4_Rap2b	486.9918595	0.196966689	0.107972194	-1.824235321	0.068116504	0.999978534
ENSMUSG00000030607.8_Acan	85.7544475	0.803462381	0.440456405	-1.824158694	0.068128084	0.999978534
ENSMUSG00000018567.15_Gabarap	1152.038758	0.170891734	0.093688017	-1.82405113	0.068144343	0.999978534
ENSMUSG00000067038.7_Rps12-ps3	7.49301412	-0.915868375	0.502159565	1.823859266	0.068173351	0.999978534
ENSMUSG00000114135.2_Gm7252	2.719486744	1.530222123	0.839504445	-1.82276834	0.068338485	0.999978534
ENSMUSG00000107788.2_Gm6266	12.84204988	-0.801342726	0.439738864	1.822314998	0.068407204	0.999978534
ENSMUSG00000027833.17_Shox2	2.22231927	-2.203005892	1.209134165	1.821969766	0.068459573	0.999978534
ENSMUSG00000025002.6_Cyp2c55	2.186198401	2.109837271	1.15821085	-1.82163487	0.068510406	0.999978534
ENSMUSG00000071207.5_Gm8587	2.539856004	-1.746102644	0.959030821	1.820695025	0.068653229	0.999978534
ENSMUSG00000029554.16_Mad1l1	158.6285835	-0.21113615	0.115974131	1.820545221	0.068676016	0.999978534
ENSMUSG00000083520.2_Gm6418	3.880888865	1.266086554	0.695498525	-1.820401494	0.068697885	0.999978534
ENSMUSG00000110091.2_Gm39115	3.311919796	1.831667954	1.006328307	-1.82014949	0.068736243	0.999978534
ENSMUSG00000070343.4_Gm10288	2.266967326	1.871581123	1.028307429	-1.820059906	0.068749883	0.999978534
TE_ Eulor1:DNA:DNA	112.1308922	0.277221061	0.152356062	-1.819560425	0.068825973	0.999978534
ENSMUSG00000114891.2_Gm47272	24.86702522	0.507603764	0.279017198	-1.819256188	0.068872354	0.999978534
ENSMUSG00000118138.2_Gm50322	18.8202673	-0.819315319	0.450407402	1.819053851	0.068903215	0.999978534
ENSMUSG00000105703.3_Gm43305	59.37772667	0.763478842	0.4197241	-1.819001679	0.068911174	0.999978534
ENSMUSG00000040717.7_Il17rd	133.1030916	0.259299237	0.142574316	-1.818695284	0.068957932	0.999978534
ENSMUSG00000031538.7_Plat	390.9700523	0.32383677	0.178122108	-1.818060504	0.069054886	0.999978534
ENSMUSG00000092870.3_Mir3061	4.541832806	-1.122318625	0.617486323	1.817560297	0.069131364	0.999978534
ENSMUSG00000090078.3_Gm16147	21.31874411	-0.709122207	0.390157145	1.817529722	0.069136041	0.999978534
ENSMUSG00000090208.2_Gm15851	15.37108368	0.608055113	0.334714182	-1.816639826	0.069272281	0.999978534
ENSMUSG00000120752.1	2.822857273	-1.667359615	0.917828722	1.816634821	0.069273048	0.999978534
ENSMUSG00000025154.16_Arhgap19	33.10189696	0.495838215	0.273086702	-1.815680558	0.069419388	0.999978534
ENSMUSG00000002831.15_Plin4	384.1337666	0.643665159	0.354613186	-1.815119078	0.069505612	0.999978534
ENSMUSG00000079105.5_C7	29.34749871	-0.605453502	0.333619196	1.81480415	0.069554012	0.999978534
ENSMUSG00000103482.2_Gm37999	42.21148059	0.39063248	0.21530641	-1.814309573	0.069630079	0.999978534
ENSMUSG00000037679.10_Inf2	1581.114939	-0.468824337	0.258439537	1.814058105	0.069668781	0.999978534
ENSMUSG00000022288.2_4930447A16Rik	85.31875626	-0.346269369	0.190922615	1.813663454	0.069729555	0.999978534
ENSMUSG00000040451.19_Sgms1	562.3772691	0.184924903	0.101986016	-1.813237831	0.069795147	0.999978534
ENSMUSG00000030636.16_1700010L04Rik	4.286361113	-1.290672658	0.712114711	1.812450493	0.069916617	0.999978534
ENSMUSG00000084081.4_Gm12057	4.080158715	-1.344636641	0.742503201	1.810950633	0.070148494	0.999978534
ENSMUSG00000103419.2_Gm29808	16.27548835	-0.590850873	0.326448206	1.809937571	0.070305469	0.999978534
ENSMUSG00000116021.2_Gm49474	51.02022284	0.432545131	0.239134323	-1.808795683	0.070482751	0.999978534
ENSMUSG00000106619.2_Gm9353	5.017786303	-1.082781361	0.598679485	1.808616109	0.070510664	0.999978534
ENSMUSG00000028023.17_Pitx2	1.999337902	-3.185207436	1.762262527	1.807453423	0.070691611	0.999978534
ENSMUSG00000019848.15_Popdc3	3.79588848	-1.385406867	0.766520337	1.807397403	0.070700339	0.999978534
ENSMUSG00000117848.3_Gm35867	12.13479136	-0.754185843	0.417698129	1.805576299	0.070984548	0.999978534
ENSMUSG00000046942.18_Mageb16	2.893829764	-2.025172351	1.121842704	1.805219523	0.071040337	0.999978534
ENSMUSG00000063146.12_Clip2	1814.390206	-0.180304236	0.099921501	1.804458845	0.071159405	0.999978534
ENSMUSG00000019897.9_Ccdc59	189.8093327	0.254352596	0.141006845	-1.803831551	0.071257718	0.999978534
ENSMUSG00000000301.17_Pemt	22.7760118	-0.49808875	0.276234442	1.803137746	0.071366584	0.999978534
ENSMUSG00000050321.4_Neto1	1683.957215	-0.230107691	0.127626434	1.802978305	0.071391622	0.999978534
ENSMUSG00000082646.2_Gm12732	4.066332153	-1.181834057	0.656273904	1.800824395	0.071730563	0.999978534
ENSMUSG00000026643.17_Nmt2	1263.582375	-0.225860575	0.125434881	1.800620166	0.071762768	0.999978534
ENSMUSG00000081619.2_Gm13351	37.26782849	0.509696289	0.283184694	-1.799872312	0.071880803	0.999978534
ENSMUSG00000029633.10_Gm5578	8.149258226	1.058422285	0.588060994	-1.799851198	0.071884137	0.999978534
ENSMUSG00000067996.6_Bpifb9b	12.06501785	0.753998082	0.419051468	-1.799297081	0.0719717	0.999978534
ENSMUSG00000105704.2_Gm43055	46.46127873	0.358419994	0.199260704	-1.798749015	0.072058392	0.999978534
ENSMUSG00000009551.3_6330409D20Rik	27.53301781	-0.489605218	0.272208214	1.798642339	0.072075275	0.999978534
ENSMUSG00000106568.2_Gm42814	1.946878341	2.415794448	1.343378384	-1.798297842	0.072129822	0.999978534
ENSMUSG00000115151.2_Gm19276	1.6718089	-2.279440538	1.267602715	1.798229454	0.072140654	0.999978534
ENSMUSG00000069920.11_B3gnt9	72.43513486	-0.299449078	0.166532321	1.798143908	0.072154206	0.999978534
ENSMUSG00000106446.2_Gm42970	101.5577506	-0.2612457	0.145361823	1.797209857	0.07230231	0.999978534
ENSMUSG00000034258.5_Flvcr2	40.51763956	-0.41319612	0.229973628	1.796710879	0.072381531	0.999978534
ENSMUSG00000030047.15_Arhgap25	260.0380877	-0.44830612	0.249630705	1.795877314	0.072514031	0.999978534
ENSMUSG00000036902.12_Neto2	744.3899292	-0.239237564	0.133264958	1.795202343	0.072621467	0.999978534
ENSMUSG00000028036.7_Ptgfr	3.758219768	1.24408331	0.693012609	-1.795181347	0.072624811	0.999978534
ENSMUSG00000108644.2_Gm44920	1.704440157	-2.262694661	1.26101248	1.794347556	0.072757712	0.999978534
ENSMUSG00000114771.2_Gm49064	47.09634367	0.401946416	0.224081887	-1.793747912	0.072853414	0.999978534
ENSMUSG00000092805.4_Gm26461	621.063588	-0.315604165	0.175992071	1.793286275	0.072927161	0.999978534
ENSMUSG00000113472.2_Gm47602	43.43773543	-0.477080561	0.266079551	1.792999723	0.072972968	0.999978534
ENSMUSG00000111077.2_Gm48743	40.8399019	-0.396725899	0.2213906	1.791972649	0.073137347	0.999978534
ENSMUSG00000020622.18_Nt5c1b	1.416801225	3.220636098	1.797269191	-1.79196089	0.073139231	0.999978534
ENSMUSG00000022754.7_Tmem45a	7.100623668	1.119273278	0.624802322	-1.791403837	0.073228514	0.999978534
ENSMUSG00000094685.3_Gm5900	4.650272531	1.225671205	0.684287894	-1.79116307	0.073267131	0.999978534
ENSMUSG00000018347.17_Zkscan6	116.9647473	0.244001383	0.136230259	-1.791095348	0.073277996	0.999978534
ENSMUSG00000105130.2_Gm43825	3.029810052	1.597678251	0.892314957	-1.790486911	0.07337567	0.999978534
ENSMUSG00000063600.15_Egfem1	197.358554	0.377453905	0.210883828	-1.78986653	0.073475371	0.999978534
ENSMUSG00000114184.2_Gm7143	30.15298096	-0.473419947	0.264602339	1.789175216	0.073586602	0.999978534
ENSMUSG00000022847.16_Thpo	135.9563486	0.28829978	0.161162452	-1.788876848	0.073634651	0.999978534
ENSMUSG00002076258.1_U4	3.245235562	1.322019174	0.739032136	-1.788852081	0.073638641	0.999978534
ENSMUSG00000034579.18_Pla2g3	115.7021873	0.346051225	0.19347501	-1.788609418	0.07367774	0.999978534
ENSMUSG00000044430.12_Klk12	2.033114133	-1.729788999	0.967257232	1.788344344	0.07372047	0.999978534
ENSMUSG00000067063.2_Mif-ps9	4.15411747	1.128310066	0.631260592	-1.787391896	0.073874171	0.999978534
ENSMUSG00000107878.2_Gm44106	2.871763493	1.76779255	0.989122944	-1.787232376	0.073899939	0.999978534
ENSMUSG00000081677.2_Mdk-ps1	8.107797053	0.801888374	0.448677366	-1.787227161	0.073900781	0.999978534
ENSMUSG00000096753.8_Fam181a	8.697687024	-0.952162368	0.533306264	1.785395056	0.07419726	0.999978534
ENSMUSG00000103509.2_Gm38372	153.946619	0.288107876	0.161408363	-1.784962501	0.0742674	0.999978534
ENSMUSG00000045394.10_Epcam	4.771418377	-2.529690036	1.417332117	1.784825169	0.074289679	0.999978534
ENSMUSG00000112273.2_Gm29783	9.832732759	0.799747357	0.448204612	-1.784335401	0.074369181	0.999978534
ENSMUSG00000115826.2_Gm49034	6.597471835	1.023268295	0.573570243	-1.784033094	0.074418288	0.999978534
ENSMUSG00002075135.1_5S_rRNA	5.89941295	-0.983732971	0.551443781	1.783922506	0.074436258	0.999978534
ENSMUSG00000098397.3_Mir7669	17.77305013	0.658170466	0.368974493	-1.783783102	0.074458916	0.999978534
ENSMUSG00000042962.6_Gm5436	5.673663194	-0.987570559	0.553821258	1.783193666	0.074554783	0.999978534
ENSMUSG00000092246.3_Gm20493	11.15319861	-0.722115773	0.404998682	1.783007709	0.074585048	0.999978534
ENSMUSG00000019577.7_Pdk4	102.4345683	0.544933881	0.305942659	-1.781163448	0.074885753	0.999978534
ENSMUSG00000091050.3_9330020H09Rik	77.0817635	0.271970708	0.15271303	-1.780926663	0.074924432	0.999978534
ENSMUSG00000028188.14_Spata1	48.01158089	-0.393942026	0.221239303	1.780615021	0.074975364	0.999978534
ENSMUSG00000103748.2_Gm38243	100.7622631	0.37629723	0.211395324	-1.780064112	0.075065469	0.999978534
TE_ GSAT_MM:Satellite:Satellite	3539.331446	1.081872322	0.607821075	-1.779919071	0.075089206	0.999978534
ENSMUSG00000103776.2_2900035J10Rik	13.81892703	0.871047874	0.490127721	-1.777185489	0.075537726	0.999978534
ENSMUSG00000032401.16_Lctl	3.835891106	-1.215161775	0.683944225	1.776697179	0.075618077	0.999978534
ENSMUSG00000106973.2_Gm43415	12.54165511	-0.728715272	0.410335083	1.775902921	0.075748919	0.999978534
ENSMUSG00000120707.1_Gm30092	8.654038221	-0.857686252	0.483001355	1.775742953	0.075775294	0.999978534
ENSMUSG00000113741.2_Gm48236	17.32898133	0.539223837	0.303964844	-1.773967774	0.076068481	0.999978534
ENSMUSG00000045969.9_Ing1	223.1020303	0.195927652	0.110478305	-1.773449108	0.076154318	0.999978534
ENSMUSG00000036721.15_Zscan12	47.64249367	0.411101091	0.231853627	-1.773106148	0.076211119	0.999978534
ENSMUSG00000028826.15_Maco1	779.6590344	0.175396143	0.098922568	-1.773064999	0.076217937	0.999978534
ENSMUSG00000042694.18_Stn1	167.390501	0.260321749	0.14684366	-1.772781671	0.076264892	0.999978534
ENSMUSG00000090033.2_Gm16243	10.68512324	-0.754570791	0.425860722	1.771872238	0.076415768	0.999978534
ENSMUSG00000062372.14_Otof	334.8830703	0.710016738	0.400728456	-1.77181512	0.076425252	0.999978534
ENSMUSG00000074501.7_Gm5612	2.126838677	-2.16971684	1.224718855	1.771604014	0.076460313	0.999978534
ENSMUSG00002076760.1_5S_rRNA	3.089505798	1.509406416	0.852235134	-1.771114984	0.076541583	0.999978534
ENSMUSG00000102868.2_Gm37633	86.58481799	-0.399685956	0.225680564	1.771025155	0.076556519	0.999978534
ENSMUSG00000047854.6_Stx19	38.59797566	0.379369153	0.214214843	-1.770975101	0.076564842	0.999978534
ENSMUSG00000110163.2_Gm45389	1.263635738	-3.151435127	1.779610053	1.770857116	0.076584465	0.999978534
ENSMUSG00000087386.2_Gm15637	6.479731597	0.900808187	0.508748153	-1.770636771	0.076621123	0.999978534
ENSMUSG00000113247.2_Gm30155	2.803114257	-1.651504465	0.933082962	1.769943865	0.076736492	0.999978534
ENSMUSG00000118131.2_Gm50167	3.089226843	-1.38649077	0.783495529	1.769621802	0.076790165	0.999978534
ENSMUSG00000031241.18_Tbx22	6.05004879	1.422602782	0.804313515	-1.768716744	0.076941157	0.999978534
ENSMUSG00000110317.2_Gm45250	62.96352365	0.406350092	0.229790965	-1.768346688	0.077002963	0.999978534
ENSMUSG00000032688.10_Malt1	145.2964182	-0.345221801	0.195238806	1.768202787	0.077027008	0.999978534
ENSMUSG00000053094.16_Tmem248	612.7148016	0.122986513	0.069594099	-1.767197432	0.07719517	0.999978534
ENSMUSG00000082823.4_Gm15828	24.71579916	-0.679217974	0.384351386	1.767179718	0.077198135	0.999978534
ENSMUSG00000117896.2_AA387883	36.27833441	0.404294484	0.228871846	-1.76646665	0.077317592	0.999978534
ENSMUSG00000024190.8_Dusp1	432.8073064	0.53249368	0.301567358	-1.765753707	0.077437178	0.999978534
ENSMUSG00000020642.14_Rnf144a	492.0940452	0.183731704	0.104069314	-1.765474336	0.07748408	0.999978534
TE_ L5:RTE-X:LINE	130.0075904	0.232863414	0.131932273	-1.765022371	0.077560006	0.999978534
ENSMUSG00000028040.8_Efna4	3.196490153	2.011914392	1.139992246	-1.76484919	0.077589115	0.999978534
ENSMUSG00000121229.1	1.807358019	-2.440412351	1.383064967	1.764495819	0.077648539	0.999978534
ENSMUSG00000110661.2_Gm31805	4.404622962	1.178755942	0.668051322	-1.764469142	0.077653026	0.999978534
ENSMUSG00000026841.8_Fibcd1	81.92859909	-0.702968247	0.398530603	1.763900293	0.077748768	0.999978534
TE_ MER136:Merlin:DNA	8.161669723	0.803751742	0.455702987	-1.763762287	0.077772009	0.999978534
ENSMUSG00000105311.2_Gm44574	4.35875542	-1.040302597	0.589845559	1.763686412	0.07778479	0.999978534
ENSMUSG00000087094.2_Gm13093	4.17129554	-1.234436729	0.699927953	1.763662564	0.077788807	0.999978534
ENSMUSG00000028259.14_Fhl5	2.122937924	1.667693214	0.945669981	-1.763504444	0.077815448	0.999978534
ENSMUSG00000089371.3_Mir1938	2.466223307	1.940884638	1.100812297	-1.763138587	0.077877119	0.999978534
ENSMUSG00000083609.2_Gm16007	4.139513664	-1.190579139	0.675482296	1.762561573	0.077974463	0.999978534
ENSMUSG00000071322.13_Tcp10a	2.498113008	-2.389633794	1.355805739	1.762519309	0.077981597	0.999978534
ENSMUSG00000110679.2_Rpl10-ps5	8.627583937	0.795732779	0.451508245	-1.762388144	0.07800374	0.999978534
ENSMUSG00000029917.16_Qrfprl	2.292899941	-2.322985435	1.318245915	1.762179127	0.078039038	0.999978534
ENSMUSG00000114963.2_Gm29010	1.37447382	-3.265250595	1.853558805	1.761611548	0.078134952	0.999978534
ENSMUSG00000002205.17_Vrk3	291.1675869	0.226030821	0.128365306	-1.760840429	0.078265415	0.999978534
ENSMUSG00000104851.2_E030026E10Rik	75.65419698	0.563969869	0.32043925	-1.759989982	0.078409505	0.999978534
ENSMUSG00000118342.2_Gm50255	1.751356401	-2.314334283	1.315108977	1.759804186	0.078441013	0.999978534
ENSMUSG00000107515.2_Gm43886	3.979238312	1.187788201	0.675404837	-1.758631471	0.078640124	0.999978534
ENSMUSG00000049882.11_Vcpkmt	107.8688135	-0.347206838	0.197433179	1.758604304	0.078644741	0.999978534
ENSMUSG00000105053.2_Gm43064	67.96562614	0.282878507	0.16089329	-1.758174671	0.078717794	0.999978534
ENSMUSG00000020393.17_Kremen1	365.7469318	-0.158028056	0.08988308	1.758151328	0.078721764	0.999978534
ENSMUSG00000035958.4_Tdp2	98.54240414	-0.260221347	0.148082802	1.757269197	0.078871936	0.999978534
ENSMUSG00000110982.2_Gm48565	8.448479127	-0.852718308	0.485264549	1.75722358	0.078879708	0.999978534
TE_ RLTR10B2:ERVK:LTR	923.9780399	-0.113890307	0.064854597	1.756086877	0.079073575	0.999978534
ENSMUSG00000106380.2_Gm3519	15.34618351	-0.722795059	0.411676753	1.755734455	0.079133761	0.999978534
ENSMUSG00000043085.15_Tmem82	15.1849678	0.688730508	0.392321365	-1.755526387	0.079169311	0.999978534
ENSMUSG00000118161.2_Rps2-ps8	1.805549912	-3.698512827	2.10748958	1.754937658	0.079269972	0.999978534
ENSMUSG00000113336.2_Gm16497	3.3544181	-1.321955584	0.753304298	1.754875935	0.079280531	0.999978534
ENSMUSG00000006369.15_Fbln1	158.072885	0.416826108	0.237613786	-1.75421685	0.079393357	0.999978534
ENSMUSG00000108286.2_Gm44224	3.094628654	1.496352004	0.85301999	-1.754181639	0.079399388	0.999978534
ENSMUSG00000043541.17_Casc1	39.86218587	0.468142269	0.266873869	-1.754170504	0.079401296	0.999978534
ENSMUSG00000064346.1_mt-Tw	50.99968119	0.335823278	0.191477443	-1.753852952	0.079455707	0.999978534
ENSMUSG00000108461.3_AV356131	12.55439539	0.752551663	0.429174184	-1.753487725	0.079518325	0.999978534
ENSMUSG00000031492.14_Chrnb3	18.43496297	-0.970886473	0.553963573	1.752617899	0.079667617	0.999978534
ENSMUSG00000077515.3_Gm25878	2.514964765	1.727757799	0.986376536	-1.751620945	0.079839009	0.999978534
ENSMUSG00000107779.2_Gm43874	59.68849811	0.346198766	0.197664588	-1.751445561	0.079869191	0.999978534
ENSMUSG00000022827.15_Rabl3	80.12005734	0.324399068	0.185230474	-1.751326659	0.079889658	0.999978534
ENSMUSG00000080198.3_Rpl10a-ps4	17.93453143	0.619792309	0.353921685	-1.75121315	0.079909201	0.999978534
ENSMUSG00000098480.3_Mir6387	2.500361116	-1.755162477	1.002823527	1.750220682	0.080080241	0.999978534
ENSMUSG00000024598.10_Fbn2	107.2380996	-0.277551858	0.15864027	1.749567476	0.080192976	0.999978534
TE_ MARE6:L1-Tx1:LINE	22.43815086	0.465940785	0.266369008	-1.749230469	0.080251189	0.999978534
ENSMUSG00000117778.2_Gm50384	98.11605413	-0.294357117	0.168286988	1.749137709	0.080267218	0.999978534
ENSMUSG00000056313.6_Tcim	5.109500916	1.16839946	0.667997617	-1.749107227	0.080272486	0.999978534
ENSMUSG00000108196.2_Gm36328	7.92716925	1.215299553	0.694850901	-1.749007667	0.080289694	0.999978534
ENSMUSG00000041126.17_H2az2	152.5247558	0.223466497	0.127778408	-1.748859607	0.08031529	0.999978534
ENSMUSG00000083222.2_Gm12427	2.593870465	1.603996528	0.917339821	-1.74853036	0.080372233	0.999978534
ENSMUSG00000031189.13_Aff2	445.574037	-0.21327945	0.122026639	1.74781057	0.080496834	0.999978534
ENSMUSG00000107477.2_Gm44366	2.065451038	2.046006629	1.171933313	-1.745838783	0.08083897	0.999978534
ENSMUSG00000026727.11_Rsu1	272.9492993	0.178294466	0.102189821	-1.744738025	0.081030481	0.999978534
TE_ RLTR19B:ERVK:LTR	202.6597816	-0.222876348	0.127759048	1.744505387	0.081071003	0.999978534
ENSMUSG00000116571.2_Gm49741	10.67153614	0.784872986	0.450096966	-1.743786439	0.081196336	0.999978534
ENSMUSG00000062944.5_9130023H24Rik	60.18869319	0.472305326	0.270905953	-1.743429115	0.081258686	0.999978534
ENSMUSG00000079495.3_Nat8f6	6.344592446	1.15420108	0.662208438	-1.742957372	0.081341061	0.999978534
ENSMUSG00000049336.17_Tenm2	3145.640832	0.376357988	0.215987492	-1.742498994	0.081421167	0.999978534
ENSMUSG00000045915.16_Ccdc42	4.095905254	-1.340188289	0.769585638	1.741441398	0.081606237	0.999978534
ENSMUSG00000097134.3_1110002J07Rik	12.97667584	-0.662279172	0.380412911	1.7409482	0.081692659	0.999978534
ENSMUSG00000073759.7_4933407E24Rik	18.29280393	0.626416773	0.359841841	-1.740811383	0.081716646	0.999978534
ENSMUSG00000056204.9_Pgpep1	119.7920955	0.286484028	0.164577212	-1.740727195	0.081731409	0.999978534
ENSMUSG00000111533.2_Gm39458	1.418641355	-2.609376368	1.499352534	1.74033545	0.081800133	0.999978534
ENSMUSG00000106199.3_Mir3967	3.069492231	1.593929824	0.915913331	-1.740262719	0.081812897	0.999978534
ENSMUSG00000030068.5_Gm20696	246.6782528	-0.171426796	0.098513513	1.740134833	0.081835345	0.999978534
ENSMUSG00000037469.12_Acp7	11.4149509	-1.358137707	0.780683432	1.739677891	0.081915594	0.999978534
ENSMUSG00000117025.2_Gm49950	8.768027119	0.880018102	0.505984749	-1.73921863	0.081996314	0.999978534
ENSMUSG00000098539.3_Mir133c	2.476937851	-1.702441427	0.978966122	1.739019756	0.082031288	0.999978534
ENSMUSG00000103186.2_Gm37088	18.0982953	0.670312049	0.385498241	-1.738819995	0.08206643	0.999978534
ENSMUSG00000030539.14_Sema4b	409.8881446	0.294887722	0.169621024	-1.738509265	0.082121119	0.999978534
TE_ Charlie11:hAT-Charlie:DNA	60.14596826	0.330535971	0.190148998	-1.738299825	0.082157997	0.999978534
ENSMUSG00000068874.14_Selenbp1	78.23991209	0.484601142	0.278814829	-1.738075209	0.082197563	0.999978534
ENSMUSG00000120674.1	1.426033223	-2.645001116	1.522057845	1.737779628	0.082249652	0.999978534
ENSMUSG00002076866.1	31.45491214	0.475218277	0.273490832	-1.737602223	0.082280928	0.999978534
ENSMUSG00000029122.12_Evc	89.32639481	0.431656321	0.24843791	-1.737481697	0.082302182	0.999978534
ENSMUSG00000041112.18_Elmo1	1774.694601	0.301141502	0.17332334	-1.737454988	0.082306892	0.999978534
ENSMUSG00000093508.3_Mir5709	2.125546278	-1.781946354	1.025855879	1.737033818	0.082381202	0.999978534
ENSMUSG00000043144.7_Aqp6	2.646955916	1.790986356	1.031325601	-1.736586732	0.082460143	0.999978534
ENSMUSG00000104592.2_Gm42721	3.744365975	1.338115421	0.770901912	-1.735779093	0.082602902	0.999978534
ENSMUSG00000082826.2_Mif-ps3	9.291472038	-0.753885524	0.434447104	1.735275749	0.082691975	0.999978534
ENSMUSG00000044471.14_Lncpint	1308.460177	0.191737609	0.110500752	-1.735170179	0.082710667	0.999978534
ENSMUSG00000103025.2_Gm37686	53.76624494	-0.471924013	0.272006829	1.734971195	0.082745907	0.999978534
ENSMUSG00000058900.6_Rsl1	46.18710677	0.469131262	0.270424089	-1.734798347	0.082776529	0.999978534
ENSMUSG00000040918.13_Slc19a2	200.7900501	0.200723866	0.115728689	-1.734434799	0.082840965	0.999978534
ENSMUSG00000022439.10_Parvg	47.28931307	-0.419844594	0.242160348	1.733746246	0.082963117	0.999978534
ENSMUSG00000031482.10_Slc25a15	75.5884471	-0.310686412	0.179207958	1.733664145	0.082977692	0.999978534
ENSMUSG00000043067.16_Dpy19l1	1187.126707	-0.227471399	0.131214941	1.73357849	0.0829929	0.999978534
ENSMUSG00000022807.10_Osbpl11	313.4025402	0.208398607	0.120214109	-1.733561968	0.082995833	0.999978534
ENSMUSG00000109608.2_Gm45597	39.32935494	0.404047609	0.233199436	-1.732626873	0.08316201	0.999978534
ENSMUSG00000030538.16_Cib1	85.27427648	0.327953812	0.189313512	-1.732331775	0.083214508	0.999978534
ENSMUSG00000015468.15_Notch4	211.8817959	0.315711526	0.182266481	-1.732142549	0.083248185	0.999978534
ENSMUSG00000081712.2_Gm12096	11.72974833	-0.682707069	0.394152354	1.732089285	0.083257667	0.999978534
ENSMUSG00000113514.2_Gm18960	12.55090092	0.747255068	0.431421311	-1.732077321	0.083259797	0.999978534
ENSMUSG00000027160.17_Ccdc34	109.7752308	0.308435123	0.178100851	-1.73180039	0.083309109	0.999978534
ENSMUSG00000026450.15_Chit1	3.225654604	-1.665801929	0.962316718	1.73103293	0.083445891	0.999978534
ENSMUSG00000040055.10_Gjb6	312.4758145	0.477942645	0.276104235	-1.731022505	0.083447751	0.999978534
ENSMUSG00000020424.4_Castor1	17.20351675	0.645679343	0.373018336	-1.730958723	0.083459127	0.999978534
ENSMUSG00000026977.18_Marchf7	588.4176039	0.160963229	0.09301126	-1.730577874	0.083527081	0.999978534
ENSMUSG00000086352.2_4930401G09Rik	2.949244966	-1.525137187	0.881541216	1.730080409	0.08361591	0.999978534
ENSMUSG00000057899.8_Adgrf2	31.99592157	-0.445154312	0.257304437	1.730068543	0.08361803	0.999978534
ENSMUSG00000112070.2_Gm47809	1.311084711	2.442597439	1.411865769	-1.730049338	0.083621461	0.999978534
ENSMUSG00000114842.2_Gm47797	4.311046565	-1.174553439	0.678952036	1.729950537	0.083639113	0.999978534
ENSMUSG00000037788.15_Vopp1	955.6695114	0.181715392	0.105054889	-1.729718559	0.083680571	0.999978534
ENSMUSG00000027845.16_Dclre1b	75.51215058	0.303926361	0.175711031	-1.72969426	0.083684915	0.999978534
ENSMUSG00000114419.2_5430414B19Rik	13.60063988	0.699425293	0.404554314	-1.728878593	0.083830826	0.999978534
ENSMUSG00000115194.2_Gm48909	3.712189682	-1.501296337	0.868556275	1.728496335	0.083899278	0.999978534
ENSMUSG00000085818.8_Gm13267	3.71858642	-1.374620069	0.796083092	1.726729387	0.084216275	0.999978534
ENSMUSG00000115688.2_Gm49209	35.90037191	0.387600705	0.224486321	-1.726611681	0.084237427	0.999978534
ENSMUSG00002076851.1	3.583245035	1.165540295	0.675316001	-1.725918375	0.084362098	0.999978534
ENSMUSG00000075297.11_H60b	15.55195714	-0.90216371	0.522785972	1.725684616	0.084404167	0.999978534
ENSMUSG00000047171.9_Helt	3.575815503	-1.471880994	0.853074528	1.725383828	0.084458324	0.999978534
ENSMUSG00002076379.1_5S_rRNA	5.150977081	1.495117124	0.866615454	-1.72523709	0.084484754	0.999978534
ENSMUSG00000097140.2_Gm26779	22.85467124	-0.621514923	0.360322323	1.72488598	0.084548023	0.999978534
ENSMUSG00000028736.14_Pax7	6.009652869	-2.538201832	1.471805011	1.72455034	0.084608539	0.999978534
ENSMUSG00000085265.2_Nell1os	17.56714925	-0.561756256	0.325773727	1.724375571	0.084640065	0.999978534
ENSMUSG00002075070.1_7SK	3.320088744	1.38235989	0.802550346	-1.722458781	0.084986443	0.999978534
ENSMUSG00002076208.1_7SK	5.99524698	-0.89012683	0.516810544	1.722346496	0.08500677	0.999978534
ENSMUSG00000087058.2_Gm12301	6.840473702	-1.069024448	0.620895123	1.721747214	0.08511532	0.999978534
ENSMUSG00000027355.16_Tmco5	15.88395567	0.625859342	0.363518529	-1.721671089	0.085129117	0.999978534
ENSMUSG00000110542.2_Gm39139	2.287959979	2.226562984	1.293374347	-1.721514725	0.085157462	0.999978534
ENSMUSG00000031736.13_Crnde	4.863444395	-1.073862645	0.623792977	1.721504865	0.08515925	0.999978534
ENSMUSG00000097266.2_Gm26802	1.821756018	-3.042594103	1.767530923	1.721380975	0.085181714	0.999978534
ENSMUSG00000114418.2_Gm18883	2.801005827	-1.70295081	0.989402354	1.721191387	0.0852161	0.999978534
ENSMUSG00000035238.5_Kcnk15	3.033279008	-1.571265893	0.912909613	1.721162611	0.08522132	0.999978534
ENSMUSG00000009545.15_Kcnq1	34.66238262	-0.459140975	0.266811675	1.720842893	0.085279337	0.999978534
ENSMUSG00000028645.12_Slc2a1	1220.276143	0.289933597	0.168492188	-1.720753944	0.085295483	0.999978534
ENSMUSG00000112449.2_Srp54b	88.94486878	0.463840882	0.269601987	-1.720465367	0.085347884	0.999978534
ENSMUSG00000104091.2_Gm37317	2.620891774	1.453493366	0.84501333	-1.720083357	0.085417291	0.999978534
ENSMUSG00000117619.2_Gm50079	1.940170374	-2.025274664	1.177474591	1.720015599	0.085429606	0.999978534
ENSMUSG00000117622.2_Gm20026	6.543504528	-0.892643608	0.519064774	1.719715249	0.085484215	0.999978534
ENSMUSG00000104052.2_Gm38125	28.34055418	0.52827015	0.30720352	-1.719609688	0.085503414	0.999978534
ENSMUSG00000107643.2_Gm43885	65.89411692	-0.322104896	0.187326815	1.719480983	0.085526827	0.999978534
ENSMUSG00000103002.2_Gm38075	7.496321527	-1.045652158	0.608122991	1.719474798	0.085527953	0.999978534
ENSMUSG00000094219.2_Calhm3	3.031600554	1.525169595	0.887021887	-1.719427239	0.085536606	0.999978534
ENSMUSG00002074982.1_U6	5.666186378	-0.981896576	0.571122734	1.71923917	0.085570831	0.999978534
ENSMUSG00000000402.3_Egfl6	6.252260206	1.043827646	0.607234324	-1.718986566	0.085616818	0.999978534
ENSMUSG00000118133.2_Gm6978	4.537810921	1.142033994	0.664497301	-1.71864354	0.085679298	0.999978534
ENSMUSG00000114888.2_Gm49616	2.89094144	-1.981969982	1.153814478	1.717754474	0.085841409	0.999978534
ENSMUSG00000005057.14_Sh2b2	134.5714549	0.275735442	0.160537947	-1.717571744	0.085874758	0.999978534
ENSMUSG00000024184.16_Pdia2	12.17008139	-0.654963152	0.38158267	1.716438409	0.086081832	0.999978534
ENSMUSG00000055560.9_Zfp459	15.82794928	0.94054646	0.548240172	-1.715573772	0.086240082	0.999978534
ENSMUSG00000104365.2_4930470B04Rik	74.22041275	0.380431934	0.221847212	-1.714837571	0.086375011	0.999978534
ENSMUSG00000038550.11_Ciart	95.02591663	0.369159765	0.215274459	-1.714833082	0.086375834	0.999978534
ENSMUSG00000037885.19_Stk35	661.0482973	0.155784938	0.090849157	-1.714764804	0.086388357	0.999978534
ENSMUSG00000098247.3_Mir7220	38.5336883	0.403591859	0.23538714	-1.714587544	0.086420874	0.999978534
ENSMUSG00000115570.2_Gm48986	19.78166997	-0.683350121	0.398995954	1.712674311	0.086772474	0.999978534
ENSMUSG00002076443.1	21.61604885	0.486540319	0.284100793	-1.712562343	0.086793086	0.999978534
ENSMUSG00000117653.2_Gm50009	28.45539296	-0.445690767	0.260256515	1.71250571	0.086803513	0.999978534
ENSMUSG00000114726.2_Gm48900	5.591857145	0.967668038	0.565062425	-1.712497584	0.086805009	0.999978534
ENSMUSG00000050052.13_Tdrp	107.1944712	0.273266634	0.159592247	-1.712280129	0.086845057	0.999978534
ENSMUSG00000070803.7_Cited4	100.0337886	0.551208339	0.322041954	-1.711604133	0.086969646	0.999978534
ENSMUSG00000051355.19_Commd1	147.3591324	0.193437931	0.113016241	-1.711594087	0.086971499	0.999978534
ENSMUSG00000062410.15_Hsd3b3	41.9111799	0.597196877	0.349146389	-1.710448383	0.087182991	0.999978534
ENSMUSG00000029456.13_Acad10	79.55547465	-0.330171562	0.193061037	1.710192622	0.087230259	0.999978534
ENSMUSG00002075262.1	3.373461241	-1.150502269	0.672913138	1.7097337	0.087315128	0.999978534
ENSMUSG00000064833.3_Gm25926	4.020515539	1.208367692	0.706961766	-1.709240515	0.087406407	0.999978534
ENSMUSG00000042828.13_Trim72	9.836207253	-1.413930042	0.827508223	1.70865981	0.087513983	0.999978534
ENSMUSG00000080878.2_Btf3-ps14	4.412164087	1.218890189	0.713375977	-1.708622422	0.087520912	0.999978534
ENSMUSG00000000889.9_Dbh	4.203766686	-1.232659599	0.721445646	1.708596629	0.087525694	0.999978534
ENSMUSG00000107796.2_Gm44068	26.54556772	-0.481720314	0.282005453	1.708195032	0.08760016	0.999978534
ENSMUSG00000055691.6_Gja6	52.46755542	-0.380955829	0.223021765	1.708155387	0.087607514	0.999978534
ENSMUSG00000075015.4_Gm10801	118.5710563	1.630930834	0.954858689	-1.708033714	0.087630087	0.999978534
ENSMUSG00000113109.2_Gm7712	7.577632662	1.078522273	0.631535132	-1.707778742	0.087677405	0.999978534
ENSMUSG00000087302.2_Sox5os1	52.71495022	-0.42598945	0.24966117	1.706270344	0.087957757	0.999978534
ENSMUSG00000051978.10_Erich1	42.07484789	-0.401529909	0.235335354	1.706203093	0.087970273	0.999978534
ENSMUSG00000086098.2_Gm14291	11.65431887	-0.882625572	0.517625657	1.705142626	0.088167827	0.999978534
ENSMUSG00000105510.2_Gm43815	13.41544408	-0.704899619	0.413441542	1.704955953	0.08820264	0.999978534
ENSMUSG00000057058.17_Skap1	22.04093121	-0.475026497	0.278945422	1.702937062	0.088579847	0.999978534
ENSMUSG00000028076.13_Cd1d1	10.47932109	-1.051873312	0.617896801	1.702344648	0.08869078	0.999978534
ENSMUSG00002075524.1	19.44389889	-2.390284335	1.405095441	1.701154431	0.088913992	0.999978534
ENSMUSG00000048347.6_Pcdhb18	168.8884353	-0.309028689	0.181664803	1.701092803	0.088925562	0.999978534
ENSMUSG00000099560.2_Mrgprx3-ps	1.165326352	3.62805565	2.133356376	-1.700632717	0.089011977	0.999978534
ENSMUSG00000106010.2_Gm42616	261.3407867	0.346223661	0.203585926	-1.700626699	0.089013107	0.999978534
ENSMUSG00000018012.12_Rac3	142.0163296	0.303450962	0.178512213	-1.699889083	0.089151791	0.999978534
ENSMUSG00000003341.10_Atp8b3	5.432765815	-1.053404202	0.619911246	1.69928229	0.089266008	0.999978534
ENSMUSG00000110751.2_C230053D17Rik	52.86155197	-0.346504748	0.203920498	1.699214899	0.0892787	0.999978534
ENSMUSG00002076276.1_U6	2.541223959	1.727842225	1.0169363	-1.699066328	0.089306687	0.999978534
ENSMUSG00000079915.3_Gm16073	6.103523595	-1.009309014	0.594112407	1.698851938	0.089347085	0.999978534
ENSMUSG00000121051.1	15.77875071	0.666552055	0.392476538	-1.698323314	0.089446757	0.999978534
ENSMUSG00000038260.11_Trpm4	359.5533272	-0.397822296	0.234329192	1.697706943	0.089563087	0.999978534
ENSMUSG00000105954.2_Gm42793	8.541207914	1.137309355	0.670459716	-1.696312736	0.08982667	0.999978534
ENSMUSG00000087059.8_Gm12339	4.941949924	1.230917227	0.725695499	-1.696189695	0.089849961	0.999978534
ENSMUSG00000080772.2_Gm12543	2.860169808	-1.412282627	0.8329896	1.695438488	0.08999227	0.999978534
ENSMUSG00000032415.15_Ube2cbp	37.53851155	0.401456591	0.236804881	-1.69530539	0.090017503	0.999978534
ENSMUSG00000053964.18_Lgals4	16.30493758	0.587026334	0.346279501	-1.695238479	0.09003019	0.999978534
ENSMUSG00000101007.2_Gm29541	1.947967939	1.924762893	1.135490885	-1.695093213	0.09005774	0.999978534
ENSMUSG00000106241.2_Gm43143	15.1567057	-0.706104347	0.416611002	1.69487686	0.090098783	0.999978534
ENSMUSG00000064722.3_Gm25857	1.501411145	2.079513609	1.227200736	-1.694517896	0.090166914	0.999978534
ENSMUSG00000032915.7_Adgre4	5.397943652	-1.661229424	0.980695162	1.693930478	0.090278495	0.999978534
ENSMUSG00000054457.7_9430021M05Rik	177.6991297	0.31309512	0.184919196	-1.693145579	0.09042776	0.999978534
ENSMUSG00002075676.1	548.5175007	-0.331363744	0.195717394	1.693072537	0.090441661	0.999978534
ENSMUSG00000114653.2_Gm18398	53.15516691	-0.51266703	0.3028035	1.693068379	0.090442452	0.999978534
ENSMUSG00000120864.1	2.634361894	1.412412367	0.834446281	-1.692634265	0.090525105	0.999978534
ENSMUSG00000082936.2_Gm16166	14.78503784	-0.750653126	0.44348325	1.692630165	0.090525886	0.999978534
ENSMUSG00000114496.2_Gm47601	2.870816043	1.716542057	1.014719257	-1.691642339	0.090714189	0.999978534
ENSMUSG00000058126.8_Tpm3-rs7	28.75092031	0.474332953	0.280569351	-1.690608584	0.090911584	0.999978534
ENSMUSG00000005892.5_Trh	20.66561246	-0.607397329	0.359313314	1.690439249	0.090943952	0.999978534
ENSMUSG00000090136.5_Gm10177	3.816229022	1.320659492	0.781255756	-1.690431694	0.090945396	0.999978534
ENSMUSG00000096201.2_Gm10715	2.263322239	3.28787879	1.946505474	-1.689118697	0.091196685	0.999978534
ENSMUSG00000108111.2_Gm45901	4.237076104	1.409552872	0.834520603	-1.689057006	0.091208506	0.999978534
ENSMUSG00000107620.2_2700052C19Rik	33.42730594	-0.448449547	0.265512623	1.688995205	0.091220349	0.999978534
ENSMUSG00000032112.11_Trappc4	119.7369282	0.280795909	0.166404641	-1.687428349	0.091521017	0.999978534
ENSMUSG00000036036.16_Zfp57	127.3576395	0.355674019	0.21078857	-1.687349651	0.091536139	0.999978534
ENSMUSG00000006641.13_Slc5a6	229.1534027	0.228190378	0.135238259	-1.687321177	0.091541611	0.999978534
ENSMUSG00000076313.3_Mir665	91.07014584	0.240694231	0.142699189	-1.686724582	0.091656323	0.999978534
ENSMUSG00000091002.3_Tcerg1l	218.7087148	0.548661553	0.32533052	-1.686474272	0.091704486	0.999978534
TE_ RLTR6-int:ERV1:LTR	136.22505	-0.290900281	0.172506715	1.686312798	0.091735567	0.999978534
ENSMUSG00000028373.17_Astn2	623.243533	-0.22612814	0.134097701	1.686293936	0.091739198	0.999978534
ENSMUSG00000117647.2_Gm49969	8.826929058	0.810145463	0.480533302	-1.6859299	0.091809302	0.999978534
ENSMUSG00000081433.2_Serpinb1-ps1	1.062238988	-3.584195346	2.126425295	1.685549619	0.09188258	0.999978534
ENSMUSG00000111291.2_Gm48604	45.83096571	-0.399264921	0.236925142	1.685194395	0.091951072	0.999978534
ENSMUSG00000104936.2_2610011E03Rik	97.09539703	-0.233018135	0.138297726	1.684902142	0.092007453	0.999978534
ENSMUSG00000032243.9_Itga11	82.1261144	-0.369216599	0.219135355	1.684879187	0.092011883	0.999978534
ENSMUSG00002075672.1	10.1248562	-0.855950105	0.508186623	1.684322384	0.092119382	0.999978534
ENSMUSG00000106596.2_Gm42822	104.5838148	-0.235292085	0.139710415	1.684141333	0.092154358	0.999978534
ENSMUSG00000022471.15_Xrcc6	240.2484805	-0.212235778	0.126020859	1.684132135	0.092156135	0.999978534
ENSMUSG00000069008.4_Gm5537	6.01482048	2.037917753	1.210721213	-1.683226271	0.092331297	0.999978534
ENSMUSG00000107859.2_Gm30731	14.13882518	0.677763717	0.402690814	-1.683087108	0.09235823	0.999978534
ENSMUSG00000027425.19_Kat14	431.6325234	0.213115881	0.126667011	-1.682489225	0.092474013	0.999978534
ENSMUSG00000000805.19_Car4	171.2840993	0.575255184	0.341931152	-1.682371382	0.092496847	0.999978534
ENSMUSG00000108867.2_Gm44643	34.49491487	0.517457486	0.307661943	-1.681902805	0.092587689	0.999978534
ENSMUSG00000090146.2_4930405H06Rik	32.01498277	-0.401625908	0.238803957	1.681822664	0.092603233	0.999978534
ENSMUSG00000103034.2_Gm8797	25.69829371	-0.441325138	0.262437903	1.681636431	0.092639362	0.999978534
ENSMUSG00000105517.2_Gm42436	42.60744307	-0.419063174	0.249368661	1.680496553	0.092860744	0.999978534
TE_ RLTR1F_Mm:ERVK:LTR	72.12078903	-0.312234202	0.185815734	1.680343186	0.092890563	0.999978534
ENSMUSG00000083538.2_Gm16016	5.765550382	0.950207344	0.565666643	-1.679800915	0.092996057	0.999978534
ENSMUSG00000040699.14_Limd2	675.5423734	0.181225571	0.107888585	-1.679747418	0.09300647	0.999978534
ENSMUSG00000022280.10_Rnf19a	368.0348262	0.199490954	0.118801508	-1.679195471	0.093113954	0.999978534
ENSMUSG00000081834.2_Gm13770	1.243753306	3.037619979	1.808979377	-1.679189944	0.093115031	0.999978534
ENSMUSG00000076459.3_Mir758	15.1262783	-0.64855471	0.386264965	1.679040994	0.093144055	0.999978534
ENSMUSG00000121100.1	2.693850804	-1.324519668	0.788913206	1.678916842	0.093168252	0.999978534
ENSMUSG00000121109.1	8.340259259	-0.741023561	0.441491763	1.678453875	0.093258528	0.999978534
TE_ LTR37B:ERV1:LTR	483.5282619	-0.144097902	0.085852816	1.678429541	0.093263275	0.999978534
ENSMUSG00000108865.2_Gm44617	4.180992311	-2.447804947	1.458802511	1.677954986	0.093355887	0.999978534
ENSMUSG00000086911.2_Gm12027	4.424360896	1.201710127	0.716317809	-1.677621459	0.093421021	0.999978534
ENSMUSG00000055416.7_Fam136b-ps	6.933075888	-0.929607478	0.554371238	1.67686816	0.093568265	0.999978534
ENSMUSG00000037361.9_Sf3b6	229.1196732	0.27012426	0.161161931	-1.67610464	0.093717698	0.999978534
ENSMUSG00000039233.13_Tbce	506.7821264	-0.136162113	0.081238167	1.676085497	0.093721447	0.999978534
ENSMUSG00000045326.14_Fndc7	3.221660757	1.369181904	0.816985316	-1.675895366	0.09375869	0.999978534
ENSMUSG00000009566.13_Fpgs	76.17385521	-0.286213886	0.170800492	1.675720504	0.093792952	0.999978534
ENSMUSG00000031170.15_Slc38a5	53.68425238	-0.56700378	0.338364297	1.675719882	0.093793074	0.999978534
ENSMUSG00000108064.2_Gm44423	49.51228824	-0.382525284	0.228350879	1.67516449	0.093901963	0.999978534
ENSMUSG00000111165.2_4930553I21Rik	6.573324579	-0.857105685	0.51182897	1.674593929	0.094013931	0.999978534
ENSMUSG00000088490.3_Gm24400	6.441847757	0.919874056	0.549576325	-1.673787633	0.094172344	0.999978534
ENSMUSG00000106503.2_Gm42827	1.548527833	-2.781881469	1.662435773	1.673376809	0.09425314	0.999978534
ENSMUSG00000118668.1_Rps6ka4	311.8226232	-0.278577823	0.166495466	1.673185647	0.094290755	0.999978534
TE_ MER67C:ERV1:LTR	492.1353389	0.138310498	0.082666448	-1.673115297	0.094304601	0.999978534
ENSMUSG00000025150.11_Cbr2	5.817208498	0.966075214	0.577418317	-1.673094158	0.094308761	0.999978534
ENSMUSG00000073164.12_2410018L13Rik	22.53192579	0.669022509	0.399912136	-1.672923746	0.094342308	0.999978534
ENSMUSG00000105663.2_Gm43606	232.4286402	0.265132299	0.158511587	-1.672636709	0.094398836	0.999978534
ENSMUSG00000030651.6_Art2b	2.555088542	-1.756564091	1.050197985	1.672602801	0.094405515	0.999978534
ENSMUSG00000102276.2_2900069G24Rik	19.91478846	-0.732356228	0.437865781	1.672558713	0.0944142	0.999978534
ENSMUSG00000091194.2_Gm19840	11.14281157	-0.746489168	0.446340055	1.672467349	0.094432201	0.999978534
ENSMUSG00000065425.3_Mir325	2.688174743	-1.329552025	0.795035916	1.672316933	0.094461842	0.999978534
ENSMUSG00000052281.15_Tspan32os	10.39078042	0.842450644	0.503769174	-1.672294947	0.094466176	0.999978534
ENSMUSG00000118317.2_Gm30641	1.709031287	-2.947028157	1.762278468	1.672282905	0.094468549	0.999978534
ENSMUSG00000102923.3_Gm31728	8.557003113	0.832404369	0.498155309	-1.670973598	0.094726893	0.999978534
ENSMUSG00000031881.7_Cdh16	2.454481498	-1.720272014	1.0296504	1.670734081	0.094774214	0.999978534
ENSMUSG00000003208.10_Yju2	78.34027996	0.284036688	0.170033323	-1.670476603	0.094825105	0.999978534
ENSMUSG00000029276.14_Glmn	83.94765813	-0.258333232	0.154652596	1.670409927	0.094838287	0.999978534
ENSMUSG00000032952.12_Ap4b1	68.10545954	0.285984038	0.171208345	-1.67038609	0.094843	0.999978534
ENSMUSG00000073678.5_Pgap1	911.654861	0.242393269	0.145127142	-1.670213202	0.094877189	0.999978534
ENSMUSG00000116811.2_Gm16385	47.46022013	-0.391348611	0.23438647	1.669672358	0.094984206	0.999978534
ENSMUSG00000029610.14_Aimp2	236.9823875	0.186934686	0.111980721	-1.669347045	0.095048622	0.999978534
ENSMUSG00000001029.16_Icam2	14.20972066	0.839965819	0.5035971	-1.667932203	0.095329186	0.999978534
ENSMUSG00000049891.5_Gm7984	2.819693281	1.485988813	0.890970405	-1.667831842	0.095349113	0.999978534
ENSMUSG00000053334.7_Ficd	129.958815	-0.268155395	0.16081616	1.667465477	0.095421884	0.999978534
ENSMUSG00000097441.2_Gm26633	2.373120328	1.910192488	1.145669534	-1.667315426	0.095451701	0.999978534
ENSMUSG00000028687.18_Mutyh	25.90101088	-0.429717833	0.257844571	1.666577005	0.095598544	0.999978534
ENSMUSG00000022844.9_Pdia5	59.59571273	-0.405501813	0.243333383	1.666445465	0.095624722	0.999978534
ENSMUSG00000068696.7_Gpr88	425.334152	0.509385631	0.305701515	-1.666284288	0.095656805	0.999978534
ENSMUSG00000108423.2_Gm44856	1.752156167	-2.325253865	1.395556828	1.666183576	0.095676856	0.999978534
ENSMUSG00000074607.12_Tox2	456.2814156	0.200126877	0.120128251	-1.665943485	0.095724671	0.999978534
ENSMUSG00000036167.17_Pphln1	490.2715533	0.183263082	0.110019204	-1.665737213	0.095765767	0.999978534
ENSMUSG00000090891.4_D6Ertd527e	2.591471042	-2.075527374	1.246145909	1.665557267	0.095801629	0.999978534
ENSMUSG00000057606.15_Colq	15.88880261	-1.028235989	0.617426179	1.665358586	0.095841237	0.999978534
ENSMUSG00000042225.4_Ammecr1	106.8302861	0.231165931	0.138819045	-1.665232102	0.095866459	0.999978534
ENSMUSG00000020718.13_Polg2	45.42419475	-0.573980834	0.344714054	1.665092641	0.095894275	0.999978534
ENSMUSG00000115755.2_Gm48993	8.985637826	-0.72717592	0.436934344	1.66426817	0.09605885	0.999978534
ENSMUSG00000064350.1_mt-Ty	432.8029861	0.216671533	0.130194917	-1.664208846	0.096070701	0.999978534
ENSMUSG00000018822.8_Sfrp5	3.760722282	-1.207125611	0.725359892	1.664174741	0.096077514	0.999978534
TE_ X33a_DNA:TcMar-Tc1:DNA	65.24182362	0.361186519	0.217158153	-1.663241808	0.096264042	0.999978534
ENSMUSG00000116500.2_Gm36560	4.425062661	-1.059431169	0.637014261	1.663120018	0.096288414	0.999978534
ENSMUSG00000018733.11_Pex12	118.2717839	-0.20943516	0.125961898	1.662686602	0.096375186	0.999978534
ENSMUSG00000118000.2_4933403J19Rik	12.51928227	-0.588732979	0.354167247	1.662302156	0.096452206	0.999978534
ENSMUSG00000062151.14_Unc13c	330.8228483	-0.20565452	0.123732181	1.662094034	0.096493922	0.999978534
ENSMUSG00000028744.16_Slc66a1	179.8104347	-0.215062923	0.129395474	1.662059088	0.096500928	0.999978534
ENSMUSG00000104053.2_Gm38126	26.63574889	-0.395297895	0.237884881	1.661719287	0.096569072	0.999978534
ENSMUSG00000111002.2_Gm47674	3.474586609	1.89866205	1.142822456	-1.661379718	0.096637209	0.999978534
ENSMUSG00000042417.6_Ccno	15.38393576	0.636763315	0.38329671	-1.66128041	0.096657143	0.999978534
ENSMUSG00000078179.2_Rnf148	8.331922673	-1.130110951	0.680274054	1.661258349	0.096661571	0.999978534
ENSMUSG00000100783.3_2310047D07Rik	4.022297564	1.017642632	0.6128345	-1.660550494	0.096803759	0.999978534
ENSMUSG00000067614.6_Krt86	3.024613222	-1.790679335	1.078398986	1.660497978	0.096814314	0.999978534
ENSMUSG00000063065.14_Mapk3	1515.809435	0.230808232	0.139080995	-1.659523873	0.097010274	0.999978534
ENSMUSG00000055775.17_Myh8	5.777820033	0.99461852	0.599419064	-1.659304115	0.097054526	0.999978534
ENSMUSG00000028759.14_Hp1bp3	1988.000162	0.104644987	0.063068081	-1.659238484	0.097067746	0.999978534
ENSMUSG00002075838.1_5S_rRNA	0.935865769	-2.700335913	1.627527677	1.659164357	0.097082678	0.999978534
ENSMUSG00000027547.18_Sall4	2.230118491	-2.266974855	1.36690154	1.658477065	0.097221213	0.999978534
ENSMUSG00000028224.15_Nbn	145.4589964	-0.208279403	0.125592552	1.658373843	0.097242033	0.999978534
ENSMUSG00000023120.10_Ldc1	1.305355802	-3.180075389	1.918442696	1.657633765	0.09739141	0.999978534
ENSMUSG00002075137.1_7SK	16.15650243	-0.619879975	0.373976372	1.657537807	0.097410792	0.999978534
ENSMUSG00000032092.6_Mpzl2	4.848849899	1.727623166	1.042416978	-1.65732447	0.097453893	0.999978534
ENSMUSG00000113258.2_Gm7446	6.319770976	0.929820636	0.561248021	-1.656701852	0.097579768	0.999978534
ENSMUSG00000043668.14_Tox3	195.080639	0.472993979	0.285679221	-1.655682121	0.09778621	0.999978534
ENSMUSG00000041696.15_Rasl12	35.31003249	0.533291783	0.322206087	-1.655126344	0.097898872	0.999978534
ENSMUSG00000042498.17_Radx	9.033661955	1.141718219	0.689824148	-1.655085898	0.097907075	0.999978534
ENSMUSG00000108818.2_Gm44869	2.165218477	1.666655735	1.007321121	-1.654542629	0.098017309	0.999978534
ENSMUSG00000113244.2_Gm31218	9.089465273	0.775205009	0.468541013	-1.654508332	0.098024272	0.999978534
ENSMUSG00000097326.4_A330048O09Rik	2.300433574	1.812194594	1.095848061	-1.653691474	0.098190216	0.999978534
ENSMUSG00000103364.2_Gm38157	48.29844399	-0.423737013	0.256344191	1.653000252	0.098330812	0.999978534
ENSMUSG00000118075.2_Gm38576	6.897232148	0.883663578	0.534624094	-1.652868974	0.098357533	0.999978534
ENSMUSG00000051611.10_Olfr112	4.153185766	-1.757424005	1.06332415	1.652764122	0.098378879	0.999978534
ENSMUSG00000105261.2_Gm43333	3.375933494	1.246536455	0.754302539	-1.652568287	0.098418757	0.999978534
ENSMUSG00000020191.12_Spata48	3.960976426	-1.131153238	0.684605351	1.652270518	0.098479417	0.999978534
ENSMUSG00000041737.9_Tmem45b	4.375366681	-1.138342401	0.689156601	1.651790609	0.098577244	0.999978534
ENSMUSG00000022696.18_Sidt1	1357.044132	0.214324397	0.129759728	-1.651701964	0.098595322	0.999978534
TE_ EUTREP16:LTR:LTR	107.2600228	0.233728741	0.141510254	-1.651673536	0.09860112	0.999978534
ENSMUSG00000116648.2_Rpl31-ps12	3.943838454	1.15163996	0.697427245	-1.651268958	0.098683668	0.999978534
ENSMUSG00000070883.4_Ccdc173	36.33818092	-0.38732555	0.234679804	1.65044262	0.09885244	0.999978534
ENSMUSG00000093577.2_Gm20632	41.1141157	-0.342900926	0.207873755	1.649563342	0.099032278	0.999978534
ENSMUSG00000079484.13_Phyhd1	132.8416996	0.329603688	0.199849275	-1.64926137	0.0990941	0.999978534
ENSMUSG00000035266.17_Helq	212.0606154	-0.239578365	0.145271192	1.649180136	0.099110736	0.999978534
ENSMUSG00000040740.8_Slc25a34	87.83963218	0.847271776	0.513766656	-1.649137337	0.099119502	0.999978534
ENSMUSG00000105050.2_Gm42482	49.45240433	-0.601480665	0.364801548	1.648788687	0.099190933	0.999978534
ENSMUSG00000073293.5_Nudt10	85.87385178	-0.331578567	0.20115295	1.648390272	0.099272611	0.999978534
ENSMUSG00000057069.8_Ero1b	235.7085388	-0.302634045	0.183682375	1.647594365	0.099435938	0.999978534
ENSMUSG00000103821.2_D430013B06Rik	15.57676711	0.597676098	0.362878907	-1.647040061	0.099549812	0.999978534
ENSMUSG00000112701.3_2310002D06Rik	8.186028477	1.003149197	0.60921811	-1.646617492	0.099636693	0.999978534
ENSMUSG00000109356.2_Gm45118	2.107469299	-1.715036105	1.042531589	1.645068719	0.099955641	0.999978534
ENSMUSG00000045689.4_Pcdhb4	53.55723913	0.329308418	0.200196647	-1.644924743	0.099985332	0.999978534
ENSMUSG00000110277.3_Gm45871	33.10616747	-0.380678738	0.231530416	1.644184574	0.100138082	0.999978534
ENSMUSG00000118011.2_Gm50266	13.5251381	0.694357106	0.422514912	-1.64339077	0.100302109	0.999978534
ENSMUSG00000111360.2_Gm38642	12.19041854	0.763748002	0.464785481	-1.643226893	0.100335998	0.999978534
ENSMUSG00000041654.16_Slc39a11	101.4856576	-0.278342251	0.169443268	1.642686982	0.100447714	0.999978534
ENSMUSG00000073482.3_Gm10517	3.070594981	-1.338537261	0.81495719	1.642463282	0.10049403	0.999978534
ENSMUSG00000022129.5_Dct	8.160815193	1.089186038	0.663415959	-1.6417845	0.100634672	0.999978534
ENSMUSG00000106691.2_2700029L08Rik	78.21438672	-0.28003758	0.170573737	1.641739141	0.100644076	0.999978534
ENSMUSG00000119978.1	1.188453293	2.96242688	1.804549685	-1.641643289	0.100663951	0.999978534
ENSMUSG00000037112.17_Sik2	816.7243998	0.317976176	0.193711272	-1.64149547	0.100694607	0.999978534
ENSMUSG00000092229.4_Gm5977	22.54474325	0.52188644	0.318049162	-1.640898647	0.100818456	0.999978534
ENSMUSG00000120745.1	98.59161338	0.247147921	0.150618082	-1.64089143	0.100819954	0.999978534
ENSMUSG00000101301.2_Gm29214	33.56115635	-0.463839283	0.28267935	1.640867232	0.100824978	0.999978534
ENSMUSG00000018861.9_Fdxr	97.62155182	-0.267697316	0.163151568	1.640789105	0.100841201	0.999978534
ENSMUSG00000087080.2_Gm12199	2.079184232	1.969871992	1.201008494	-1.640181566	0.100967421	0.999978534
ENSMUSG00000028392.16_Bspry	13.99964164	0.650586593	0.396660345	-1.640160409	0.100971819	0.999978534
ENSMUSG00000049580.13_Tsku	47.54335398	0.657750458	0.401284282	-1.639113434	0.101189638	0.999978534
ENSMUSG00000046541.10_Zfp526	225.4742338	0.190845528	0.116482242	-1.638408779	0.101336449	0.999978534
ENSMUSG00000030315.16_Vgll4	443.8446462	0.235288458	0.143660585	-1.637808016	0.101461749	0.999978534
ENSMUSG00000001707.9_Eef1e1	156.9797368	0.231768251	0.141529548	-1.637596203	0.101505956	0.999978534
ENSMUSG00000112741.2_Gm47341	132.8294405	0.203046894	0.124025499	-1.6371383	0.101601575	0.999978534
ENSMUSG00000032374.15_Plod2	85.33227866	0.340471935	0.207979842	-1.637042955	0.101621494	0.999978534
ENSMUSG00000021390.7_Ogn	8.327654617	-0.771778751	0.471620194	1.636441273	0.101747267	0.999978534
ENSMUSG00000111443.2_Gm46123	87.65406231	-0.477833815	0.292013689	1.636340462	0.101768352	0.999978534
ENSMUSG00000120810.1	1.06959456	-3.593728442	2.19635858	1.636221187	0.101793304	0.999978534
ENSMUSG00000015970.20_Chdh	200.7958923	-0.340182175	0.207932825	1.636019593	0.101835487	0.999978534
ENSMUSG00000105078.3_Vamp9	8.799896595	-0.836698758	0.511482912	1.635829346	0.101875308	0.999978534
ENSMUSG00000049115.16_Agtr1a	6.642003067	-0.905190472	0.553359025	1.635810445	0.101879265	0.999978534
ENSMUSG00000102372.2_A430050A11Rik	5.315361116	-0.920671433	0.562830554	1.635787942	0.101883976	0.999978534
ENSMUSG00000030087.12_Klf15	277.6760245	0.370695703	0.226646101	-1.635570614	0.101929485	0.999978534
ENSMUSG00000021906.15_Oxnad1	100.0199982	0.309863055	0.189479963	-1.635334156	0.101979017	0.999978534
ENSMUSG00000038092.7_Hsd3b5	12.00178086	0.768945042	0.470207013	-1.635332994	0.101979261	0.999978534
ENSMUSG00000119461.1_Gm24205	2.367592138	-2.026951555	1.239940894	1.634716272	0.10210854	0.999978534
ENSMUSG00000026589.15_Sec16b	34.7019361	-0.61436653	0.375980579	1.634037936	0.102250885	0.999978534
ENSMUSG00000033055.13_Ankrd54	183.0003663	0.177726165	0.108767433	-1.634001657	0.102258503	0.999978534
ENSMUSG00000110010.2_Gm45629	15.93621587	0.509864986	0.312215183	-1.633056348	0.102457146	0.999978534
ENSMUSG00000094989.2_Rpl9-ps4	6.165889518	-1.041367485	0.637770521	1.632824738	0.102505863	0.999978534
ENSMUSG00000103783.2_Gm37522	48.42920268	-0.363059073	0.22244877	1.632101957	0.10265801	0.999978534
ENSMUSG00000027536.7_Chmp4c	100.3305959	-0.244846728	0.150063616	1.63161954	0.102759659	0.999978534
ENSMUSG00002076925.1	17.85468502	0.745206479	0.456809673	-1.63132815	0.102821097	0.999978534
ENSMUSG00000100585.2_1700108J01Rik	4.619086385	-1.020282533	0.625572919	1.630957002	0.102899393	0.999978534
ENSMUSG00000085816.2_Gm13052	44.5770773	0.36623594	0.224553253	-1.630953615	0.102900107	0.999978534
ENSMUSG00000022150.17_Dab2	234.6651124	0.63136982	0.387161554	-1.630765798	0.102939747	0.999978534
ENSMUSG00000070802.6_Pnma8b	2321.18187	0.252471945	0.154824885	-1.630693569	0.102954994	0.999978534
ENSMUSG00000002104.12_Rapsn	4.504186754	-1.058867663	0.64981377	1.629494035	0.103208477	0.999978534
ENSMUSG00000114213.2_A430090L17Rik	50.10958182	-0.3581226	0.219869175	1.62879858	0.103355665	0.999978534
ENSMUSG00000037185.10_Krt80	150.4438877	-0.884492745	0.543069929	1.628690336	0.103378589	0.999978534
ENSMUSG00000067071.9_Hes6	60.12245713	0.304550754	0.186994048	-1.628665502	0.10338385	0.999978534
ENSMUSG00000103492.2_Gm37412	15.73261572	0.562377961	0.345497871	-1.627732058	0.103581712	0.999978534
ENSMUSG00000113501.2_Gm18940	15.99804012	0.544100442	0.334333815	-1.627416722	0.103648622	0.999978534
ENSMUSG00000103161.2_Gm38148	140.4210115	-0.312265241	0.191884253	1.627362516	0.103660128	0.999978534
ENSMUSG00000092339.2_Gm4831	1.109894699	-2.953543054	1.816116185	1.626296312	0.103886636	0.999978534
ENSMUSG00000039518.8_Cdsn	14.52882801	0.790292087	0.486166544	-1.625558354	0.104043641	0.999978534
ENSMUSG00000090516.2_Rps11-ps1	21.98017786	0.451610915	0.277825277	-1.625521336	0.104051521	0.999978534
ENSMUSG00000050541.15_Adra1b	295.6304114	-0.601525634	0.370198438	1.624873506	0.104189515	0.999978534
ENSMUSG00000065439.3_Mir140	2.276623455	1.530073499	0.941791259	-1.624641855	0.104238893	0.999978534
ENSMUSG00000026009.15_Icos	2.22804162	-2.183086544	1.345097558	1.62299495	0.104590484	0.999978534
ENSMUSG00000103923.2_Gm37896	6.171000605	0.911328827	0.56162558	-1.622662605	0.104661549	0.999978534
ENSMUSG00000027875.13_Hmgcs2	65.60020134	0.56550477	0.348532487	-1.622531017	0.104689697	0.999978534
ENSMUSG00000060985.16_Tdrd5	72.69483262	0.35689549	0.220006362	-1.62220532	0.104759393	0.999978534
ENSMUSG00000097616.9_1110019D14Rik	25.42681347	0.443714326	0.273542903	-1.622101401	0.104781638	0.999978534
ENSMUSG00000020889.12_Nr1d1	2211.089116	0.167901704	0.103546659	-1.621507689	0.104908802	0.999978534
ENSMUSG00000110358.2_A730009L09Rik	2.735394352	-1.366927281	0.843090633	1.621328986	0.104947102	0.999978534
ENSMUSG00000071532.7_Gm10335	6.40512451	-1.109348846	0.68424029	1.621285478	0.104956428	0.999978534
ENSMUSG00000036435.14_Exoc1	658.6356883	-0.130829192	0.080710135	1.620976012	0.105022783	0.999978534
ENSMUSG00000107865.2_Gm44417	15.67794316	-0.594268357	0.366612356	1.620971982	0.105023648	0.999978534
ENSMUSG00000035376.11_Hacd2	411.7378403	0.207297282	0.127915128	-1.62058457	0.105106764	0.999978534
ENSMUSG00000097482.4_Gm17634	11.0185008	-0.718368803	0.443300029	1.620502493	0.105124379	0.999978534
ENSMUSG00000087403.10_Kantr	592.0538967	0.177292528	0.109412704	-1.620401667	0.105146022	0.999978534
ENSMUSG00000032261.17_Sh3bgrl2	271.5146967	-0.216987035	0.133955512	1.619844022	0.105265787	0.999978534
ENSMUSG00000082208.2_Gm15379	5.796050089	-0.911684626	0.562937893	1.619511917	0.105337164	0.999978534
ENSMUSG00000033111.17_3830406C13Rik	151.9742468	0.19574135	0.120918791	-1.61878356	0.105493841	0.999978534
ENSMUSG00000043286.13_Pnpla1	9.498398722	-0.773178525	0.477667347	1.61865476	0.105521566	0.999978534
ENSMUSG00000035759.5_Bbs10	39.69683125	-0.372204214	0.229964712	1.618527512	0.105548963	0.999978534
ENSMUSG00000116114.3_Gm35853	69.65400514	-0.550772055	0.340300896	1.618485469	0.105558016	0.999978534
ENSMUSG00000111669.2_Gm31698	6.173583346	-1.118923925	0.691414659	1.618310967	0.105595598	0.999978534
ENSMUSG00000054944.8_5330416C01Rik	68.31842666	-0.638770248	0.394735768	1.618222365	0.105614685	0.999978534
ENSMUSG00000020309.7_Chac2	44.27069985	-0.331747705	0.205115822	1.617367697	0.105798934	0.999978534
ENSMUSG00000103670.2_Gm37622	2.596415101	1.6597788	1.02648032	-1.616961152	0.105886667	0.999978534
ENSMUSG00000119953.1	13.41258293	-0.825673453	0.510855938	1.61625498	0.106039196	0.999978534
ENSMUSG00000115946.3_Mirt2	1.668865795	-2.236307909	1.383731135	1.616143377	0.106063318	0.999978534
ENSMUSG00000113313.2_Gm32036	105.3380516	0.337751145	0.209000868	-1.616027475	0.106088373	0.999978534
ENSMUSG00000114210.4_A330084C13Rik	35.48055569	-0.603189618	0.373271877	1.615952488	0.106104586	0.999978534
ENSMUSG00000082609.2_Gm15464	2.679069301	1.550674901	0.959847441	-1.61554309	0.106193137	0.999978534
ENSMUSG00000064952.3_Gm24920	7.538328829	-0.761839902	0.471697019	1.61510434	0.106288101	0.999978534
ENSMUSG00000107976.2_Gm44043	18.40925767	-0.465848448	0.288509471	1.614672982	0.106381532	0.999978534
ENSMUSG00000049123.11_Catsperg2	3.34344107	1.716939463	1.063465836	-1.614475431	0.106424342	0.999978534
ENSMUSG00000056600.5_Olfr90	5.521778773	-1.904515908	1.180027581	1.613958808	0.106536361	0.999978534
ENSMUSG00000072501.6_Phf20l1	1192.947499	-0.131695209	0.081620433	1.613507853	0.106634218	0.999978534
ENSMUSG00000093798.3_Gm8355	56.37055456	-0.296880223	0.184019311	1.613310156	0.106677141	0.999978534
ENSMUSG00000102047.2_2010010A06Rik	5.115177152	1.142007583	0.707996073	-1.613014008	0.106741465	0.999978534
ENSMUSG00002076537.1	2.633945041	-1.539120023	0.954613435	1.612296629	0.106897407	0.999978534
ENSMUSG00000094683.3_Ap3m1-ps	5.480931853	-0.890334561	0.55226106	1.612162482	0.106926587	0.999978534
ENSMUSG00000082144.2_Gm12788	2.776760475	-1.421466247	0.882171706	1.611326046	0.107108677	0.999978534
ENSMUSG00000112190.2_Gm47209	8.056517879	-0.78013431	0.484196114	1.611194902	0.107137249	0.999978534
ENSMUSG00000058173.13_Smco4	8.441413475	-0.715119435	0.443901145	1.610988039	0.10718233	0.999978534
ENSMUSG00000020681.15_Ace	228.3117104	0.411467855	0.255417276	-1.610963291	0.107187724	0.999978534
ENSMUSG00000030094.9_Xpc	150.0574157	-0.246515828	0.153063029	1.610551085	0.107277603	0.999978534
ENSMUSG00000118841.1_Rn7s2	6065.50375	-0.248610753	0.154395601	1.610219151	0.107350022	0.999978534
ENSMUSG00000057003.13_Myh4	3.659864495	-1.114844835	0.692491054	1.609905036	0.10741859	0.999978534
ENSMUSG00000005148.9_Klf5	287.8502446	0.384129558	0.238622625	-1.60977844	0.107446234	0.999978534
ENSMUSG00000120180.1	11.62591513	0.758818456	0.47167021	-1.608790295	0.107662204	0.999978534
ENSMUSG00000102142.2_Gm26930	80.14425704	-0.478732666	0.297595265	1.608670308	0.107688452	0.999978534
ENSMUSG00000041161.9_Otud3	99.51143798	-0.448919437	0.279085483	1.608537397	0.107717533	0.999978534
ENSMUSG00000020495.14_Smg8	194.9559854	0.200418503	0.124644402	-1.607922221	0.107852214	0.999978534
ENSMUSG00000058812.3_0610039K10Rik	134.7478534	0.260711656	0.162147184	-1.607870391	0.107863568	0.999978534
ENSMUSG00000099382.2_Gm28631	7.832628669	0.928745514	0.577720013	-1.607604883	0.107921742	0.999978534
ENSMUSG00000085812.2_Gm15843	4.583995093	-1.189065677	0.739712867	1.607469236	0.107951473	0.999978534
ENSMUSG00000030200.14_Bcl2l14	5.282571571	-1.356177372	0.844006796	1.606832289	0.108091163	0.999978534
ENSMUSG00000020328.11_Nudcd2	58.1019477	-0.27354043	0.170273368	1.606478066	0.10816891	0.999978534
ENSMUSG00000025432.12_Avil	16.27174063	-0.610452852	0.380011165	1.606407675	0.108184366	0.999978534
ENSMUSG00000029384.6_2010109A12Rik	7.190746369	-0.832292651	0.518201434	1.606118	0.108247986	0.999978534
ENSMUSG00000103428.3_Gm20754	63.69761666	0.454981321	0.283290156	-1.606061176	0.108260469	0.999978534
ENSMUSG00000038323.4_1700066M21Rik	181.6664164	0.209083845	0.130202433	-1.605836691	0.108309797	0.999978534
ENSMUSG00000084447.3_Gm26251	3.451957022	-1.207757648	0.752348692	1.605316339	0.108424205	0.999978534
ENSMUSG00000094651.3_Gal3st2	1.351439947	-2.54685309	1.586668348	1.60515781	0.10845908	0.999978534
ENSMUSG00000002897.6_Il17ra	406.9971618	-0.334102898	0.208148259	1.605119831	0.108467436	0.999978534
ENSMUSG00000113555.2_Gm10095	29.18141214	-0.413244293	0.257588434	1.604281242	0.108652074	0.999978534
ENSMUSG00000108643.2_Gm44931	16.40074421	0.550291611	0.343022316	-1.604244347	0.108660203	0.999978534
ENSMUSG00000074491.10_Clec4g	3.233010054	-1.229530308	0.766487548	1.604109958	0.108689817	0.999978534
ENSMUSG00000083100.2_Gm6044	8.104361987	1.078602613	0.672554365	-1.603740409	0.108771285	0.999978534
ENSMUSG00000113694.2_Gm48747	218.1913177	0.267508421	0.166871138	-1.603083819	0.10891615	0.999978534
ENSMUSG00000042138.10_Msantd2	193.4104753	-0.194355641	0.121240466	1.603059166	0.108921592	0.999978534
ENSMUSG00000097746.3_Gm6225	85.5018316	0.410850614	0.256310862	-1.602938754	0.108948177	0.999978534
ENSMUSG00000090588.3_Muc21	3.517073882	-1.4096552	0.87972242	1.602386352	0.109070201	0.999978534
ENSMUSG00000071893.8_Vmn1r4	1.990514085	1.637807699	1.022240149	-1.602175086	0.109116898	0.999978534
ENSMUSG00000117728.2_Gm34299	132.7393949	-0.666581806	0.416254692	1.601379683	0.10929285	0.999978534
ENSMUSG00000115025.2_Gm4240	9.065640961	0.727515702	0.454342652	-1.601248969	0.109321787	0.999978534
ENSMUSG00000083971.4_Gm5943	2.307670206	-1.926972579	1.203522767	1.601110201	0.109352513	0.999978534
ENSMUSG00000106137.2_Gm42538	42.62248218	0.384625155	0.24024374	-1.600978889	0.109381595	0.999978534
ENSMUSG00000112745.2_Gm48025	8.521087074	0.807712677	0.504913418	-1.599705314	0.109663972	0.999978534
ENSMUSG00000029198.4_Grpel1	236.2896192	0.20309605	0.126987254	-1.599342015	0.109744629	0.999978534
ENSMUSG00000083104.2_Gm12917	12.93358905	-0.591825404	0.370108625	1.599058663	0.109807568	0.999978534
ENSMUSG00000096094.3_A630095N17Rik	4.88103575	-1.006721596	0.629751064	1.598602454	0.109908964	0.999978534
ENSMUSG00000108541.2_Gm44795	7.460510037	-0.864597399	0.541193507	1.597575334	0.110137519	0.999978534
ENSMUSG00000074194.5_Zfp791	53.1192059	-0.284246225	0.17796689	1.597185999	0.110224253	0.999978534
ENSMUSG00000114177.2_Gm18362	6.509648779	-0.885282754	0.554321185	1.597057405	0.110252912	0.999978534
ENSMUSG00000082481.2_Rps12-ps19	17.58440465	0.519360604	0.325290618	-1.596604932	0.110353799	0.999978534
ENSMUSG00000025260.11_Hsd17b10	150.8011535	0.248346451	0.155550125	-1.596568635	0.110361895	0.999978534
ENSMUSG00000113388.2_Gm48111	1.787746651	-1.869955551	1.171251957	1.596544228	0.11036734	0.999978534
ENSMUSG00000028370.8_Pappa	66.03806416	1.385844981	0.868079622	-1.596449157	0.110388549	0.999978534
ENSMUSG00000086782.4_E130102H24Rik	56.25182031	-0.429362208	0.269001902	1.596130753	0.110459604	0.999978534
ENSMUSG00000084804.2_1700095J12Rik	18.66737143	-0.549859755	0.344509959	1.596063454	0.110474627	0.999978534
ENSMUSG00000081854.2_Gm11447	18.15836192	0.474560803	0.297336983	-1.596036922	0.11048055	0.999978534
ENSMUSG00000052273.5_Dnah3	77.19872867	0.828241654	0.519035968	-1.59573075	0.11054892	0.999978534
ENSMUSG00002075983.1	6048.02972	-0.246974184	0.154850518	1.594919976	0.110730132	0.999978534
ENSMUSG00000112064.2_Gm47399	3.683562536	1.365694594	0.856303545	-1.594872054	0.11074085	0.999978534
ENSMUSG00000108622.3_Gm36864	4.673258344	-1.034441635	0.648955794	1.594009398	0.11093393	0.999978534
ENSMUSG00000086170.3_Gm12144	2.829480202	-1.371039913	0.860187454	1.593885038	0.110961786	0.999978534
ENSMUSG00000107734.2_Gm30055	2.017049286	-1.733657048	1.088001414	1.593432716	0.111063151	0.999978534
ENSMUSG00000112347.2_Gm47257	5.204593645	-0.885123428	0.555621547	1.593032943	0.111152801	0.999978534
ENSMUSG00002076515.1	8.139010408	0.803088868	0.504158689	-1.592928744	0.111176177	0.999978534
ENSMUSG00000117008.2_Gm49817	6.67006592	-0.810438238	0.508919164	1.592469482	0.111279255	0.999978534
ENSMUSG00000110748.2_Gm19228	2.953374979	-1.260343356	0.791514887	1.592317943	0.111313283	0.999978534
ENSMUSG00000113086.2_Gm47376	16.9037324	0.740283802	0.46505603	-1.591816371	0.111425971	0.999978534
ENSMUSG00000113835.3_Gm19554	8.746465253	-0.761573749	0.478441836	1.591779173	0.111434331	0.999978534
ENSMUSG00000117333.2_Gm16386	33.88070785	0.352255122	0.22132348	-1.59158496	0.111477992	0.999978534
ENSMUSG00000089242.3_Gm24056	16.87732926	-0.493294449	0.30997075	1.591422574	0.111514507	0.999978534
ENSMUSG00000093594.2_Gm20707	9.973557905	-0.79899435	0.502129733	1.591210991	0.1115621	0.999978534
ENSMUSG00000038583.14_Pln	33.58181573	0.419530549	0.263730349	-1.590755676	0.111664572	0.999978534
ENSMUSG00000026958.14_Dpp7	181.1539674	-0.198440694	0.124766647	1.590494729	0.111723333	0.999978534
ENSMUSG00000103992.2_Gm38029	120.223207	0.341832944	0.214972723	-1.590122408	0.111807216	0.999978534
ENSMUSG00000041995.9_Zbed3	143.075215	0.226710639	0.142618837	-1.589626193	0.111919089	0.999978534
ENSMUSG00000056148.9_Rdh9	2.611668576	-1.264317504	0.795423568	1.589489619	0.111949896	0.999978534
ENSMUSG00000114598.2_D130062J10Rik	48.7776653	-0.377884327	0.237811962	1.58900471	0.112059329	0.999978534
ENSMUSG00000119232.1_Mir692-2	30.9857029	-0.47550538	0.299248833	1.588996607	0.112061159	0.999978534
ENSMUSG00000098660.3_Mir6336	5.530842015	-1.239917856	0.780470349	1.588680283	0.112132593	0.999978534
ENSMUSG00000039159.17_Ube2h	1312.953316	0.120899202	0.076117961	-1.588313727	0.112215415	0.999978534
ENSMUSG00000069495.13_Epc2	609.5715789	0.119003369	0.07493154	-1.58816127	0.112249876	0.999978534
ENSMUSG00000007682.9_Dio2	778.0982821	0.488267079	0.307501951	-1.587850344	0.112320184	0.999978534
ENSMUSG00000047751.10_Utf1	1.814624299	-2.38318542	1.500903076	1.587834323	0.112323808	0.999978534
ENSMUSG00000072235.7_Tuba1a	7160.003336	0.12786494	0.080533232	-1.587728906	0.112347654	0.999978534
ENSMUSG00000109242.2_A930002H02Rik	6.156280196	-0.82957024	0.522556811	1.587521631	0.112394552	0.999978534
ENSMUSG00000096361.3_Gm5814	8.984100785	-0.770915417	0.485632483	1.587446154	0.112411633	0.999978534
ENSMUSG00000118924.1_Gm23660	7.358557445	0.960100859	0.605423118	-1.585834484	0.112776861	0.999978534
ENSMUSG00000020072.16_Pbld2	13.42259153	0.732225237	0.461741266	-1.5857912	0.112786683	0.999978534
ENSMUSG00000006270.8_Vax1	11.89495836	1.024607106	0.64622953	-1.585515762	0.112849199	0.999978534
ENSMUSG00000047641.9_Krt87	3.309598031	-1.47539344	0.931056982	1.58464355	0.113047344	0.999978534
ENSMUSG00000020946.14_Gosr2	815.8318623	0.129719182	0.081872965	-1.584395802	0.113103677	0.999978534
ENSMUSG00000033446.8_Lpar6	60.51558822	0.28642802	0.180824832	-1.584008219	0.113191849	0.999978534
ENSMUSG00002075033.1	3.361705784	-1.318631421	0.83250847	1.583925533	0.113210666	0.999978534
ENSMUSG00000040565.9_Btaf1	854.1468044	0.224600462	0.141804397	-1.583875154	0.113222133	0.999978534
ENSMUSG00000098751.3_Mir7672	3.202483394	1.106155907	0.698677953	-1.58321284	0.113372961	0.999978534
ENSMUSG00000087236.4_Kif28	6.415362642	-0.821683473	0.51900023	1.583204449	0.113374873	0.999978534
ENSMUSG00000020781.15_Tsen54	64.49615565	-0.338336677	0.21371089	1.583151315	0.11338698	0.999978534
ENSMUSG00000114200.2_Gm34721	9.65892722	-0.747047813	0.47191759	1.583004807	0.113420369	0.999978534
ENSMUSG00000098098.9_Bvht	9.316693664	-0.707300518	0.4468128	1.582990726	0.113423578	0.999978534
TE_ RLTR47_MM:ERV1:LTR	3.320551074	-1.975394763	1.248802202	1.581831582	0.113688023	0.999978534
ENSMUSG00000082413.2_Gm13401	3.611914212	-1.328258944	0.839737636	1.581754689	0.113705583	0.999978534
ENSMUSG00000054510.7_Gm14461	2.052631362	1.594954497	1.008472768	-1.581554354	0.113751341	0.999978534
ENSMUSG00000029389.18_Ddx55	212.8955885	-0.215724163	0.136417302	1.581354851	0.113796924	0.999978534
ENSMUSG00000046934.6_Csl	11.16552277	-0.60563941	0.382990557	1.581342932	0.113799648	0.999978534
ENSMUSG00000085439.2_Rapgef4os1	60.05503944	-0.320911153	0.202986373	1.580949245	0.113889643	0.999978534
ENSMUSG00000036357.6_Gpr101	10.28278257	-1.121207262	0.709412253	1.580473494	0.113998472	0.999978534
ENSMUSG00000030650.19_Tmc5	4.924919294	1.217366734	0.77065349	-1.579655124	0.114185868	0.999978534
ENSMUSG00000108648.2_Gm44674	6.604650379	0.882295735	0.55859551	-1.579489487	0.114223826	0.999978534
ENSMUSG00000114267.2_Gm48600	61.62402536	0.330743993	0.209420317	-1.57933097	0.114260162	0.999978534
ENSMUSG00000051950.11_B3glct	207.1791507	-0.230399436	0.14594121	1.578714034	0.114401664	0.999978534
ENSMUSG00000039220.17_Ppp1r10	914.9811742	-0.107265712	0.067951408	1.578564966	0.114435876	0.999978534
ENSMUSG00000119011.1_Gm25291	6.436886503	-0.876568585	0.555404041	1.578253884	0.114507296	0.999978534
ENSMUSG00000082989.2_Gm13557	2.147173078	-1.464654087	0.928099038	1.578122621	0.114537442	0.999978534
ENSMUSG00002076319.1	4.569179591	1.482062903	0.939151798	-1.578086637	0.114545708	0.999978534
ENSMUSG00000085890.9_Tnfsf13os	13.30421096	0.580364559	0.367873687	-1.577619111	0.114653139	0.999978534
ENSMUSG00000113013.2_Gm47833	2.930843352	1.341363745	0.850246446	-1.577617584	0.11465349	0.999978534
ENSMUSG00000025176.15_Hoga1	6.598224356	0.883734927	0.560248996	-1.577396718	0.11470427	0.999978534
ENSMUSG00000049404.8_Rarres1	3.638846577	1.147257645	0.727537409	-1.576905367	0.114817301	0.999978534
ENSMUSG00000102800.2_Gm37479	14.00888689	0.859120331	0.544844909	-1.576816296	0.114837801	0.999978534
ENSMUSG00000023232.18_Serinc2	121.3685656	-0.612368535	0.388433368	1.576508577	0.114908644	0.999978534
ENSMUSG00000105179.2_Gm42866	65.2655178	-0.28423808	0.180339393	1.576128628	0.114996163	0.999978534
ENSMUSG00000050189.5_Etos1	1.938712391	-1.623426642	1.030014737	1.576119819	0.114998192	0.999978534
ENSMUSG00000109317.2_Gm45041	32.07762752	-0.488530555	0.310077523	1.575511019	0.115138537	0.999978534
ENSMUSG00000004360.10_9330159F19Rik	1055.682115	0.127061202	0.080650153	-1.575461384	0.115149985	0.999978534
ENSMUSG00000087687.4_Pet100	83.59950466	-0.273103302	0.173377793	1.575191939	0.115212147	0.999978534
ENSMUSG00000050075.9_Gpr171	49.0417419	0.319065965	0.202558841	-1.575176692	0.115215666	0.999978534
ENSMUSG00000105052.5_Gm21655	5.684531385	-1.034750336	0.657246386	1.574372044	0.115401463	0.999978534
ENSMUSG00000120051.1	9.483220594	-0.633367436	0.402438454	1.573824345	0.115528064	0.999978534
ENSMUSG00000081339.2_Gm16044	16.12460217	0.504909181	0.320881949	-1.573504471	0.115602054	0.999978534
ENSMUSG00000020917.18_Acly	1947.162379	-0.111764949	0.071045329	1.573149857	0.115684123	0.999978534
ENSMUSG00000050860.7_Phospho1	106.9104442	-0.415327202	0.264020535	1.573086736	0.115698736	0.999978534
ENSMUSG00000111229.2_Gm39323	5.065088752	0.97299178	0.618570253	-1.572968916	0.115726016	0.999978534
ENSMUSG00000110166.2_Gm45641	61.68519979	-0.307420381	0.19546669	1.572750737	0.115776547	0.999978534
ENSMUSG00000021743.7_Fezf2	742.9080616	0.417753722	0.265628101	-1.572701537	0.115787944	0.999978534
ENSMUSG00000032423.13_Syncrip	505.7984947	-0.169634234	0.107863024	1.572681976	0.115792475	0.999978534
ENSMUSG00000104920.2_Gm43215	3.039809497	1.211841516	0.770648235	-1.572496323	0.115835491	0.999978534
ENSMUSG00000110676.2_Gm45897	8.98225978	-0.784901948	0.499301294	1.572000629	0.115950405	0.999978534
ENSMUSG00000106037.2_Gm4332	9.396490631	-0.866612033	0.551494656	1.571387907	0.116092573	0.999978534
ENSMUSG00000072722.3_Gm6588	93.18283656	0.310714552	0.197760843	-1.571163166	0.116144753	0.999978534
ENSMUSG00000037613.17_Tnfrsf23	34.10348138	0.487923282	0.310585546	-1.570978712	0.116187594	0.999978534
ENSMUSG00000097596.2_Gm26673	407.9088863	-0.212271845	0.135122716	1.570956033	0.116192862	0.999978534
ENSMUSG00000030357.11_Fkbp4	664.445042	-0.140002339	0.089133763	1.570699299	0.116252512	0.999978534
ENSMUSG00000110246.3_C130073E24Rik	80.11928238	-0.900686866	0.573502369	1.570502434	0.116298269	0.999978534
ENSMUSG00000091519.2_Skor2	3.371978292	-2.532439077	1.612761322	1.570250379	0.116356873	0.999978534
ENSMUSG00000103577.2_9330162B11Rik	11.52416659	-0.704377649	0.448774376	1.56955853	0.116517853	0.999978534
ENSMUSG00000090040.2_Gm16232	20.09941961	0.646874627	0.412163487	-1.569461264	0.116540499	0.999978534
ENSMUSG00000059401.15_Mamld1	1281.18269	0.243708029	0.155362486	-1.568641407	0.116731518	0.999978534
ENSMUSG00000107388.2_Gm42788	20.55228571	-0.483826612	0.308451898	1.568564224	0.116749514	0.999978534
ENSMUSG00000109559.2_Gm34280	11.56487594	-0.666899817	0.42521858	1.56836942	0.116794943	0.999978534
ENSMUSG00000098448.3_Mir6362	14.10824258	0.922689674	0.588442351	-1.568020509	0.116876346	0.999978534
ENSMUSG00000000365.10_Rnf17	15.44740382	-0.633532144	0.404150064	1.567566607	0.11698231	0.999978534
ENSMUSG00000037358.7_Dipk2b	18.09272894	-0.581632534	0.37115717	1.567078805	0.117096273	0.999978534
ENSMUSG00000020279.11_Il9r	1.455466377	-3.358388102	2.143369528	1.566873121	0.117144351	0.999978534
ENSMUSG00000059474.14_Mbtd1	494.8187833	0.179831457	0.114801699	-1.566452928	0.11724262	0.999978534
ENSMUSG00000096696.2_Zfp960	5.331796411	0.948390956	0.60544295	-1.566441488	0.117245297	0.999978534
ENSMUSG00000010154.8_Spire2	203.6163556	0.265223013	0.169333928	-1.566272135	0.117284922	0.999978534
ENSMUSG00000107756.2_Gm44164	96.45406357	0.278729616	0.177969712	-1.566163207	0.117310414	0.999978534
ENSMUSG00000094840.6_Muc3a	223.7014932	-0.274365426	0.175209848	1.565924688	0.117366249	0.999978534
ENSMUSG00000093290.3_Mir3572	16.15960469	0.539751722	0.344741795	-1.565669521	0.117426005	0.999978534
ENSMUSG00000037523.14_Mavs	103.9872827	0.266358631	0.170159545	-1.565346402	0.117501709	0.999978534
ENSMUSG00000003423.16_Pih1d1	88.85710821	-0.28039477	0.179160218	1.565050394	0.117571094	0.999978534
ENSMUSG00000117886.2_Gm2106	6.177724016	0.82622878	0.528003761	-1.564816088	0.117626038	0.999978534
ENSMUSG00000062519.14_Zfp398	530.899893	0.140523916	0.089813056	-1.564626811	0.117670439	0.999978534
ENSMUSG00000078453.4_Abracl	43.54448307	-0.418467985	0.267520603	1.564245822	0.11775985	0.999978534
ENSMUSG00000115277.2_Gm19016	7.023693748	-0.839972715	0.536982658	1.564245516	0.117759922	0.999978534
ENSMUSG00000038077.8_Kcna6	1345.390609	-0.189674645	0.121261302	1.564181169	0.117775028	0.999978534
ENSMUSG00000111498.2_Gm47059	10.65174526	0.896178622	0.573122868	-1.563676259	0.117893616	0.999978534
ENSMUSG00000060032.7_H2aj	147.1844529	0.252001549	0.161163369	-1.563640364	0.11790205	0.999978534
ENSMUSG00000111424.2_Gm48478	18.17934761	-0.475611661	0.304200018	1.563483342	0.117938951	0.999978534
ENSMUSG00000022231.11_Sema5a	1436.696763	-0.431365219	0.275932772	1.563298248	0.11798246	0.999978534
ENSMUSG00000031779.4_Ccl22	11.00629603	-0.837377093	0.535708812	1.56311988	0.1180244	0.999978534
ENSMUSG00000097264.2_Rpl31-ps24	6.755896038	0.827176716	0.529199962	-1.563070249	0.118036072	0.999978534
ENSMUSG00000026928.15_Card9	70.19811729	-0.31283121	0.200139376	1.563066783	0.118036888	0.999978534
ENSMUSG00000018263.12_Tbx5	2.368185637	-2.286277295	1.462748194	1.563001277	0.118052294	0.999978534
ENSMUSG00000074227.13_Spint2	76.50044276	0.458158669	0.293149286	-1.562885159	0.118079609	0.999978534
ENSMUSG00000120104.1	105.0160575	0.287981602	0.18432273	-1.562377041	0.118199192	0.999978534
ENSMUSG00000043727.6_F830045P16Rik	2.610091971	1.39550251	0.893198369	-1.562365716	0.118201859	0.999978534
ENSMUSG00000091558.2_Gm17227	76.11527048	-0.252992612	0.16193229	1.56233579	0.118208905	0.999978534
ENSMUSG00000085750.3_Gm14009	2.780364997	-2.564886738	1.642724463	1.561361504	0.11843848	0.999978534
ENSMUSG00000036560.15_Lgi4	272.5723282	-0.263528922	0.168799168	1.561197994	0.118477042	0.999978534
ENSMUSG00000119631.2_Gm26066	1.468406201	1.889054126	1.210071942	-1.56110894	0.118498049	0.999978534
ENSMUSG00000108753.2_Gm45094	25.74636416	0.436357744	0.27959289	-1.560689704	0.118596982	0.999978534
ENSMUSG00000056412.7_Psenen-ps	2.862614577	-1.180610563	0.756678333	1.56025422	0.118699817	0.999978534
ENSMUSG00000038415.11_Foxq1	35.33324375	0.388579503	0.249068523	-1.560130917	0.118728947	0.999978534
ENSMUSG00002076406.1	2.665704061	-1.309096197	0.839103372	1.560113141	0.118733147	0.999978534
ENSMUSG00000050854.10_Tmem125	46.38314951	-0.787888837	0.505027313	1.560091536	0.118738251	0.999978534
ENSMUSG00000102185.3_5033404E19Rik	2.015895648	1.601330586	1.02645813	-1.560054463	0.118747011	0.999978534
ENSMUSG00000062328.9_Rpl17	999.8964569	0.133976398	0.085896048	-1.559750428	0.11881887	0.999978534
ENSMUSG00000014907.11_Naf1	214.7709785	0.265769366	0.17039902	-1.559688351	0.118833546	0.999978534
ENSMUSG00000027824.6_Vmn2r1	26.5348268	0.465704587	0.298601999	-1.559616443	0.118850548	0.999978534
ENSMUSG00000084904.2_Gm14827	88.40819957	-0.258054391	0.165481071	1.559419393	0.118897149	0.999978534
ENSMUSG00000059674.8_Cdh24	251.0474237	-0.440845323	0.282728554	1.559252922	0.118936529	0.999978534
ENSMUSG00000087739.3_Gm24644	5.277700387	1.209388738	0.775629595	-1.559234904	0.118940792	0.999978534
ENSMUSG00000102331.2_Gm19938	265.7032421	-0.32494779	0.208443341	1.558926225	0.119013842	0.999978534
ENSMUSG00000104220.2_4930578I07Rik	3.511500246	-1.236742146	0.793404384	1.558779068	0.11904868	0.999978534
ENSMUSG00000037868.16_Egr2	128.0321431	0.777100134	0.498576409	-1.558637994	0.119082085	0.999978534
ENSMUSG00000085236.4_2610206C17Rik	10.24058757	0.707095641	0.453718808	-1.558444635	0.119127883	0.999978534
ENSMUSG00000042401.9_Crtac1	353.4672863	-0.547714451	0.351491816	1.558256622	0.119172427	0.999978534
ENSMUSG00000103251.2_Gm37519	34.57785978	0.346199915	0.222214529	-1.557953548	0.11924426	0.999978534
ENSMUSG00000037035.6_Inhbb	66.61507343	0.379782061	0.243834947	-1.557537447	0.119342937	0.999978534
ENSMUSG00000038463.9_Olfml2b	170.6180399	0.357282808	0.229395063	-1.557499992	0.119351822	0.999978534
ENSMUSG00000052837.8_Junb	1085.745358	0.503587944	0.323519524	-1.556592129	0.119567354	0.999978534
ENSMUSG00000007833.16_Aldh16a1	65.88402662	-0.371832807	0.238902021	1.556423867	0.119607334	0.999978534
ENSMUSG00000001661.6_Hoxc6	1.363264751	-3.947929848	2.536875125	1.556217651	0.119656346	0.999978534
ENSMUSG00000079465.9_Col4a3	6.782828787	0.981699887	0.630998829	-1.555787176	0.119758709	0.999978534
ENSMUSG00000109035.2_Gm45209	29.65915549	-0.442286251	0.284294984	1.555730054	0.119772297	0.999978534
ENSMUSG00000115039.2_Gm7043	8.488434008	-0.91744752	0.59003286	1.554909198	0.119967697	0.999978534
ENSMUSG00000095134.3_Mid1-ps1	70.71383377	0.714745732	0.459676898	-1.554887216	0.119972933	0.999978534
ENSMUSG00000082800.2_Gm13560	6.785564183	0.807120184	0.519122595	-1.554777602	0.119999045	0.999978534
ENSMUSG00000111646.2_Gm40621	1.239699646	-2.435084087	1.56620536	1.554766794	0.12000162	0.999978534
ENSMUSG00000025064.16_Col17a1	28.05339756	-0.541623959	0.348619226	1.553626189	0.120273609	0.999978534
ENSMUSG00000022041.11_Chrna2	29.75921553	0.470451475	0.3028848	-1.553235672	0.120366842	0.999978534
ENSMUSG00000084866.4_A930006K02Rik	7.928458643	-0.950752753	0.612229358	1.552935579	0.120438526	0.999978534
ENSMUSG00000029862.17_Clcn1	182.7282039	-0.274268955	0.1766418	1.552684332	0.120498567	0.999978534
ENSMUSG00000025766.15_D3Ertd751e	109.2354973	0.223999724	0.144306663	-1.552247959	0.120602905	0.999978534
ENSMUSG00000115970.3_8430426J06Rik	5.109063773	1.057686059	0.681550152	-1.551882949	0.120690234	0.999978534
ENSMUSG00000111194.2_Gm47180	2.898729481	-1.253640182	0.807833949	1.551853797	0.12069721	0.999978534
ENSMUSG00000114988.2_Gm49226	24.18539958	-0.450806038	0.29052893	1.551673486	0.12074037	0.999978534
ENSMUSG00000109193.2_Gm39027	6.10709796	1.283982522	0.827535491	-1.551573963	0.120764197	0.999978534
ENSMUSG00000086053.2_Gm15178	29.91803612	-0.396477967	0.255563572	1.551386853	0.120809004	0.999978534
ENSMUSG00000082418.2_Gm13126	1.926188075	1.478972738	0.953606476	-1.550925643	0.120919504	0.999978534
ENSMUSG00000024422.15_Dhx16	352.8774307	-0.154773043	0.099795648	1.550899727	0.120925716	0.999978534
ENSMUSG00000029334.15_Prkg2	109.0477314	0.432326696	0.278773563	-1.550816699	0.120945618	0.999978534
ENSMUSG00000098202.3_B830012L14Rik	1132.98993	0.123418063	0.079620805	-1.550073034	0.121123988	0.999978534
ENSMUSG00000096370.9_Gm21992	704.5047383	-0.122837816	0.079255501	1.549896403	0.121166383	0.999978534
ENSMUSG00000113753.2_Gm5791	2.534757307	-1.470126426	0.948653901	1.54969734	0.121214177	0.999978534
ENSMUSG00000034105.10_Meak7	125.2425082	-0.228102512	0.147200624	1.549602884	0.12123686	0.999978534
ENSMUSG00000034981.10_Parm1	907.2729534	0.253678969	0.163712364	-1.549540689	0.121251798	0.999978534
ENSMUSG00000022751.10_Nit2	77.65425775	-0.287619906	0.185623597	1.549479216	0.121266564	0.999978534
ENSMUSG00000105350.3_4930537H20Rik	39.25618939	-0.362439129	0.233922382	1.549399104	0.121285809	0.999978534
ENSMUSG00002075204.1	1.872437464	2.421681843	1.563522656	-1.548862649	0.121414741	0.999978534
ENSMUSG00000068882.14_Ssb	550.5799405	0.193795655	0.125127853	-1.548781106	0.121434349	0.999978534
ENSMUSG00000113581.3_Dio3os	4.333458298	1.272945239	0.82240558	-1.547831471	0.121662877	0.999978534
ENSMUSG00000070643.12_Sox13	127.4749768	0.414896004	0.268077075	-1.547674314	0.121700729	0.999978534
ENSMUSG00000071531.4_Gprin2	52.20765386	0.380421914	0.245809205	-1.547630871	0.121711194	0.999978534
ENSMUSG00000100188.2_Gm29561	1.529746551	2.010351346	1.299256136	-1.547309487	0.121788635	0.999978534
ENSMUSG00000032388.8_Spg21	210.2132737	0.227545477	0.147092301	-1.546957082	0.121873595	0.999978534
TE_ L1M3de:L1:LINE	222.6899723	-0.18715018	0.121033948	1.546261877	0.122041335	0.999978534
ENSMUSG00000021490.12_Slc34a1	3.432146531	-1.164433837	0.753077789	1.546233144	0.122048272	0.999978534
ENSMUSG00000087539.2_Gm13584	12.59699353	-0.702797	0.454696254	1.545640621	0.122191385	0.999978534
ENSMUSG00000090459.2_Gm17210	3.879679548	-1.283959406	0.83073925	1.545562469	0.122210271	0.999978534
ENSMUSG00000031026.16_Trim66	671.2139627	-0.308249462	0.199570551	1.544563866	0.122451792	0.999978534
ENSMUSG00000108688.2_Gm44985	2.222231788	1.469400257	0.951771828	-1.543857692	0.122622811	0.999978534
ENSMUSG00000010609.16_Psen2	193.2365274	0.167899443	0.10880382	-1.543139221	0.122797	0.999978534
ENSMUSG00000103762.2_Gm37861	85.14441539	0.247193276	0.16019833	-1.543045274	0.122819791	0.999978534
ENSMUSG00000029135.11_Fosl2	1141.944779	0.657883471	0.426362656	-1.543013821	0.122827423	0.999978534
ENSMUSG00000115280.2_Gm7107	5.013861495	0.850325913	0.551115281	-1.542918411	0.122850573	0.999978534
ENSMUSG00000037795.15_N4bp2	201.4623022	0.405465806	0.262885765	-1.542365008	0.12298492	0.999978534
ENSMUSG00000091749.8_Tspy-ps	3.121771718	1.297374838	0.841433785	-1.54186207	0.123107115	0.999978534
ENSMUSG00000098416.3_Mir7117	7.799937806	0.725419123	0.47111056	-1.539806542	0.123607517	0.999978534
ENSMUSG00000035798.15_Zdhhc17	1117.768358	-0.113654304	0.073829569	1.539414434	0.123703153	0.999978534
ENSMUSG00000033918.17_Parl	215.1976525	0.195277252	0.126859538	-1.539318647	0.123726524	0.999978534
ENSMUSG00000111594.2_Gm3365	26.9518514	0.508990884	0.330865707	-1.538360952	0.123960384	0.999978534
ENSMUSG00000086453.8_Gm11457	90.35898201	0.236339339	0.153643823	-1.538228704	0.123992705	0.999978534
ENSMUSG00000050423.12_Ppp1r3g	54.82392441	0.562724618	0.365848252	-1.538136684	0.124015198	0.999978534
ENSMUSG00000045410.19_Akr1e1	192.2457545	0.261395703	0.169963509	-1.537951909	0.124060374	0.999978534
ENSMUSG00000105344.2_Gm43556	5.835213148	0.944117923	0.61399709	-1.537658629	0.124132104	0.999978534
ENSMUSG00000110404.2_Rnf223	14.655622	-0.519082951	0.33760762	1.537533281	0.124162772	0.999978534
ENSMUSG00000112550.2_Gm6627	30.9589091	-0.393477283	0.25592342	1.537480558	0.124175672	0.999978534
ENSMUSG00000089417.3_Gm22009	392.7642334	0.164203066	0.106832018	-1.537021104	0.124288141	0.999978534
ENSMUSG00000120143.1	6.976072111	0.772162315	0.502376158	-1.537020224	0.124288357	0.999978534
ENSMUSG00000029828.5_4921507P07Rik	25.34115697	-0.520626158	0.338742933	1.536935849	0.12430902	0.999978534
ENSMUSG00000065847.3_Gm25188	2.17210847	-1.785961304	1.162047801	1.536908639	0.124315684	0.999978534
ENSMUSG00000074564.4_Gm10720	1.554754229	3.345033193	2.176586184	-1.536825519	0.124336042	0.999978534
ENSMUSG00000069565.13_Dazap1	574.3422395	-0.138926707	0.090407215	1.536677218	0.124372373	0.999978534
ENSMUSG00000106580.3_Mir7231	27.67035191	0.464375032	0.302243002	-1.536429391	0.124433103	0.999978534
ENSMUSG00000120761.1	7.076951917	0.769796644	0.501083024	-1.536265664	0.124473237	0.999978534
ENSMUSG00000046952.10_Gm5815	14.1714701	0.620863315	0.404164056	-1.536166579	0.124497531	0.999978534
ENSMUSG00000030884.13_Uqcrc2	704.0667226	0.099456416	0.064756263	-1.535857882	0.12457324	0.999978534
ENSMUSG00000104906.2_Gm43005	2.748194879	-1.375328214	0.89552822	1.53577317	0.124594022	0.999978534
ENSMUSG00000016481.16_Cr1l	314.745802	-0.145892136	0.095002468	1.535666788	0.124620125	0.999978534
ENSMUSG00000110244.2_Gm2253	10.00311693	0.718695884	0.468203965	-1.535005975	0.12478236	0.999978534
ENSMUSG00000049791.5_Fzd4	137.5208059	0.259067388	0.168887792	-1.533961599	0.1250391	0.999978534
ENSMUSG00000036192.16_Rorb	857.5344065	0.320222696	0.208796808	-1.533657049	0.125114046	0.999978534
ENSMUSG00000103609.2_Gm37022	6.228896403	-0.860201811	0.561084432	1.533105825	0.125249783	0.999978534
ENSMUSG00000031936.10_Hephl1	1.616270899	-2.845366403	1.856844517	1.532366538	0.12543201	0.999978534
ENSMUSG00000023809.11_Rps6ka2	1248.125003	0.306359923	0.199933664	-1.532307849	0.125446485	0.999978534
ENSMUSG00000049107.14_Ntf3	8.104100276	1.262404632	0.823878185	-1.532270979	0.125455579	0.999978534
ENSMUSG00000088297.4_Gm26408	9.050761665	-0.695878911	0.454211288	1.532059922	0.125507649	0.999978534
ENSMUSG00000084911.2_Gm16185	139.7389553	-0.243913399	0.159235049	1.531782102	0.125576214	0.999978534
ENSMUSG00000109602.3_Gm31597	17.6360935	0.475996102	0.310768749	-1.531672996	0.125603149	0.999978534
ENSMUSG00000041202.13_Pla2g2d	5.109964372	-1.218645998	0.795773087	1.53139886	0.125670846	0.999978534
ENSMUSG00000106492.3_Gm29707	3.074294041	1.671316934	1.091439695	-1.53129572	0.125696323	0.999978534
ENSMUSG00000103506.2_Gm38376	39.64919035	0.412068327	0.269174842	-1.530857508	0.125804613	0.999978534
ENSMUSG00000054716.5_Zfp771	468.2843374	-0.228902574	0.149553801	1.530570086	0.125875679	0.999978534
ENSMUSG00000039070.6_Cpa4	3.263307925	-1.281664442	0.837468165	1.530403775	0.125916815	0.999978534
ENSMUSG00000112411.2_Gm19337	31.07960934	-0.352107777	0.230100794	1.530232775	0.125959121	0.999978534
ENSMUSG00000046610.16_Oacyl	32.72451506	-0.352436566	0.230328084	1.530150208	0.125979553	0.999978534
ENSMUSG00000042286.14_Stab1	377.9269721	0.40427735	0.264210069	-1.530136049	0.125983057	0.999978534
ENSMUSG00000051455.14_Meioc	10.21786531	0.600851184	0.392724903	-1.529954375	0.126028023	0.999978534
ENSMUSG00000062054.8_Iah1	81.98964617	-0.24180643	0.158049242	1.529943625	0.126030684	0.999978534
ENSMUSG00000067081.14_Asb18	24.63878282	-0.416292869	0.272141522	1.529692585	0.12609284	0.999978534
ENSMUSG00000064871.3_Snord58b	3.818494087	-1.080768147	0.706714181	1.529286062	0.126193543	0.999978534
ENSMUSG00000020101.15_Vsir	216.1114771	0.243025184	0.158944251	-1.528996379	0.126265341	0.999978534
ENSMUSG00000120167.1	1.37686896	2.440625115	1.5962824	-1.528943197	0.126278526	0.999978534
ENSMUSG00000083836.2_Ldha-ps2	5.854463984	1.120761899	0.733041733	-1.528919634	0.126284368	0.999978534
ENSMUSG00000113816.2_Gm47003	21.79801683	0.429998064	0.281244815	-1.528910189	0.12628671	0.999978534
ENSMUSG00000115812.2_Gm49309	37.28662946	-0.357318646	0.233775243	1.528470852	0.126395675	0.999978534
ENSMUSG00000114705.2_Gm18760	8.178590648	-0.85972446	0.562575438	1.528194091	0.126464355	0.999978534
ENSMUSG00000107755.2_Mageb16-ps2	6.257208719	0.948977329	0.621024426	-1.528083743	0.126491747	0.999978534
ENSMUSG00000107823.2_Gm44436	17.55183568	0.535368221	0.350394003	-1.527903493	0.126536501	0.999978534
ENSMUSG00000121088.1	11.1876707	-0.568724481	0.372301927	1.527589411	0.126614513	0.999978534
ENSMUSG00000101698.2_Gm29562	2.684886878	1.23155477	0.806344264	-1.527331223	0.126678669	0.999978534
ENSMUSG00000120029.1	4.577335817	-0.980603397	0.642070697	1.52725144	0.1266985	0.999978534
ENSMUSG00000098243.5_Gm4258	119.9640942	-0.290576734	0.190294006	1.526988366	0.126763904	0.999978534
ENSMUSG00000044147.9_Arf6	429.2164726	0.240900453	0.157839068	-1.526240973	0.126949863	0.999978534
ENSMUSG00000055866.10_Per2	802.0533381	0.387931469	0.254232662	-1.525891544	0.127036877	0.999978534
ENSMUSG00000110824.2_Gm48677	51.59658413	0.297218116	0.194812161	-1.525665111	0.127093288	0.999978534
ENSMUSG00000081570.2_Gm12192	7.74793013	0.766090957	0.502256957	-1.525296857	0.127185071	0.999978534
ENSMUSG00000003528.16_Slc25a1	398.4697707	-0.170068715	0.111555166	1.524525674	0.127377449	0.999978534
ENSMUSG00000082633.2_Gm15779	10.94292458	0.605778789	0.397397138	-1.52436626	0.127417244	0.999978534
ENSMUSG00000083555.2_Gm12035	14.6319924	-0.590362716	0.387376995	1.524000454	0.127508598	0.999978534
ENSMUSG00000021798.15_Ldb3	100.4408387	-0.409242211	0.268614952	1.523527292	0.127626838	0.999978534
ENSMUSG00000019828.14_Grm1	911.5683832	0.182848384	0.120041818	-1.523205725	0.127707244	0.999978534
ENSMUSG00000120071.1	6.242986987	-0.813012035	0.533778886	1.523125129	0.127727403	0.999978534
ENSMUSG00000111765.2_Gm10635	77.3642803	-1.356088735	0.890363918	1.52307243	0.127740586	0.999978534
ENSMUSG00000105542.2_Gm34248	4.228565919	1.203950432	0.790838689	-1.522371691	0.127915974	0.999978534
ENSMUSG00000120011.1	8.793918446	-0.729429114	0.47915096	1.522336746	0.127924725	0.999978534
ENSMUSG00002076626.1	672.9584532	-0.146881429	0.096487801	1.522279788	0.12793899	0.999978534
ENSMUSG00000001493.10_Meox1	8.154170209	0.767355972	0.504137692	-1.522115853	0.127980055	0.999978534
ENSMUSG00000111916.2_4921501I09Rik	40.30497949	0.324268449	0.21305235	-1.522013017	0.128005819	0.999978534
ENSMUSG00000031907.10_Zfp90	147.7287698	-0.329064554	0.216270095	1.521544407	0.128123276	0.999978534
ENSMUSG00000035984.15_Nme5	54.32993469	0.329358288	0.216588929	-1.520660775	0.128344987	0.999978534
ENSMUSG00000087029.3_Gm14133	1.754831956	-1.885350354	1.23999136	1.520454428	0.128396804	0.999978534
ENSMUSG00000110576.3_Gm36368	11.74188321	-0.563000003	0.370294492	1.520411499	0.128407586	0.999978534
ENSMUSG00000104467.2_Gm37660	12.91208322	0.673161814	0.442757673	-1.520384297	0.128414419	0.999978534
ENSMUSG00000114382.2_Gm4814	6.600576749	-0.729387278	0.479819241	1.520129281	0.128478487	0.999978534
ENSMUSG00000008129.15_Brme1	42.34313631	0.303977374	0.200047608	-1.519525161	0.12863036	0.999978534
ENSMUSG00000031021.14_Tmem9b	532.8752883	-0.161284451	0.106169763	1.519118499	0.128732671	0.999978534
ENSMUSG00000083989.3_Gm12607	2.530611131	1.32820872	0.874382302	-1.519025164	0.128756162	0.999978534
ENSMUSG00000020823.17_Sec14l1	2393.77586	0.227674697	0.149926591	-1.518574492	0.128869636	0.999978534
ENSMUSG00000066438.7_Plekhd1	25.91190969	-0.525921367	0.346348976	1.518472417	0.128895348	0.999978534
ENSMUSG00000033685.14_Ucp2	611.4686436	0.534888229	0.35228976	-1.51831898	0.128934005	0.999978534
ENSMUSG00000030888.15_Rrp8	168.3048786	0.264059112	0.173967156	-1.517867614	0.129047776	0.999978534
ENSMUSG00000106720.2_Gm43795	42.39683898	-0.353896906	0.233198228	1.517579741	0.129120377	0.999978534
ENSMUSG00000040729.9_Cep126	245.1086185	-0.158906025	0.104747723	1.517035612	0.129257693	0.999978534
ENSMUSG00000051705.14_Senp8	121.0577498	0.22546115	0.148652584	-1.516698499	0.129342824	0.999978534
ENSMUSG00000033808.17_Tmem87a	351.416086	-0.143547944	0.094661185	1.516439333	0.1294083	0.999978534
ENSMUSG00000023993.8_Treml1	3.365399998	-1.490197629	0.98273415	1.516379205	0.129423494	0.999978534
ENSMUSG00000090114.2_Gm3076	13.98573233	0.559389332	0.368959886	-1.516125066	0.129487731	0.999978534
ENSMUSG00000117813.2_Gm5823	3.973617199	-0.978791993	0.64579881	1.515629912	0.129612959	0.999978534
ENSMUSG00000077737.3_Snord72	8.238125923	0.824091619	0.543739682	-1.515599553	0.12962064	0.999978534
ENSMUSG00000112126.2_Gm34544	2.142751535	-1.774723593	1.171048875	1.515499165	0.129646042	0.999978534
ENSMUSG00000108659.2_Gm34121	16.56065993	-0.52742067	0.348021907	1.515481238	0.129650578	0.999978534
ENSMUSG00000089679.2_Gm16299	30.40927178	-0.408429702	0.269518892	1.515402869	0.129670411	0.999978534
ENSMUSG00000024926.11_Kat5	389.1878795	0.171664026	0.113324371	-1.514802367	0.129822461	0.999978534
ENSMUSG00000112105.2_Rps7-ps2	9.349408689	-0.656458445	0.43355527	1.514128626	0.12999322	0.999978534
ENSMUSG00000116435.2_Gm49548	2.405436552	1.281427134	0.847430985	-1.512131556	0.130500398	0.999978534
ENSMUSG00000111162.2_Gm7293	2.270181577	1.421918306	0.940507607	-1.511862632	0.130568812	0.999978534
ENSMUSG00000108444.2_Klk2-ps	2.632526978	-1.860559675	1.230692519	1.511798964	0.130585013	0.999978534
ENSMUSG00000047635.7_Mtrfr	74.3891761	-0.284752198	0.188378734	1.511594178	0.130637134	0.999978534
ENSMUSG00000101135.2_Gm17981	9.094227202	-0.816323344	0.540063602	1.511531865	0.130652996	0.999978534
ENSMUSG00000106535.2_Gm43031	33.29578464	-0.46274262	0.306297065	1.510764134	0.130848556	0.999978534
ENSMUSG00000030324.9_Rho	13.27276689	-0.735226261	0.486722727	1.510564887	0.130899346	0.999978534
ENSMUSG00000059857.16_Ntng1	254.2870772	0.215635766	0.142758566	-1.51049266	0.130917761	0.999978534
ENSMUSG00000049327.18_Kmt5a	596.3212605	0.173816092	0.115120719	-1.509859333	0.131079322	0.999978534
ENSMUSG00000105062.2_Gm43113	31.86201638	0.436614616	0.289300844	-1.509206162	0.131246106	0.999978534
ENSMUSG00000040599.14_Mis12	90.2158318	0.302296302	0.20031461	-1.509107607	0.131271286	0.999978534
ENSMUSG00000106230.2_Gm29811	6.006468007	-0.784222613	0.519663277	1.509097617	0.131273838	0.999978534
ENSMUSG00000084241.2_Gm13416	26.88272174	-0.468836597	0.310674104	1.509094552	0.131274622	0.999978534
ENSMUSG00000109877.2_Gm45609	2.926363207	1.156413254	0.766301572	-1.509083755	0.13127738	0.999978534
ENSMUSG00000086526.3_Gm12762	6.937394912	-0.822754932	0.545332644	1.508721219	0.131370041	0.999978534
ENSMUSG00000034158.10_Lrrc58	2757.198962	0.196482794	0.130260369	-1.50838505	0.131456007	0.999978534
ENSMUSG00000088752.3_Mir1934	2.061108861	1.600335519	1.061044394	-1.508264432	0.131486863	0.999978534
ENSMUSG00000112824.2_Gm47917	14.30488884	0.606107236	0.401888745	-1.508146828	0.131516952	0.999978534
ENSMUSG00000089983.4_2010320O07Rik	3.797232974	1.061852929	0.704445156	-1.50736068	0.131718232	0.999978534
ENSMUSG00000073079.7_Srp54a	203.8128728	0.165793702	0.110050003	-1.506530649	0.131931005	0.999978534
ENSMUSG00000042268.11_Slc26a9	4.689823728	-1.312094078	0.871080048	1.50628416	0.131994243	0.999978534
ENSMUSG00000029675.13_Eln	103.6953713	0.534348076	0.354765877	-1.506199188	0.132016048	0.999978534
ENSMUSG00000030103.12_Bhlhe40	1467.473311	0.432908863	0.28743809	-1.506094283	0.132042972	0.999978534
ENSMUSG00000024516.14_Sec11c	226.2849694	-0.163554928	0.108605528	1.50595399	0.132078985	0.999978534
ENSMUSG00000023826.17_Prkn	399.408187	0.185236724	0.123011081	-1.505853964	0.132104667	0.999978534
ENSMUSG00000030345.17_Dyrk4	2.656453092	-1.76443991	1.171862842	1.50567101	0.132151649	0.999978534
ENSMUSG00000120158.1	2.147339141	-1.811183924	1.203414044	1.505038048	0.132314295	0.999978534
ENSMUSG00000120037.1	14.17150623	-0.638835681	0.424562728	1.504690919	0.132403559	0.999978534
ENSMUSG00000081303.3_Gm16011	2.404234289	-1.666052107	1.107295587	1.504613697	0.132423423	0.999978534
ENSMUSG00000100763.2_Gm28777	6.244733226	-0.973367689	0.64695843	1.504528953	0.132445224	0.999978534
ENSMUSG00000033966.9_Cdkl4	216.7695649	0.284259905	0.188971899	-1.50424431	0.132518472	0.999978534
ENSMUSG00000050917.6_Fgf4	1.321035638	-2.486604273	1.654267178	1.503145505	0.132801527	0.999978534
ENSMUSG00000048388.4_Fam171b	4282.627338	0.119513788	0.079510062	-1.503127846	0.132806079	0.999978534
ENSMUSG00000121226.1	17.11966209	-0.629656643	0.418922121	1.503039854	0.132828767	0.999978534
ENSMUSG00000089685.8_Gm9017	61.51063051	0.390452292	0.259776533	-1.503031421	0.132830942	0.999978534
ENSMUSG00000030271.15_Ogg1	64.4323245	-0.273215564	0.181944561	1.501641832	0.133189634	0.999978534
ENSMUSG00000117313.2_Gm49838	22.10312213	0.731847577	0.48737084	-1.501623646	0.133194333	0.999978534
ENSMUSG00000099140.3_Mir7237	2.511213932	1.325935221	0.883029715	-1.501574861	0.13320694	0.999978534
ENSMUSG00000114503.2_Gm20242	113.3280515	-0.276590518	0.184251831	1.501154788	0.133315531	0.999978534
ENSMUSG00000035200.8_Chrnb4	3.267587534	1.657872831	1.104583482	-1.500903152	0.133380613	0.999978534
ENSMUSG00000043807.7_Ly6g5b	3.840594907	-1.394503543	0.929387414	1.500454516	0.133496707	0.999978534
ENSMUSG00000037300.20_Ttc13	534.5400141	-0.153963099	0.102661799	1.499711679	0.133689104	0.999978534
ENSMUSG00000054237.7_Fra10ac1	78.10349711	0.314638477	0.209804834	-1.499672198	0.133699336	0.999978534
ENSMUSG00000064811.3_Gm22358	13.86718755	-0.742915466	0.495433228	1.499526927	0.133736988	0.999978534
ENSMUSG00000040447.16_Spns2	816.145651	0.220012126	0.146794608	-1.498775255	0.133931946	0.999978534
ENSMUSG00000031640.12_Gm45753	12.29384993	0.700323987	0.467309298	-1.498630542	0.133969505	0.999978534
ENSMUSG00000102558.2_Gm37571	7.645060751	0.822221777	0.548830908	-1.498133151	0.13409866	0.999978534
ENSMUSG00000089653.2_Gm15841	2.169145205	1.354387743	0.904061029	-1.498115392	0.134103273	0.999978534
ENSMUSG00000020923.18_Ubtf	1146.601288	-0.159557732	0.106515074	1.497982652	0.134137758	0.999978534
ENSMUSG00000114961.2_A930002C04Rik	37.2853926	0.376278152	0.251219068	-1.497808886	0.134182912	0.999978534
ENSMUSG00000092210.2_A930009A15Rik	4.424100241	-1.371297451	0.915655947	1.497612128	0.134234054	0.999978534
ENSMUSG00000096517.2_Gm6919	6.60397987	-0.798041485	0.53288814	1.497577868	0.13424296	0.999978534
ENSMUSG00000087035.2_Tmem74bos	6.101738209	0.919263862	0.613902649	-1.497409833	0.134286651	0.999978534
ENSMUSG00000086401.2_Gm15559	53.23449957	-0.282192606	0.188469505	1.497285226	0.134319057	0.999978534
ENSMUSG00000068452.9_Duox2	8.528205459	-1.628041318	1.087476855	1.49708135	0.134372092	0.999978534
ENSMUSG00000115962.2_4930588D02Rik	3.062353266	1.38548998	0.925568533	-1.496906961	0.134417469	0.999978534
ENSMUSG00000040356.17_Skiv2l	724.7191494	-0.104408965	0.069759615	1.496696414	0.13447227	0.999978534
TE_ Eulor5A:Crypton-A:DNA	169.9370235	-0.208983825	0.139646052	1.49652512	0.134516867	0.999978534
ENSMUSG00000037876.18_Jmjd1c	2023.64581	0.180501374	0.120640813	-1.496188306	0.134604591	0.999978534
ENSMUSG00000029735.18_Tpk1	60.4766707	-0.674955408	0.451127771	1.496151315	0.134614228	0.999978534
ENSMUSG00000022440.10_C1qtnf6	22.42577953	-0.44146251	0.295065541	1.496150682	0.134614393	0.999978534
ENSMUSG00000113636.2_Gm8616	13.42031675	-0.83607106	0.558881459	1.495972083	0.13466093	0.999978534
TE_ RMER3D3:ERVK:LTR	3.430781661	-1.002213258	0.669966122	1.495916324	0.134675462	0.999978534
ENSMUSG00000082393.3_Gm15028	5.209551765	0.965822745	0.645795506	-1.495555073	0.134769638	0.999978534
ENSMUSG00000115850.2_Gm48956	5.662091019	-0.865695101	0.579000826	1.495153482	0.134874391	0.999978534
ENSMUSG00000120540.1	12.99698757	-0.649051234	0.434220262	1.494751148	0.1349794	0.999978534
ENSMUSG00000054204.7_Alkal2	20.17159732	0.990483463	0.662644359	-1.494743674	0.134981351	0.999978534
ENSMUSG00000115723.2_1700087M22Rik	9.99479667	-0.635681186	0.425345013	1.494507203	0.135043101	0.999978534
ENSMUSG00000002083.14_Bbc3	88.4062647	0.30837099	0.206364553	-1.494302123	0.13509667	0.999978534
ENSMUSG00000039357.3_Fut11	267.9225356	0.176024036	0.117814401	-1.494079114	0.135154942	0.999978534
ENSMUSG00000090667.3_Mdfic2	19.33696288	0.899408731	0.602204956	-1.493525954	0.135299566	0.999978534
ENSMUSG00000120371.1	8.668426961	0.75641185	0.506503422	-1.493399289	0.135332699	0.999978534
ENSMUSG00000114607.2_Gm8990	2.655622707	1.311580243	0.878282512	-1.493346645	0.135346472	0.999978534
ENSMUSG00000021994.16_Wnt5a	148.4827213	0.592954341	0.397143001	-1.493049955	0.135424111	0.999978534
ENSMUSG00000092553.2_Gm20428	17.59953088	0.443522805	0.297068797	-1.492996942	0.135437988	0.999978534
ENSMUSG00000085347.3_Hk1os	22.43554491	-0.479284271	0.32109256	1.49266701	0.135524373	0.999978534
ENSMUSG00000029165.18_Agbl5	375.5619178	-0.162243427	0.108728229	1.492192311	0.135648737	0.999978534
ENSMUSG00000038894.8_Irs2	2140.09404	0.313656285	0.210219879	-1.492039131	0.135688887	0.999978534
ENSMUSG00000114547.2_Gm3226	35.96184311	0.377222165	0.252833249	-1.491980052	0.135704375	0.999978534
ENSMUSG00000032540.17_Abhd5	125.4926342	-0.24478702	0.164127918	1.49144048	0.135845887	0.999978534
ENSMUSG00000050490.8_Psma5-ps	3.923750665	-1.241819966	0.833014911	1.490753586	0.136026202	0.999978534
ENSMUSG00000044726.9_Erich5	8.79566347	-0.914337562	0.613438416	1.490512395	0.13608956	0.999978534
ENSMUSG00000067144.8_Slc22a7	5.893027806	-0.840745306	0.564177362	1.490214538	0.136167835	0.999978534
ENSMUSG00000021639.18_Gtf2h2	178.8907022	-0.163530582	0.109785176	1.489550672	0.13634242	0.999978534
ENSMUSG00000120985.1	13.82916712	-0.557540022	0.3743608	1.489311974	0.136405236	0.999978534
ENSMUSG00000081392.2_Gm11668	3.854521059	-1.237643203	0.831201607	1.488980763	0.136492434	0.999978534
ENSMUSG00000102788.2_Gm38255	33.60633788	0.730292995	0.490478421	-1.488940111	0.13650314	0.999978534
ENSMUSG00000057342.16_Sphk2	498.4101005	0.115098658	0.077305973	-1.488871478	0.136521216	0.999978534
ENSMUSG00000087157.2_Sox5os2	6.760507409	-0.844288642	0.567241236	1.488411964	0.136642283	0.999978534
ENSMUSG00000001786.15_Fbxo7	573.5170454	0.18956169	0.12737605	-1.488205119	0.136696808	0.999978534
ENSMUSG00000086375.2_Gm12127	8.940781847	0.729521654	0.490265736	-1.488012726	0.136747538	0.999978534
ENSMUSG00000028970.10_Abcb1b	58.84385083	0.321324799	0.215953858	-1.487932665	0.136768652	0.999978534
ENSMUSG00000079386.9_Gm3173	2.219858984	2.175585848	1.462215386	-1.487869618	0.136785281	0.999978534
ENSMUSG00000017344.5_Vtn	350.276269	-0.285288794	0.19177568	1.487617169	0.136851883	0.999978534
ENSMUSG00000015023.8_Ddx19a	234.6485456	0.15216587	0.102290874	-1.487580111	0.136861662	0.999978534
ENSMUSG00000101795.3_Gm5835	32.65820224	0.416365737	0.279914113	-1.487476758	0.136888937	0.999978534
ENSMUSG00000080862.4_Gm14523	3.10587578	1.077442814	0.724560757	-1.487028938	0.137007168	0.999978534
ENSMUSG00000106543.2_Gm43378	4.850588295	0.997746614	0.671184354	-1.486546295	0.137134681	0.999978534
ENSMUSG00000059897.6_Zfp930	90.21908537	-0.25811625	0.173646165	1.486449471	0.137160273	0.999978534
ENSMUSG00000091523.2_AU040972	43.00263848	-0.324621141	0.21847197	1.485870891	0.137313274	0.999978534
ENSMUSG00000080542.3_Rnu4atac	2.426229626	1.260197219	0.848164606	-1.485793219	0.137333824	0.999978534
ENSMUSG00000105042.2_Gm42509	5.15661043	-0.877161322	0.590463014	1.485548291	0.137398641	0.999978534
ENSMUSG00000031329.5_Tsx	4.483988759	0.983057229	0.661784994	-1.48546316	0.137421175	0.999978534
ENSMUSG00000022253.18_Nadk2	197.6676127	0.262836204	0.176947151	-1.485393812	0.137439534	0.999978534
ENSMUSG00000051034.8_Zfp11	124.7662416	0.190925513	0.12853959	-1.485344034	0.137452713	0.999978534
ENSMUSG00002075000.1	1604.192038	-0.332896094	0.224196941	1.484837808	0.137586794	0.999978534
ENSMUSG00000117113.2_Gm49883	122.0915769	0.249221417	0.167849737	-1.484788845	0.137599768	0.999978534
ENSMUSG00000058407.13_Txndc9	254.7289332	-0.153411288	0.103326235	1.484727354	0.137616063	0.999978534
ENSMUSG00000064349.1_mt-Tc	365.237586	0.17464506	0.117653248	-1.484404923	0.13770153	0.999978534
ENSMUSG00000069678.11_Pcgf1	125.210352	0.220945284	0.148856968	-1.484279079	0.137734898	0.999978534
ENSMUSG00000064340.1_mt-Tl1	1005.095738	0.288926242	0.194677714	-1.48412592	0.137775518	0.999978534
ENSMUSG00000048429.11_Timm29	552.6212546	0.125829703	0.084787922	-1.484052202	0.137795072	0.999978534
ENSMUSG00000083823.4_Amd-ps1	2.948153766	-1.2844652	0.865636565	1.483838891	0.137851667	0.999978534
ENSMUSG00000085196.2_Gm14963	3.334536015	1.173116414	0.790619023	-1.483794824	0.137863361	0.999978534
ENSMUSG00000103032.2_Gm37121	19.51880723	0.555470566	0.374416232	-1.483564329	0.137924539	0.999978534
ENSMUSG00000090290.3_Tarbp1	250.5804143	-0.174754801	0.117833045	1.483071241	0.138055484	0.999978534
ENSMUSG00000030413.8_Pglyrp1	53.77472167	0.442524819	0.298393621	-1.483023723	0.138068108	0.999978534
ENSMUSG00000070103.4_Mir488	2.254651702	-1.565241647	1.055461418	1.482992766	0.138076333	0.999978534
ENSMUSG00000108533.2_Gm44792	16.57815757	-0.482528047	0.32542928	1.482743183	0.138142657	0.999978534
ENSMUSG00000072723.13_Gm10044	3.045345945	1.17402007	0.791799968	-1.482723058	0.138148006	0.999978534
ENSMUSG00000021671.10_Poc5	339.5614108	-0.125734703	0.084812003	1.482510709	0.138204456	0.999978534
ENSMUSG00000112734.2_Gm47644	24.2067095	0.48175865	0.325041014	-1.482147265	0.138301115	0.999978534
ENSMUSG00000016257.16_Prelid3b	217.5863006	-0.182415878	0.123097331	1.481883289	0.138371352	0.999978534
ENSMUSG00000078620.2_Gm10964	3.674565854	-1.114976828	0.752496199	1.481704266	0.138419001	0.999978534
ENSMUSG00000025730.15_Rab40c	408.4917871	0.177151932	0.119562159	-1.48167225	0.138427524	0.999978534
ENSMUSG00000118274.2_Gm50204	14.48571773	-0.543752776	0.366992128	1.481646973	0.138434254	0.999978534
ENSMUSG00000105789.2_Gm42997	3.158783308	-1.211919735	0.817956289	1.481643642	0.13843514	0.999978534
ENSMUSG00000117586.2_Gm50006	2.602630883	-1.528886935	1.0320065	1.481470258	0.138481305	0.999978534
ENSMUSG00000120268.1	2.698873186	1.740814228	1.175813907	-1.480518488	0.13873493	0.999978534
ENSMUSG00000039728.16_Slc6a5	5.495590442	-1.701526043	1.149359683	1.480412153	0.138763289	0.999978534
ENSMUSG00000080921.5_Rpl38-ps2	32.75531153	-0.414525067	0.280007414	1.480407468	0.138764538	0.999978534
ENSMUSG00000102101.2_Zbtb11os1	61.27439355	0.29756483	0.201012557	-1.480329556	0.138785319	0.999978534
ENSMUSG00000021758.15_Ddx4	22.28976855	-0.542421493	0.36655561	1.479779542	0.13893209	0.999978534
ENSMUSG00000106369.2_Gm43355	6.446677703	-0.85451365	0.577654296	1.479282084	0.139064939	0.999978534
ENSMUSG00000106028.2_Gm8493	17.79420188	0.488428948	0.330326541	-1.478624597	0.139240675	0.999978534
ENSMUSG00000099061.3_Gm28050	12.05328311	0.592626685	0.400815504	-1.4785523	0.139260009	0.999978534
ENSMUSG00000078451.6_Ppil6	36.79719732	0.42257356	0.285809397	-1.478515276	0.139269911	0.999978534
ENSMUSG00000071984.13_Fndc1	72.99675563	0.290141259	0.196244867	-1.478465469	0.139283233	0.999978534
ENSMUSG00000049608.10_Gpr55	18.82157636	0.430675282	0.291298855	-1.478465414	0.139283248	0.999978534
ENSMUSG00000039959.14_Hip1	1391.430665	0.208910714	0.141365635	-1.477804089	0.139460224	0.999978534
ENSMUSG00000026383.15_Epb41l5	182.4554407	0.210975573	0.14279765	-1.4774443	0.139556579	0.999978534
ENSMUSG00000105701.2_Gm42587	6.939080827	1.031379526	0.698236747	-1.477120089	0.139643449	0.999978534
ENSMUSG00000084400.2_Gm11576	8.489441983	-0.741967088	0.502396132	1.476856689	0.139714057	0.999978534
ENSMUSG00000022469.18_Rapgef3	519.6708273	0.295516811	0.200153251	-1.476452713	0.139822401	0.999978534
ENSMUSG00000108761.2_Atp6v0c-ps1	15.1434728	-0.593296067	0.401929253	1.476120642	0.139911508	0.999978534
ENSMUSG00000032028.16_Nxpe2	49.09040761	-0.389412584	0.263808737	1.476117084	0.139912463	0.999978534
ENSMUSG00000090007.2_Rpl30-ps2	5.011828993	0.953275386	0.645845704	-1.476011035	0.13994093	0.999978534
ENSMUSG00000114246.2_Gm48603	106.4690088	-0.22386144	0.151709392	1.475593812	0.140052967	0.999978534
ENSMUSG00000121177.1	1.718083123	-1.786355028	1.210674219	1.47550431	0.140077011	0.999978534
ENSMUSG00000085538.2_Gm11455	10.02434815	-0.654936866	0.443891827	1.475442499	0.140093617	0.999978534
ENSMUSG00000074826.11_Gm10767	61.74089489	0.304525253	0.206402485	-1.47539528	0.140106304	0.999978534
ENSMUSG00000102774.2_Gm9748	97.29034466	0.524420998	0.355452611	-1.475361222	0.140115455	0.999978534
ENSMUSG00000117518.2_Gpx4-ps1	37.37214799	-0.304454693	0.206378271	1.475226494	0.140151661	0.999978534
ENSMUSG00000039461.13_Tcta	255.3530258	0.16606124	0.112575581	-1.475108883	0.140183273	0.999978534
ENSMUSG00000014932.16_Yes1	96.0806412	0.232140781	0.15743632	-1.47450589	0.140345433	0.999978534
ENSMUSG00000046345.6_Smco1	2.196285237	1.460634255	0.990758178	-1.474259095	0.140411844	0.999978534
ENSMUSG00000112736.2_Gm48718	34.30078628	0.356409375	0.241779301	-1.47411037	0.140451877	0.999978534
ENSMUSG00000036860.15_Mrpl55	199.5131288	0.164855562	0.111841842	-1.474006134	0.14047994	0.999978534
ENSMUSG00000109362.2_Gm44562	70.2268405	-0.291077213	0.197484566	1.473923855	0.140502094	0.999978534
ENSMUSG00000111537.2_Gm7653	13.69979415	0.521046539	0.353512391	-1.473913086	0.140504994	0.999978534
ENSMUSG00000102296.2_Gm37543	37.00304779	-0.346641366	0.235222198	1.473676246	0.140568781	0.999978534
ENSMUSG00000077546.3_Gm22020	7.603862528	-0.722772783	0.490471369	1.473628897	0.140581536	0.999978534
ENSMUSG00000097244.2_Gm7928	4.983932162	-0.796236747	0.540495984	1.473159414	0.140708056	0.999978534
ENSMUSG00000027809.15_Etfdh	215.7197234	0.174173877	0.118258051	-1.472828908	0.140797175	0.999978534
ENSMUSG00000060188.7_Cxcl17	15.1448339	-0.646746316	0.439155209	1.472705556	0.140830448	0.999978534
ENSMUSG00000099879.2_Gm29123	17.2139524	0.55475087	0.376691257	-1.472693779	0.140833625	0.999978534
ENSMUSG00000091177.3_Gm15494	14.96712338	0.506686499	0.344214872	-1.47200641	0.141019147	0.999978534
ENSMUSG00000103136.2_Gm37980	308.4806253	-0.196911594	0.133782377	1.471879913	0.141053309	0.999978534
ENSMUSG00000091449.4_Gm10269	18.81932738	-0.499027838	0.339147121	1.471419947	0.141177582	0.999978534
ENSMUSG00000113645.2_Gm47076	10.44209578	0.62903671	0.427503976	-1.471417217	0.14117832	0.999978534
ENSMUSG00002075756.1	23.04287877	-0.519625185	0.353158665	1.471364677	0.141192521	0.999978534
ENSMUSG00000083070.3_Gm13350	3.203915324	1.125335884	0.764858741	-1.471298978	0.14121028	0.999978534
ENSMUSG00000063887.14_Nlgn1	1736.267164	0.201846407	0.137238856	-1.470767191	0.141354088	0.999978534
ENSMUSG00000105226.2_A930028O11Rik	6.421529043	-0.948167991	0.644703875	1.470703105	0.141371426	0.999978534
ENSMUSG00000076617.10_Ighm	278.1731883	-0.677206486	0.460529276	1.470496061	0.141427452	0.999978534
ENSMUSG00000088303.4_Gm23382	4.29563746	-1.104309273	0.751143261	1.470171311	0.141515363	0.999978534
ENSMUSG00000039427.15_Alg1	223.203183	-0.171668829	0.116798482	1.469786482	0.141619592	0.999978534
ENSMUSG00000098109.2_9530085P06Rik	1.646083443	-2.862905434	1.948418248	1.469348502	0.141738288	0.999978534
ENSMUSG00000032010.16_Usp2	804.8563933	0.202258399	0.137659125	-1.469269834	0.141759615	0.999978534
ENSMUSG00002076600.1_7SK	7.677359502	-1.11592086	0.759509974	1.469264261	0.141761126	0.999978534
ENSMUSG00000066538.6_Gm6254	13.13724803	0.548079846	0.373043676	-1.469210929	0.141775587	0.999978534
ENSMUSG00000092323.2_BB365896	19.0314256	0.446766995	0.304239075	-1.468473421	0.141975671	0.999978534
ENSMUSG00000090043.2_Gm16167	23.44166842	-0.429803944	0.292699313	1.468414599	0.141991638	0.999978534
ENSMUSG00000026032.9_Ndufb3	61.17476446	0.364643795	0.248379368	-1.468092132	0.142079199	0.999978534
ENSMUSG00000059305.13_Vpreb1	3.876065757	-0.929592508	0.633233171	1.468009812	0.142101558	0.999978534
ENSMUSG00000018974.8_Sart3	335.8778956	-0.136977283	0.093344613	1.467436397	0.142257379	0.999978534
ENSMUSG00000105766.2_Gm19666	3.134798802	1.302249125	0.887540361	-1.46725623	0.142306366	0.999978534
ENSMUSG00000110529.2_Gm45694	50.49538325	0.388828804	0.265005876	-1.467245968	0.142309156	0.999978534
ENSMUSG00000023902.19_Zscan10	1.590456355	-2.15561289	1.46931708	1.467084892	0.142352963	0.999978534
ENSMUSG00000098146.2_Gm26935	22.20322365	0.448151644	0.30551523	-1.466871697	0.142410961	0.999978534
ENSMUSG00000025979.14_Mob4	369.4775505	-0.13828251	0.094303002	1.466363821	0.142549197	0.999978534
ENSMUSG00000099030.3_Mir6394	2.022969857	1.585167222	1.081143573	-1.466194927	0.14259519	0.999978534
ENSMUSG00000081528.2_Gm12924	8.670731774	0.633661593	0.43222317	-1.466051886	0.142634152	0.999978534
ENSMUSG00000032652.14_Crebl2	373.4843679	0.155448401	0.10607254	-1.465491452	0.142786883	0.999978534
ENSMUSG00000069114.9_Zbtb10	161.765707	0.185232949	0.126444367	-1.464936348	0.142938285	0.999978534
ENSMUSG00000118718.1_Gm24950	15.95381843	0.704136477	0.480795789	-1.464522969	0.143051112	0.999978534
ENSMUSG00000105514.2_Gm42913	34.3698032	-0.34738467	0.237221011	1.464392499	0.143086736	0.999978534
TE_ RMER3D1:ERVK:LTR	6.720650144	-0.826692066	0.564670288	1.464026147	0.143186804	0.999978534
ENSMUSG00000121030.1	4.731708876	-0.926194377	0.632684058	1.463912937	0.143217738	0.999978534
ENSMUSG00000070990.3_Foxe1	0.927938428	-2.686656097	1.835827132	1.463458106	0.143342069	0.999978534
ENSMUSG00000119149.1_Gm26189	3.705911019	1.124650136	0.768633948	-1.46318041	0.14341802	0.999978534
ENSMUSG00000082793.3_Btf3-ps4	14.18601957	-0.609144768	0.416409559	1.462850108	0.143508399	0.999978534
ENSMUSG00000103336.2_Gm37993	2.950968319	-1.25260736	0.856557271	1.462374323	0.143638662	0.999978534
ENSMUSG00000019966.19_Kitl	347.7526264	0.417819518	0.285746998	-1.462200904	0.143686164	0.999978534
ENSMUSG00000064364.1_mt-Th	8.914748384	0.623956029	0.426740495	-1.462143942	0.143701769	0.999978534
ENSMUSG00000099131.3_Mir7074	2.476234371	1.273264241	0.870837506	-1.46211461	0.143709806	0.999978534
ENSMUSG00000050312.13_Nsun3	101.1856597	0.233614206	0.159809327	-1.461830863	0.143787564	0.999978534
ENSMUSG00000116631.2_Gm7366	0.84641258	3.17121815	2.169815266	-1.461515273	0.143874087	0.999978534
ENSMUSG00000120776.1_Gm34235	1.809044821	-2.360546525	1.615289955	1.461376341	0.14391219	0.999978534
ENSMUSG00000120025.1	4.030302539	1.10980655	0.759644993	-1.460954208	0.144028009	0.999978534
ENSMUSG00000025916.11_Ppp1r42	4.535115453	-1.100962815	0.753596708	1.460944301	0.144030728	0.999978534
ENSMUSG00000046269.18_Usp27x	176.6469477	0.316081025	0.216423951	-1.460471555	0.14416052	0.999978534
ENSMUSG00000111951.2_Gm48755	47.59052432	-0.336158635	0.230182785	1.46039868	0.144180535	0.999978534
ENSMUSG00000120132.1	3.473718564	1.189137401	0.814519285	-1.459925409	0.144310575	0.999978534
ENSMUSG00000103199.2_Gm37648	20.01364932	0.498518712	0.341559161	-1.459538402	0.144416979	0.999978534
ENSMUSG00000096472.3_Cdkn2d	177.7782736	-0.226937744	0.155490905	1.459492077	0.14442972	0.999978534
ENSMUSG00000116180.2_Gm49492	60.07287211	0.270591471	0.185452746	-1.45908582	0.144541489	0.999978534
ENSMUSG00000037072.17_Selenof	667.1982634	0.118733172	0.081402916	-1.45858623	0.144679026	0.999978534
ENSMUSG00000075288.3_Gm6913	13.36594297	0.592241485	0.406087747	-1.458407671	0.144728207	0.999978534
ENSMUSG00000071517.7_Gm10334	6.21803143	-1.09241087	0.749230199	1.458044365	0.144828315	0.999978534
ENSMUSG00000016087.14_Fli1	76.40161873	0.366674987	0.251527688	-1.457791745	0.144897954	0.999978534
ENSMUSG00000041189.10_Chrnb1	36.4824574	-0.399022216	0.273750308	1.457613762	0.144947034	0.999978534
ENSMUSG00000030469.11_Zfp719	165.3651018	-0.187244789	0.128465575	1.457548363	0.144965072	0.999978534
ENSMUSG00002075636.1_7SK	6.255621856	-0.864433887	0.593174997	1.45729994	0.145033603	0.999978534
ENSMUSG00000077506.3_Scarna9	3.01672996	1.189925266	0.816541866	-1.457274043	0.145040749	0.999978534
ENSMUSG00000118358.2_Gm36315	4.87632201	0.862764455	0.592078533	-1.457179085	0.145066952	0.999978534
TE_ UCON19:UCON19:Unknown	19.43001579	-0.681854455	0.467959253	1.457080825	0.145094071	0.999978534
ENSMUSG00000020834.18_Dhrs13	37.06433183	0.302284872	0.207494387	-1.456833974	0.145162215	0.999978534
ENSMUSG00000114243.2_Gm48163	10.97839753	-0.63631951	0.436792727	1.456799691	0.145171681	0.999978534
ENSMUSG00000060735.5_Rxfp3	26.04293368	0.651329239	0.447210071	-1.456427933	0.145274358	0.999978534
TE_ EUTREP7:ERV1:LTR	45.16683397	0.338465601	0.232423891	-1.456242726	0.145325532	0.999978534
ENSMUSG00000019232.15_Etnppl	178.630035	0.316219214	0.217149019	-1.456231371	0.14532867	0.999978534
ENSMUSG00000109555.2_Gm44891	44.69999852	0.318279645	0.218572494	-1.45617428	0.145344448	0.999978534
ENSMUSG00000032788.16_Pdxk	1633.040351	0.114387787	0.078575572	-1.455767797	0.145456821	0.999978534
ENSMUSG00000085900.2_A930041C12Rik	4.04469575	-1.158491228	0.795956768	1.455470039	0.145539179	0.999978534
ENSMUSG00000087104.8_Tmem132cos	6.556628195	-0.775788963	0.533040945	1.455402198	0.145557948	0.999978534
ENSMUSG00000081497.2_Gm15560	15.10335331	0.586652818	0.403112734	-1.455307086	0.145584266	0.999978534
ENSMUSG00000022483.18_Col2a1	26.72017589	-0.925780446	0.636207398	1.455155109	0.145626325	0.999978534
ENSMUSG00000022105.7_Rb1	551.2260847	0.208052166	0.142992635	-1.454985186	0.145673363	0.999978534
ENSMUSG00000114282.2_5330431K02Rik	275.6770872	0.192864348	0.132558442	-1.454938257	0.145686355	0.999978534
ENSMUSG00000103734.2_Gm37651	43.75707523	0.34681829	0.2384228	-1.454635589	0.145770173	0.999978534
ENSMUSG00000048655.18_Ccdc169	5.851686647	-0.827976427	0.569202877	1.454624459	0.145773256	0.999978534
ENSMUSG00000112343.3_Sfta3-ps	2.980218725	1.455686684	1.000816166	-1.454499571	0.145807852	0.999978534
ENSMUSG00000103771.2_Gm36934	0.913903388	-2.668171993	1.834535739	1.454412654	0.145831934	0.999978534
ENSMUSG00000001240.14_Ramp2	297.5210235	0.203602208	0.139994839	-1.454355097	0.145847882	0.999978534
ENSMUSG00000105184.2_Gm42537	16.71090344	-0.562954848	0.387090071	1.454325207	0.145856165	0.999978534
ENSMUSG00000115810.3_Gm49066	15.04404805	-0.538843315	0.370664749	1.453721503	0.146023534	0.999978534
ENSMUSG00000017721.16_Pigt	1273.088748	0.092832155	0.06387194	-1.453410611	0.146109782	0.999978534
ENSMUSG00000021187.15_Tc2n	2.207743693	1.436407267	0.988663097	-1.452878408	0.146257517	0.999978534
ENSMUSG00000101102.3_Gm28609	33.91678653	-0.681895055	0.469343992	1.4528684	0.146260296	0.999978534
ENSMUSG00000100426.3_Gm4208	2.451296709	1.400596795	0.964246303	-1.452530117	0.146354261	0.999978534
ENSMUSG00000026258.6_Snorc	14.64049237	-0.603882849	0.415779163	1.452412491	0.146386945	0.999978534
ENSMUSG00000118866.1_Rn7s1	8766.409105	-0.235661953	0.162264226	1.452334624	0.146408585	0.999978534
ENSMUSG00000106702.2_Gm42846	98.02625467	0.273747876	0.188500584	-1.452238879	0.146435196	0.999978534
ENSMUSG00000097990.2_Gm19557	33.44089515	-0.323411433	0.222733359	1.452011656	0.146498364	0.999978534
TE_ HERV16-int:ERVL:LTR	440.7178301	-0.125017552	0.086106973	1.451886507	0.146533165	0.999978534
ENSMUSG00000044641.8_Pard6b	74.23365606	-0.290239164	0.19991089	1.451842691	0.14654535	0.999978534
ENSMUSG00000110627.2_Gm18935	14.99810652	0.468929629	0.323049501	-1.45157206	0.146620632	0.999978534
ENSMUSG00002076451.1	8765.635195	-0.235560028	0.162285871	1.451512851	0.146637107	0.999978534
ENSMUSG00000047496.7_Rnf152	299.1828401	-0.317208342	0.218537985	1.451502092	0.1466401	0.999978534
ENSMUSG00000085884.2_Gm15342	57.44537734	0.255529272	0.176061852	-1.451360811	0.146679416	0.999978534
ENSMUSG00000089106.3_Gm23116	2.486401718	-1.416995132	0.97646038	1.451154764	0.14673677	0.999978534
ENSMUSG00000026360.10_Rgs2	396.2356969	0.434681071	0.299560769	-1.451061409	0.146762761	0.999978534
ENSMUSG00000086003.9_B230206L02Rik	10.80864708	-0.665459944	0.458657778	1.450885551	0.146811732	0.999978534
ENSMUSG00000107178.2_Gm42531	11.77637652	-0.550979193	0.379764905	1.450842838	0.146823628	0.999978534
ENSMUSG00000083633.3_Gm13312	5.316002062	-0.932706526	0.64288065	1.450823767	0.14682894	0.999978534
ENSMUSG00000017300.10_Tnnc2	1.216888713	-2.376285836	1.638089725	1.450644491	0.14687888	0.999978534
ENSMUSG00000121107.1_9330133O14Rik	63.38667447	0.315963937	0.217810503	-1.450636827	0.146881015	0.999978534
ENSMUSG00000102994.2_Gm37767	6.358922213	0.739924334	0.510069786	-1.450633531	0.146881933	0.999978534
ENSMUSG00000116863.2_Gm49592	7.953572075	-0.896226791	0.61799154	1.450225016	0.146995781	0.999978534
ENSMUSG00000054934.11_Kcnmb4	376.569508	-0.215537245	0.148632985	1.450130636	0.147022093	0.999978534
ENSMUSG00000054763.10_Defb42	3.652296718	-1.283362391	0.885185297	1.449823438	0.147107762	0.999978534
ENSMUSG00000028128.14_F3	290.3769447	0.389750337	0.268839488	-1.449751076	0.147127947	0.999978534
ENSMUSG00000108317.2_Gm44663	105.1635108	0.353691298	0.243977036	-1.449690936	0.147144724	0.999978534
ENSMUSG00000084844.5_Hoxb3os	1.833315241	-2.360295261	1.628229067	1.449608847	0.147167628	0.999978534
ENSMUSG00000085150.2_Gm16346	31.11784728	0.499333567	0.344483485	-1.449513803	0.147194148	0.999978534
ENSMUSG00000120907.1	3.939088274	-1.123196905	0.775006014	1.449275083	0.147260777	0.999978534
ENSMUSG00000100580.7_4933436I20Rik	1.340201944	-1.914399349	1.320975175	1.449231889	0.147272835	0.999978534
ENSMUSG00000097592.3_4930500F10Rik	8.296675712	0.611355148	0.421885421	-1.449102333	0.147309007	0.999978534
ENSMUSG00000015176.12_Nolc1	451.6856822	-0.139415573	0.096213614	1.449021265	0.147331644	0.999978534
ENSMUSG00000117046.2_Gm19183	3.668669892	-1.100433804	0.759704756	1.448501928	0.147476727	0.999978534
ENSMUSG00000078154.4_Gm12184	4.401265298	-1.032310187	0.71292318	1.447996385	0.147618062	0.999978534
ENSMUSG00000118084.2_AA388235	15.79952885	0.5756764	0.397621295	-1.447800729	0.147672789	0.999978534
ENSMUSG00000006920.15_Ezh1	959.0292152	0.160220059	0.110669107	-1.447739702	0.147689862	0.999978534
ENSMUSG00000015120.16_Ube2i	1544.297965	0.10635929	0.073467346	-1.447708349	0.147698634	0.999978534
ENSMUSG00000049362.7_Olfr173	1.8614658	1.928339871	1.33218905	-1.447497164	0.14775773	0.999978534
ENSMUSG00000024875.6_Yif1a	155.4006502	0.199701478	0.138055115	-1.446534432	0.148027362	0.999978534
ENSMUSG00000054027.9_Nt5dc3	984.5756536	0.150536111	0.104073142	-1.44644534	0.148052333	0.999978534
ENSMUSG00000025470.12_Zfp511	122.4247363	-0.194941203	0.13477643	1.446404265	0.148063846	0.999978534
ENSMUSG00000026938.11_Fcna	5.265922952	-0.932517177	0.644827772	1.446149216	0.148135354	0.999978534
ENSMUSG00000064919.3_Gm22572	2.358898499	-1.325474783	0.916668855	1.445969038	0.148185886	0.999978534
ENSMUSG00000039021.16_Ttc16	44.57996738	-0.312344037	0.216011858	1.445957825	0.148189031	0.999978534
ENSMUSG00000022889.8_Mrpl39	130.856934	0.255571383	0.176772282	-1.445766157	0.148242801	0.999978534
ENSMUSG00000036169.7_Sostdc1	3.025983021	1.423272765	0.984653408	-1.445455582	0.148329961	0.999978534
ENSMUSG00002076657.1_5S_rRNA	3.61908855	-1.080403644	0.747570568	1.44521961	0.14839621	0.999978534
ENSMUSG00000029141.17_Slc4a1ap	232.3343349	0.210706897	0.145795885	-1.445218412	0.148396546	0.999978534
ENSMUSG00000029595.10_Lhx5	7.776326904	-3.81950836	2.643076213	1.445099593	0.148429913	0.999978534
ENSMUSG00000093673.2_Gm20644	7.095372828	-1.008140192	0.697730492	1.444884814	0.148490242	0.999978534
ENSMUSG00000032309.16_Fbxo22	186.5911644	-0.180958126	0.125246558	1.444815157	0.148509813	0.999978534
ENSMUSG00000058655.10_Eif4b	1754.295943	0.082432117	0.057055288	-1.444776117	0.148520782	0.999978534
ENSMUSG00000112036.2_Gm47801	42.70357942	0.486276982	0.336622895	-1.444574889	0.14857733	0.999978534
ENSMUSG00000045083.15_Lingo2	755.6511085	0.228866507	0.158492889	-1.444017512	0.14873405	0.999978534
ENSMUSG00000098221.2_Gm27030	31.46855228	0.332644592	0.230369681	-1.443959943	0.148750243	0.999978534
ENSMUSG00000102691.2_Gm37780	25.21379395	-0.399541631	0.276822292	1.443314512	0.148931894	0.999978534
ENSMUSG00000010307.8_Tmem86a	138.845348	0.322507302	0.223514716	-1.442890684	0.149051268	0.999978534
ENSMUSG00000031505.12_Naxd	270.0784707	-0.128256287	0.088938487	1.442078589	0.149280204	0.999978534
ENSMUSG00000044499.12_Hs3st5	123.7785774	-0.304582552	0.211226724	1.441969776	0.1493109	0.999978534
ENSMUSG00000023806.11_Rsph3b	99.1369395	0.356257859	0.247070838	-1.441925974	0.149323258	0.999978534
ENSMUSG00000118380.2_Gm36037	8.870814985	-1.028672164	0.713497529	1.441731921	0.149378015	0.999978534
ENSMUSG00000102684.3_Gm37374	2.7771846	1.455636006	1.009699285	-1.441653003	0.149400288	0.999978534
ENSMUSG00000086154.3_Gm16196	5.797843744	-0.959967468	0.665985986	1.441422925	0.149465238	0.999978534
ENSMUSG00000108143.2_Gm44414	10.86571017	-0.602770735	0.418181215	1.441410358	0.149468786	0.999978534
ENSMUSG00000110272.2_Gm45310	9.850160201	-0.596488461	0.413845106	1.441332645	0.149490729	0.999978534
ENSMUSG00000118815.1_Gm22068	2.79543087	-1.4102907	0.97899871	1.440543983	0.149713556	0.999978534
ENSMUSG00000112317.2_Gm47580	14.77873991	-0.56929424	0.39521665	1.440461176	0.149736967	0.999978534
ENSMUSG00000041219.15_Arhgap11a	28.82961865	-0.397009365	0.275635424	1.440342318	0.149770574	0.999978534
ENSMUSG00000049291.7_Prss38	2.470385153	-1.706582308	1.184888487	1.440289383	0.149785544	0.999978534
ENSMUSG00000096768.9_Gm47283	1732.715848	0.556589639	0.38645485	-1.440244933	0.149798115	0.999978534
TE_ UCON84:UCON84:Unknown	16.28069638	-0.483177688	0.335555201	1.439935029	0.149885782	0.999978534
ENSMUSG00000024177.10_Nme4	19.13265549	0.538178188	0.373754272	-1.439925179	0.149888569	0.999978534
ENSMUSG00000048264.17_Dip2c	1931.621163	0.135307711	0.093986075	-1.439657002	0.149964464	0.999978534
ENSMUSG00000062751.6_Prss1	2.760388346	-1.681687482	1.168269697	1.439468546	0.150017816	0.999978534
TE_ MER101B:ERV1:LTR	23.48512111	-0.379273495	0.263532108	1.439192736	0.150095923	0.999978534
ENSMUSG00000090610.4_Gm3571	6.417263741	-0.737136504	0.512532992	1.438222544	0.150370921	0.999978534
ENSMUSG00000120486.1	4.844392804	-1.021176513	0.710070669	1.438133636	0.15039614	0.999978534
ENSMUSG00000077472.3_Gm24791	4.474400797	0.973391103	0.676853585	-1.438111764	0.150402345	0.999978534
ENSMUSG00000083567.4_Gm11451	13.97765935	-0.503753211	0.350306664	1.438034908	0.15042415	0.999978534
ENSMUSG00000089890.2_Gm16055	6.570135049	-0.732266563	0.509326786	1.437714614	0.150515045	0.999978534
TE_ Eulor6E:Crypton:DNA	36.32891073	0.451354607	0.313968748	-1.437578135	0.150553788	0.999978534
ENSMUSG00000022234.16_Cct5	748.4284094	-0.139338666	0.096926296	1.437573413	0.150555129	0.999978534
TE_ L1M3a:L1:LINE	78.80951239	0.342139981	0.238043475	-1.437300399	0.150632656	0.999978534
ENSMUSG00000085932.2_Gm15556	4.24493705	-0.995076838	0.692350904	1.437243501	0.150648816	0.999978534
ENSMUSG00000028610.17_Dmrtb1	3.810451928	-1.052030749	0.732053431	1.437095578	0.150690838	0.999978534
ENSMUSG00002076153.1_7SK	4.760987084	-1.230156748	0.856147975	1.436850619	0.150760444	0.999978534
ENSMUSG00000001518.13_Itfg2	217.9108007	-0.248114754	0.172680127	1.436846025	0.150761749	0.999978534
ENSMUSG00000031090.15_Nadsyn1	56.41718628	-0.439688339	0.306022019	1.436786611	0.150778636	0.999978534
ENSMUSG00000106896.2_G630022F23Rik	27.10668719	0.481774987	0.335350957	-1.436629229	0.150823374	0.999978534
ENSMUSG00002075965.1_7SK	4.67628187	-1.159868017	0.807385956	1.436571949	0.150839659	0.999978534
ENSMUSG00000014177.11_Tvp23b	99.13450162	0.242187247	0.16859535	-1.436500162	0.15086007	0.999978534
ENSMUSG00000028347.15_Tmeff1	557.9118514	-0.254003772	0.176925966	1.435650052	0.151101945	0.999978534
ENSMUSG00000038546.10_Ranbp9	1099.528333	0.191887935	0.133682211	-1.435403659	0.151172104	0.999978534
ENSMUSG00000033313.12_Fbxl8	20.18599172	-0.435586968	0.303477003	1.435321175	0.151195596	0.999978534
ENSMUSG00000030525.9_Chrna7	304.2733138	-0.20481302	0.142704131	1.435228389	0.151222026	0.999978534
ENSMUSG00000077212.3_Snord69	5.89535651	-0.744935568	0.519068867	1.435138216	0.151247715	0.999978534
ENSMUSG00000074281.4_Gm12522	10.10996062	0.618617072	0.431067297	-1.435082356	0.151263631	0.999978534
ENSMUSG00000029195.11_Klb	11.99442271	-0.574982584	0.400797729	1.434595412	0.151402423	0.999978534
ENSMUSG00000098155.2_Gm27022	15.60399539	0.445598791	0.310891586	-1.433293183	0.151774069	0.999978534
ENSMUSG00000081239.4_Gm11836	3.766221436	-1.061863336	0.740984806	1.433043333	0.151845454	0.999978534
ENSMUSG00000080365.3_Gm25776	6.776049245	0.743206377	0.518642777	-1.432983184	0.151862643	0.999978534
ENSMUSG00000030474.10_Siglece	14.56243843	0.567983354	0.396383743	-1.43291284	0.151882748	0.999978534
ENSMUSG00000113557.2_Gm47657	74.12921298	0.468652766	0.327104952	-1.432729049	0.151935285	0.999978534
ENSMUSG00000030866.9_Ern2	4.421089695	0.950592186	0.663517187	-1.432656463	0.151956037	0.999978534
ENSMUSG00000028884.15_Rpa2	41.66862231	0.372618912	0.260091157	-1.432647372	0.151958636	0.999978534
ENSMUSG00000114624.2_Gm48267	177.2786478	-0.262522846	0.183258346	1.432528737	0.15199256	0.999978534
ENSMUSG00000111931.2_Gm47032	7.029298949	-0.782372573	0.546237962	1.432292566	0.15206011	0.999978534
ENSMUSG00000109829.2_Gm45605	44.66032363	0.346351723	0.241854393	-1.432067111	0.152124616	0.999978534
ENSMUSG00000097375.4_6720427I07Rik	101.7383566	-0.244151732	0.170510525	1.43188658	0.152176283	0.999978534
ENSMUSG00000005142.11_Man2b1	722.6927869	0.108936661	0.07611735	-1.431167287	0.152382277	0.999978534
ENSMUSG00000100551.2_Gm19503	2.813128985	-1.203190536	0.840756241	1.431081301	0.152406916	0.999978534
ENSMUSG00000103520.2_1110025M09Rik	9.780959487	0.658760369	0.460343058	-1.431020535	0.15242433	0.999978534
ENSMUSG00000039130.19_Zc3hc1	127.4957228	0.208980051	0.146048991	-1.430890069	0.152461724	0.999978534
ENSMUSG00000114708.2_Gm30177	29.42247319	0.583488181	0.407871146	-1.430569893	0.152553521	0.999978534
ENSMUSG00000068579.6_Rpl7a-ps3	2.654290081	-1.3429082	0.938957301	1.430212213	0.152656121	0.999978534
ENSMUSG00000031333.8_Abcb7	381.9353711	-0.112521451	0.078680933	1.430098078	0.152688872	0.999978534
ENSMUSG00000070583.2_Fv1	36.93752472	-0.35591365	0.248950471	1.42965646	0.152815642	0.999978534
ENSMUSG00000078958.10_Atp6ap1l	52.09667668	0.490937698	0.343403509	-1.429623416	0.152825131	0.999978534
ENSMUSG00000028049.16_Scamp3	420.4902681	0.155535556	0.108825355	-1.42922167	0.152940531	0.999978534
ENSMUSG00000036067.13_Slc2a6	383.1253839	-0.210180949	0.147116501	1.428670121	0.153099069	0.999978534
ENSMUSG00000113585.3_Gm19605	139.0618944	-0.230797183	0.161572704	1.428441665	0.153164774	0.999978534
ENSMUSG00000036469.17_Marchf1	549.9326491	0.21931251	0.153540602	-1.428368173	0.153185915	0.999978534
ENSMUSG00000028519.17_Dab1	1534.012859	0.132309031	0.092642029	-1.428175015	0.15324149	0.999978534
ENSMUSG00000097914.2_Gm26838	5.269977754	-0.820753115	0.574747344	1.428024198	0.153284894	0.999978534
ENSMUSG00000023467.19_Tulp2	8.459997047	-0.620212909	0.434404591	1.427731018	0.153369295	0.999978534
ENSMUSG00000028195.5_Ccn1	235.2323589	1.066565597	0.747145404	-1.427520789	0.153429837	0.999978534
ENSMUSG00000102261.2_Gm18864	1.886805773	-2.49989779	1.751237698	1.427503413	0.153434842	0.999978534
ENSMUSG00000088894.3_Gm22520	2.208104923	1.468777037	1.028973436	-1.427419781	0.153458933	0.999978534
ENSMUSG00000021927.8_Hnrnpa1l2-ps2	30.65920468	-0.439511598	0.307915208	1.427378665	0.153470777	0.999978534
ENSMUSG00000028693.16_Nasp	123.8682748	0.32509038	0.227773565	-1.427252456	0.153507139	0.999978534
ENSMUSG00000078308.3_Gm47854	2.472109926	1.276465483	0.894436617	-1.427116755	0.153546244	0.999978534
ENSMUSG00000098091.2_Gm16470	7.490605134	-0.753260352	0.527847213	1.427042399	0.153567674	0.999978534
TE_ MamGypLTR1d:Gypsy:LTR	53.92215739	-0.248890342	0.174467239	1.426573508	0.153702865	0.999978534
ENSMUSG00000113237.2_Gm6109	20.23625623	-0.452281528	0.317097935	1.426314959	0.153777448	0.999978534
ENSMUSG00000118623.2_Gm52968	46.86353053	0.308059029	0.215985525	-1.42629479	0.153783268	0.999978534
ENSMUSG00000028064.18_Sema4a	743.0763825	-0.27491806	0.192797068	1.425945229	0.153884153	0.999978534
TE_ RLTR20A1:ERVK:LTR	219.0097841	0.143697903	0.100788102	-1.425742725	0.153942619	0.999978534
ENSMUSG00000112276.2_5033421B08Rik	5.27179927	-1.040044713	0.729572968	1.425552698	0.153997498	0.999978534
ENSMUSG00000117947.2_Gm50226	23.39476814	0.534853291	0.375239169	-1.425366365	0.154051325	0.999978534
ENSMUSG00000099172.3_Mir3620	9.660405189	-0.580825031	0.407522685	1.425258156	0.154082591	0.999978534
ENSMUSG00000083979.2_Gm12527	3.52770767	1.095031928	0.768549172	-1.424803991	0.154213868	0.999978534
ENSMUSG00000015668.14_Pdzd11	176.8324856	0.161352003	0.113253575	-1.42469678	0.15424487	0.999978534
ENSMUSG00000028778.16_Hcrtr1	40.15046908	-0.655100966	0.459836253	1.424639668	0.154261387	0.999978534
ENSMUSG00000064586.3_Gm25132	21.59743123	0.430193246	0.302015388	-1.424408372	0.154328292	0.999978534
ENSMUSG00000049112.10_Oxtr	67.61237509	-0.606313995	0.425754803	1.424091967	0.154419851	0.999978534
ENSMUSG00000042510.8_AA986860	40.96263002	-0.378781697	0.265999005	1.423996667	0.154447437	0.999978534
ENSMUSG00000109735.2_Gm45667	30.72874854	-0.359891763	0.252750536	1.423901086	0.154475108	0.999978534
ENSMUSG00000026630.10_Batf3	4.78971516	-0.964335534	0.677294527	1.423805295	0.154502842	0.999978534
ENSMUSG00000032726.13_Bmp8a	7.628313636	-1.247867505	0.876467401	1.423746627	0.154519831	0.999978534
ENSMUSG00000021458.18_Aopep	891.0990007	-0.174172568	0.122338373	1.423695311	0.154534692	0.999978534
ENSMUSG00000089767.2_4930556I23Rik	24.59814897	0.608204753	0.427210079	-1.423666675	0.154542985	0.999978534
ENSMUSG00000084411.3_Gm11510	4.282074034	1.152950986	0.809888116	-1.423592917	0.154564347	0.999978534
ENSMUSG00000082534.2_Gm13712	3.136987742	-1.57425499	1.106011614	1.423362079	0.15463122	0.999978534
ENSMUSG00000030922.13_Lyrm1	116.0694898	0.210215633	0.147709999	-1.423164549	0.15468846	0.999978534
ENSMUSG00000111987.2_Gm48809	17.37988347	0.476090419	0.334537044	-1.423132137	0.154697854	0.999978534
ENSMUSG00000001053.16_N4bp3	146.1743288	-0.364945627	0.256440183	1.42312185	0.154700835	0.999978534
ENSMUSG00000049119.15_Fam110b	547.9245681	0.194092182	0.136408836	-1.422871033	0.154773545	0.999978534
ENSMUSG00000100781.2_Gm29481	11.0021482	-0.60553617	0.425595363	1.422797856	0.154794763	0.999978534
ENSMUSG00000023110.13_Prmt5	568.9268363	0.144837187	0.101810568	-1.422614461	0.15484795	0.999978534
ENSMUSG00000114595.2_Gm48004	20.20953276	0.698757306	0.491188737	-1.422584138	0.154856745	0.999978534
ENSMUSG00000085837.9_Kcnmb4os2	246.0749373	-0.234487032	0.164834737	1.422558353	0.154864224	0.999978534
ENSMUSG00000081492.2_Gm9311	51.22140116	-0.288970244	0.203231385	1.421878047	0.155061657	0.999978534
ENSMUSG00000029436.10_Mmp17	2821.446982	-0.326911504	0.229949787	1.421664736	0.155123602	0.999978534
ENSMUSG00000082367.2_Gm12363	18.43806999	-0.455281801	0.320263544	1.421584847	0.155146806	0.999978534
ENSMUSG00000108012.2_Gm44012	13.83011907	0.569623587	0.400712241	-1.421527791	0.15516338	0.999978534
ENSMUSG00000089035.3_Gm22157	1.248066035	-3.105763087	2.184853004	1.421497502	0.155172179	0.999978534
ENSMUSG00000041577.6_Prelp	107.2270392	0.364883831	0.256741599	-1.421210405	0.155255601	0.999978534
ENSMUSG00000085678.2_Gm16349	5.011518261	-1.00803182	0.709301264	1.421161741	0.155269744	0.999978534
ENSMUSG00000103296.2_Gm38234	5.075275773	1.066882396	0.750761006	-1.42106794	0.155297009	0.999978534
ENSMUSG00000079108.7_Srp54c	256.922883	0.212300742	0.149427433	-1.420761482	0.155386112	0.999978534
ENSMUSG00000082599.4_Gm13141	4.464339913	0.915738464	0.64460803	-1.420612871	0.155429335	0.999978534
ENSMUSG00000032985.16_5730522E02Rik	81.66359656	0.381442041	0.268594021	-1.420143453	0.155565922	0.999978534
ENSMUSG00000053442.5_4930597O21Rik	18.85579697	-0.449545585	0.316565309	1.42007217	0.155586671	0.999978534
ENSMUSG00000021273.12_Fdft1	937.7572636	0.16955336	0.119398559	-1.420062022	0.155589626	0.999978534
ENSMUSG00000081059.4_Gm11945	4.136682698	-0.92289736	0.649959453	1.419930668	0.155627866	0.999978534
ENSMUSG00000087279.11_4930544D05Rik	3.798768917	1.241994879	0.874717571	-1.419881021	0.155642322	0.999978534
ENSMUSG00000106894.2_Gm17130	65.87030651	0.239967743	0.169042479	-1.419570658	0.155732713	0.999978534
ENSMUSG00000093677.2_Gm20712	46.47653693	0.359247287	0.25313575	-1.419188271	0.155844134	0.999978534
ENSMUSG00000105031.2_Gm3511	9.991431331	-0.627254126	0.442106533	1.418785019	0.155961702	0.999978534
ENSMUSG00000118229.2_Lncbate10	4.419394924	1.540137588	1.085654526	-1.418625863	0.156008122	0.999978534
ENSMUSG00000081544.2_Gm13077	1.635773489	1.626150666	1.146454446	-1.418417165	0.156069007	0.999978534
ENSMUSG00000079048.9_4933413L06Rik	60.1741079	-0.295719683	0.208513114	1.418230623	0.156123444	0.999978534
ENSMUSG00000022622.6_Acr	30.41649688	0.383877154	0.270675079	-1.41822127	0.156126174	0.999978534
ENSMUSG00000106110.2_Gm43571	107.7480786	-0.260040874	0.183360292	1.418196229	0.156133483	0.999978534
ENSMUSG00000034640.10_Tiparp	197.0137482	0.488028416	0.344143632	-1.418095153	0.156162986	0.999978534
ENSMUSG00000074136.10_4930513N10Rik	33.84092523	0.433297093	0.305610235	-1.417809496	0.156246391	0.999978534
TE_ UCON87:UCON87:Unknown	14.72848457	-0.555214664	0.391611833	1.417767846	0.156258555	0.999978534
ENSMUSG00000080935.4_Got2-ps1	13.73419541	-0.508773323	0.35886711	1.41772068	0.15627233	0.999978534
ENSMUSG00000109783.2_Gm45338	17.19276803	-0.445956363	0.314779912	1.416724341	0.156563538	0.999978534
ENSMUSG00000066877.12_Nck2	580.1300918	-0.136751911	0.096527307	1.416717351	0.156565582	0.999978534
ENSMUSG00000086145.2_Gm15479	7.811335582	0.671190314	0.473910777	-1.416279911	0.156693567	0.999978534
ENSMUSG00002075523.1	3.968115702	-1.434474537	1.012903687	1.416200332	0.156716859	0.999978534
ENSMUSG00000120963.1	6.825689685	0.694134358	0.490218518	-1.415969271	0.156784502	0.999978534
ENSMUSG00000039994.16_Timeless	101.0294841	-0.533801176	0.377131257	1.415425441	0.156943795	0.999978534
TE_ LTR108e_Mam:ERVL:LTR	9.314981634	-0.640494552	0.452543014	1.415323035	0.156973804	0.999978534
ENSMUSG00000089999.2_Gm6485	2.930463916	-1.057323536	0.74713189	1.415176559	0.157016736	0.999978534
ENSMUSG00000113261.2_Gm47404	5.881541797	0.940890822	0.664998812	-1.414875945	0.157104872	0.999978534
ENSMUSG00000013367.6_Iglon5	445.8805763	-0.326382001	0.230753709	1.414417142	0.15723946	0.999978534
ENSMUSG00000084678.3_Gm26020	3.841088317	1.193271971	0.843682159	-1.414361983	0.157255647	0.999978534
ENSMUSG00000041313.15_Slc7a1	948.5565935	-0.141453308	0.100015313	1.414316514	0.15726899	0.999978534
ENSMUSG00000098006.2_Gm8565	31.19808192	0.522174056	0.369263411	-1.41409639	0.157333603	0.999978534
ENSMUSG00000114131.2_Gm47460	25.49576599	-0.361691212	0.255784395	1.414047216	0.15734804	0.999978534
ENSMUSG00000107271.4_BC028471	2.381103375	-1.365238406	0.965552537	1.413945232	0.157377984	0.999978534
ENSMUSG00000017801.16_Mlx	225.8766416	0.150269628	0.106304685	-1.413574842	0.157486772	0.999978534
ENSMUSG00000112054.2_Gm33680	10.2133466	0.658777655	0.46604102	-1.413561524	0.157490685	0.999978534
ENSMUSG00000113200.2_Gm48632	44.61151487	-0.308019859	0.217949084	1.413265217	0.157577757	0.999978534
ENSMUSG00000110132.2_Gm45394	23.33620611	-0.482393006	0.341334972	1.413253976	0.157581061	0.999978534
ENSMUSG00000118243.2_Gm50203	73.30934775	0.26390326	0.186761284	-1.413051221	0.157640664	0.999978534
ENSMUSG00000114442.2_F630042J09Rik	5.414772385	-1.000981711	0.708436763	1.412944336	0.157672092	0.999978534
ENSMUSG00000106862.2_Gm42811	17.34640642	0.507447131	0.359168801	-1.412837448	0.157703525	0.999978534
ENSMUSG00000047676.7_Rpsa-ps10	31.88911469	-0.38900739	0.275391621	1.412560734	0.157784921	0.999978534
ENSMUSG00000030427.18_Lilra6	5.582605782	1.72624757	1.222257947	-1.412343093	0.157848964	0.999978534
ENSMUSG00000035783.10_Acta2	121.719325	0.743719997	0.526601537	-1.412301227	0.157861285	0.999978534
ENSMUSG00000116376.2_Tmem249	9.631889557	-0.662428375	0.46905549	1.412260146	0.157873377	0.999978534
ENSMUSG00000032564.17_Cpne4	615.8299117	0.267101907	0.189182092	-1.411877331	0.157986083	0.999978534
ENSMUSG00000025235.9_Bbs4	329.9514622	0.18666236	0.132211491	-1.411846727	0.157995096	0.999978534
ENSMUSG00000107563.3_4930587E11Rik	24.52130202	0.533636846	0.378052911	-1.411540104	0.158085419	0.999978534
ENSMUSG00000092184.2_Gm18489	2.840382189	1.633268817	1.157216529	-1.411377021	0.158133475	0.999978534
ENSMUSG00000032443.18_Zcwpw2	50.53575351	-0.287601858	0.20382469	1.41102561	0.158237063	0.999978534
ENSMUSG00000043583.2_4930470P17Rik	3.233384072	1.323638697	0.938184354	-1.410851386	0.158288439	0.999978534
ENSMUSG00000002012.14_Pnck	446.1152368	0.300470144	0.212981235	-1.410782237	0.158308834	0.999978534
ENSMUSG00000105673.2_1700081B01Rik	4.515458517	1.151150882	0.81596849	-1.410778598	0.158309907	0.999978534
ENSMUSG00000025597.14_Klhl4	90.1214713	-0.332699673	0.235848203	1.410651723	0.158347332	0.999978534
ENSMUSG00000005687.15_Bcas2	298.2863262	0.119950239	0.085063276	-1.410129557	0.158501431	0.999978534
ENSMUSG00000097342.2_Gm26618	25.92698997	0.450302343	0.319353419	-1.410043911	0.158526717	0.999978534
ENSMUSG00000036466.18_Megf11	425.3298469	-0.181095536	0.128449147	1.409861719	0.158580518	0.999978534
ENSMUSG00000074479.4_Rtraf-ps	2.968079381	1.152871089	0.81777519	-1.409765305	0.158608994	0.999978534
ENSMUSG00000112652.2_4921516A02Rik	421.2565521	0.124448226	0.088276932	-1.409747972	0.158614114	0.999978534
ENSMUSG00000106406.3_Mir7682	4.742385873	-0.909287567	0.645051121	1.409636443	0.158647061	0.999978534
ENSMUSG00000111116.2_Gm48065	2.095595108	1.642066811	1.165165276	-1.409299475	0.158746634	0.999978534
ENSMUSG00000085802.3_Gm16059	211.923474	0.17310555	0.122832339	-1.409283185	0.158751449	0.999978534
ENSMUSG00000083022.2_Rps15a-ps6	15.14726065	-0.494886379	0.351163952	1.409274433	0.158754036	0.999978534
ENSMUSG00000076147.3_Mir694	7.975558063	0.708702063	0.503126444	-1.408596331	0.158954564	0.999978534
ENSMUSG00000111022.2_Gm36367	4.526080798	-1.111080059	0.788792949	1.408582646	0.158958613	0.999978534
ENSMUSG00000080797.3_Gm15760	36.61862446	-0.36569022	0.259649231	1.408400939	0.159012381	0.999978534
ENSMUSG00000001627.13_Ifrd1	274.0749565	0.537655821	0.381777112	-1.408297677	0.159042943	0.999978534
ENSMUSG00000028060.15_Khdc4	573.794845	0.136798185	0.097143901	-1.408201479	0.159071419	0.999978534
ENSMUSG00000115238.2_Gm19236	6.334724259	0.832558692	0.591407892	-1.407757156	0.159202991	0.999978534
ENSMUSG00000073067.11_9130019P16Rik	256.7925452	0.289704037	0.205852746	-1.407336275	0.159327698	0.999978534
ENSMUSG00000097686.2_Gm26647	71.9287496	-0.336095249	0.238832389	1.407243172	0.159355294	0.999978534
ENSMUSG00000083111.2_Gm14421	21.59240664	-0.492438968	0.349938273	1.407216663	0.159363152	0.999978534
ENSMUSG00000081517.2_Gm16204	35.93881202	0.430027814	0.305637904	-1.406984568	0.159431965	0.999978534
ENSMUSG00000033033.11_Calhm2	178.6823604	-0.406724921	0.289076936	1.406978114	0.159433879	0.999978534
ENSMUSG00000117247.2_Gm49923	17.89815225	0.567419596	0.403296148	-1.40695516	0.159440686	0.999978534
ENSMUSG00000028124.16_Gclm	641.1362203	0.177537405	0.126336285	-1.405276448	0.159939089	0.999978534
ENSMUSG00000116950.2_Gm18564	2.940292189	-1.246361963	0.887080256	1.405016011	0.160016517	0.999978534
ENSMUSG00000120800.1	6.137832046	0.72105587	0.513261483	-1.404850926	0.160065612	0.999978534
ENSMUSG00000071568.6_Gm5874	1.956299084	1.854789378	1.320282213	-1.404843116	0.160067935	0.999978534
ENSMUSG00000113246.2_Gm36752	3.714173493	1.056343111	0.751950439	-1.404804168	0.160079519	0.999978534
ENSMUSG00000118670.1_Muc19	4.072943517	-1.045265137	0.744096918	1.404743269	0.160097634	0.999978534
ENSMUSG00000102579.2_Gm37965	36.739479	0.309345424	0.220266575	-1.404413829	0.160195655	0.999978534
ENSMUSG00000081078.2_Gm12568	27.6829707	0.345987095	0.246415418	-1.404080546	0.160294866	0.999978534
ENSMUSG00000036661.15_Dennd3	225.9606328	0.180467396	0.128531145	-1.40407523	0.160296449	0.999978534
ENSMUSG00000026567.17_Adcy10	65.07456613	0.329822605	0.234924739	-1.403950073	0.160333717	0.999978534
ENSMUSG00000006005.19_Tpr	1239.29047	-0.094020203	0.066974898	1.403812553	0.160374675	0.999978534
ENSMUSG00000111633.2_Gm39377	5.466951594	-1.359501509	0.968532249	1.403671908	0.160416572	0.999978534
ENSMUSG00000115877.2_Gm49478	3.477958518	0.936451399	0.667265989	-1.403415452	0.160492988	0.999978534
ENSMUSG00000081111.4_Gm5913	6.751324232	-0.751614638	0.535660856	1.403153935	0.160570941	0.999978534
ENSMUSG00000047604.4_Frat2	31.98419045	-0.377259441	0.268891577	1.403016951	0.160611784	0.999978534
ENSMUSG00000113860.2_Gm45949	4.664213621	-1.02157898	0.728184639	1.402912016	0.160643077	0.999978534
[truncated: 28,758 more rows]
