# Supplementary material for: A zinc finger transcription factor enables social behaviors while controlling transposable elements and immune response in prefrontal cortex
Source: Transl Psychiatry. 2024 Jan 25;14:59. doi: 10.1038/s41398-024-02775-5 (PMC10810849; doi:10.1038/s41398-024-02775-5)
Supplement: Supplementary file 11 — Supplementary Table 3 - 4d NFD vs VPR DEGs [file 41398_2024_2775_MOESM11_ESM.csv]

ID	log2FoldChange	pvalue	padj	Zfp189-NFD---m1	Zfp189-NFD---m2	Zfp189-NFD---m2RESUB	Zfp189-NFD---m3	Zfp189-NFD---m3RESUB	Zfp189-NFD---m4	Zfp189-NFD---m4RESUB	Zfp189-VPR---m1	Zfp189-VPR---m1RESUB	Zfp189-VPR---m2	Zfp189-VPR---m2RESUB	Zfp189-VPR---m3	Zfp189-VPR---m3RESUB	Zfp189-VPR---m4	Zfp189-VPR---m4RESUB	Gene.name
ENSMUSG00000010476	-1.119142329	2.07E-06	0.008148069	113.4529484	84.73359892	92.82918013	50.38715944	57.9151042	135.4935202	70.06630309	24.65487846	29.45247661	51.52060701	54.43273684	48.16758661	31.95324083	34.9082019	43.4280455	Ebf3
ENSMUSG00000021919	2.249633395	4.08E-06	0.008148069	28.66179749	27.19843916	46.41459007	48.33054069	20.55052084	23.25635048	19.41596351	305.5061026	125.3834004	206.0824281	49.19881984	290.0759105	12.21741561	55.27131968	118.4401241	Chat
ENSMUSG00000025221	0.813268948	2.74E-06	0.008148069	2525.820904	2356.849363	2151.174164	2527.584447	2195.169272	2390.348372	2400.826096	6412.412301	4222.643647	3800.466905	2485.063794	5754.421014	3377.645516	2893.502069	4285.55849	Kcnip2
ENSMUSG00000026413	-1.518936742	4.76E-06	0.008148069	21.49634812	19.87578246	32.20604209	8.226475011	25.22109376	30.3343702	22.79265281	3.215853712	5.890495323	15.34656379	5.233917004	9.633517323	11.27761441	6.787705925	6.909007239	Pkp1
ENSMUSG00000029546	-2.316194283	1.38E-06	0.008148069	26.27331437	9.414844325	29.36433249	10.28309376	12.14348959	30.3343702	14.35092955	1.071951237	3.365997327	12.05801441	5.233917004	3.211172441	2.819403602	1.93934455	0.987001034	Uncx
ENSMUSG00000030223	0.718557641	1.89E-06	0.008148069	870.6020988	838.9672387	1125.317	973.8089794	1085.441146	741.1697785	904.1085615	2025.987838	1472.623831	1545.61821	1280.216099	2101.177167	1276.250031	1006.519822	1593.019669	Ptpro
ENSMUSG00000032269	-0.522808569	4.69E-06	0.008148069	342.7473283	375.5476792	366.5805379	354.7667348	324.1377606	350.8675486	376.5008576	216.5341499	244.0348062	228.0060906	309.8478866	202.3038638	183.2612342	308.3557835	289.191303	Htr3a
ENSMUSG00000036095	0.725951231	1.04E-06	0.008148069	4879.671023	4995.097961	5197.486851	5528.191207	4765.852607	4953.602653	4642.947795	12111.97703	9371.778059	6650.543037	6302.682856	9141.137549	7920.644521	5172.231915	9417.963868	Dgkb
ENSMUSG00000037393	1.678934246	9.85E-07	0.008148069	9.553932497	1.046093814	5.683419192	9.254784387	7.472916671	5.055728366	3.376689305	26.79878093	23.56198129	18.63511318	16.74853441	23.5485979	13.15721681	9.696722751	17.76601861	Nmur2
ENSMUSG00000056071	-2.202632871	4.38E-06	0.008148069	46.57542093	23.01406391	15.15578451	20.56618753	34.5622396	5.055728366	16.0392742	9.647561135	8.414993319	4.384732512	8.374267207	3.211172441	1.879602402	1.93934455	1.974002068	S100a9
ENSMUSG00000057880	0.555861427	3.44E-06	0.008148069	9407.040785	8607.259901	9066.948084	9671.249685	9885.734641	8547.214376	8944.84997	16385.84661	12916.17324	13951.12267	11644.41855	18222.33321	10961.84121	9582.301422	14080.55675	Abat
ENSMUSG00000060988	0.570754001	4.37E-06	0.008148069	1103.479203	1145.472726	1259.824588	1232.942942	1219.019532	1264.943237	1034.955272	2254.313452	1726.756629	1856.934219	1323.134219	2241.398364	1589.203831	1256.695268	1775.61486	Galnt13
ENSMUSG00000085996	2.214598932	5.06E-06	0.008148069	8.359690935	5.230469069	5.683419192	10.28309376	2.802343751	9.100311059	5.909206285	63.245123	62.27095056	21.92366256	13.60818421	43.88602336	5.638807205	13.57541185	25.66202689	A830012C17Rik
ENSMUSG00000105584	0.706346806	4.77E-06	0.008148069	82.40266779	80.54922367	82.40957828	100.7743189	68.19036462	98.0811303	89.48226659	206.8865888	159.8848731	112.9068622	107.8186903	165.9105761	118.4149513	117.3303453	133.2451396	Gm42588
ENSMUSG00000106905	0.551721548	1.22E-06	0.008148069	294.9776659	402.7461183	362.7915917	331.1156192	350.2929689	361.990151	370.5916513	448.0756172	462.8246325	566.7266772	484.6607146	539.4769701	688.8742802	388.8385823	568.5125957	Gm42741
ENSMUSG00000023945	2.020941927	6.96E-06	0.010015639	88.3738756	46.02812781	63.46484764	112.085722	61.65156253	40.44582693	67.53378611	633.5231812	243.1933069	349.6824178	98.39763968	534.125016	40.41145164	97.93689978	227.0102378	Slc5a7
ENSMUSG00000064369	0.409948484	7.30E-06	0.010015639	905.2351041	1195.685229	1073.218991	995.4034763	1217.151303	1079.903579	1038.331961	1517.882952	1379.217405	1302.265556	1557.6137	1439.675644	1642.772499	1079.245242	1480.501551	mt-Te
ENSMUSG00000106673	1.066658297	7.46E-06	0.010015639	33.43876374	13.59921958	33.15327862	35.99082817	20.55052084	22.24520481	28.7018591	95.40366011	59.74645256	48.23205763	48.15203644	69.57540289	42.29105404	44.60492465	41.45404343	Gm43374
ENSMUSG00000022518	0.494700671	7.92E-06	0.010070679	103.8990159	98.3328185	91.8819436	99.74600951	88.74088546	83.92509088	92.01478357	153.2890269	122.8589025	142.5038066	137.1286255	162.6994037	101.4985297	118.3000176	123.3751293	4930562C15Rik
ENSMUSG00000089272	1.028022889	8.97E-06	0.010833915	19.10786499	14.64531339	18.94473064	20.56618753	16.81406251	16.17833077	15.19510187	40.73414701	43.75796526	38.36640948	21.98245142	55.66032231	24.43483122	26.18115143	31.58403309	Gm24549
ENSMUSG00000066800	-0.376501887	9.98E-06	0.010952112	794.1706389	774.1094223	857.2490614	736.2695135	706.1906254	742.1809242	812.093778	653.8902547	568.8535483	529.4564508	663.6606761	465.6200039	608.0513769	707.8607608	575.4216029	Rnasel
ENSMUSG00000109857	1.049989462	9.54E-06	0.010952112	78.8199431	56.48906595	62.51761111	95.632772	66.32213545	79.88050819	49.80616726	236.9012234	149.7868811	120.5801441	95.25728948	237.6267606	116.5353489	103.7549334	96.72610134	Gm32817
ENSMUSG00000025905	1.221678576	1.06E-05	0.011105407	226.9058968	196.665637	224.4950581	222.1148253	229.7921876	178.9727842	195.0038074	978.6914796	411.4931733	337.6244034	265.8829838	896.9875018	441.7065644	347.1426745	249.7112616	Oprk1
ENSMUSG00000031266	-0.464109281	1.26E-05	0.011246425	825.2209195	758.4180151	644.1208417	759.9206291	925.7075526	771.5041487	740.3391302	478.0902518	547.816065	599.612171	508.7367328	550.1808782	580.7971421	760.2230636	467.8384902	Gla
ENSMUSG00000034112	-1.535133111	1.24E-05	0.011246425	120.6183978	91.01016181	72.93721296	67.86841884	55.11276045	99.09227598	55.71537354	13.93536608	30.29397595	31.78931071	26.16958502	37.46367848	25.37463242	53.33197513	2.961003102	Atp2c2
ENSMUSG00000086150	-0.532223375	1.18E-05	0.011246425	152.86292	131.8078205	139.2437702	140.8783846	176.5476563	128.4155005	161.2369143	93.25975764	117.8099065	76.73281896	91.07015587	111.3206446	99.61892729	133.814774	89.81709411	Bach2os
ENSMUSG00000108035	0.448390788	1.14E-05	0.011246425	143.3089875	153.7757906	151.5578451	136.7651471	104.6208334	131.4489375	152.7951911	195.0951252	166.6168677	202.7938787	209.3566802	220.5005076	191.719445	160.9655977	174.699183	Gm44021
ENSMUSG00000063018	0.709328121	1.52E-05	0.012928401	107.4817406	133.9000082	153.4523182	161.4445721	130.7760417	125.3820635	129.1583659	249.7646383	174.1903617	291.584712	175.8596113	303.9909911	179.5020294	148.3598581	239.8412513	2010204K13Rik
ENSMUSG00000107706	0.497949272	1.55E-05	0.012928401	292.5891827	301.2750184	392.1559242	292.0398629	235.3968751	270.9870404	279.42104	454.5073246	366.8937087	391.3373767	477.3332308	484.8870386	437.9473596	319.9918508	399.7354188	Gm44022
ENSMUSG00000024524	0.76378749	1.80E-05	0.013085447	6803.59418	5508.730024	7756.91996	7706.150466	5812.060941	6459.198561	5904.985423	17057.96004	11671.59573	10579.26337	8240.278931	14188.03024	7307.894138	7351.085517	12773.76738	Gnal
ENSMUSG00000028172	1.847561688	1.77E-05	0.013085447	29.85603905	27.19843916	24.62814983	32.90590004	12.14348959	30.3343702	17.72761885	177.9439054	78.25943786	135.9267079	38.73098583	143.432369	11.27761441	42.6655801	89.81709411	Tacr3
ENSMUSG00000056054	-1.373560294	1.72E-05	0.013085447	72.84873529	95.19453706	40.73117087	77.12320323	99.95026047	23.25635048	59.93623517	21.43902474	26.92797862	42.75114199	30.35671862	24.61898871	9.398012008	33.93852963	17.76601861	S100a8
ENSMUSG00000098061	0.340270855	1.70E-05	0.013085447	1290.975129	1302.386798	1273.085899	1426.265105	1251.713542	1315.500521	1092.35899	1799.806127	1518.064795	1719.911328	1495.85348	1841.072199	1633.374487	1296.451832	1647.304726	Gm26945
ENSMUSG00000110308	1.313886806	1.84E-05	0.013085447	124.2011225	93.10234944	97.56536279	155.2747158	92.4773438	153.6941423	97.92398986	608.8683027	342.4902281	232.3908231	172.7192611	424.945153	110.8965417	153.2082195	267.4772802	Gm45516
ENSMUSG00000094083	0.749053962	1.94E-05	0.013412879	35.82724687	29.29062679	46.41459007	41.13237505	27.08932293	26.2897875	34.61106538	75.0365866	58.0634539	59.19388891	65.94735425	61.01227638	41.35125284	41.69590783	61.19406412	Gm1604a
ENSMUSG00000104415	0.566604002	2.03E-05	0.013592388	132.5608134	121.3468824	89.98747054	118.2555783	127.973698	114.2594611	118.1841257	256.1963457	156.5188757	155.6580042	158.0642935	175.5440934	192.6592462	157.0869086	140.1541468	Gm37069
ENSMUSG00000001313	0.519703961	2.14E-05	0.013994173	1300.529061	1174.763353	1337.497983	1277.160245	1217.151303	1069.792122	1133.723434	2231.802476	1497.027311	1843.780021	1360.818421	2309.903376	1588.264029	1353.662496	1760.809845	Rnd2
ENSMUSG00000014786	0.639428299	2.53E-05	0.015818792	1386.514454	1347.368832	1290.136157	1396.444133	1460.955209	1173.940127	1339.701482	2764.562241	1977.52343	2220.867017	1447.701443	3164.075245	1758.368047	1609.655977	1784.49787	Slc9a5
ENSMUSG00000022651	-0.991263647	2.59E-05	0.015818792	63.2948028	96.24063088	47.3618266	88.43460637	48.57395836	34.37895289	68.37795844	34.30243959	25.24497996	43.84732512	37.68420243	36.39328766	25.37463242	34.9082019	19.74002068	Retnlg
ENSMUSG00000056501	-0.750628658	2.69E-05	0.015818792	1253.95364	902.7789614	754.947516	999.5167138	1092.914063	714.879991	988.5257942	734.2865975	720.3234281	694.9801031	605.0408057	435.6490612	404.1145164	616.7115669	344.4633609	Cebpb
ENSMUSG00000060534	0.487058698	2.67E-05	0.015818792	1126.169793	1111.997724	1386.754283	1077.668226	1293.748699	1073.836705	1240.93332	2237.162232	1804.174568	1473.270124	1437.233609	1783.271096	1758.368047	1202.393621	1619.668697	Dcc
ENSMUSG00000026841	1.244962344	3.00E-05	0.017251509	238.8483124	201.8961061	269.0151751	340.3704036	203.6369793	244.6972529	196.692152	617.4439126	355.9542174	972.3144345	304.6139696	993.3226751	317.6528059	240.4787242	790.5878283	Fibcd1
ENSMUSG00000061762	1.483527831	3.10E-05	0.017422431	531.4374952	258.385172	444.2539335	543.9756601	344.6882814	304.3548476	395.0726487	2621.992726	1309.37296	659.902243	598.7601053	1987.715741	348.6662455	663.2558361	829.0808687	Tac1
ENSMUSG00000038132	0.434525287	3.32E-05	0.0182337	455.0060352	654.8547275	623.281638	502.843285	545.522917	524.7846044	579.9463882	821.1146477	735.470416	688.4030044	636.4443077	864.8757774	919.1255744	619.6205838	720.5107549	Rbm24
ENSMUSG00000022112	0.395757988	3.60E-05	0.018491349	691.4658645	743.7727017	764.4198813	664.2878571	632.3955733	713.8688453	771.5735063	1051.584164	724.5309247	1015.065576	844.7542045	1036.138308	1017.804701	765.071425	1040.29909	Gpc5
ENSMUSG00000032024	0.678090956	3.57E-05	0.018491349	420.3730299	616.1492564	655.4876801	515.1829976	525.9065107	460.0712813	433.9045757	1142.700019	778.386882	717.9999488	632.2571741	871.2981223	1135.279851	542.0468018	813.2888521	Clmp
ENSMUSG00000083154	1.588018369	3.51E-05	0.018491349	69.26601061	30.3367206	35.99498821	62.72687196	21.48463543	20.22291346	29.54603142	287.2829316	136.3228918	50.42442389	52.33917004	151.9954955	81.76270447	76.60410973	86.856091	Gm11892
ENSMUSG00000092134	-0.520070044	3.81E-05	0.01915665	197.0498578	151.683603	118.4045665	144.9916221	152.2606772	141.5603943	163.7694313	100.7634163	107.7119145	107.4259465	120.3800911	74.92735696	99.61892729	134.7844462	104.6221096	Gm17089
ENSMUSG00000020908	-0.698867511	3.89E-05	0.019158816	168.3880603	108.7937566	197.0251987	142.9350033	107.4231771	134.4823745	131.6908829	95.40366011	76.5764392	78.92518521	95.25728948	51.37875906	93.98012008	117.3303453	87.84309204	Myh3
ENSMUSG00000050105	-0.8154113	4.14E-05	0.019997699	144.503229	127.6234453	83.35681481	105.9158658	148.5242188	79.88050819	97.92398986	36.44634207	61.42945123	78.92518521	81.64910526	49.23797743	50.74926484	86.30083248	66.12906929	Grrp1
ENSMUSG00000029092	-1.382950911	4.46E-05	0.020639981	37.02148843	47.07422162	51.15077273	45.24561256	38.29869794	54.60186636	73.44299239	6.431707423	32.81847394	31.78931071	20.93566802	9.633517323	14.09701801	30.05984053	5.922006205	D5Ertd615e
ENSMUSG00000031494	-1.570403891	4.57E-05	0.020639981	34.6330053	18.82968865	17.05025758	15.42464065	27.08932293	18.20062212	35.45523771	4.287804949	9.25649265	18.63511318	12.56140081	3.211172441	1.879602402	9.696722751	4.935005171	Cd209a
ENSMUSG00000045034	0.48952619	4.57E-05	0.020639981	894.4869301	793.9852047	909.3470707	991.2902388	920.1028651	974.744429	893.9784936	1219.880508	1058.606159	1587.273169	1020.613816	1631.2756	1274.370428	961.9148969	1482.475553	Ankrd34b
ENSMUSG00000110080	0.357930236	4.61E-05	0.020639981	506.3584224	497.9406554	494.4574697	542.9473507	504.4218753	556.1301203	589.2322838	783.5963544	701.8104428	617.151101	754.730832	759.9774777	562.0011181	556.5918859	675.1087073	Gm6145
ENSMUSG00000033826	-0.866029104	5.18E-05	0.022754259	78.8199431	79.50312985	73.88444949	85.34967824	129.8419272	77.85821684	88.63809427	24.65487846	74.89344054	49.32824076	60.71343725	40.67485092	51.68906605	53.33197513	28.62302999	Dnah8
ENSMUSG00000019906	0.388466691	5.80E-05	0.025010435	2015.879757	2782.609545	2428.714468	2246.855987	2431.500262	2298.334115	2168.678706	3208.350053	2767.691302	2976.137192	3027.297595	3349.252856	3587.221184	2255.457712	3324.219483	Lin7a
ENSMUSG00000110408	0.845327381	6.02E-05	0.025526037	50.15814561	30.3367206	66.30655724	59.64194383	42.03515627	29.32322452	37.14358236	92.1878064	70.68594388	110.7144959	63.85378745	105.9686906	60.14727685	60.11968105	83.8950879	Gm45881
ENSMUSG00000098128	0.331645267	6.23E-05	0.025956845	262.7331437	292.9062679	336.2689688	314.6626692	306.3895835	312.444013	279.42104	398.7658602	351.7467207	393.5297429	381.0291579	455.9864866	342.0876371	318.0525062	391.8394105	Gm3693
ENSMUSG00000004892	0.47287784	6.70E-05	0.027042549	3906.36415	3952.142429	4890.582215	4113.237505	4781.732555	3615.856928	4155.01619	7535.817198	4717.445254	5233.178253	5182.624617	6506.905756	6357.755124	4416.857213	6709.63303	Bcan
ENSMUSG00000084007	0.412374209	6.72E-05	0.027042549	77.62570154	82.6414113	86.19852441	79.17982198	89.67500005	78.86936251	105.5215408	106.1231725	120.3344045	110.7144959	116.1929575	129.5172885	124.0537585	95.02788296	114.49212	Gm9003
ENSMUSG00000102329	0.7414482	6.97E-05	0.027607478	47.76966249	32.42890823	22.73367677	31.87759067	38.29869794	33.36780722	36.29941003	61.10122052	70.68594388	49.32824076	31.40350202	64.22344882	70.48509006	56.24099195	57.24605998	Gm10851
ENSMUSG00000014782	0.695204019	7.14E-05	0.027823585	177.9419928	169.4671978	143.9799529	154.2464065	241.0015626	140.5492486	256.6283872	367.6792744	367.735208	266.3725001	265.8829838	350.0177961	296.9771795	178.4196986	285.2432989	Plekhg4
ENSMUSG00000026787	1.084596592	7.78E-05	0.028899576	6737.910894	4876.88936	7502.113333	8104.106195	5104.002086	6582.558333	5856.023428	18691.61372	9494.636961	22014.64576	7269.910719	23092.61141	6679.167134	7332.661744	13921.64959	Gad2
ENSMUSG00000047369	-0.762194304	7.62E-05	0.028899576	605.480472	725.9891068	426.2564394	559.4003007	342.8200523	643.0886482	524.2310147	291.5707365	288.6342708	230.1984569	375.7952409	259.0345769	312.9537999	547.8648354	271.4252844	Dnah14
ENSMUSG00000070880	0.686445684	7.75E-05	0.028899576	9235.07	8495.327863	10951.94878	10303.65995	7800.79089	10450.19053	9387.196269	19744.26984	12233.71729	19202.93604	11171.27245	21856.31002	11938.29465	9486.303867	16905.35371	Gad1
ENSMUSG00000109744	1.179226038	7.96E-05	0.029126166	165.9995771	104.6093814	124.0879857	183.039069	75.66328129	135.4935202	130.0025383	608.8683027	364.3692107	279.5266976	171.6724777	403.5373367	117.4751501	188.1164214	243.7892554	Gm45461
ENSMUSG00000031805	-0.591341742	8.12E-05	0.029272402	918.3717613	890.2258356	776.7339562	705.4202322	1208.744271	723.980302	863.5882899	373.0390305	613.4530129	685.114455	642.7250081	467.7607856	542.2652929	745.6779795	546.7985729	Jak3
ENSMUSG00000047881	-0.485839486	8.47E-05	0.029924764	695.0485892	554.4297214	582.5504672	632.4102665	703.3882816	560.174703	557.9979077	321.5853712	484.7036151	383.6640948	430.2279777	335.0323247	503.7334436	576.9550037	457.9684798	Rell1
ENSMUSG00000051067	0.711480293	8.55E-05	0.029924764	1408.010802	1182.08601	1496.633721	1527.039424	1513.265626	1442.904876	1489.964156	3636.058597	2978.907635	1735.257892	1545.0523	2883.632852	2172.820376	1437.054312	2437.892554	Lingo3
ENSMUSG00000031351	-0.898131131	8.74E-05	0.030153565	137.3377797	152.7296968	117.45733	154.2464065	91.54322922	177.9616385	170.5228099	48.23780567	85.83293185	73.44426957	78.50875506	84.56087428	37.59204803	137.6934631	68.10307135	Zfp185
ENSMUSG00000040511	-0.265324017	9.09E-05	0.030505542	978.0838394	872.4422408	787.1535581	818.5342636	850.0442713	872.618716	803.6520547	703.2000116	684.1389568	754.173992	677.2688603	645.4456606	686.0548766	851.3722575	682.0177146	Pvr
ENSMUSG00000105470	0.601878854	9.04E-05	0.030505542	154.0571615	161.0984473	127.8769318	167.6144283	124.2372396	136.5046659	124.9375043	311.93781	247.4008036	166.6198355	178.9999615	267.5977034	205.816463	157.0869086	190.4911996	Gm42589
ENSMUSG00000049511	0.693285705	9.24E-05	0.03058613	760.7318751	818.0453625	942.5003493	721.8731822	844.4395838	606.6874039	741.1833025	2117.103693	1396.888891	905.4472637	843.7074211	1344.410862	1186.029115	929.9157118	1321.594385	Htr1b
ENSMUSG00000036782	1.150286195	9.44E-05	0.030807227	892.098447	637.0711327	849.6711692	1142.451717	784.6562504	726.0025934	739.4949579	3105.442734	1647.655692	2506.970814	897.0933745	3111.626095	710.4897078	960.9452246	1700.602782	Klhl13
ENSMUSG00000036304	0.348005934	9.57E-05	0.030809101	476.5023833	475.9726853	552.2388981	546.0322788	538.9841149	529.8403328	576.5696989	739.6463537	624.3925042	736.635062	590.3858381	820.9897541	667.2588526	537.1984404	667.2126991	Zdhhc23
ENSMUSG00000048234	-0.315844423	0.000105158	0.033420745	1090.342546	829.5523944	799.467633	952.2144825	1093.848178	953.5103699	976.7073816	703.2000116	811.2053559	826.5220785	776.7132834	782.4556848	667.2588526	843.6148793	735.3157704	Rnf149
ENSMUSG00000016386	0.439409183	0.000107137	0.033455774	1397.262628	1277.280547	1557.256859	1418.03863	1342.322657	1285.166151	1271.323523	2451.55248	1842.883537	1620.158663	1734.520095	2273.510088	1481.126693	1456.447757	1939.457032	Mpped2
ENSMUSG00000026205	-0.88952156	0.000108931	0.033455774	46.57542093	51.25859688	55.88695539	22.62280628	34.5622396	67.74676011	36.29941003	21.43902474	25.24497996	19.7312963	23.02923482	16.0558622	31.01343963	30.05984053	26.64902792	Slc23a3
ENSMUSG00000043441	1.785343716	0.000109423	0.033455774	70.46025217	21.96797009	51.15077273	97.68939075	33.62812502	47.52384664	34.61106538	304.4341514	154.8358771	183.0625824	58.61987045	476.3239121	36.65224683	96.96722751	94.75209928	Gpr149
ENSMUSG00000028072	2.490219605	0.000117684	0.035092973	15.52514031	4.184375256	17.05025758	22.62280628	1.868229168	3.03343702	7.597550937	100.7634163	36.18447127	109.6183128	11.51461741	125.2357252	2.819403602	22.30246233	52.31105481	Ntrk1
ENSMUSG00000034472	1.244323967	0.000117216	0.035092973	3981.601368	2196.797009	2777.297512	3750.244296	1779.488282	2042.51426	2047.117891	13596.62949	7132.548337	4728.934014	2441.098891	9587.490518	3016.761855	3869.96205	5917.0712	Rasd2
ENSMUSG00000015484	0.600280617	0.000125056	0.036420725	165.9995771	195.6195432	252.912154	161.4445721	328.8083335	217.3963197	219.4848049	317.2975662	370.259706	306.9312758	401.9648259	311.4837268	386.2582935	231.7516737	348.411365	Fam163a
ENSMUSG00000021684	0.406964488	0.000129163	0.036420725	2547.317252	2682.184539	2479.865241	2626.302147	2713.602866	2733.126755	2847.393257	4628.685442	3727.000541	2916.943304	3008.455494	4230.184496	3598.498798	2737.384832	3384.426546	Pde8b
ENSMUSG00000027210	0.733578363	0.000129388	0.036420725	6333.063004	5519.190962	7561.789235	6521.538065	5248.789847	5220.545111	5005.097723	16740.66247	8911.477924	9078.588666	6809.326022	13529.73988	7325.75036	6686.860009	9609.442068	Meis2
ENSMUSG00000027463	-0.595793984	0.000127597	0.036420725	117.0356731	124.4851639	89.98747054	114.1423408	170.0088543	119.3151894	133.3792276	65.38902547	93.40642584	112.9068622	81.64910526	93.12400079	67.66568646	82.42214338	61.19406412	Slc52a3
ENSMUSG00000029735	-0.362180665	0.000131183	0.036420725	164.8053356	157.9601659	160.0829739	172.7559752	122.3690105	156.7275794	158.7043974	112.5548799	111.0779118	135.9267079	107.8186903	139.1508058	121.2343549	130.9057571	113.5051189	Tpk1
ENSMUSG00000105289	0.463302146	0.000130887	0.036420725	210.1865149	259.4312658	215.0226928	253.992416	200.8346355	254.8087097	237.2124237	439.5000073	350.9052214	254.3144857	294.1461356	328.6099798	359.9438599	283.1443043	259.581272	Gm43483
ENSMUSG00000049709	2.326845343	0.000134635	0.036631442	14.33089875	6.276562883	10.41960185	20.56618753	3.736458335	5.055728366	4.220861632	84.68414774	14.30548864	53.71297327	9.421050607	145.5731507	5.638807205	28.12049598	27.63602896	Nlrp10
ENSMUSG00000063810	0.220747347	0.000134976	0.036631442	1650.441839	1600.523535	1567.67646	1799.541409	1576.785418	1715.914207	1531.3286	1884.490275	1889.166	2011.49604	1950.157476	2135.429673	1720.775999	1692.07812	1955.249049	Alms1
ENSMUSG00000063239	0.622351092	0.000140939	0.037824902	1502.355885	1136.057882	1413.276906	1381.019492	1630.964063	1453.016332	1520.35436	3385.222007	2484.106028	1653.044157	1701.023026	2501.503332	1986.739739	1418.630538	2528.696649	Grm4
ENSMUSG00000029206	0.738149387	0.000143498	0.0380886	554.1280849	383.9164297	568.3419192	636.523504	393.2622398	583.4310535	508.1917405	925.0939177	675.7239635	1207.993807	689.8302611	1254.498034	547.9041001	592.4697601	1023.520072	Nsun7
ENSMUSG00000089767	0.547232065	0.000146324	0.038416304	74.04297686	71.13437934	74.83168603	75.06658447	60.71744795	89.99196492	68.37795844	140.4256121	99.29692116	92.07938275	112.0058239	138.080415	76.12389727	110.5426394	90.80409514	4930556I23Rik
ENSMUSG00000033902	0.17643504	0.000154807	0.038447981	3361.789998	3551.488498	3540.770157	3411.930511	3495.456773	3306.446352	3448.443953	4121.652507	3645.375106	3918.854682	3525.566494	4281.563255	4035.506356	3622.69562	4002.289193	Mapkbp1
ENSMUSG00000046108	-1.098117401	0.000155194	0.038447981	26.27331437	11.50703195	28.41709596	21.5944969	19.61640626	24.26749616	13.50675722	9.647561135	8.414993319	17.53893005	8.374267207	10.70390814	5.638807205	11.6360673	5.922006205	Il17c
ENSMUSG00000059864	1.949866772	0.000155769	0.038447981	28.66179749	6.276562883	21.78644024	19.53787815	8.407031254	8.089165386	8.441723264	150.0731732	89.19892918	29.59694446	18.84210121	65.29383963	8.458210807	29.09016825	54.28505688	Olfr1393
ENSMUSG00000086842	0.716335283	0.000155995	0.038447981	97.9278081	107.7476628	64.41208417	73.00996572	99.01614589	72.80248847	100.4565068	218.6780524	175.031861	109.6183128	84.78945547	160.558622	132.5119693	151.2688749	122.3881282	Gm15681
ENSMUSG00000097406	0.336844029	0.000154119	0.038447981	231.6828631	221.7718885	252.912154	210.8034222	274.6296876	195.1511149	241.4332853	256.1963457	268.4382869	304.7389096	311.9414534	309.3429451	332.6896251	258.9024974	311.8923268	Gm26833
ENSMUSG00000105500	0.63653884	0.000150277	0.038447981	45.38117936	54.39687832	43.57288047	48.33054069	32.69401043	52.57957501	39.67609934	72.89268413	79.10093719	43.84732512	87.92980567	59.94188556	86.46171048	56.24099195	73.03807653	Gm42591
ENSMUSG00000061702	0.513547949	0.000158928	0.038529317	564.8762589	523.0469069	580.6559941	601.5609852	567.941667	623.8768804	606.9599027	976.5475771	677.4069621	862.6961217	744.262998	1222.386309	674.7772622	586.6517264	897.18394	Tmem91
ENSMUSG00000101054	1.600024056	0.000159515	0.038529317	17.91362343	10.46093814	12.31407492	18.50956877	4.670572919	10.11145673	11.81841257	96.47561135	38.70896927	24.11602882	12.56140081	55.66032231	19.73582522	17.45410095	31.58403309	Gm18406
ENSMUSG00000047712	0.40691097	0.000161144	0.038537317	513.5238717	443.5437771	639.3846591	580.9947976	527.7747399	484.3387775	528.4518763	848.9853799	763.239894	681.8259056	554.7952024	654.0087871	721.7673222	579.8640205	830.0678697	Ust
ENSMUSG00000028681	0.798777216	0.000170521	0.040380043	115.8414315	114.0242257	137.3492971	107.9724845	131.7101563	130.4377918	133.3792276	278.7073217	175.8733604	279.5266976	130.8479251	347.8770144	157.8866017	121.2090344	241.8152534	Ptch2
ENSMUSG00000038718	1.474698137	0.000176835	0.041468658	685.4946567	269.892204	450.8845892	680.7408071	355.8976564	364.0124424	329.2272073	2813.871998	1061.130657	1214.570906	518.1577834	2109.740294	233.0706978	705.9214162	1303.828366	Pbx3
ENSMUSG00000037771	0.986985144	0.000184133	0.042764778	2027.822173	1334.815707	2304.626482	2165.619547	1653.382813	1941.399693	1879.971771	5324.381795	2691.114863	5431.587399	2043.321198	6499.413021	1954.786498	2053.765879	4147.378345	Slc32a1
ENSMUSG00000040372	0.302895168	0.000186576	0.042919645	501.5814561	483.295342	486.8795774	525.4660913	439.0338544	500.5171083	526.7635316	721.4231826	594.0985283	600.7083541	539.0934514	704.3171554	546.9642989	526.5320454	652.4076836	Gpr63
ENSMUSG00000049946	0.484772924	0.000189371	0.043151604	160.0283693	247.9242339	233.0201869	180.9824502	216.7145834	199.1956976	210.1989093	320.5134199	300.4152615	271.8534157	267.9765506	246.1898871	405.9941188	223.9942955	280.3082937	BC030500
ENSMUSG00000027820	1.276196813	0.000194954	0.044008647	378.5745752	193.5273556	269.0151751	379.4461599	202.7028647	153.6941423	162.0810867	1368.88173	662.2599742	401.2030248	271.1169008	969.7740772	280.0607578	440.2312129	418.4884385	Mme
ENSMUSG00000038677	0.266295992	0.000200546	0.04485169	1221.709118	1289.833673	1480.530699	1391.302586	1248.911199	1334.712289	1303.402072	1786.942712	1558.456763	1558.772408	1698.92946	1736.1739	1586.384427	1270.27068	1551.565626	Scube3
ENSMUSG00000017491	1.299714497	0.000203948	0.044993204	673.5522411	296.0445493	438.5705143	635.4951946	290.5096356	315.4774501	332.6038966	2222.154915	1303.482465	630.3052986	555.8419858	1729.751555	336.4488299	660.3468193	950.4819959	Rarb
ENSMUSG00000062151	0.93586894	0.000204904	0.044993204	1239.622742	1060.739127	772.9450101	1094.121176	1076.100001	867.5629876	978.3957263	3906.190308	2325.904153	1083.02893	996.5377976	2449.054182	1949.147691	1282.87642	1506.163578	Unc13c
ENSMUSG00000079183	1.063115943	0.000215053	0.04679636	20.30210656	25.10625153	26.5226229	42.16068443	11.20937501	34.37895289	30.39020375	84.68414774	74.0519412	44.94350825	43.96490283	82.42009265	31.95324083	31.99918508	60.20706308	C030005K15Rik
ENSMUSG00000101481	0.558488434	0.000218743	0.047174211	179.1362343	184.1125112	226.3895311	227.2563722	144.7877605	223.4631938	159.5485697	328.0170786	214.5823296	346.3938684	259.6022834	356.4401409	272.5423482	193.934455	293.1393071	1700123O21Rik
ENSMUSG00000050473	1.818487146	0.000226369	0.048386772	124.2011225	27.19843916	59.67590151	95.632772	31.75989585	39.43468126	48.96199493	548.8390335	287.7927715	133.7343416	68.04092105	375.7071756	30.07363843	105.694278	168.7771768	Slc35d3
ENSMUSG00000034912	0.293176428	0.00023035	0.048805836	3954.133812	4036.876028	4381.916197	4414.532153	3904.59896	4454.096691	4294.304624	6084.395222	4586.171359	5519.282049	4733.554539	6111.931546	4611.604492	4542.914609	5044.562285	Mdga2
ENSMUSG00000030669	-1.257095624	0.000235486	0.04917002	94.34508341	39.75156493	80.51510522	71.98165634	56.98098961	45.5015553	54.02702889	33.23048835	24.40348062	42.75114199	16.74853441	28.90055197	3.759204803	44.60492465	17.76601861	Calca
ENSMUSG00000084908	1.610817314	0.00023614	0.04917002	85.98539248	38.70547111	50.20353619	105.9158658	40.1669271	51.56842934	32.92272073	459.8670808	139.6888891	134.8305247	74.32162146	313.6245084	31.95324083	102.7852612	156.9331644	C79798
ENSMUSG00000090356	-1.480189252	0.000241843	0.049927194	13.13665718	26.15234535	15.15578451	6.169856258	17.74817709	18.20062212	13.50675722	3.215853712	8.414993319	2.192366256	8.374267207	2.140781627	11.27761441	6.787705925	1.974002068	Teddm3
ENSMUSG00000019832	-0.942638789	0.000251985	0.050420798	439.4808949	367.1789287	251.9649175	350.6534973	647.3414066	299.2991193	422.0861632	71.82073289	271.8042842	257.6030351	221.918081	204.4446454	132.5119693	287.9926657	203.322213	Rab32
ENSMUSG00000027381	-0.628672178	0.000250138	0.050420798	1336.356308	800.2617676	978.4953375	753.7507729	1030.328386	778.5821684	764.8201277	627.0914738	568.012049	735.5388789	596.6665385	529.8434528	340.2080347	812.5853665	551.7335781	Bcl2l11
ENSMUSG00000035620	0.442783762	0.000257663	0.050420798	2228.454755	2006.407935	2227.900323	2222.176562	1808.445834	2010.157598	1954.258936	3926.557382	2752.544315	2729.495989	2230.695427	3493.755616	2357.961213	2292.305258	2675.759804	Ric8b
ENSMUSG00000060591	-0.808730654	0.000255903	0.050420798	893.2926885	692.5141048	638.4374225	615.9573164	802.4044275	482.3164861	563.0629417	188.6634177	427.4816606	563.4381278	406.1519595	325.3988074	217.0940774	550.7738522	379.0083971	Ifitm2
ENSMUSG00000097823	0.332398042	0.00025568	0.050420798	191.0786499	194.5734494	221.6533485	185.0956877	212.9781251	232.5635048	167.1461206	292.6426878	271.8042842	229.1022737	248.087666	280.4423932	236.8299026	240.4787242	222.0752327	Gm16701
ENSMUSG00000097871	0.957756507	0.000258847	0.050420798	25.07907281	16.73750102	21.78644024	38.04744693	14.94583334	22.24520481	27.85768677	65.38902547	37.0259706	63.57862142	28.26315182	65.29383963	28.19403602	33.93852963	49.35005171	B230104I21Rik
ENSMUSG00000104257	0.293111935	0.000253961	0.050420798	247.2080034	304.4132998	276.5930673	256.0490347	223.2533855	308.3994303	246.4983193	369.8231768	316.4037488	326.6625721	325.5496377	311.4837268	344.9070407	312.2344726	300.0483144	Gm20172
ENSMUSG00000028271	-0.221033892	0.000265208	0.051246612	1133.335243	1135.011788	1052.379787	919.3085825	1038.735417	1125.405134	1011.318447	831.8341601	974.4562263	896.6777987	891.8594575	865.9461683	983.0320561	972.5812919	846.8468873	Gtf2b
ENSMUSG00000002997	0.419636289	0.000275893	0.051638174	1242.011225	1253.220389	1359.284423	1333.717261	1258.252344	1363.024368	1170.022844	2445.120772	1787.344581	1451.346461	1411.064024	1948.111281	1625.856077	1344.935446	1713.433795	Prkar2b
ENSMUSG00000010066	1.207868464	0.000281704	0.051638174	3319.991543	1919.582148	3110.724771	4103.982721	2209.180991	3029.392437	2399.981924	8812.511121	3595.726645	11868.37473	2971.818075	12716.24287	2831.621018	3296.885735	6951.448283	Cacna2d2
ENSMUSG00000039059	0.373442895	0.000289517	0.051638174	3217.286769	4517.033088	4167.840741	3734.819655	3782.22995	3362.059364	3421.430439	5762.809851	4187.300675	4568.891277	4403.817767	5783.321566	5212.13746	3928.142386	4949.810186	Hrh3
ENSMUSG00000051527	0.750009769	0.000284113	0.051638174	1938.254055	1800.327454	2021.402759	2218.063325	1571.18073	2119.361331	1891.790183	4287.804949	2351.149133	4734.41493	2379.33867	4919.51618	1942.569082	2060.553584	3390.348552	Usp29
ENSMUSG00000072964	0.215214954	0.00028817	0.051638174	1429.50715	1669.565727	1692.711683	1643.238383	1522.606772	1623.899951	1637.694313	1962.742715	1927.874969	2003.822758	1804.654583	1909.577212	1758.368047	1568.929741	1955.249049	Bhlhb9
ENSMUSG00000091816	1.35740527	0.000279336	0.051638174	64.48904436	38.70547111	35.99498821	69.92503759	36.43046877	42.46811828	30.39020375	149.001222	69.84444454	185.2549486	60.71343725	263.3161402	36.65224683	55.27131968	111.5311169	Gm17141
ENSMUSG00000102650	0.458001546	0.000288485	0.051638174	269.8985931	293.9523617	314.4825286	380.4744693	241.0015626	301.3214106	296.3044866	482.3780567	387.0896927	459.3007306	389.4034251	493.4501651	270.6627458	417.9287505	394.8004137	Gm19863
ENSMUSG00000106320	0.421111894	0.000289735	0.051638174	704.6025217	834.7828635	779.5756658	731.1279666	798.6679692	974.744429	886.3809427	1276.693924	1276.554486	840.7724592	1216.362312	954.7886058	1243.356989	834.8878288	1094.584147	Gm42992
ENSMUSG00000107234	1.301168934	0.000278857	0.051638174	14.33089875	7.322656697	12.31407492	18.50956877	9.341145838	11.12260241	6.753378611	49.30975691	26.08647929	17.53893005	24.07601822	55.66032231	17.85622282	20.36311778	12.83101344	Gm43371
ENSMUSG00000107785	-1.237613116	0.00027601	0.051638174	8.359690935	18.82968865	24.62814983	21.5944969	11.20937501	14.15603943	15.19510187	5.359756186	6.731994655	4.384732512	8.374267207	2.140781627	8.458210807	13.57541185	5.922006205	Gm45083
ENSMUSG00000108238	-0.511612644	0.000290751	0.051638174	475.3081417	461.3273719	334.3744958	393.8424911	469.8596357	364.0124424	454.1647116	237.9731747	320.6112454	291.584712	340.2046053	200.1630822	269.7229446	419.8680951	285.2432989	Gm43984
ENSMUSG00000021508	0.576688471	0.000298277	0.052588154	2045.735796	1842.171206	2206.113883	2307.526241	2219.456251	2012.17989	2093.547369	2801.008583	2510.192507	4249.901987	2818.987698	3727.100813	2419.988092	2027.584727	4549.087766	Cxcl14
ENSMUSG00000007833	-0.333173282	0.000364907	0.053409582	327.222188	251.0625153	283.2237231	238.5677753	320.4013023	274.0204774	260.8492488	201.5268326	211.2163323	223.6213581	213.5438138	220.5005076	191.719445	268.5992202	241.8152534	Aldh16a1
ENSMUSG00000020591	0.366963595	0.000336977	0.053409582	1965.721611	1821.24933	1561.993041	1737.842846	1668.328647	1693.669003	2022.636894	2753.842728	1999.402412	1815.27926	2232.788994	2271.369307	2528.06523	1978.131441	2802.095936	Ntsr2
ENSMUSG00000021057	0.572836648	0.000308622	0.053409582	2644.050819	2816.084547	2521.543648	2718.849991	2662.226564	2676.502597	2371.280065	6332.015958	4285.756097	2581.511266	3165.473004	4786.787719	3474.445039	3027.316843	3643.020817	Akap5
ENSMUSG00000021704	0.205336744	0.000352716	0.053409582	1516.686784	1651.782132	1419.907561	1599.02108	1490.846876	1559.186628	1478.989916	1984.18174	1748.635612	1718.815145	1849.666269	1838.931418	1746.150631	1500.08301	1734.160817	Mtx3
ENSMUSG00000022636	0.375225602	0.000319026	0.053409582	4198.953333	4922.917488	5377.461792	4532.787731	4474.408857	3557.210478	4513.789429	7311.779389	5813.918884	6143.010249	4874.870298	5664.508186	6419.782003	4679.638399	5903.253185	Alcam
ENSMUSG00000022840	0.794240658	0.000345265	0.053409582	9304.336011	6631.188686	9237.45066	9614.692669	7864.310681	6934.437027	7703.072478	26178.12116	16783.70417	10885.09846	9753.927729	17607.92888	7658.439986	9783.993255	14890.8846	Adcy5
ENSMUSG00000026080	0.326431705	0.000365463	0.053409582	1988.412201	2045.113406	2395.561189	1988.750334	2125.110678	2305.412135	2280.109454	2789.217119	2454.653551	3030.946349	2314.438099	3088.077497	2622.04535	2165.27819	3220.584374	Chst10
ENSMUSG00000026342	-0.241007619	0.000364487	0.053409582	800.1418467	775.1555161	690.5354318	827.789048	742.6210941	742.1809242	687.1562737	588.5012292	614.2945123	735.5388789	613.4150729	652.9383963	593.9543589	707.8607608	583.3176112	Slc35f5
ENSMUSG00000027016	0.493682532	0.000321424	0.053409582	1745.981164	1740.700106	1931.415289	1700.823708	1493.64922	1676.479526	1812.437985	3355.207372	2512.717005	1809.798344	1890.490822	2727.355793	3048.715095	1799.711743	2329.322441	Zfp385b
ENSMUSG00000029563	0.735611624	0.000347295	0.053409582	1239.622742	806.5383305	1499.47543	1291.556577	1002.304948	1203.263351	1020.604343	3500.992741	1773.880592	1677.160186	1260.327215	2460.828481	1451.992855	1415.721522	1804.23789	Foxp2
ENSMUSG00000033948	0.510279827	0.000356023	0.053409582	1005.551395	714.4820749	959.5506069	986.1486919	857.517188	805.8831016	877.9392194	1686.179296	1192.404553	1349.401431	977.6956964	1643.049899	895.6305444	1005.550149	1355.15242	Zswim5
ENSMUSG00000036306	0.318162434	0.000317317	0.053409582	5254.662874	5852.894889	7071.120711	5823.315998	6415.498962	6448.075958	6462.983331	8220.794038	7650.070426	7838.805548	7394.477943	8422.905313	7311.653342	5872.335298	9032.046463	Lzts1
ENSMUSG00000036557	-0.813783269	0.000326411	0.053409582	50.15814561	23.01406391	41.67840741	45.24561256	23.3528646	40.44582693	32.0785484	21.43902474	24.40348062	23.01984569	20.93566802	29.97094278	16.91642161	15.5147564	13.81801448	Stpg4
ENSMUSG00000036585	0.425431751	0.000330042	0.053409582	1926.31164	1749.068857	1525.998053	1744.012702	2021.423959	1891.853555	2032.766962	2725.971996	2234.180726	2577.126534	2049.601899	3020.642876	2559.07867	1686.260086	2935.341075	Fgf1
ENSMUSG00000037681	0.665747599	0.000365653	0.053409582	183.9132006	170.5132917	199.8669082	198.4637096	155.0630209	233.5746505	187.4062565	368.7512256	255.8157969	407.7801236	232.385915	441.0010152	193.5990474	193.934455	317.814333	Esyt3
ENSMUSG00000042265	-1.517468827	0.000326966	0.053409582	33.43876374	54.39687832	24.62814983	29.82097191	64.45390628	20.22291346	26.16934212	2.143902474	7.573493987	26.30839507	13.60818421	12.84468976	2.819403602	21.33279005	14.80501551	Trem1
ENSMUSG00000044350	-0.433560552	0.000337889	0.053409582	653.2501345	545.014877	474.5655025	536.7774945	571.6781253	534.8960611	706.5722372	343.0243959	464.5076312	479.0320269	433.3683279	393.9038194	306.3751915	521.683684	461.916484	Lacc1
ENSMUSG00000044352	0.418026094	0.000324902	0.053409582	1848.685938	1853.678238	2222.216904	2104.949293	1941.090105	1924.210216	2026.013583	3344.48786	2521.973498	2653.859353	2350.028735	3392.068488	1973.582522	2107.097854	2917.575057	Sowaha
ENSMUSG00000046844	0.708378601	0.000339237	0.053409582	1788.97386	2075.450127	2264.842548	2398.017466	2703.327606	2132.506225	2154.327777	4575.08788	3011.726109	4947.074457	2586.601783	4993.373146	2131.469123	2229.27656	4505.659721	Vat1l
ENSMUSG00000058192	0.157907858	0.000352116	0.053409582	1464.140155	1585.878222	1621.668943	1595.936152	1566.510157	1667.379215	1510.224292	1792.302469	1680.474166	1727.58461	1874.789071	1882.817441	1719.836198	1607.716632	1762.783847	Zfp846
ENSMUSG00000058587	-0.164734289	0.000311593	0.053409582	2109.030599	1917.489961	1956.043439	1965.099218	1966.311199	1800.850444	1825.10057	1644.373198	1783.137084	1820.760176	1781.625348	1646.261071	1665.327728	1831.710928	1623.616701	Tmod3
ENSMUSG00000061576	0.320906206	0.000317631	0.053409582	7435.347966	9455.641984	10376.97621	8348.843827	8771.335942	8473.400742	9097.645161	11409.84897	10290.69533	11911.12587	10428.05624	12238.84856	11785.10706	8417.72502	11975.28355	Dpp6
ENSMUSG00000063087	0.551180749	0.000310276	0.053409582	434.7039286	391.2390864	453.7262988	499.7583569	420.3515627	429.7369111	390.8517871	792.1719643	520.0465871	780.4823871	556.8887692	913.0433641	462.3821908	449.9279356	585.2916132	Gm10125
ENSMUSG00000063314	0.381054834	0.000367061	0.053409582	65.68328592	79.50312985	71.98997643	75.06658447	77.53151046	86.9585279	81.04054333	109.3390262	90.04042851	99.75266464	98.39763968	96.33517323	124.0537585	90.17952158	94.75209928	Gm12657
ENSMUSG00000064080	-0.318158275	0.000351526	0.053409582	864.630891	860.9352088	843.98775	751.6941541	830.427865	1075.858996	924.3686974	657.1061084	770.813388	670.8640743	751.5904818	563.025568	676.6568646	738.8902736	808.3538469	Fbln2
ENSMUSG00000085845	0.524515169	0.000363646	0.053409582	68.07176904	51.25859688	66.30655724	57.58532508	49.50807294	71.7913428	58.24789052	116.8426849	85.83293185	82.2137346	65.94735425	99.54634567	87.40151168	63.02869788	93.76509824	Gm13944
ENSMUSG00000105985	0.429871722	0.000349923	0.053409582	816.8612285	1044.001626	960.4978434	910.0537981	964.0062505	1067.769831	989.3699665	1542.53783	1419.609373	985.468632	1413.157591	1124.980745	1660.628722	967.7329305	1282.114343	Gm42993
ENSMUSG00000107306	0.633983312	0.000359374	0.053409582	23.88483124	27.19843916	45.46735353	27.76435316	38.29869794	46.51270097	48.96199493	56.81341557	58.0634539	66.86717081	52.33917004	70.6457937	63.90648166	51.39263058	42.44104447	Gm42577
ENSMUSG00000109367	0.641165572	0.000328076	0.053409582	33.43876374	43.93594018	34.10051515	42.16068443	42.96927086	40.44582693	60.7804075	70.74878166	58.90495323	82.2137346	56.52630364	89.91282835	58.26767445	43.63525238	75.01207859	Gm18782
ENSMUSG00000035401	0.128295315	0.000371675	0.053457861	4465.269201	4419.746364	4511.687602	4505.023378	4523.916929	4517.798868	4413.332922	5037.098864	5019.543515	4700.433253	4785.893709	4821.040225	5358.746447	4490.552306	4950.797187	Emsy
ENSMUSG00000100622	0.478911511	0.000371819	0.053457861	47.76966249	42.88984637	43.57288047	54.50039695	68.19036462	43.47926395	45.58530562	55.74146433	77.41793853	76.73281896	64.90057085	69.57540289	64.84628286	74.66476518	67.11607032	Gm20379
ENSMUSG00000024045	0.148833408	0.000385213	0.0537829	2753.921042	2691.599383	2643.737161	2725.019847	2672.501824	2775.594873	2862.588359	3207.278102	2838.377246	3152.622676	3027.297595	3289.31097	3046.835493	2855.68485	2824.79696	Akap8
ENSMUSG00000036357	1.867171166	0.000379774	0.0537829	57.32359498	32.42890823	63.46484764	88.43460637	31.75989585	69.76905145	30.39020375	191.8792715	59.74645256	550.2839302	69.08770445	390.692647	22.55522882	63.02869788	210.2312203	Gpr101
ENSMUSG00000071753	0.201303364	0.0003842	0.0537829	3480.019912	4121.609627	3908.297931	3973.38743	3421.661721	4103.229142	3905.985354	4645.836662	4093.05275	4390.213428	4445.689103	4665.833557	4657.654751	3948.505504	4523.425739	C230004F18Rik
ENSMUSG00000092553	0.644121832	0.000379898	0.0537829	69.26601061	67.9960979	64.41208417	58.61363445	46.70572919	55.61301203	63.31292448	128.6341485	76.5764392	72.34808645	56.52630364	137.0100241	99.61892729	95.99755523	93.76509824	Gm20428
ENSMUSG00000102702	0.511825863	0.000383518	0.0537829	63.2948028	46.02812781	50.20353619	46.27392194	42.03515627	38.42353558	43.05278864	84.68414774	73.21044187	57.00152265	52.33917004	63.15305801	77.06369847	65.9377147	59.22006205	Gm37260
ENSMUSG00000015879	0.764181707	0.000390373	0.053880402	502.7756977	326.3812699	462.2514276	574.8249414	386.7234377	374.1238991	400.981855	1017.281724	719.4819287	792.5404015	565.2630364	1109.995274	323.2916131	565.3189364	784.6658221	Fam184b
ENSMUSG00000025491	-1.008711761	0.000388333	0.053880402	384.545783	308.5976751	455.6207719	283.8133879	429.6927086	139.5381029	287.018591	70.74878166	170.8243644	191.8320474	195.748496	111.3206446	87.40151168	270.5385647	201.348211	Ifitm1
ENSMUSG00000096225	3.154187264	0.000394288	0.054111522	14.33089875	2.092187628	9.47236532	15.42464065	0	4.044582693	0.844172326	103.97927	40.39196793	97.56029839	4.187133603	162.6994037	1.879602402	20.36311778	36.51903826	Lhx8
ENSMUSG00000028367	-0.250953476	0.000397211	0.054204686	973.3068732	834.7828635	982.2842837	1026.252758	924.773438	893.8527751	971.6423476	707.4878166	911.3437764	887.9083337	734.8419474	771.7517766	730.225533	853.3116021	746.1727818	Txn1
ENSMUSG00000004558	0.282568822	0.000408059	0.055372229	14375.08568	13759.27193	13218.6858	14578.34203	13724.01147	14094.35954	15948.10359	15098.43318	17442.59815	16071.14084	19023.19474	19353.7363	18445.47817	13772.25532	19386.67431	Ndrg2
ENSMUSG00000020297	0.293804535	0.000410437	0.055383779	10842.51914	12794.77344	15010.85732	11582.87682	13922.97787	12298.56482	12660.89655	18048.44298	15773.06348	14678.98827	14680.09041	16516.13025	14701.31018	13167.17982	17288.31011	Nsg2
ENSMUSG00000004415	0.43721158	0.000415282	0.055704999	144.503229	147.4992278	172.3970488	154.2464065	159.7335938	202.2291346	155.3277081	196.1670764	200.276841	289.3923458	202.0291964	237.6267606	234.9503002	156.1172363	243.7892554	Col26a1
ENSMUSG00000016528	-0.334956978	0.000420722	0.055704999	2165.159952	1764.760264	1759.01824	1898.259109	2238.138543	1709.847333	1899.387734	1245.607338	1672.059172	1651.947974	1597.39147	1274.835459	1425.678422	1832.6806	1469.64454	Mapkapk2
ENSMUSG00000030310	0.360079624	0.000418425	0.055704999	20451.38675	20863.29502	21556.26176	20110.64647	20272.1547	20329.08376	20396.04758	31147.6871	22107.02895	28044.74915	21589.90764	34435.54287	24460.20585	21414.24252	28000.23234	Slc6a1
ENSMUSG00000047843	-0.275558473	0.000422043	0.055704999	642.5019605	600.4578492	821.2540732	614.9290071	696.8494795	597.5870929	618.7783152	516.6804963	517.5220891	595.2274385	543.280585	531.9842344	523.4692689	606.0451719	504.3575284	Bri3
ENSMUSG00000054162	0.893177316	0.00042839	0.056235562	1283.809679	1042.955532	1054.27426	1410.840464	897.6841151	1087.992744	993.5908281	4085.206165	2121.419816	1918.320474	1097.029004	2922.166921	1014.045496	1414.751849	1921.691013	Spock3
ENSMUSG00000025592	-0.537938622	0.000435351	0.056831855	77.62570154	57.53515976	47.3618266	58.61363445	56.98098961	61.67988607	48.1178226	49.30975691	37.0259706	43.84732512	42.91811943	46.02680499	30.07363843	40.72623555	30.59703206	Dach2
ENSMUSG00000036295	0.223161029	0.000437639	0.056831855	2241.591412	2455.182181	2745.09147	2322.950881	2485.678908	2648.190518	2454.008953	3025.046391	2768.532802	2805.132624	2693.37369	3380.29419	2981.98921	2587.08563	2914.614054	Lrrn3
ENSMUSG00000056023	1.097609261	0.000442584	0.057166723	81.20842623	76.36484841	88.09299747	94.60446262	64.45390628	51.56842934	74.28716472	325.8731761	160.7263724	135.9267079	94.21050607	272.9496575	57.32787325	85.33116021	165.8161737	Gm9989
ENSMUSG00000026582	-1.835909769	0.000448737	0.057653219	41.79845468	101.4710999	30.31156902	11.31140314	143.8536459	13.14489375	59.09206285	12.86341485	22.72048196	18.63511318	24.07601822	3.211172441	6.578608406	12.60573958	27.63602896	Sele
ENSMUSG00000027400	0.747496067	0.000461021	0.058917941	776.2570154	753.187546	670.6434646	674.5709509	741.6869796	662.300416	745.4041642	1914.50491	1523.113791	680.7297225	857.3156053	1887.099004	904.0887552	804.8279883	1067.935119	Pdyn
ENSMUSG00000071424	0.220089888	0.000466555	0.059047648	1659.995771	1756.391514	2040.34749	1759.437343	2125.110678	1912.076468	1833.542293	2347.573209	2197.154755	2088.228859	2191.964441	2183.59726	2284.656719	1896.67897	2238.518345	Grid2
ENSMUSG00000078490	0.282369623	0.000466925	0.059047648	740.4297686	763.6484841	825.9902559	846.2986167	703.3882816	711.846554	776.6385403	1059.087822	827.1938432	956.9678707	892.9062409	1123.910354	906.9081588	784.4648705	914.9499586	Cfap74
ENSMUSG00000086069	-0.91133974	0.000475971	0.059878186	23.88483124	15.69140721	12.31407492	22.62280628	28.02343751	19.21176779	23.63682514	15.00731732	15.14698797	9.865648152	11.51461741	6.422344882	6.578608406	11.6360673	11.84401241	Gm13708
ENSMUSG00000106199	1.446225955	0.000478671	0.059905755	14.33089875	13.59921958	7.577892256	20.56618753	7.472916671	9.100311059	6.753378611	55.74146433	28.61097728	36.17404322	14.65496761	51.37875906	6.578608406	16.48442868	36.51903826	Mir3967
ENSMUSG00000030350	0.402402068	0.000490241	0.06072447	1332.773583	1727.100887	1620.721706	1362.509924	1813.116407	1601.654746	1742.371682	2080.657351	2182.007768	2054.247182	1909.332923	2339.874319	2728.242886	1460.326446	2166.46727	Prmt8
ENSMUSG00000086496	0.989835505	0.000489936	0.06072447	568.4589836	257.3390782	533.2941675	538.8341132	302.6531252	418.6143087	357.0848941	1368.88173	667.3089702	1085.221297	477.3332308	1367.95946	348.6662455	573.0763146	866.586908	Gm14204
ENSMUSG00000070866	0.589239588	0.000494839	0.06098139	757.1491504	824.3219253	1069.430045	966.6108138	840.7031254	989.9116141	804.496227	1329.219534	1067.021153	1798.836513	1001.771715	2050.868799	1184.149513	879.4927535	1442.008511	Zfp804a
ENSMUSG00000027520	0.46984661	0.000500043	0.061000182	2638.079611	2268.977482	3092.727277	2814.482763	2698.657033	2832.219031	2342.578206	4765.895201	3191.806966	4261.960002	3308.88233	4579.131901	2885.189687	2556.056117	4032.886225	Zdbf2
ENSMUSG00000105893	0.407158178	0.000499252	0.061000182	109.8702237	112.9781319	104.1960185	123.3971252	97.14791672	100.1034217	102.1448515	180.0878079	154.8358771	124.9648766	123.5204413	173.4033118	113.7159453	137.6934631	127.3231334	Wdr46-ps
ENSMUSG00000015619	-1.674733977	0.000510107	0.061605602	25.07907281	16.73750102	24.62814983	7.198165634	18.68229168	13.14489375	18.57179118	1.071951237	6.731994655	17.53893005	8.374267207	3.211172441	0.939801201	1.93934455	4.935005171	Gata3
ENSMUSG00000021927	0.757813339	0.000509841	0.061605602	84.79115092	79.50312985	84.30405135	91.5195345	49.50807294	69.76905145	73.44299239	124.3463435	82.46693452	206.0824281	81.64910526	186.2480016	144.7293849	93.08853841	111.5311169	Hnrnpa1l2-ps2
ENSMUSG00000051617	0.868325185	0.000515248	0.061916949	179.1362343	163.190635	198.9196717	178.9258315	133.5783855	128.4155005	117.3399534	579.9256193	348.3807234	196.2167799	163.2982105	350.0177961	175.7428246	233.6910183	245.7632575	Krt9
ENSMUSG00000092622	1.176161946	0.000545223	0.065194634	10.74817406	9.414844325	19.89196717	8.226475011	14.94583334	7.078019713	8.441723264	33.23048835	23.56198129	31.78931071	13.60818421	49.23797743	12.21741561	23.2721346	17.76601861	Khdc3
ENSMUSG00000048703	0.374608079	0.0005492	0.065346653	272.2870762	316.9664256	315.4297651	299.2380285	255.0132814	307.3882847	291.2394526	426.6365924	352.58822	434.0885187	372.6548907	502.0132916	319.5324083	312.2344726	332.6193485	Speer4b
ENSMUSG00000023993	-0.948938945	0.000554963	0.06538813	16.71938187	15.69140721	14.20854798	11.31140314	16.81406251	13.14489375	16.0392742	5.359756186	10.09799198	6.577098768	7.327483806	6.422344882	6.578608406	11.6360673	6.909007239	Treml1
ENSMUSG00000109555	0.403156376	0.000552593	0.06538813	149.2801953	138.0843834	125.0352222	146.0199314	124.2372396	154.705288	115.6516087	245.4768333	169.1413657	172.1007511	140.2689757	196.9519097	176.6826258	159.0262531	178.6471872	Gm44891
ENSMUSG00000051111	0.994773484	0.000568939	0.066709446	2279.807142	1279.372734	1681.344844	2205.723612	1460.021095	2324.623903	1327.038897	7122.04402	4083.796257	3221.682213	1523.069848	5470.767449	2119.251708	2041.160139	3017.262161	Sv2c
ENSMUSG00000078817	-1.521166804	0.000578858	0.067389959	27.46755593	54.39687832	11.36683838	9.254784387	34.5622396	12.13374808	13.50675722	4.287804949	5.890495323	9.865648152	8.374267207	3.211172441	7.518409607	16.48442868	8.883009307	Nlrp12
ENSMUSG00000109562	0.347356821	0.000580323	0.067389959	687.8831398	739.5883264	763.4726448	768.1471041	549.2593753	766.4484203	706.5722372	1106.253677	809.5223572	878.0426855	868.8302227	1100.361756	748.0817559	841.6755347	892.2489348	Gm45178
ENSMUSG00000036790	0.228991623	0.000596295	0.06752834	1434.284116	1603.661817	1720.181542	1526.011115	1595.467709	1515.707364	1488.275811	1929.512227	1852.140029	1921.609023	1584.830069	1693.358267	2069.442244	1611.595321	1916.756008	Slitrk2
ENSMUSG00000054008	-0.198259166	0.000592566	0.06752834	11532.79077	10350.05219	11400.9389	10916.53234	11469.99297	11156.98136	10772.48306	8652.790387	9200.953695	10362.21911	9001.290464	9265.302883	9955.31412	11355.83201	9502.845957	Ndst1
ENSMUSG00000056812	0.346552241	0.000596715	0.06752834	5234.360767	6003.532398	5906.967013	5492.200379	5591.609899	5921.269063	5420.430508	9114.80137	7409.401617	5953.370568	6023.191688	7823.486457	8438.474982	5720.096751	7019.551355	St8sia3
ENSMUSG00000057457	1.383762085	0.000598289	0.06752834	81.20842623	38.70547111	53.99248232	64.78349071	23.3528646	39.43468126	36.29941003	291.5707365	201.9598396	51.52060701	70.13448786	157.3474496	31.95324083	82.42214338	118.4401241	Phex
ENSMUSG00000062184	0.405620157	0.000598285	0.06752834	1166.774006	1093.168036	1579.990535	1424.208486	1385.291928	1383.247281	1422.43037	2385.091503	1735.171622	1643.178509	1675.900225	2051.93919	1426.618223	1441.902673	1959.197053	Hs6st2
ENSMUSG00000097451	0.251120712	0.000585726	0.06752834	22297.68421	26951.56102	29207.09123	25368.39231	23525.67579	25758.93603	23612.34414	33806.12617	26502.17996	29789.87269	30166.20404	31059.53024	32916.53706	26149.15224	29983.11741	Rian
ENSMUSG00000107643	0.315666961	0.000601512	0.067576332	201.826824	262.5695473	214.0754562	222.1148253	184.9546876	264.9201664	212.7314262	325.8731761	267.5967875	288.2961627	269.023334	264.386531	289.4587699	238.5393797	280.3082937	Gm43885
ENSMUSG00000105431	0.380391106	0.000604313	0.067576785	189.8844084	208.172669	197.0251987	216.9732784	162.5359376	168.8613274	174.7436716	221.8939061	230.5708169	258.6992182	253.321583	200.1630822	333.6294263	223.9942955	235.8932472	Gm42640
ENSMUSG00000020848	0.879888234	0.000612004	0.067808915	981.6665641	675.7766038	1308.133651	1301.83967	1030.328386	671.400727	982.6165879	2692.741508	2079.344849	1593.850268	1800.467449	2206.075467	671.9578586	1043.367368	2533.631655	Doc2b
ENSMUSG00000039634	-1.578787247	0.000610389	0.067808915	16733.71277	2384.047802	10321.08925	8368.381705	7979.206775	7872.780212	4790.677952	2188.924426	2517.766001	3619.596689	3907.642435	3705.692997	443.5861668	4821.210552	1157.752213	Zfp189
ENSMUSG00000065828	1.239564282	0.000615556	0.067891089	10.74817406	5.230469069	4.73618266	8.226475011	6.538802087	1.011145673	5.909206285	16.07926856	9.25649265	18.63511318	12.56140081	23.5485979	10.33781321	7.7573782	15.79201655	Gm26317
ENSMUSG00000023868	1.051811665	0.000632965	0.06831768	10534.40482	5580.910497	8603.74942	9646.57026	5550.508857	5053.706075	6527.9846	31654.72003	24506.98504	6640.677389	9640.875122	16659.56262	7775.915136	10549.06468	14583.92728	Pde10a
ENSMUSG00000024986	-0.761533689	0.000628811	0.06831768	177.9419928	108.7937566	72.93721296	134.7085283	232.5945314	104.1480043	152.7951911	60.02926928	103.5044178	61.38625517	95.25728948	86.70165591	67.66568646	85.33116021	102.6481075	Hhex
ENSMUSG00000027649	0.187912797	0.000628432	0.06831768	792.9763973	750.0492646	852.5128788	841.1570699	819.21849	774.5375857	927.7453867	922.9500152	929.0152624	959.160237	877.2044899	967.6332955	973.6340441	863.9779971	1010.689059	Ctnnbl1
ENSMUSG00000055761	0.609489671	0.000633566	0.06831768	423.9557546	464.4656534	526.6635118	564.5418476	522.1700524	476.2496121	526.7635316	892.9353806	625.2340036	1020.546492	662.6138927	1091.79863	459.5627872	489.6844989	872.5089142	Nkain3
ENSMUSG00000105726	0.364962116	0.000623518	0.06831768	131.3665718	152.7296968	147.768899	135.7368377	118.6325521	158.7498707	124.093332	190.8073202	179.2393577	139.2152573	203.0759798	166.9809669	206.7562642	148.3598581	189.5041986	Gm42443
ENSMUSG00000017390	0.315452308	0.000640478	0.068401222	15078.49396	14432.95635	13764.29405	12777.77231	12408.77813	14795.08349	15098.86623	16573.43808	18009.7687	15022.09359	19951.69162	16165.04207	19450.12565	13807.16352	20897.7729	Aldoc
ENSMUSG00000030717	-0.812846648	0.000642837	0.068401222	199.4383409	223.8640762	259.5428098	222.1148253	137.3148438	139.5381029	231.3032174	49.30975691	114.4439091	134.8305247	88.97658907	79.20892021	129.6925657	199.7524887	122.3881282	Nupr1
ENSMUSG00000086233	0.336155078	0.000637482	0.068401222	115.8414315	123.43907	114.6156204	116.1989595	108.3572917	133.4712289	123.2491596	187.5914665	164.933869	122.7725103	142.3625425	147.7139323	132.5119693	147.3901858	158.9071665	Gm11816
ENSMUSG00000049092	0.251277413	0.000645771	0.06841212	1081.982855	1052.370377	1063.746625	1088.97963	1086.375261	999.0119252	948.0055225	1464.28539	1170.525571	1254.033498	1088.654737	1437.534863	1103.32661	1161.667386	1279.15334	Gpr137c
ENSMUSG00000053441	1.688311684	0.000655281	0.069116412	8.359690935	3.138281442	4.73618266	6.169856258	3.736458335	5.055728366	5.065033958	28.9426834	17.67148597	14.25038066	5.233917004	41.74524173	3.759204803	13.57541185	7.896008273	Adamts19
ENSMUSG00000019990	1.014869994	0.000662506	0.06957469	2185.462059	1463.485246	1098.794377	1921.910224	1189.127865	1103.15993	1343.078171	6320.224495	3892.775909	1650.851791	1565.987968	4016.106333	1614.578463	1856.922407	2879.082017	Pde7b
ENSMUSG00000020475	0.460464074	0.000678153	0.070909542	123.0068809	120.3007886	176.1859949	158.359644	141.9854167	123.3597721	128.3141936	231.5414672	148.1038824	215.9480762	181.0935283	235.485979	198.2980534	139.6328076	181.6081903	Pgam2
ENSMUSG00000015843	1.04500595	0.000696777	0.071206773	497.9987314	361.9484596	440.4649874	441.1447225	263.4203126	270.9870404	346.1106538	1738.704907	967.7242316	452.7236319	481.5203644	1095.009802	326.1110167	474.1697425	646.4856774	Rxrg
ENSMUSG00000022489	0.810384625	0.000692571	0.071206773	6094.214692	4408.239332	5732.675491	6105.072767	3775.691148	4360.060143	4330.604034	16670.98564	11419.14593	5948.985835	5557.373075	10480.19646	4939.595112	6401.77636	8340.158738	Pde1b
ENSMUSG00000028063	-0.327320322	0.000699867	0.071206773	1329.190859	1282.511016	1289.18892	1208.263517	1381.555469	1315.500521	1260.349283	843.6256237	1046.825169	1010.680844	1026.894516	811.3562368	1242.417187	1304.20921	969.2350155	Lmna
ENSMUSG00000031906	0.322439285	0.000701632	0.071206773	4306.435073	4377.902611	4999.514416	4482.400572	4140.92995	4211.421729	4338.201585	7163.850118	5781.941909	4950.363006	4674.934668	6279.982904	4792.046323	4752.36382	5702.891975	Smpd3
ENSMUSG00000036381	0.16131724	0.000690688	0.071206773	998.385946	1000.065686	864.8269537	954.2711013	936.9169276	928.231728	982.6165879	1097.678067	966.041233	1120.299157	1019.567032	1117.488009	1065.734562	1097.669015	1036.351086	P2ry14
ENSMUSG00000039629	0.89830702	0.000697533	0.071206773	1547.737065	1041.909439	998.3873047	1345.028664	912.6299484	1036.424315	1118.528332	4006.953725	2399.114595	1886.531163	1115.871105	3514.093041	1152.196272	1487.47727	1479.51455	Strip2
ENSMUSG00000106386	0.410640537	0.000689618	0.071206773	353.4955024	375.5476792	379.8418493	369.1630661	341.8859377	431.7592025	395.9168211	616.3719614	541.9255697	334.335854	580.9647875	481.6758661	584.5563469	405.323011	476.7214995	Gm42991
ENSMUSG00000097929	0.887687375	0.000721451	0.072911846	163.611094	131.8078205	263.3317559	245.7659409	200.8346355	183.0173669	157.0160527	339.8085422	234.7783136	584.2656072	248.087666	629.3897984	246.2279146	180.3590432	383.9434023	Tunar
ENSMUSG00000086308	1.131527117	0.00072928	0.07309142	74.04297686	70.08828553	82.40957828	80.20813136	42.96927086	68.75790578	46.42947795	263.7000044	69.00294521	212.6595268	78.50875506	281.512784	80.82290327	81.4524711	96.72610134	G630016G05Rik
ENSMUSG00000104987	0.681085232	0.000728406	0.07309142	23.88483124	29.29062679	26.5226229	33.93420942	20.55052084	33.36780722	37.98775469	70.74878166	30.29397595	50.42442389	53.38595344	52.44914987	42.29105404	45.57459693	34.54503619	2810432F15Rik
ENSMUSG00000031610	0.409531668	0.000736547	0.073345332	783.4224648	645.4398832	518.138383	859.6666386	726.7411462	681.5121838	804.496227	979.7634308	986.2372169	749.7892595	1003.865281	1054.334951	912.546966	753.4353577	1178.479235	Scrg1
ENSMUSG00000039473	-0.130495674	0.00073861	0.073345332	2875.733682	2918.601741	3099.357933	2865.898232	2842.510679	3034.448165	2726.676614	2675.590288	2675.967875	2586.992182	2649.408787	2639.583746	2718.844874	2849.866816	2458.619576	Ubn1
ENSMUSG00000109868	1.328581487	0.000740923	0.073345332	38.21572999	24.06015772	35.04775168	57.58532508	28.9575521	61.67988607	43.89696097	166.1524418	63.95394922	163.3312861	39.77776923	220.5005076	35.71244563	42.6655801	99.68710445	Gm39244
ENSMUSG00000035273	-1.052477905	0.000749729	0.073914127	151.6686784	83.68750511	125.9824588	85.34967824	252.2109376	88.98081925	177.2761885	20.36707351	87.51593051	66.86717081	83.74267207	38.53406929	72.36469246	102.7852612	59.22006205	Hpse
ENSMUSG00000104090	0.377174099	0.000757798	0.07440587	99.12204966	81.59531748	96.61812626	82.26475011	91.54322922	87.96967357	84.41723264	123.2743923	104.3459172	121.6763272	120.3800911	128.4468976	140.9701801	93.08853841	93.76509824	NA
ENSMUSG00000078137	0.896881494	0.000769776	0.075276003	1769.865995	938.346151	1989.196717	2100.836056	1249.845313	1683.557546	1333.792276	4414.295195	2700.371356	3416.80281	1903.052223	4536.316268	1139.978857	1884.07323	3553.203723	Ankrd63
ENSMUSG00000003526	0.413911721	0.000776901	0.07549483	667.5810333	591.0430048	595.8117786	720.8448728	510.0265628	509.6174193	621.3108322	1054.800017	668.9919688	696.0762863	742.1694312	1021.152836	835.4832675	666.164853	735.3157704	Prodh
ENSMUSG00000068259	0.824634406	0.000778265	0.07549483	23.88483124	10.46093814	12.31407492	18.50956877	23.3528646	12.13374808	12.6625849	42.87804949	24.40348062	39.46259261	23.02923482	25.68937953	21.61542762	26.18115143	25.66202689	Olfr461
ENSMUSG00000051650	0.559097667	0.000785131	0.075856185	45.38117936	40.79765874	34.10051515	47.30223131	56.04687503	47.52384664	38.83192701	87.90000145	78.25943786	62.48243829	43.96490283	73.85696614	59.20747565	50.4229583	65.14206825	B3gnt2
ENSMUSG00000042064	1.564884109	0.000789394	0.075964264	117.0356731	41.84375256	99.45983586	163.5011908	56.98098961	69.76905145	65.00126913	400.9097627	131.2738958	493.2824076	101.5379899	554.4624415	38.53184923	101.8155889	252.6722647	Myo3b
ENSMUSG00000038582	0.498379408	0.000799275	0.076609877	2325.188322	1992.808715	2192.852572	2287.988362	1842.073959	2025.324784	1933.154627	3963.003724	2670.918879	3297.318849	1947.017126	4112.441506	2461.339345	2292.305258	2825.783961	Pptc7
ENSMUSG00000079508	0.237326321	0.000804082	0.076765947	519.4950796	688.3297295	601.4951978	624.1837914	632.3955733	646.1220852	592.6089731	711.7756215	730.4214201	701.5572019	728.561247	739.6400522	847.7006832	622.5296006	718.5367528	Apoo
ENSMUSG00000030126	0.127251922	0.00081686	0.077678875	5323.928884	4882.119829	5064.873736	4956.451194	4935.861461	5430.863411	4888.601942	5930.034244	5529.49211	5284.69886	5468.396486	5362.657976	5659.482831	5280.83521	5767.047042	Tmcc1
ENSMUSG00000028080	0.129689712	0.000834978	0.077868925	3912.335358	4009.677589	3934.820554	4067.991893	4052.189065	4197.26569	3882.348529	4899.889105	4431.335482	4181.938633	4329.496146	4314.74537	4519.503975	4203.529312	4199.6894	Lrba
ENSMUSG00000029192	-0.155185838	0.000827938	0.077868925	3624.523141	3553.580686	3468.78018	3254.599176	3962.514065	3581.477975	3638.382727	3150.464686	3350.850339	2937.770783	3329.817998	3072.021635	3325.016649	3363.793122	3210.714364	Tbc1d14
ENSMUSG00000038370	0.966516284	0.000831073	0.077868925	2174.713885	1245.897732	1644.40262	2101.864365	1255.450001	1338.756871	1296.648693	6384.541569	3639.48461	1795.547964	1555.520134	4745.042477	1700.100372	2172.065896	2701.42183	Pcp4l1
ENSMUSG00000048240	0.993014694	0.000834633	0.077868925	4793.685631	2613.142347	4598.833363	4862.875041	3128.349741	2806.940389	3272.011937	14983.73439	9615.812865	4191.804281	5500.846771	9832.610014	2673.734416	4825.089241	7689.725057	Gng7
ENSMUSG00000056854	0.962492765	0.000833438	0.077868925	511.1353886	209.2187628	369.4222475	424.6917724	285.8390627	210.3183	297.1486589	1238.103679	738.8364134	406.6839405	472.0993138	931.2400079	294.1577759	433.443507	623.7846536	Pou3f4
ENSMUSG00000029175	-0.253407168	0.000841483	0.078105769	2199.792958	2091.141534	2096.234445	2117.289006	2443.643751	2164.862886	2139.976847	1391.392706	1872.336013	1899.685361	1925.034674	1650.542635	2009.294967	1986.858492	1886.158976	Slc35f6
ENSMUSG00000042476	0.334967219	0.000843985	0.078105769	203.0210656	218.6336071	210.2865101	208.7468034	227.9239585	210.3183	167.1461206	301.2182977	219.6313256	265.276317	209.3566802	294.3574738	297.9169807	256.9631529	239.8412513	Abcb4
ENSMUSG00000027574	0.490382741	0.000856744	0.078613469	218.5462059	218.6336071	260.4900463	322.8891442	326.9401043	280.0873515	284.486074	528.4719599	361.8447127	285.0076133	382.0759413	497.7317284	327.9906191	306.4164389	383.9434023	Nkain4
ENSMUSG00000074361	-0.698580646	0.000859235	0.078613469	160.0283693	155.8679783	101.3543089	101.8026283	185.8888022	124.3709178	153.6393634	47.16585444	138.8473898	88.79083337	100.4912065	69.57540289	61.08707805	100.8459166	83.8950879	C5ar2
ENSMUSG00000082666	0.673415881	0.000855861	0.078613469	20.30210656	33.47500204	41.67840741	30.84928129	32.69401043	40.44582693	29.54603142	62.17317176	51.33145924	72.34808645	46.05846964	69.57540289	39.47165043	31.99918508	47.37604964	Gm13677
ENSMUSG00000099370	-0.799637281	0.000868492	0.078918485	21.49634812	24.06015772	35.04775168	25.70773441	17.74817709	23.25635048	24.48099746	8.575609898	10.09799198	16.44274692	24.07601822	11.77429895	11.27761441	16.48442868	14.80501551	Platr10
ENSMUSG00000103202	0.994703467	0.000869103	0.078918485	70.46025217	57.53515976	37.88946128	66.84010946	37.36458335	49.54613799	38.83192701	187.5914665	104.3459172	38.36640948	68.04092105	173.4033118	68.60548766	82.42214338	91.79109617	Gm37326
ENSMUSG00000040606	0.463453011	0.00087441	0.079038332	4763.829592	3753.384604	4519.265494	4274.682078	4199.779169	4010.20374	4198.068979	8235.801355	6202.691575	5190.427111	4592.238779	7589.070869	4600.326878	4249.103909	6172.704467	Kazn
ENSMUSG00000104936	0.434535208	0.000876967	0.079038332	303.3373568	331.611739	323.0076574	357.851663	354.0294273	379.1796275	396.7609934	592.7890342	531.8275777	349.6824178	535.9531012	382.1295205	556.3623109	343.2639854	486.5915098	2610011E03Rik
ENSMUSG00000014776	-0.29222978	0.000916136	0.079885734	487.2505574	475.9726853	527.6107483	439.0881037	500.6854169	433.7814938	446.5671606	382.6865917	354.2712187	375.9908129	333.9239049	339.3138879	485.8772208	443.1402297	373.0863909	Nol3
ENSMUSG00000032946	1.054920644	0.000907311	0.079885734	673.5522411	297.0906431	402.5755261	554.2587539	391.3940106	390.3022299	321.6296563	1991.685399	1280.761983	458.2045475	525.4852672	1206.330447	429.4891488	568.2279532	734.3287694	Rasgrp2
ENSMUSG00000033063	0.673463128	0.000895649	0.079885734	371.4091258	380.7781483	471.7237929	461.71091	353.0953127	339.7449462	405.2027167	1202.729288	648.7959849	563.4381278	495.1285486	758.9070869	390.9572995	446.0492465	569.4995967	Cntnap3
ENSMUSG00000038368	0.374138986	0.000910781	0.079885734	3574.364996	3379.929113	3731.164699	3847.933686	2846.247137	3608.778908	3315.908898	5540.915945	3552.810179	5033.672924	3679.443654	5647.381933	4450.898487	3900.02189	4196.728397	Focad
ENSMUSG00000043635	0.85018012	0.000898429	0.079885734	1093.925271	985.4203727	858.196298	977.9222169	815.4820317	814.9834126	734.4299239	2948.937854	1516.381796	1286.918992	904.4208583	2962.841772	921.0051768	1225.665756	1172.557229	Adamts3
ENSMUSG00000046480	1.763249986	0.000892556	0.079885734	2445.806719	1388.166491	1233.301965	2126.54379	456.7820315	772.5152944	600.206524	11640.31848	6015.878723	916.409095	1146.227824	5758.702577	4100.352639	2394.120847	3032.067177	Scn4b
ENSMUSG00000062561	0.357513067	0.000904046	0.079885734	297.366149	314.874238	326.7966035	283.8133879	327.8742189	360.9790053	326.6946903	487.7378129	418.2251679	293.7770783	470.005747	400.3261643	446.4055704	326.7795567	435.267456	Gm10118
ENSMUSG00000066687	-0.385341344	0.000903608	0.079885734	6960.039824	7958.681736	6436.472235	7377.091466	6918.052608	6449.087104	7181.37398	4467.892757	5604.38555	4569.98746	6026.332039	4298.689508	6822.016917	6840.068228	4486.906701	Zbtb16
ENSMUSG00000089158	0.718629862	0.000914962	0.079885734	17.91362343	30.3367206	25.57538636	24.67942503	21.48463543	26.2897875	20.26013583	34.30243959	30.29397595	54.8091564	41.87133603	59.94188556	25.37463242	38.786891	29.61003102	Gm23583
ENSMUSG00000042515	0.770205935	0.000926863	0.080241719	108.6759822	66.95000409	75.77892256	113.1140314	64.45390628	101.1145673	67.53378611	205.8146375	152.3113791	197.312963	79.55553846	175.5440934	91.16071648	92.11886613	169.7641779	Mum1l1
ENSMUSG00000042564	0.231054952	0.000924458	0.080241719	683.1061736	685.1914481	690.5354318	785.6283635	618.3838545	736.1140501	681.2470674	922.9500152	749.7759047	799.1175003	829.0524535	937.6623528	809.1688339	739.8599459	760.9777973	Fam227a
ENSMUSG00000020354	0.258846189	0.00093144	0.080350037	723.7103867	854.6586459	940.6058762	766.0904854	854.7148442	750.2700895	905.7969062	945.4609912	885.2572971	1149.896101	1016.426682	1039.34948	967.9952369	869.7960307	1061.026112	Sgcd
ENSMUSG00000056493	-0.162064587	0.000935527	0.080415389	5002.677904	5653.09097	5879.497154	5126.122241	5723.320055	5165.943245	5547.900529	4456.101293	4979.993046	4778.262255	4892.665615	4597.328545	5192.401635	5168.353226	4851.110083	Foxk1
ENSMUSG00000068959	0.195851642	0.000946406	0.081062064	395.2939571	312.7820503	390.2614512	371.2196849	385.7893231	383.2242102	374.8125129	445.9317147	431.6891572	388.0488273	453.2572126	427.0859346	434.1881548	411.1410446	429.3454498	Zfp619
ENSMUSG00000006270	1.267574032	0.000972254	0.08248307	38.21572999	20.92187628	38.83669781	44.21730318	13.07760417	42.46811828	29.54603142	165.0804905	38.70896927	109.6183128	34.54385223	109.179863	23.49503002	62.0590256	82.90808687	Vax1
ENSMUSG00000093594	-0.588554001	0.000973241	0.08248307	70.46025217	49.16640925	46.41459007	35.99082817	64.45390628	57.63530337	46.42947795	32.15853712	37.0259706	37.27022635	37.68420243	50.30836824	24.43483122	31.0295128	31.58403309	Gm20707
ENSMUSG00000109082	1.015732321	0.000970779	0.08248307	80.01418467	80.54922367	73.88444949	86.37798761	45.77161461	95.04769328	64.1570968	242.2609796	77.41793853	249.9297532	94.21050607	254.7530137	63.90648166	99.87624433	133.2451396	Gm44586
ENSMUSG00000016200	0.430036301	0.00099441	0.082587559	1508.327093	1732.331356	1554.415149	1856.098424	1413.315365	1563.231211	1431.716266	2325.062234	1747.794112	2709.764692	1717.771561	2968.193726	1771.525264	1801.651087	1988.807084	Syt14
ENSMUSG00000020684	0.376369388	0.001018324	0.082587559	6505.033789	7744.232504	9549.091479	6510.226662	8311.751567	6824.222149	7844.049257	11613.5197	10380.73576	7633.819303	10034.46568	10836.6366	10218.45846	7544.0503	10795.81731	Rasl10b
ENSMUSG00000021032	0.979060685	0.000992241	0.082587559	100.3162912	80.54922367	103.248782	110.0291033	105.554948	97.06998463	100.4565068	212.246345	111.9194111	368.317531	113.0526073	329.6803706	63.90648166	158.0565808	215.1662254	Ngb
ENSMUSG00000031111	0.9463831	0.001008339	0.082587559	69.26601061	62.76562883	56.83419192	75.06658447	63.5197917	66.73561443	59.09206285	130.7780509	80.78393586	228.0060906	79.55553846	205.5150362	50.74926484	68.84673153	154.9591624	Igsf1
ENSMUSG00000036553	-0.653655824	0.001005047	0.082587559	269.8985931	197.7117308	173.3442854	240.6243941	357.7658856	183.0173669	292.9277972	98.61951382	167.458367	219.2366256	138.1754089	105.9686906	139.0905777	191.9951105	185.5561944	Sh3tc1
ENSMUSG00000038949	0.245103083	0.001004089	0.082587559	1855.851388	1839.032925	1986.355008	1901.344037	2100.823699	1802.872735	2002.376758	2678.806142	2509.351008	1939.147953	2119.736387	2264.946962	2457.58014	1971.343735	2330.309442	Cnst
ENSMUSG00000045573	2.075010434	0.000994566	0.082587559	1478.471054	255.2468906	933.9752205	1728.588062	370.8434898	406.4805606	438.1254374	10332.53798	4325.306566	1365.844177	995.4910142	5711.605382	367.4622695	1625.170733	2297.738407	Penk
ENSMUSG00000049583	0.295663719	0.000980212	0.082587559	10772.05889	11754.95619	14272.01283	12250.2496	11829.62709	12161.04901	11885.10218	17294.86126	14170.84875	16033.87061	14608.90914	15517.45563	12670.39979	11768.9124	17073.14389	Grm5
ENSMUSG00000054517	-0.241727062	0.0010094	0.082587559	753.5664257	601.503943	628.0178207	592.3062008	762.2375004	593.5425102	657.6102422	539.1914723	612.6115136	571.1114097	526.5320506	522.3507171	514.0712569	590.5304155	555.6815822	Trim65
ENSMUSG00000079669	0.603408438	0.001000913	0.082587559	95.53932497	54.39687832	93.77641667	83.29305948	81.26796879	87.96967357	79.35219868	171.512198	100.9799198	126.0610597	110.9590405	192.6703465	85.52190928	102.7852612	110.5441158	Gm17396
ENSMUSG00000083863	0.338489121	0.001018924	0.082587559	131.3665718	131.8078205	125.0352222	106.9441751	142.9195313	108.192587	124.093332	169.3682955	137.1643911	160.0427367	171.6724777	145.5731507	177.622427	124.1180512	173.712182	Gm13341
ENSMUSG00000097926	0.618386577	0.001006394	0.082587559	93.15084185	77.41094223	102.3015455	123.3971252	67.25625004	93.02540194	96.23564521	206.8865888	111.0779118	168.8122017	113.0526073	202.3038638	109.9567405	104.7246057	130.2841365	Gm26575
ENSMUSG00000106557	0.42948238	0.001012629	0.082587559	127.7838472	162.1445412	126.9296953	123.3971252	137.3148438	178.9727842	137.6000892	228.3256135	211.2163323	143.5999898	199.9356296	181.9664383	215.214475	137.6934631	211.2182213	Gm42442
ENSMUSG00000084848	1.130744421	0.001024044	0.082643645	28.66179749	26.15234535	24.62814983	51.41546882	34.5622396	29.32322452	28.7018591	108.267075	29.45247661	116.1954116	35.59063563	124.1653344	30.07363843	45.57459693	71.06407446	4933408N05Rik
ENSMUSG00000106214	0.529013965	0.001026459	0.082643645	42.99269624	58.58125358	65.35932071	51.41546882	69.1244792	64.71332309	53.18285656	61.10122052	59.74645256	89.88701649	87.92980567	116.6725987	97.73932489	74.66476518	83.8950879	Gm43426
ENSMUSG00000045991	0.780272163	0.001042652	0.08295786	587.5668486	579.5359729	362.7915917	506.9565225	392.3281252	384.2353558	425.4628525	1358.162218	851.5973238	565.630494	378.9355911	1115.347228	950.139014	569.1976255	566.5385936	Onecut2
ENSMUSG00000086328	0.736259082	0.0010441	0.08295786	162.4168525	140.1765711	204.6030909	191.265544	148.5242188	142.5715399	162.925259	470.5865931	219.6313256	300.3541771	196.7952794	400.3261643	139.0905777	196.8434718	272.4122854	2700033N17Rik
ENSMUSG00000100241	1.48572602	0.001039607	0.08295786	25.07907281	30.3367206	33.15327862	35.99082817	23.3528646	17.18947645	21.10430816	151.1451244	53.01445791	127.1572428	23.02923482	146.6435415	13.15721681	27.1508237	55.27205791	Slc18a3
ENSMUSG00000106826	0.344689989	0.001039496	0.08295786	1224.097601	1376.659459	1403.80454	1241.169417	1215.283074	1376.169261	1390.351822	2220.011012	1878.226509	1212.37854	1708.35051	1731.892337	1526.23715	1508.81006	1606.837684	Gm42583
ENSMUSG00000032586	0.353074925	0.001052099	0.083319372	754.7606673	681.0070728	750.2113333	755.8073916	683.7718754	694.6570775	674.4936888	902.5829417	1198.295049	701.5572019	974.5553462	806.0042827	755.6001655	859.1296357	1088.662141	Traip
ENSMUSG00000088902	0.917309054	0.001057371	0.083463209	9.553932497	15.69140721	11.36683838	17.4812594	9.341145838	13.14489375	12.6625849	33.23048835	13.46398931	31.78931071	29.30993522	35.32289685	17.85622282	14.54508413	18.75301965	Gm25435
ENSMUSG00000039193	-0.622025492	0.001063082	0.083640685	66.87752748	48.12031544	39.78393434	42.16068443	66.32213545	42.46811828	72.59882007	23.58292722	45.44096392	37.27022635	34.54385223	35.32289685	33.83284323	42.6655801	27.63602896	Nlrc4
ENSMUSG00000078640	1.40763618	0.001067562	0.08372041	10.74817406	9.414844325	13.26131145	10.28309376	5.604687503	3.03343702	4.220861632	56.81341557	16.82998664	7.673281896	17.79531781	24.61898871	20.67562642	14.54508413	11.84401241	Gm11627
ENSMUSG00000000278	-0.347555908	0.001095717	0.08375092	933.8969016	783.5242666	752.1058064	786.6566729	1020.053126	837.2286174	967.421486	515.6085451	757.3493987	624.8243829	761.0115324	689.331684	598.6533649	836.8271734	677.0827094	Scpep1
ENSMUSG00000001496	2.04563732	0.001101691	0.08375092	13.13665718	7.322656697	17.05025758	32.90590004	8.407031254	13.14489375	11.81841257	118.9865873	42.07496659	97.56029839	10.46783401	140.2211966	0.939801201	17.45410095	62.18106515	Nkx2-1
ENSMUSG00000017737	-1.026378909	0.001077141	0.08375092	112.2587068	133.9000082	123.1407492	95.632772	322.2695314	78.86936251	82.72888798	31.08658588	63.95394922	120.5801441	62.80700405	73.85696614	52.62886725	71.75574835	56.25905895	Mmp9
ENSMUSG00000022948	0.241052333	0.001111055	0.08375092	353.4955024	381.8242421	422.4674933	373.2763036	350.2929689	415.5808717	380.7217192	516.6804963	400.553682	399.0106586	472.0993138	495.5909467	461.4423896	415.989406	459.9424819	Setd4
ENSMUSG00000024302	0.251429454	0.001079436	0.08375092	5918.661182	4871.658891	5891.811229	5654.673261	6410.828389	5772.630649	6064.533993	7254.965973	7567.603491	6219.743068	7388.197243	6274.63095	7295.676722	5708.460683	7504.168862	Dtna
ENSMUSG00000029576	0.270410398	0.001101996	0.08375092	766.7030829	844.1977078	843.98775	844.241998	888.3429692	1012.156819	878.7833917	1177.002458	978.6637229	1022.738858	991.3038806	1259.849988	1036.600725	855.2509466	1063.000114	Radil
ENSMUSG00000037624	0.505084803	0.001113027	0.08375092	840.7460598	957.1758397	1068.482808	981.007145	1061.154167	1016.201402	909.1735955	2096.73662	1506.283804	967.929702	1180.771676	1773.637578	1300.684862	964.8239137	1294.945357	Kcnk2
ENSMUSG00000044442	0.24315582	0.001104673	0.08375092	478.8908664	542.9226894	594.8645421	590.249582	546.4570315	481.3053405	552.0887014	628.163425	607.5625176	722.3846813	637.4910911	707.5283278	571.3991301	566.2886086	688.9267218	N6amt1
ENSMUSG00000050304	-0.886161897	0.001075641	0.08375092	17.91362343	20.92187628	25.57538636	19.53787815	16.81406251	16.17833077	21.10430816	18.22317103	10.93949131	2.192366256	11.51461741	8.563126509	7.518409607	14.54508413	11.84401241	Slc25a2
ENSMUSG00000052821	-0.63206234	0.001082859	0.08375092	167.1938187	123.43907	86.19852441	116.1989595	176.5476563	113.2483154	141.8209508	51.45365939	127.9078984	87.69465024	88.97658907	70.6457937	68.60548766	104.7246057	79.94708376	Cysltr1
ENSMUSG00000064043	0.26040936	0.001095166	0.08375092	3761.860921	4044.198684	4901.001816	3881.867896	3977.459898	3817.074916	3925.401318	5907.523268	4634.97832	4232.363057	4722.039921	4928.079306	4961.210539	4265.588338	5104.769348	Trerf1
ENSMUSG00000087201	1.435247398	0.001087803	0.08375092	59.71207811	34.52109586	44.520117	99.74600951	40.1669271	52.57957501	46.42947795	241.1890284	76.5764392	264.1801338	51.29238664	302.9206003	24.43483122	75.63443745	131.2711375	Gm15261
ENSMUSG00000103562	0.977371882	0.001109412	0.08375092	19.10786499	16.73750102	35.99498821	25.70773441	14.01171876	25.27864183	20.26013583	65.38902547	31.13547528	55.90533953	31.40350202	83.49048347	29.13383723	32.96885735	25.66202689	2810405F15Rik
ENSMUSG00000026796	-0.49453676	0.001126049	0.084129119	3533.760783	2513.763435	2548.066271	3006.776616	3407.650002	2568.31001	2715.702374	1453.565878	2143.298798	2479.566235	1702.06981	1561.700197	1974.522323	3069.982423	2075.663175	Fam129b
ENSMUSG00000027692	0.181110686	0.001128502	0.084129119	13172.48443	13840.86725	15732.65156	13429.72046	14077.10678	14935.63274	13704.29355	18103.11249	15281.62787	15039.63252	15829.45859	16283.85545	17217.158	14730.29153	15657.78441	Tnik
ENSMUSG00000090129	0.812239255	0.001125665	0.084129119	31.05028062	63.81172265	33.15327862	29.82097191	34.5622396	35.39009856	48.96199493	60.02926928	66.47844722	50.42442389	54.43273684	107.0390814	116.5353489	43.63525238	57.24605998	Olfr287
ENSMUSG00000029754	1.026813967	0.001141933	0.084868468	526.6605289	200.8500123	398.78658	450.3995068	211.1098959	328.6223438	265.0701105	1155.563434	615.1360116	803.5022328	382.0759413	1168.866769	239.6493062	426.655801	753.081789	Dlx6
ENSMUSG00000087086	0.646328757	0.001151873	0.085344607	149.2801953	105.6554752	113.6683838	134.7085283	101.8184896	96.05883896	107.2098854	290.4987853	215.423829	174.2931173	146.5496761	211.9373811	90.22091528	158.0565808	157.9201655	Gm13269
ENSMUSG00000030516	-0.233371745	0.001174599	0.08676231	7963.202737	7614.516871	7724.713918	7895.359392	8828.316932	7231.713855	7703.072478	5700.636679	7736.744857	6372.112523	7168.372729	5920.33159	6260.015799	7323.934694	6944.539276	Tjp1
ENSMUSG00000036712	0.38292977	0.001185224	0.086931636	4896.390405	5065.186247	4967.308374	5331.784116	4524.851044	4813.053405	4343.266619	8976.51966	6137.896127	5900.753778	5107.256213	7792.445123	5402.917104	5270.168815	5995.044281	Cyld
ENSMUSG00000062960	-0.558281337	0.001181262	0.086931636	1232.457292	870.3500531	846.8294596	770.2037229	1127.476303	792.7382078	945.4730055	493.0975691	680.7729595	1006.296111	556.8887692	576.9406486	544.1448953	809.6763497	443.1634643	Kdr
ENSMUSG00000084803	0.436200654	0.001187689	0.086931636	114.64719	156.9140721	95.67088973	105.9158658	121.4348959	97.06998463	137.6000892	186.5195153	153.9943777	135.9267079	141.3157591	205.5150362	161.6458065	128.9664126	169.7641779	5830444B04Rik
ENSMUSG00000045394	-1.23600241	0.001191876	0.086974562	58.51783655	16.73750102	49.25629966	19.53787815	22.41875001	33.36780722	12.6625849	15.00731732	7.573493987	20.82747943	14.65496761	18.19664383	4.699006004	14.54508413	7.896008273	Epcam
ENSMUSG00000002108	-0.548623927	0.001210865	0.087212135	367.8264012	187.2507927	232.0729503	289.9832441	329.7424481	206.2737173	360.4615834	130.7780509	204.4843376	238.9679219	193.6549292	173.4033118	166.3448125	223.9942955	210.2312203	Nr1h3
ENSMUSG00000003665	0.491733682	0.001210061	0.087212135	321.2509802	300.2289246	371.3167205	319.804216	354.0294273	397.3802496	330.0713796	507.0329352	364.3692107	690.5953706	422.9004939	655.079178	410.6931248	337.4459517	462.903485	Has1
ENSMUSG00000026988	-0.214355591	0.001217362	0.087212135	613.840163	594.1812863	545.6082424	600.5326758	520.3018232	580.3976164	520.8543254	443.7878122	469.5566272	516.3022533	472.0993138	457.0568774	505.613046	573.0763146	472.7734953	Wdsub1
ENSMUSG00000027827	0.49482438	0.00121444	0.087212135	3456.135081	2978.229088	3269.860508	3484.940476	2897.623439	3089.050032	3144.541916	7098.461093	5066.667477	3659.059281	3464.853057	5323.053516	3170.889252	3680.875956	4481.971696	Kcnab1
ENSMUSG00000035473	-0.509507597	0.001220407	0.087212135	133.755055	91.01016181	78.62063215	110.0291033	117.6984376	104.1480043	98.76816218	67.53292794	87.51593051	53.71297327	81.64910526	61.01227638	54.50846965	100.8459166	79.94708376	Galm
ENSMUSG00000054728	0.367137657	0.001216103	0.087212135	18185.91051	19235.57305	21722.02815	17767.1294	19666.84845	18968.08168	19959.61048	33633.54202	26166.42172	19232.53298	21182.7089	28401.74985	26451.6446	19466.17092	25208.00641	Phactr1
ENSMUSG00000090256	0.547747857	0.001204286	0.087212135	31.05028062	26.15234535	54.93971885	28.79266254	39.23281252	38.42353558	37.98775469	48.23780567	54.69745657	57.00152265	52.33917004	57.80110394	62.96668046	37.81721873	60.20706308	Alms1-ps1
ENSMUSG00000106570	0.38860074	0.001225465	0.087315304	206.6037903	284.5375174	237.7563695	228.2846816	255.0132814	257.8421467	264.2259382	392.3341528	314.7207501	258.6992182	325.5496377	309.3429451	429.4891488	247.2664301	318.801334	C230071H17Rik
ENSMUSG00000075316	0.633889168	0.001237195	0.087891795	336.7761205	288.7218926	395.9448704	345.5119505	287.7072918	346.8229659	308.9670714	560.6304971	333.2337354	770.616739	434.4151113	787.8076389	316.7130047	381.0812041	515.2145398	Scn9a
ENSMUSG00000097393	0.385052899	0.001258891	0.089170842	175.5535096	166.3289164	223.5478215	187.1523065	170.0088543	202.2291346	193.3154627	264.7719556	195.227845	291.584712	258.5555	296.4982554	195.4786498	198.7828164	271.4252844	D030068K23Rik
ENSMUSG00000071847	-0.494337827	0.001266026	0.089413991	1793.750826	1695.718072	1302.450231	1658.663024	2961.143231	1851.407728	1651.20107	1011.921968	1534.894781	1197.031976	1557.6137	1330.495781	1170.992296	1483.598581	1190.323247	Apcdd1
ENSMUSG00000037820	-0.847878362	0.001292009	0.090194195	1735.23299	1303.432892	1019.226508	1480.765502	1895.318491	902.9530862	2003.22093	538.1195211	759.0323973	1534.656379	725.4208968	905.5506284	323.2916131	989.0657206	791.5748294	Tgm2
ENSMUSG00000054863	0.250598963	0.001282743	0.090194195	2632.108403	2793.070483	2912.752336	2715.765063	2755.638022	2916.144122	2703.039789	2989.672001	3087.461049	3801.563088	2966.584158	3876.955527	3206.601697	2784.898774	3706.188883	Fam19a5
ENSMUSG00000104837	0.869342919	0.001291814	0.090194195	34.6330053	20.92187628	29.36433249	28.79266254	20.55052084	32.35666154	28.7018591	72.89268413	39.5504686	70.15572019	39.77776923	79.20892021	18.79602402	36.84754645	51.32405377	Gm42520
ENSMUSG00000110824	0.506086677	0.001291672	0.090194195	151.6686784	145.4070401	155.3467912	154.2464065	105.554948	178.9727842	159.5485697	307.6500051	199.4353416	147.9847223	217.7309474	245.1194963	247.1677158	166.7836313	173.712182	Gm48677
ENSMUSG00000032120	0.238868707	0.001303865	0.090239411	5842.229722	6209.612879	6926.193522	5816.117833	6316.482816	5894.979275	5944.661522	8512.364775	7282.335218	6499.269766	6790.483921	7955.144527	6433.879021	6454.138663	8000.630383	C2cd2l
ENSMUSG00000085766	-1.022295411	0.001299491	0.090239411	17.91362343	18.82968865	14.20854798	11.31140314	28.9575521	17.18947645	14.35092955	7.50365866	9.25649265	5.48091564	9.421050607	2.140781627	15.97662041	10.66639503	7.896008273	2810430I11Rik
ENSMUSG00000102306	2.063387359	0.001300739	0.090239411	27.46755593	6.276562883	15.15578451	34.9625188	2.802343751	8.089165386	13.50675722	106.1231725	48.80696125	117.2915947	18.84210121	132.7284609	0.939801201	23.2721346	68.10307135	NA
ENSMUSG00000026031	-0.437232545	0.001320532	0.091131811	2337.130737	1914.351679	2018.56105	2377.451278	2411.883855	1907.02074	2267.446869	1190.937825	1742.745116	1940.244137	1698.92946	1229.879045	1161.594284	2066.371618	1826.938914	Cflar
ENSMUSG00000039168	-0.456118383	0.001324364	0.091135871	617.4228876	539.784408	554.1333712	567.6267757	819.21849	457.0378443	583.3230775	355.8878108	474.6056232	519.5908027	399.8712591	416.3820265	300.7363843	558.5312304	422.4364426	Dap
ENSMUSG00000028106	0.062911166	0.001340825	0.091486668	6361.724802	6367.573045	6396.6883	6331.30083	6357.583858	6337.86108	6393.7612	6742.573282	6556.962794	6522.289611	6572.752974	6866.55707	6543.835761	6509.409982	6873.475202	Rprd2
ENSMUSG00000029123	0.669058151	0.001335962	0.091486668	35.82724687	29.29062679	49.25629966	34.9625188	36.43046877	52.57957501	33.76689305	49.30975691	44.59946459	95.36793213	54.43273684	71.71618452	64.84628286	38.786891	76.98608066	Stk32b
ENSMUSG00000032902	-0.474269085	0.001340693	0.091486668	2727.647728	2107.879035	1920.04845	2420.640272	2913.503387	1888.820118	2058.936304	1536.106123	1917.776977	1792.259414	1631.935322	1221.315918	1237.718181	2357.273301	1497.280569	Slc16a1
ENSMUSG00000022180	-0.30858416	0.001356573	0.092253293	5546.057815	6549.593369	6400.477247	5354.406923	6458.468233	6544.134797	6035.832133	4296.380559	5218.137357	4586.430207	5345.922828	3728.171204	5785.416192	5829.669718	4784.981013	Slc7a8
ENSMUSG00000109416	0.922228554	0.001359699	0.092253293	87.17963404	69.04219172	103.248782	99.74600951	53.24453128	101.1145673	66.68961378	248.692687	82.46693452	204.9862449	99.44442308	279.3720024	80.82290327	100.8459166	160.8811686	Gm44863
ENSMUSG00000004032	0.28899413	0.001388662	0.092656727	1615.808834	1786.728234	1789.329809	1614.445721	1649.646355	1740.181704	1747.436716	2530.876871	1876.54351	1657.428889	2025.525881	2245.679927	2412.469683	1744.440423	2186.207291	Gstm5
ENSMUSG00000020607	0.387362236	0.001380376	0.092656727	1619.391558	2129.847005	2133.17667	1826.277452	2049.447397	2005.10187	2056.403787	2571.611018	2197.996255	2847.883766	2115.549253	2958.560209	3315.618637	1818.135516	2836.640972	Fam84a
ENSMUSG00000033578	0.290255225	0.001376517	0.092656727	1015.105328	1082.707097	1369.704025	1148.621573	1340.454428	1203.263351	1204.63391	1577.912221	1560.139761	1331.8625	1452.93536	1555.277852	1358.952536	1152.940335	1704.550786	Tmem35a
ENSMUSG00000037095	-0.931720932	0.001386114	0.092656727	517.1065964	378.6859606	287.9599057	240.6243941	434.3632815	175.9393471	270.1351444	61.10122052	153.9943777	297.0656277	212.4970304	217.2893352	94.91992128	183.26806	160.8811686	Lrg1
ENSMUSG00000086017	0.691547337	0.001381087	0.092656727	53.7408703	46.02812781	57.78142845	49.35885007	42.03515627	42.46811828	53.18285656	85.75609898	53.85595724	124.9648766	78.50875506	123.0949436	49.80946364	58.1803365	64.15506722	Gm11872
ENSMUSG00000110529	0.275574109	0.001385406	0.092656727	180.3304759	192.4812618	232.0729503	224.171444	203.6369793	228.5189222	200.0688413	237.9731747	215.423829	288.2961627	294.1461356	261.1753585	247.1677158	241.4483965	241.8152534	Gm45694
ENSMUSG00000030917	-0.444253617	0.00141422	0.094102117	374.9918505	404.838306	495.4047062	430.8616287	358.7000002	451.9821159	443.1904713	256.1963457	364.3692107	289.3923458	375.7952409	193.7407373	313.8936011	407.2623555	284.2562978	Tmem159
ENSMUSG00000027513	-1.424627402	0.001423233	0.09418294	27.46755593	9.414844325	40.73117087	13.36802189	34.5622396	25.27864183	33.76689305	6.431707423	16.82998664	24.11602882	12.56140081	4.281563255	1.879602402	4.848361375	7.896008273	Pck1
ENSMUSG00000055333	1.349685628	0.001420381	0.09418294	16.71938187	8.368750511	9.47236532	16.45295002	9.341145838	14.15603943	18.57179118	56.81341557	14.30548864	42.75114199	11.51461741	28.90055197	15.97662041	82.42214338	18.75301965	Fat2
ENSMUSG00000052374	0.804693439	0.001429767	0.094356799	905.2351041	569.0750347	784.3118485	801.0530042	498.8171878	672.4118727	557.1537354	2156.765889	1372.48541	1021.642675	711.8127126	1771.496797	599.5931661	775.73782	1147.882203	Actn2
ENSMUSG00000014852	-0.597575029	0.001447489	0.094490761	51.35238717	31.38281442	45.46735353	35.99082817	41.10104169	44.49040962	39.67609934	18.22317103	21.0374833	27.4045782	37.68420243	19.26703465	30.07363843	37.81721873	26.64902792	Adamts13
ENSMUSG00000037731	-0.989628831	0.001455269	0.094490761	1104.673445	535.6000327	535.1886406	660.1746196	1260.120574	424.6811828	1193.659669	171.512198	539.4010717	565.630494	512.9238664	315.76529	191.719445	619.6205838	372.0993899	Themis2
ENSMUSG00000042604	0.543634514	0.001450252	0.094490761	1975.275544	1539.850094	2090.551026	1977.438931	1608.545313	1674.457235	1753.345922	4442.165927	2919.161182	2032.323519	2044.367982	3127.681958	1844.829757	2218.610165	2393.477508	Kcna4
ENSMUSG00000043909	0.173100693	0.00145461	0.094490761	6047.639271	6239.9496	7252.042889	6155.459927	6011.027347	6511.778136	6439.346505	7699.825737	6811.937091	7666.704797	7069.975089	7500.228431	6927.274651	6409.533738	7466.662823	Trp53bp1
ENSMUSG00000067529	-0.80238797	0.001440637	0.094490761	29.85603905	25.10625153	20.8392037	32.90590004	28.9575521	25.27864183	23.63682514	16.07926856	10.09799198	16.44274692	16.74853441	10.70390814	10.33781321	31.0295128	10.85701138	Olfr1423
ENSMUSG00000108890	0.363430097	0.001437644	0.094490761	529.049012	576.3976914	721.7942374	686.9106634	597.8333336	672.4118727	654.2335529	969.0439184	784.2773773	874.7541361	896.0465911	779.2445123	637.1852142	610.8935333	979.1050259	Gm44847
ENSMUSG00000109450	2.895325072	0.001459397	0.094504752	35.82724687	5.230469069	9.47236532	39.0757563	3.736458335	0	7.597550937	379.470738	106.8704151	23.01984569	18.84210121	242.9787147	5.638807205	42.6655801	36.51903826	Gm39043
ENSMUSG00000025201	0.410382704	0.001464519	0.094582847	95.53932497	112.9781319	88.09299747	74.0382751	61.65156253	74.82477982	101.3006792	123.2743923	97.6139225	108.5221297	121.4268745	130.5876793	128.7527645	105.694278	108.5701138	Bloc1s2-ps
ENSMUSG00000074813	-0.723000944	0.001470019	0.094684928	96.73356654	47.07422162	63.46484764	69.92503759	72.86093754	60.66874039	56.55954587	22.51097598	58.0634539	60.29007204	39.77776923	34.25250604	24.43483122	51.39263058	31.58403309	Gm14005
ENSMUSG00000022101	0.705699922	0.001488756	0.095383048	19.10786499	35.56718967	26.5226229	22.62280628	38.29869794	28.31207885	25.32516979	27.87073217	42.91646592	64.67480455	35.59063563	55.66032231	62.02687925	31.0295128	46.3890486	Fgf17
ENSMUSG00000031549	0.80723351	0.001486038	0.095383048	42.99269624	60.6734412	76.72615909	58.61363445	32.69401043	43.47926395	41.36444399	127.5621972	59.74645256	146.8885391	66.99413765	103.8279089	95.85972248	61.08935333	52.31105481	Ido2
ENSMUSG00000042826	0.460209111	0.001496902	0.095651277	489.6390405	520.9547193	523.8218022	465.8241475	481.0690107	517.7065847	445.7229883	1079.454896	704.3349408	470.2625619	630.1636073	640.0937066	738.6837439	510.0476167	642.5376732	Fgf11
ENSMUSG00000019936	0.970420367	0.001518295	0.096468419	119.4241562	111.9320381	84.30405135	135.7368377	69.1244792	75.83592549	88.63809427	409.4853726	159.0433737	133.7343416	95.25728948	313.6245084	90.22091528	138.6631353	193.4522027	Epyc
ENSMUSG00000028464	0.547251509	0.001521672	0.096468419	72.84873529	53.35078451	50.20353619	56.5570157	98.0820313	44.49040962	70.06630309	94.33170887	105.1874165	112.9068622	66.99413765	100.6167365	74.24429487	91.14919386	99.68710445	Tpm2
ENSMUSG00000031210	1.119307864	0.001520131	0.096468419	468.1426924	511.539875	642.2263687	591.2778914	420.3515627	452.9932616	425.4628525	1321.715875	446.8361452	2480.662419	404.0583927	1888.169395	471.7802028	608.9541887	1098.532151	Gpr165
ENSMUSG00000099115	1.503101556	0.001535747	0.097105839	51.35238717	23.01406391	14.20854798	56.5570157	8.407031254	27.30093318	10.13006792	172.5841492	75.73493987	73.44426957	32.45028543	148.7843231	28.19403602	44.60492465	40.4670424	Gm17190
ENSMUSG00000081970	1.311957429	0.001557655	0.098233961	53.7408703	17.78359484	26.5226229	57.58532508	24.28697918	45.5015553	30.39020375	111.4829287	60.58795189	142.5038066	41.87133603	196.9519097	16.91642161	52.36230285	102.6481075	Gm16057
ENSMUSG00000030536	-0.423143768	0.00156304	0.098316838	5876.862728	4409.285425	4195.3106	5254.660913	6803.156514	4276.135052	4925.745524	2872.829316	4199.923165	4361.712666	4080.361696	3652.173456	2888.00909	4662.184298	3745.668925	Iqgap1
ENSMUSG00000023018	0.209598148	0.001572141	0.098632469	4822.347428	5189.671411	5719.41418	4900.922488	5060.098701	5296.381036	4899.576182	6529.254986	5664.973502	5576.283572	5342.782478	6394.514721	6649.093496	5150.899125	6123.354416	Smarcd1
ENSMUSG00000066129	-0.310725854	0.001579337	0.098827219	9964.751595	8916.903669	7366.658509	9756.599363	6785.408337	9263.105513	8326.915827	6624.658646	7339.557172	6056.411782	6648.121379	6575.410768	6613.38105	8783.291467	6988.954323	Kndc1
ENSMUSG00000020393	-0.205202399	0.001601641	0.099963925	1495.190436	1556.587595	1552.520676	1538.350827	1454.416407	1744.226286	1520.35436	1336.723193	1422.97537	1240.879301	1386.988006	1141.036607	1556.310789	1385.661681	1291.984354	Kremen1
ENSMUSG00000000093	-0.497945011	0.001612677	0.100059166	183.9132006	152.7296968	140.1910067	187.1523065	170.0088543	162.7944534	142.6651232	90.04390393	86.67443118	157.8503704	107.8186903	134.8692425	100.5587285	160.9655977	83.8950879	Tbx2
ENSMUSG00000053626	0.686725663	0.001609234	0.100059166	77.62570154	49.16640925	67.25379377	74.0382751	69.1244792	62.69103174	47.27365028	97.54756259	112.7609105	88.79083337	143.4093259	57.80110394	104.3179333	59.15000878	156.9331644	Tll1
ENSMUSG00000102317	0.192424688	0.001615595	0.100059166	1821.218382	1921.674336	1913.417795	1837.588856	1616.952345	1971.734063	1827.633087	2395.811015	1872.336013	2031.227336	2242.210045	2167.541398	2166.241768	2054.735551	1932.548025	Gm37628
ENSMUSG00000046207	-0.549075434	0.001646768	0.101729008	240.042554	261.5234535	167.6608662	156.3030252	285.8390627	302.3325563	216.9522879	109.3390262	148.1038824	157.8503704	189.4677955	130.5876793	227.4318906	164.8442868	145.089152	Pik3r6
ENSMUSG00000022311	0.261550459	0.001656432	0.102064964	4364.95291	4750.312009	5414.404017	5001.696807	4523.916929	4514.765431	4658.987069	6866.919626	5549.688094	5369.104961	6392.706229	5582.088093	4860.651811	4798.908089	6108.5494	Csmd3
ENSMUSG00000010095	-0.237864184	0.001677033	0.102219993	5276.159222	4872.704985	5208.853689	5013.00821	5840.084378	4814.06455	5180.685567	3656.42567	4821.791172	4621.508068	4383.928883	3893.011389	3982.877489	5089.809772	4636.930858	Slc3a2
ENSMUSG00000099398	-1.374797346	0.00168434	0.102219993	140.9205043	62.76562883	43.57288047	113.1140314	169.0747397	66.73561443	157.0160527	9.647561135	53.85595724	71.25190332	50.24560324	43.88602336	5.638807205	66.90738698	30.59703206	Ms4a14
ENSMUSG00000103832	1.345447489	0.001674104	0.102219993	4.776966249	10.46093814	16.10302104	19.53787815	7.472916671	6.066874039	5.909206285	53.59756186	33.65997327	7.673281896	15.70175101	41.74524173	18.79602402	14.54508413	18.75301965	Gm37611
ENSMUSG00000105701	-0.914609574	0.001681051	0.102219993	28.66179749	35.56718967	13.26131145	17.4812594	22.41875001	21.23405914	28.7018591	8.575609898	10.93949131	23.01984569	9.421050607	17.12625302	11.27761441	15.5147564	5.922006205	Gm42587
ENSMUSG00000108064	0.248171211	0.001672878	0.102219993	191.0786499	148.5453216	168.6081027	140.8783846	183.0864584	154.705288	165.457776	204.7426863	199.4353416	201.6976955	199.9356296	203.3742546	181.3816318	183.26806	190.4911996	Gm44423
ENSMUSG00000110688	1.333454728	0.001673814	0.102219993	11.94241562	2.092187628	11.36683838	14.39633127	7.472916671	8.089165386	7.597550937	39.66219578	14.30548864	31.78931071	17.79531781	32.11172441	3.759204803	14.54508413	27.63602896	Gm45696
ENSMUSG00000042258	2.420387432	0.001688631	0.102223567	72.84873529	8.368750511	72.93721296	120.312197	20.55052084	38.42353558	27.85768677	435.2122023	139.6888891	570.0152265	72.22805466	624.0378444	1.879602402	80.48279883	286.2302999	Isl1
ENSMUSG00000000058	-0.400975966	0.001703748	0.102789951	1276.64423	1357.82977	1057.11597	1362.509924	1430.129428	1327.634269	1208.854771	696.7683042	1126.767605	876.9465024	1020.613816	726.7953625	1203.885338	1226.635428	925.80697	Cav2
ENSMUSG00000024107	0.904146711	0.00171025	0.102789951	17.91362343	8.368750511	10.41960185	12.33971252	13.07760417	8.089165386	8.441723264	33.23048835	26.08647929	16.44274692	19.88888462	27.83016116	17.85622282	10.66639503	14.80501551	Lhcgr
ENSMUSG00000032988	0.407686453	0.001710754	0.102789951	70.46025217	65.90391027	77.67339562	57.58532508	101.8184896	59.65759472	70.91047541	82.54024527	111.9194111	92.07938275	90.02337247	102.7575181	102.4383309	84.36148793	98.70010341	Slc16a8
ENSMUSG00000039607	0.499782612	0.001716981	0.102820517	1017.493811	910.1016181	967.1284991	1048.875564	824.8231775	872.618716	905.7969062	1822.317103	1171.36707	1545.61821	989.2103138	1864.620797	876.8345204	1023.973922	1287.049349	Rbms3
ENSMUSG00000092985	0.359607244	0.001719777	0.102820517	88.3738756	87.87188037	85.25128788	75.06658447	78.46562504	57.63530337	79.35219868	112.5548799	96.77242316	115.0992284	80.60232186	97.40556404	112.7761441	92.11886613	101.6611065	Mir378b
ENSMUSG00000083080	0.585098439	0.001729233	0.103130619	16.71938187	18.82968865	29.36433249	28.79266254	24.28697918	19.21176779	32.92272073	32.15853712	34.50147261	37.27022635	39.77776923	40.67485092	46.99006004	27.1508237	36.51903826	Gm11484
ENSMUSG00000020098	0.39722684	0.001749218	0.104050105	118.2299147	109.8398505	106.0904916	109.0007939	141.0513022	111.2260241	135.0675722	142.5695145	152.3113791	192.9282305	151.7835931	209.7965995	137.2109753	119.2696898	148.0501551	Pcbd1
ENSMUSG00000043939	-1.295893207	0.001753266	0.104050105	88.3738756	39.75156493	53.99248232	45.24561256	77.53151046	38.42353558	65.00126913	4.287804949	30.29397595	35.07786009	38.73098583	6.422344882	6.578608406	36.84754645	31.58403309	A530064D06Rik
ENSMUSG00000068267	-0.189371885	0.001777316	0.104724783	5561.582955	4701.1456	4765.546992	4728.166512	5207.688805	4479.375332	5033.799582	4175.250069	4439.750475	3960.509641	4061.519595	4093.174471	4309.928307	4947.267947	4561.91878	Cenpb
ENSMUSG00000091438	-0.603967675	0.001771305	0.104724783	87.17963404	67.9960979	70.09550337	63.75518133	78.46562504	70.78019713	80.196371	51.45365939	42.07496659	41.65495886	66.99413765	28.90055197	34.77264443	81.4524711	42.44104447	Gm17088
ENSMUSG00000102659	0.227981103	0.001777642	0.104724783	1413.98201	1440.471182	1424.643744	1505.444927	1276.000522	1529.863404	1376.845064	2030.275643	1528.162787	1604.812099	1689.508409	1869.972751	1544.093373	1576.687119	1500.241572	Gm37077
ENSMUSG00000087059	1.132125442	0.001808979	0.10589109	28.66179749	6.276562883	18.94473064	21.5944969	6.538802087	8.089165386	10.97424024	52.52561062	41.23346726	31.78931071	31.40350202	31.0413336	11.27761441	22.30246233	29.61003102	Gm12339
ENSMUSG00000090523	-0.855921911	0.001810591	0.10589109	121.8126393	92.05625562	173.3442854	85.34967824	155.0630209	75.83592549	105.5215408	20.36707351	103.5044178	58.09770578	91.07015587	53.51954068	53.56866845	77.573782	52.31105481	Gypc
ENSMUSG00000107823	-0.418870437	0.00181027	0.10589109	72.84873529	92.05625562	77.67339562	96.66108138	70.99270837	98.0811303	90.32643892	61.10122052	55.5389559	80.02136834	77.46197166	55.66032231	46.99006004	70.78607608	66.12906929	Gm44436
ENSMUSG00000042190	-0.572861946	0.001829816	0.106050933	1122.587068	689.3758233	598.6534882	815.4493354	1213.414844	643.0886482	1099.112369	414.8451288	706.8594388	628.1129323	588.2922713	574.7998669	426.6697452	777.6771646	631.6806618	Cmklr1
ENSMUSG00000049723	-1.354038397	0.001835277	0.106050933	38.21572999	38.70547111	21.78644024	22.62280628	81.26796879	28.31207885	30.39020375	2.143902474	25.24497996	23.01984569	8.374267207	4.281563255	11.27761441	27.1508237	14.80501551	Mmp12
ENSMUSG00000078945	-0.711401804	0.001818984	0.106050933	718.9334204	444.5898709	353.3192264	546.0322788	729.54349	421.6477457	713.3256158	158.6487831	443.4701479	414.3572224	405.1051761	289.0055197	224.612487	440.2312129	365.1903826	Naip2
ENSMUSG00000082199	0.643658706	0.001834189	0.106050933	23.88483124	27.19843916	17.05025758	19.53787815	12.14348959	22.24520481	18.57179118	35.37439083	26.92797862	38.36640948	33.49706883	33.18211522	37.59204803	21.33279005	23.68802482	Gm15763
ENSMUSG00000106045	0.408547709	0.001833527	0.106050933	223.3231721	250.0164215	267.120702	286.898316	259.6838543	245.7083986	249.8750086	408.4134214	392.980188	208.2747943	366.3741903	310.413336	405.9941188	276.3565984	334.5933506	Gm42996
ENSMUSG00000021047	0.491750894	0.001896326	0.107066787	2338.324979	2411.246241	1939.940417	2415.498725	2078.404949	2345.857962	1981.27245	3404.517129	2393.2241	4223.593592	2053.789032	4523.471579	3016.761855	2365.030679	2946.198087	Nova1
ENSMUSG00000027398	-1.387003563	0.001888468	0.107066787	131.3665718	185.1586051	44.520117	39.0757563	201.7687501	40.44582693	107.2098854	20.36707351	65.63694788	63.57862142	56.52630364	17.12625302	10.33781321	56.24099195	37.5060393	Il1b
ENSMUSG00000028874	-1.246559897	0.001878741	0.107066787	323.6394634	133.9000082	157.2412643	155.2747158	392.3281252	119.3151894	282.7977293	21.43902474	134.6398931	163.3312861	117.2397409	71.71618452	23.49503002	134.7844462	86.856091	Fgr
ENSMUSG00000029219	2.318662344	0.001861815	0.107066787	74.04297686	7.322656697	79.56786869	107.9724845	23.3528646	33.36780722	32.0785484	405.1975677	109.3949131	481.2243932	50.24560324	588.7149475	4.699006004	68.84673153	330.6453464	Slc10a4
ENSMUSG00000037784	0.259381758	0.001886205	0.107066787	1379.349004	1315.986018	1725.864961	1425.236796	1515.133855	1525.818821	1408.07944	2288.615891	1640.082198	1687.025834	1716.724777	1781.130314	1623.976475	1624.201061	1727.25181	Dzip1l
ENSMUSG00000044827	-0.675002295	0.001894034	0.107066787	241.2367956	222.8179824	176.1859949	224.171444	375.5140627	171.8947645	305.5903821	80.39634279	191.0203483	174.2931173	183.1870951	125.2357252	100.5587285	189.0860936	185.5561944	Tlr1
ENSMUSG00000056476	0.135156303	0.001878052	0.107066787	3797.688168	4564.10731	4153.632193	4073.13344	4112.906513	4435.896069	4250.407663	4599.742759	4475.934946	4418.714189	4806.829377	4636.933005	4878.508034	4363.525238	4709.968935	Med12l
ENSMUSG00000066510	0.859268313	0.001896194	0.107066787	59.71207811	51.25859688	46.41459007	69.92503759	44.83750002	70.78019713	44.7411333	190.8073202	77.41793853	109.6183128	62.80700405	162.6994037	48.86966244	66.90738698	84.88208893	Ankdd1a
ENSMUSG00000102408	0.86371312	0.001896769	0.107066787	13.13665718	9.414844325	14.20854798	12.33971252	7.472916671	15.1671851	8.441723264	18.22317103	20.19598396	37.27022635	17.79531781	26.75977034	13.15721681	15.5147564	17.76601861	4930568G15Rik
ENSMUSG00000108081	0.670985257	0.001897184	0.107066787	171.970785	191.4351679	132.6131145	241.6527034	112.0937501	249.7529813	155.3277081	347.3122009	207.850335	396.8182923	218.7777308	363.9328766	166.3448125	330.6582458	251.6852637	Gm44026
ENSMUSG00000028108	-0.761489941	0.001902902	0.107139152	1483.24802	1095.260223	941.5531128	2188.242353	2040.106251	883.7413184	1273.85604	508.1048864	1036.727177	1101.664044	806.0232186	1056.475733	426.6697452	1024.943595	717.5497518	Ecm1
ENSMUSG00000026639	0.535559793	0.00193008	0.108416625	62.10056123	87.87188037	59.67590151	64.78349071	65.38802087	70.78019713	73.44299239	88.97195269	86.67443118	147.9847223	85.83623887	141.2915874	103.3781321	73.6950929	75.99907963	Lamb3
ENSMUSG00000110137	1.389978589	0.00193932	0.10868294	13.13665718	6.276562883	30.31156902	23.65111566	16.81406251	20.22291346	20.26013583	83.6121965	45.44096392	70.15572019	30.35671862	77.06813858	4.699006004	20.36311778	61.19406412	Gm45577
ENSMUSG00000000078	-0.310913425	0.001965835	0.108774056	2283.389867	2008.500123	2154.015874	2244.799369	2239.072657	2108.238729	2170.367051	1233.815874	1881.592506	1882.146431	1773.251081	1545.644335	1761.18745	2270.002796	1661.12274	Klf6
ENSMUSG00000007872	-0.461306233	0.001949296	0.108774056	684.3004151	569.0750347	666.8545185	691.0239009	824.8231775	490.4056515	654.2335529	467.3707394	637.8564935	408.8763067	518.1577834	387.4814745	310.1343963	586.6517264	484.6175078	Id3
ENSMUSG00000025094	0.396313014	0.001954537	0.108774056	343.9415699	312.7820503	350.4775168	330.0873098	375.5140627	434.7926395	320.785484	526.3280575	403.9196793	574.3999591	420.8069271	568.3775221	374.0408779	334.5369349	513.2405377	Slc18a2
ENSMUSG00000031608	-0.330626242	0.001967033	0.108774056	1257.536365	1118.274287	867.6686633	1051.960492	1131.212761	1049.569209	984.3049325	752.5097685	953.418743	798.0213172	797.6489514	709.6691095	927.5837852	1104.456721	731.3677663	Galnt7
ENSMUSG00000035407	0.467817251	0.00197247	0.108774056	185.1074421	148.5453216	199.8669082	200.5203284	162.5359376	189.0842409	185.7179118	255.1243945	222.9973229	324.4702059	200.982413	306.1317727	221.7930834	157.0869086	322.7493382	Kank4
ENSMUSG00000035509	0.373821553	0.00196834	0.108774056	204.2153071	244.7859524	230.1784773	226.2280628	185.8888022	231.5523592	227.9265281	352.671957	233.9368143	356.2595166	225.0584312	344.665842	272.5423482	241.4483965	273.3992865	Fbxl21
ENSMUSG00000045441	0.527256173	0.001956913	0.108774056	1503.550127	1446.747745	1656.716694	1576.398274	1376.884897	1265.954383	1462.106469	3005.751269	3084.095051	1369.132727	1748.128279	2574.289907	1620.21727	1673.654347	1869.379959	Gprin3
ENSMUSG00000057455	0.288197046	0.001988099	0.109386213	1308.888752	1667.473539	1604.618685	1293.613195	1597.335938	1615.810786	1599.706558	2114.959791	1935.448463	1610.293015	1775.344648	1811.101257	2185.037792	1489.416614	1995.716091	Rit2
ENSMUSG00000060147	-0.226983426	0.001999939	0.109787562	715.3506957	791.8930171	695.2716145	861.7232574	852.846615	818.0168497	740.3391302	564.918302	723.6894254	631.4014817	718.093413	661.5015228	624.0279974	751.4960132	669.1867011	Serpinb6a
ENSMUSG00000039911	-0.466080596	0.002012159	0.110207907	3260.279465	2094.279815	2210.850066	2920.398629	2179.289324	2247.776832	2329.071448	1785.870761	1707.402144	2019.169322	1486.432429	1665.528106	1241.477386	2695.688925	1662.109741	Spsb1
ENSMUSG00000038692	-1.487842848	0.002028275	0.110839279	42.99269624	12.55312577	15.15578451	20.56618753	49.50807294	12.13374808	28.7018591	0	20.19598396	5.48091564	13.60818421	13.91508058	5.638807205	8.727050476	5.922006205	Hoxb4
ENSMUSG00000001053	-0.254343461	0.002036709	0.111048924	556.516568	566.9828471	646.9625513	618.0139352	658.5507816	812.9611213	629.7525555	524.184155	538.5595724	553.5724796	501.409249	490.2389927	551.6633049	524.5927008	618.8496484	N4bp3
ENSMUSG00000020189	0.309954707	0.00204518	0.11125961	4550.060352	4741.943258	4613.989147	4767.242269	5009.656513	4442.974088	4252.096008	7595.846467	6278.426515	4828.686679	4501.168624	6011.31481	6092.731185	4930.783519	5631.827901	Osbpl8
ENSMUSG00000094796	-0.955226818	0.002049921	0.111266946	27.46755593	21.96797009	17.99749411	21.5944969	28.02343751	23.25635048	44.7411333	8.575609898	20.19598396	14.25038066	17.79531781	5.351954068	6.578608406	23.2721346	12.83101344	BC147527
ENSMUSG00000021061	0.332866426	0.002062974	0.111353935	5251.080149	6260.871476	5909.808723	5094.24465	5823.270316	5290.314162	5577.44656	9052.628198	6949.942982	5735.230126	5930.027966	8069.676344	8127.400785	5564.949187	7007.707342	Sptb
ENSMUSG00000022176	1.037384981	0.002077345	0.111353935	180.3304759	114.0242257	144.9271894	188.1806159	102.7526042	157.738725	113.1190917	724.6390364	325.6602414	201.6976955	152.8303765	428.1563255	102.4383309	183.26806	228.9842399	Rem2
ENSMUSG00000042810	0.161467048	0.002085501	0.111353935	3521.818367	3431.18771	3518.983716	3384.166158	3315.172658	3523.842671	3439.158058	4405.719585	3508.210715	3794.985989	3852.162915	4289.05599	3653.947069	3694.451368	3655.85183	Krba1
ENSMUSG00000046794	-0.894594043	0.002065136	0.111353935	142.1147459	119.2546948	86.19852441	127.5103627	268.0908856	84.93623655	119.028298	28.9426834	96.77242316	98.65648152	91.07015587	61.01227638	39.47165043	91.14919386	75.01207859	Ppp1r3b
ENSMUSG00000081148	1.394342606	0.002082622	0.111353935	38.21572999	18.82968865	14.20854798	38.04744693	16.81406251	5.055728366	18.57179118	120.0585386	95.0894245	16.44274692	48.15203644	79.20892021	20.67562642	31.99918508	36.51903826	Gm11891
ENSMUSG00000083587	-0.656994818	0.00209272	0.111353935	59.71207811	94.14844325	53.99248232	58.61363445	38.29869794	50.55728366	65.00126913	32.15853712	32.81847394	50.42442389	34.54385223	36.39328766	46.99006004	50.4229583	20.72702172	Gm14741
ENSMUSG00000083614	0.496498256	0.0020771	0.111353935	33.43876374	39.75156493	40.73117087	43.18899381	42.96927086	36.40124424	43.05278864	60.02926928	50.48995991	52.61679014	59.66665385	75.99774777	50.74926484	34.9082019	69.09007239	Gm12795
ENSMUSG00000086564	-0.640740594	0.002093015	0.111353935	57.32359498	36.61328349	23.6809133	55.52870632	53.24453128	29.32322452	49.80616726	23.58292722	31.13547528	26.30839507	23.02923482	34.25250604	29.13383723	31.0295128	24.67502585	Cd101
ENSMUSG00000094910	0.381025237	0.002076005	0.111353935	3696.177635	4156.130723	5467.449263	4493.711975	5038.614065	3882.799385	3976.051657	7050.223287	5729.768951	4958.036288	6000.162454	6692.083367	4558.975625	4320.859658	6400.701706	D430019H16Rik
ENSMUSG00000001552	-0.267171262	0.002100303	0.111366513	4013.845891	3263.812699	4005.863294	3347.14702	3865.366148	3897.96657	3974.363313	3305.897616	3397.132803	2520.125011	2829.455532	2674.906643	3457.528618	3492.759535	3359.75152	Jup
ENSMUSG00000109088	1.092232571	0.002102473	0.111366513	25.07907281	14.64531339	9.47236532	14.39633127	9.341145838	8.089165386	14.35092955	61.10122052	27.76947795	12.05801441	15.70175101	43.88602336	26.31443362	22.30246233	21.71402275	Gm44593
ENSMUSG00000102465	0.204904052	0.002109336	0.111485581	1680.297878	1606.800098	1840.480582	1713.163421	1529.145574	1850.396582	1678.214585	2159.981743	1754.526107	1764.854836	2194.058008	2087.262087	2020.572582	1821.044533	1874.314964	Gm38198
ENSMUSG00000024030	-0.227356735	0.002117892	0.111693394	5886.41666	5053.679215	4720.079639	4901.950797	5759.750524	4978.881295	5410.30044	4528.993977	4473.410448	4473.523345	3745.391008	4858.503903	3956.563056	4922.056468	4878.746112	Abcg1
ENSMUSG00000018001	-0.141061341	0.002144324	0.111870348	1460.557431	1539.850094	1389.595992	1445.802983	1569.312501	1407.514777	1363.338307	1239.17563	1295.067472	1339.535782	1415.251158	1257.709206	1358.012735	1380.81332	1257.439317	Cyth3
ENSMUSG00000022705	2.570119688	0.002131782	0.111870348	29.85603905	3.138281442	32.20604209	60.6702532	5.604687503	15.1671851	7.597550937	160.7926856	74.89344054	267.4686832	18.84210121	322.1876349	0.939801201	26.18115143	174.699183	Drd3
ENSMUSG00000033427	1.899926364	0.002150931	0.111870348	38.21572999	8.368750511	19.89196717	38.04744693	5.604687503	7.078019713	16.0392742	135.0658559	31.13547528	94.27174901	12.56140081	217.2893352	7.518409607	34.9082019	34.54503619	Upb1
ENSMUSG00000035232	0.141352703	0.002143278	0.111870348	1434.284116	1502.190717	1487.161355	1415.982011	1419.854167	1510.651636	1440.157989	1583.271977	1601.373229	1555.483859	1530.397332	1654.824198	1772.465065	1450.629723	1719.355801	Pdk3
ENSMUSG00000041380	0.848042928	0.002144485	0.111870348	1140.500692	1115.136006	1470.111098	1759.437343	900.4864588	1343.8126	1028.201894	3209.422004	1478.514326	3404.744795	1383.847656	3858.758883	927.5837852	1485.537925	2269.115377	Htr2c
ENSMUSG00000045377	-0.407677957	0.002134512	0.111870348	142.1147459	148.5453216	146.8216625	120.312197	137.3148438	125.3820635	120.7166427	88.97195269	95.0894245	140.3114404	85.83623887	92.05360997	95.85972248	134.7844462	77.9730817	Tmem88
ENSMUSG00000107219	0.598473889	0.002153669	0.111870348	34.6330053	36.61328349	44.520117	25.70773441	28.9575521	39.43468126	59.93623517	57.88536681	52.17295858	74.5404527	54.43273684	62.08266719	78.94330087	44.60492465	45.40204757	Gm42738
ENSMUSG00000028249	-0.191318163	0.002166033	0.112271178	6667.450642	6252.502726	6302.911884	6764.219078	7718.588806	6401.563257	6520.387049	5122.854963	6257.389032	6264.686576	5609.712245	5323.053516	5755.342554	6317.414872	6017.745305	Sdcbp
ENSMUSG00000058897	0.989515616	0.002198491	0.113709527	2062.455178	1655.966507	2358.618965	2929.653413	1389.028386	2388.32608	1737.306648	5251.489111	1968.266937	7496.796412	2075.771484	7226.208383	1622.096873	2438.725772	4872.824105	Col25a1
ENSMUSG00000055026	0.338662924	0.002207948	0.113711668	2558.065426	3366.329893	3146.719759	2688.00071	2815.421356	3010.180669	3020.448584	4531.13788	3680.718078	3345.550907	3116.274184	4005.402425	4846.554793	3061.255372	3193.935346	Gabrg3
ENSMUSG00000055653	0.853324053	0.002206803	0.113711668	113.4529484	73.22656697	84.30405135	134.7085283	95.27968755	110.2148784	69.22213076	203.6707351	120.3344045	228.0060906	118.2865243	331.8211522	79.88310207	100.8459166	222.0752327	Gpc3
ENSMUSG00000091476	0.33633017	0.002218933	0.114034281	523.0778042	636.0250388	526.6635118	543.9756601	562.3369795	588.4867818	524.2310147	858.632941	585.683535	747.5968933	676.2220769	921.6064906	653.1618346	646.7714075	547.7855739	Gm16432
ENSMUSG00000030428	0.240196364	0.002227538	0.114233432	14843.22838	14883.82278	14573.23404	16652.44204	14064.96329	15747.58272	15320.88355	20568.60034	16522.83938	15318.06303	16861.58702	20907.94376	18444.53837	15251.97521	19330.41525	Ttyh1
ENSMUSG00000029553	-1.148636136	0.002240147	0.114528314	40.60421311	30.3367206	28.41709596	34.9625188	45.77161461	16.17833077	11.81841257	7.50365866	15.14698797	25.21221194	9.421050607	14.98547139	4.699006004	23.2721346	6.909007239	Tfec
ENSMUSG00000074113	0.478870695	0.002242771	0.114528314	148.0859537	105.6554752	107.9849646	155.2747158	102.7526042	110.2148784	131.6908829	241.1890284	171.6658637	157.8503704	192.6081458	192.6703465	111.8363429	137.6934631	166.8031748	Gm10629
ENSMUSG00000021268	0.252736787	0.002255445	0.114690556	172409.0716	200955.6677	178544.6139	190547.7841	159085.3183	193825.503	186232.0127	229993.5697	170276.5483	245301.668	219016.3974	250065.7723	221674.6684	193737.6115	215060.6163	Meg3
ENSMUSG00000059708	0.203646795	0.002253258	0.114690556	863.4366495	905.9172428	760.6309352	823.6758105	786.5244796	826.106015	787.6127805	1046.224408	861.6953158	993.1419139	889.7658907	1072.531595	978.3330501	834.8878288	896.196939	Akap17b
ENSMUSG00000074736	0.610065982	0.002262234	0.114794095	352.3012608	550.2453461	407.3117087	395.8991099	391.3940106	458.04899	426.3070248	790.0280618	683.2974575	446.1465331	422.9004939	868.0869499	1040.359929	422.7771119	527.0585522	Syndig1
ENSMUSG00000027359	0.775173575	0.00226747	0.114818582	205.4095487	156.9140721	184.7111237	237.5394659	127.0395834	157.738725	171.3669823	389.1182991	212.899331	422.0305043	185.2806619	575.8702577	199.2378546	177.4500263	265.5032782	Slc27a2
ENSMUSG00000029134	-0.666679978	0.002288767	0.115212964	80.01418467	86.82578655	53.99248232	58.61363445	53.24453128	72.80248847	43.89696097	28.9426834	41.23346726	30.69312758	39.77776923	51.37875906	46.05025884	62.0590256	21.71402275	Plb1
ENSMUSG00000034021	0.180703846	0.002282255	0.115212964	4729.196586	5420.858144	5754.461932	5287.566813	5649.525003	5457.153199	5320.818173	6288.065957	6332.282472	5762.634704	6324.665308	5948.161752	6135.96204	5182.89831	6760.957084	Pds5b
ENSMUSG00000074473	1.36361833	0.002289568	0.115212964	7.165449373	3.138281442	6.630655724	7.198165634	3.736458335	9.100311059	8.441723264	18.22317103	19.35448463	28.50076133	7.327483806	21.40781627	1.879602402	10.66639503	26.64902792	A230072I06Rik
ENSMUSG00000010307	-0.526988443	0.002295852	0.115221122	689.0773814	580.5820667	571.1836288	603.6176039	1148.026824	535.9072068	733.5857516	340.8804934	563.8045523	400.1068417	541.1870182	457.0568774	418.2115344	628.3476342	506.3315305	Tmem86a
ENSMUSG00000087461	1.016124532	0.002299271	0.115221122	28.66179749	47.07422162	31.25880556	80.20813136	45.77161461	43.47926395	49.80616726	143.6414658	58.0634539	122.7725103	63.85378745	177.6848751	37.59204803	44.60492465	107.5831127	C230014O12Rik
ENSMUSG00000020178	1.851559472	0.002315624	0.115279409	519.4950796	74.27266079	243.4397887	454.5127443	110.2255209	99.09227598	189.0946011	2184.636621	1574.44525	248.83357	300.426836	1095.009802	105.2577345	512.9566335	947.5209928	Adora2a
ENSMUSG00000021974	0.330368828	0.002315297	0.115279409	302.1431152	423.6679946	372.2639571	339.3420942	307.3236981	333.6780722	317.4087947	405.1975677	376.1502013	454.9159981	346.4853057	513.7875906	523.4692689	376.2328427	447.1114685	Fgf9
ENSMUSG00000022144	1.268406176	0.002319524	0.115279409	47.76966249	18.82968865	34.10051515	41.13237505	35.49635419	27.30093318	22.79265281	141.4975633	68.16144588	99.75266464	46.05846964	107.0390814	4.699006004	79.51312655	78.96008273	Gdnf
ENSMUSG00000110147	1.152777508	0.002312586	0.115279409	41.79845468	35.56718967	49.25629966	70.95334697	40.1669271	34.37895289	38.83192701	160.7926856	75.73493987	151.2732717	53.38595344	178.7552659	17.85622282	46.5442692	106.5961117	Gm45324
ENSMUSG00000024818	-0.457541665	0.002334727	0.115463718	312.8912893	231.1867329	181.8694141	287.9266254	285.8390627	211.3294457	271.8234891	125.4182948	225.5218209	186.3511318	219.8245142	161.6290129	148.4885897	222.054951	192.4652017	Slc25a45
ENSMUSG00000031910	0.267182993	0.002337574	0.115463718	303.3373568	246.8781401	324.9021305	360.9365911	305.4554689	315.4774501	325.850518	430.9243974	378.6746993	368.317531	388.3566417	426.0155438	328.9304203	329.6885735	355.3203723	Has3
ENSMUSG00000063873	0.506232663	0.002332611	0.115463718	2309.663181	3110.036909	3239.548939	2644.811716	3026.531252	3036.470457	2800.963779	3511.712253	2975.541637	5899.657595	3034.625079	5439.726115	4875.68863	2764.535656	4239.169442	Slc24a3
ENSMUSG00000022867	-0.309809192	0.002345895	0.115625411	2948.582417	2509.579059	2710.990955	2531.697685	2716.40521	2194.186111	2941.096385	1727.985394	2196.313256	2430.237995	2123.92352	1639.838727	2099.515883	2559.934806	2326.361437	Usp25
ENSMUSG00000026414	-0.527772786	0.002355208	0.115625411	174.3592681	240.6015772	141.1382433	206.6901846	143.8536459	247.7306899	235.5240791	129.7060997	127.0663991	118.3877778	135.0350587	124.1653344	133.4517705	223.0246233	110.5441158	Tnnt2
ENSMUSG00000033282	0.176091536	0.002353539	0.115625411	1704.182709	1682.118853	1885.000699	1744.012702	1667.394532	1822.084503	1748.280888	2225.370768	1909.361984	1790.067048	1902.005439	2210.35703	2074.14125	1848.195356	1865.431954	Rpgrip1l
ENSMUSG00000020017	0.93291474	0.002360413	0.115645894	13.13665718	19.87578246	11.36683838	19.53787815	8.407031254	8.089165386	15.19510187	33.23048835	18.5129853	24.11602882	21.98245142	23.5485979	16.91642161	52.36230285	17.76601861	Hal
ENSMUSG00000028670	-0.268944115	0.002369896	0.11587545	2007.520066	2288.853265	2447.659199	2411.385488	2229.731512	2047.569988	2676.870447	1438.55856	1927.03347	2201.135721	1885.256905	1858.198453	2020.572582	2064.432274	1887.145977	Lypla2
ENSMUSG00000019932	1.458745983	0.002380216	0.116144927	23.88483124	12.55312577	16.10302104	19.53787815	4.670572919	7.078019713	13.50675722	86.82805021	24.40348062	26.30839507	13.60818421	88.84243753	9.398012008	31.0295128	24.67502585	Kera
ENSMUSG00000048038	1.806990051	0.0023868	0.116231363	801.3360882	203.9882937	318.2714747	902.8556324	170.0088543	359.9678597	331.7597243	2904.987853	1152.854085	2173.731143	398.8244757	3802.02817	134.3915717	656.4681302	1125.181179	Ccdc187
ENSMUSG00000025189	0.243255983	0.002397043	0.116244391	3625.717383	4236.679946	4581.783105	3710.14023	4157.744013	4510.720848	4176.120499	5119.639109	4452.372965	4952.555372	4851.841063	5506.090345	5282.62255	3868.992377	5200.508449	Cnnm1
ENSMUSG00000029755	0.913185291	0.002401505	0.116244391	352.3012608	173.6515731	311.640819	296.1531004	159.7335938	214.3628827	192.4712904	765.3731834	383.7236953	543.7068315	245.9940992	784.5964664	180.4418306	273.4475816	481.6565047	Dlx5
ENSMUSG00000110246	1.256316154	0.002393955	0.116244391	275.8698009	155.8679783	262.3845194	324.9457629	140.1171876	217.3963197	185.7179118	1031.21709	296.2077648	806.7907822	265.8829838	883.0724213	58.26767445	324.8402121	599.1096277	C130073E24Rik
ENSMUSG00000082968	0.595171221	0.00240845	0.1163474	23.88483124	12.55312577	24.62814983	22.62280628	16.81406251	22.24520481	17.72761885	38.59024454	29.45247661	29.59694446	30.35671862	36.39328766	29.13383723	28.12049598	20.72702172	Gm14581
ENSMUSG00000024727	-0.566504569	0.002429691	0.116464924	161.2226109	111.9320381	89.98747054	132.6519095	154.1289063	97.06998463	103.8331961	52.52561062	90.04042851	100.8488478	75.36840486	114.5318171	54.50846965	92.11886613	75.99907963	Trpm6
ENSMUSG00000028833	0.358245914	0.00243017	0.116464924	33196.3327	36420.80222	45532.71286	37401.66864	33721.53648	37055.45549	36078.23688	56288.15947	38721.59176	51884.53981	35891.06246	58423.001	42758.13523	40653.51013	55412.21206	Ncdn
ENSMUSG00000089710	0.597677131	0.002420789	0.116464924	536.2144614	501.0789368	526.6635118	512.0980694	328.8083335	507.595128	408.579406	1255.254899	674.8824641	602.9007204	502.4560324	985.8299394	596.7737625	618.6509115	506.3315305	Gm15810
ENSMUSG00000090120	0.580629386	0.002418464	0.116464924	189.8844084	131.8078205	174.2915219	187.1523065	123.3031251	150.6607053	157.0160527	379.470738	281.9022762	204.9862449	159.1110769	289.0055197	142.8497825	222.054951	224.0492347	A730090N16Rik
ENSMUSG00000022844	0.349184536	0.002463374	0.117541849	214.9634812	159.0062597	179.9749411	153.2180971	196.1640626	143.5826856	174.7436716	277.6353704	204.4843376	190.7358643	225.0584312	241.9083239	236.8299026	171.6319927	229.971241	Pdia5
ENSMUSG00000041119	0.459338463	0.00246724	0.117541849	847.9115092	651.716446	1093.110958	850.4118542	765.0398442	913.0645429	831.5097415	1472.861	1004.750202	1349.401431	958.8535952	1479.280104	818.5668459	899.8558713	1372.918438	Pde9a
ENSMUSG00000053465	0.37831725	0.002462177	0.117541849	299.7546321	253.154703	203.6558544	223.1431347	169.0747397	188.0730952	205.1338753	317.2975662	298.7322628	270.7572326	253.321583	283.6535656	328.9304203	219.1459342	312.8793278	Hs6st3
ENSMUSG00000018822	1.447820418	0.002487127	0.117792288	42.99269624	8.368750511	12.31407492	21.5944969	13.07760417	21.23405914	15.19510187	95.40366011	21.0374833	87.69465024	15.70175101	119.8837711	27.25423482	20.36311778	31.58403309	Sfrp5
ENSMUSG00000024227	0.460968033	0.00248427	0.117792288	56.12935342	72.18047316	65.35932071	86.37798761	83.13619796	60.66874039	100.4565068	98.61951382	83.30843385	117.2915947	84.78945547	113.4614262	124.9935597	83.39181565	123.3751293	Pdzph1
ENSMUSG00000111752	1.280587618	0.002479526	0.117792288	21.49634812	11.50703195	27.46985943	24.67942503	16.81406251	11.12260241	20.26013583	122.202441	46.28246325	20.82747943	32.45028543	78.1385294	14.09701801	19.3934455	37.5060393	Gm38575
ENSMUSG00000021182	0.436547739	0.002495957	0.117853668	1645.664873	1302.386798	1503.264376	1454.029458	1627.227605	1361.002076	1373.468375	3104.370783	2161.811784	1351.593797	1854.900186	1967.378316	1945.388486	1500.08301	1993.742089	Ccdc88c
ENSMUSG00000024235	-0.521970631	0.00256353	0.117853668	421.5672715	334.7500204	215.9699293	308.4928129	417.549219	269.9758948	274.3560061	170.4402467	186.8128517	244.4488375	199.9356296	198.0223005	277.2413542	322.9008676	183.5821923	Map3k8
ENSMUSG00000024347	0.178061763	0.002570934	0.117853668	1532.211924	1441.517276	1618.827233	1334.745571	1628.16172	1416.615088	1431.716266	1855.547592	1587.909239	1736.354075	1797.327099	1568.122542	1660.628722	1539.839573	1710.472792	Psd2
ENSMUSG00000024421	0.276481088	0.002545262	0.117853668	377.3803337	436.2211204	415.8368375	377.3895411	449.3091148	390.3022299	424.6186802	530.6158624	465.3491305	556.861029	485.707498	414.2412449	593.0145577	397.5656328	533.9675595	Lama3
ENSMUSG00000024965	-0.559868115	0.002548201	0.117853668	696.2428308	558.6140966	506.7715446	650.9198352	996.7002609	489.3945059	798.5870207	266.9158581	541.9255697	522.879352	507.6899494	497.7317284	318.5926071	540.1074572	446.1244674	Fermt3
ENSMUSG00000027447	0.29370704	0.002555084	0.117853668	18136.9466	13947.56882	16084.07631	17472.00461	18564.59324	14639.36706	17690.47527	21341.47718	22575.74408	17822.84148	22675.42203	22320.85964	17925.7681	15892.92859	22699.04978	Cst3
ENSMUSG00000032300	-0.343994178	0.002565208	0.117853668	1663.578496	1560.77197	1440.746765	1551.718849	2302.592449	1300.333336	1543.147013	1116.973189	1257.200002	1455.731194	1187.052377	1220.245528	1234.898778	1552.445312	1207.102265	1700017B05Rik
ENSMUSG00000033196	-0.782862269	0.002565999	0.117853668	26.27331437	30.3367206	29.36433249	19.53787815	24.28697918	27.30093318	33.76689305	13.93536608	17.67148597	12.05801441	29.30993522	9.633517323	19.73582522	18.42377323	5.922006205	Myh2
ENSMUSG00000039395	-0.471470724	0.00257137	0.117853668	296.1719074	197.7117308	231.1257138	173.7842846	209.2416668	224.4743395	208.5105646	114.6987824	159.8848731	164.4274692	185.2806619	144.5027598	123.1139573	239.5090519	137.1931437	Mreg
ENSMUSG00000041180	0.296790992	0.002557554	0.117853668	1989.606443	1645.505569	1870.792151	1957.901053	1703.825001	2032.402803	1755.878439	2199.643939	1969.949936	2874.192162	2038.087281	2723.07423	2038.428805	1917.042088	2429.996546	Hectd2
ENSMUSG00000044522	0.672359383	0.00250773	0.117853668	34.6330053	26.15234535	29.36433249	39.0757563	36.43046877	30.3343702	30.39020375	61.10122052	29.45247661	57.00152265	31.40350202	68.50501207	33.83284323	69.8164038	62.18106515	A730020M07Rik
ENSMUSG00000048721	0.211801671	0.00252356	0.117853668	905.2351041	920.5625562	985.1259933	831.9022855	892.0794276	1041.480043	1016.383481	1182.362215	1005.591702	1069.874733	1048.876968	1116.417619	1194.487326	927.9763672	1185.388242	Fndc9
ENSMUSG00000064341	0.231272344	0.002527294	0.117853668	163781.8706	190263.5429	169998.6459	175027.5106	178042.2397	179745.2995	154773.931	217146.2341	181753.7577	185150.8112	196546.1449	230436.9455	240333.4815	174702.9448	199414.6759	mt-Nd1
ENSMUSG00000081574	0.73023056	0.002498773	0.117853668	16.71938187	13.59921958	27.46985943	22.62280628	10.27526042	20.22291346	10.97424024	34.30243959	30.29397595	23.01984569	26.16958502	33.18211522	17.85622282	36.84754645	28.62302999	Gm14429
ENSMUSG00000108146	0.272997678	0.00256104	0.117853668	407.2363727	492.7101863	451.8318258	408.2388224	412.8786461	487.3722145	413.6444399	634.5951324	500.6921025	515.2060701	542.2338016	514.8579814	610.8707805	411.1410446	516.2015408	Gm43889
ENSMUSG00000110711	0.347529146	0.002560197	0.117853668	63.2948028	78.45703604	89.98747054	90.49122512	72.86093754	74.82477982	70.91047541	113.6268311	103.5044178	84.40610085	85.83623887	114.5318171	100.5587285	100.8459166	83.8950879	Gm45760
ENSMUSG00000110827	0.422859717	0.002526299	0.117853668	111.0644653	107.7476628	130.7186414	89.46291574	116.764323	135.4935202	132.5350552	150.0731732	140.5303884	163.3312861	168.5321275	171.2625302	218.9736798	107.6336225	144.102151	Gm32281
ENSMUSG00000000126	-0.52421679	0.002599986	0.118660222	397.6824402	473.8804977	387.4197416	368.1347567	354.0294273	371.0904621	356.2407217	214.3902474	286.9512722	197.312963	281.5847348	172.332921	377.8000827	406.2926832	213.1922234	Wnt9a
ENSMUSG00000014444	-0.587870052	0.002621649	0.118660222	1668.355462	1312.847736	1271.191426	1447.859602	2195.169272	1078.892433	1458.72978	565.9902532	1069.545651	1393.248756	1011.192765	946.2254793	708.6101054	1396.328076	841.9118821	Piezo1
ENSMUSG00000020566	0.59057262	0.002607787	0.118660222	64.48904436	53.35078451	63.46484764	63.75518133	53.24453128	47.52384664	61.62457982	106.1231725	73.21044187	119.4839609	63.85378745	117.7429895	45.11045764	75.63443745	101.6611065	Atp6v1c2
ENSMUSG00000023828	0.864377116	0.002614752	0.118660222	35.82724687	32.42890823	63.46484764	62.72687196	28.9575521	42.46811828	31.23437608	121.1304898	103.5044178	85.50228398	37.68420243	101.6871273	44.17065644	42.6655801	81.92108583	Slc22a3
ENSMUSG00000041959	-0.421575187	0.002628958	0.118660222	662.804067	553.3836275	768.2088274	686.9106634	594.0968753	620.8434434	684.6237567	304.4341514	557.914057	573.3037759	532.812751	336.1027155	498.0946364	571.13697	525.0845502	S100a10
ENSMUSG00000045534	1.185887275	0.002638095	0.118660222	247.2080034	114.0242257	189.4473064	306.4361942	174.6794272	133.4712289	137.6000892	835.0500138	311.3547528	500.9556895	208.3098968	853.1014785	73.30449366	259.8721697	345.4503619	Kcna5
ENSMUSG00000059493	0.721578966	0.002626767	0.118660222	496.8044899	346.2570524	477.4072121	481.2487881	379.250521	459.0601357	386.6309255	841.4817212	480.4961185	1146.607552	460.5846964	1159.233251	367.4622695	466.4123643	782.6918201	Nhs
ENSMUSG00000071713	-0.851057457	0.002634288	0.118660222	1214.543669	717.6203563	523.8218022	686.9106634	1385.291928	500.5171083	959.8239351	203.6707351	546.1330664	622.6320167	551.6548522	527.7026711	240.5891074	707.8607608	393.8134126	Csf2rb
ENSMUSG00000095123	0.157296374	0.002622615	0.118660222	709.3794879	629.748476	747.3696237	675.5992603	709.9270837	748.2477982	749.6250258	793.2439155	769.1303893	739.9236114	846.8477713	834.9048347	819.5066471	740.8296181	795.5228335	Gm21781
ENSMUSG00000105079	0.391400899	0.002633591	0.118660222	95.53932497	92.05625562	88.09299747	95.632772	71.92682295	65.72446876	72.59882007	122.202441	88.35742984	118.3877778	99.44442308	131.6580701	124.9935597	95.99755523	89.81709411	Gm43715
ENSMUSG00000049123	2.049300283	0.00264769	0.118870468	5.971207811	4.184375256	4.73618266	12.33971252	4.670572919	5.055728366	2.532516979	20.36707351	4.207496659	61.38625517	9.421050607	58.87149475	0	10.66639503	21.71402275	Catsperg2
ENSMUSG00000018932	-0.31091133	0.002661314	0.119221941	634.1422695	688.3297295	538.9775867	633.4385758	619.3179691	614.7765693	546.1794952	406.2695189	428.3231599	565.630494	441.7425951	482.746257	578.9175397	611.8632056	421.4494416	Map2k3
ENSMUSG00000052681	-0.252722785	0.002665391	0.119221941	2227.260513	2103.69466	1820.588614	1952.759506	2302.592449	1929.265945	1987.181656	1386.03295	1815.114059	1811.990711	1793.139966	1427.901345	1857.047173	1952.919962	1690.732771	Rap1b
ENSMUSG00000041911	0.46768752	0.002683739	0.119379427	1609.837626	994.835217	1792.171518	1478.708883	1258.252344	1362.013222	1484.05495	2685.237849	1880.751007	1990.66856	1848.619486	2245.679927	1305.383868	1482.628909	2335.244447	Dlx1
ENSMUSG00000042312	-0.463219861	0.002680395	0.119379427	255.5676943	230.1406391	238.7036061	278.671841	281.1684897	201.217989	232.1473897	110.4109774	195.227845	203.8900618	175.8596113	162.6994037	121.2343549	235.6303628	218.1272285	S100a13
ENSMUSG00000069743	1.301214378	0.00267466	0.119379427	14.33089875	17.78359484	10.41960185	11.31140314	28.9575521	9.100311059	12.6625849	32.15853712	27.76947795	72.34808645	26.16958502	87.77204672	10.33781321	24.24180688	14.80501551	Zfp820
ENSMUSG00000071715	-0.901264961	0.00270065	0.119805777	305.7258399	177.8359484	137.3492971	193.3221628	424.0880211	133.4712289	265.9142828	38.59024454	175.8733604	164.4274692	141.3157591	123.0949436	81.76270447	145.4508413	131.2711375	Ncf4
ENSMUSG00000105909	1.571660629	0.002703244	0.119805777	8.359690935	4.184375256	3.788946128	11.31140314	2.802343751	4.044582693	5.065033958	41.80609825	6.731994655	13.15419754	10.46783401	27.83016116	3.759204803	24.24180688	5.922006205	Gm43189
ENSMUSG00000011008	-1.511689735	0.002712082	0.119807826	29.85603905	25.10625153	19.89196717	6.169856258	53.24453128	5.055728366	30.39020375	2.143902474	15.14698797	4.384732512	8.374267207	7.492735696	3.759204803	17.45410095	8.883009307	Mcoln2
ENSMUSG00000031688	-1.810687688	0.002723753	0.119807826	9.553932497	16.73750102	43.57288047	12.33971252	18.68229168	9.100311059	8.441723264	1.071951237	5.890495323	16.44274692	4.187133603	7.492735696	0	2.909016825	0.987001034	Pou4f2
ENSMUSG00000034853	0.248608942	0.002728091	0.119807826	1620.5858	1278.326641	1456.849786	1412.897083	1606.677084	1289.210733	1478.145743	2081.729303	1579.494246	1692.50675	1549.239433	1888.169395	1512.140132	1630.019094	1840.756929	Acot11
ENSMUSG00000078502	-1.089657186	0.00272128	0.119807826	41.79845468	27.19843916	14.20854798	22.62280628	56.04687503	21.23405914	42.20861632	4.287804949	15.14698797	23.01984569	29.30993522	10.70390814	8.458210807	14.54508413	15.79201655	Gm13212
ENSMUSG00000108993	0.368767757	0.002719192	0.119807826	640.1134773	727.0352006	897.9802323	764.0338666	681.9036462	873.6298617	828.9772245	1226.312215	910.5022771	1083.02893	1114.824322	902.3394559	798.8310207	744.7083072	1213.024271	Gm44846
ENSMUSG00000020734	0.691661898	0.002744146	0.120294178	978.0838394	952.9914644	1340.339693	719.8165634	1694.483855	869.585279	1334.636448	2227.514671	1774.722091	1231.013653	2244.303611	1029.715963	2669.975212	1161.667386	2226.674333	Grin2c
ENSMUSG00000008658	0.456892239	0.002781185	0.120561024	5380.058238	7487.93952	8131.07839	5971.392548	5880.251305	6159.899441	5757.255266	10362.55261	7280.652219	8733.290981	6629.279277	9530.759805	13260.59494	6533.651789	7896.008273	Rbfox1
ENSMUSG00000026249	0.370072	0.002817934	0.120561024	3496.739294	3012.750184	2938.327722	3756.414152	4149.336981	2913.110685	3174.087947	5197.891549	4714.920756	4206.054662	3991.385107	5152.861377	3183.106667	3346.339021	4831.370062	Serpine2
ENSMUSG00000030530	-0.261619447	0.002782692	0.120561024	3481.214154	3159.203318	3037.787558	3043.795754	4181.096877	3016.247543	3493.185086	2215.723207	2747.495319	2947.636431	2684.999423	2997.094278	2901.166307	3111.678331	2714.252844	Furin
ENSMUSG00000040528	-0.69204657	0.002803234	0.120561024	243.6252787	119.2546948	134.5075875	174.812594	221.3851564	129.4266462	166.3019483	71.82073289	112.7609105	139.2152573	118.2865243	102.7575181	43.23085524	145.4508413	107.5831127	Milr1
ENSMUSG00000057135	-1.063954414	0.002808399	0.120561024	46.57542093	40.79765874	34.10051515	42.16068443	53.24453128	27.30093318	78.50802635	11.79146361	21.0374833	47.1358745	30.35671862	7.492735696	8.458210807	31.99918508	18.75301965	Scimp
ENSMUSG00000059070	-0.254303504	0.002811809	0.120561024	1011.522603	764.6945779	964.2867895	931.648295	1034.064844	776.5598771	912.5502848	693.5524505	829.7183412	772.8091052	830.0992369	753.5551328	643.7638226	851.3722575	752.094788	Rpl18
ENSMUSG00000064147	-1.175890268	0.002822324	0.120561024	22.69058968	15.69140721	7.577892256	8.226475011	28.02343751	16.17833077	15.19510187	4.287804949	12.62248998	6.577098768	10.46783401	7.492735696	0.939801201	5.81803365	8.883009307	Rab44
ENSMUSG00000070291	-0.900181338	0.002808993	0.120561024	32.24452218	13.59921958	28.41709596	30.84928129	15.87994793	15.1671851	12.6625849	6.431707423	13.46398931	12.05801441	14.65496761	11.77429895	6.578608406	15.5147564	9.870010341	Ddx43
ENSMUSG00000078780	-1.364436835	0.002757399	0.120561024	38.21572999	25.10625153	12.31407492	22.62280628	52.31041669	17.18947645	36.29941003	1.071951237	21.87898263	18.63511318	8.374267207	18.19664383	4.699006004	13.57541185	3.948004137	Gm5150
ENSMUSG00000078952	1.674878209	0.002773295	0.120561024	47.76966249	9.414844325	26.5226229	70.95334697	21.48463543	60.66874039	25.32516979	111.4829287	32.81847394	325.566389	29.30993522	255.8234045	27.25423482	34.9082019	139.1671458	Lncenc1
ENSMUSG00000086536	0.216459597	0.002812684	0.120561024	224.5174137	199.8039185	234.9146599	256.0490347	202.7028647	223.4631938	218.6406325	264.7719556	238.9858102	261.9877676	251.2280162	293.2870829	267.8433422	242.4180688	252.6722647	Gm12264
ENSMUSG00000107363	0.801992595	0.002825103	0.120561024	39.40997155	19.87578246	28.41709596	33.93420942	16.81406251	28.31207885	16.88344653	81.46829403	51.33145924	37.27022635	34.54385223	61.01227638	33.83284323	36.84754645	27.63602896	Gm43373
ENSMUSG00000108070	0.240387143	0.002791761	0.120561024	271.0928346	302.3211122	287.9599057	264.2755097	290.5096356	294.2433909	260.8492488	401.981714	288.6342708	334.335854	359.0467065	313.6245084	342.0876371	284.1139766	340.5153568	Gm43872
ENSMUSG00000111509	0.570406047	0.002787245	0.120561024	75.23721842	70.08828553	47.3618266	89.46291574	57.9151042	56.6241577	64.1570968	112.5548799	84.14993319	96.46411526	104.6783401	128.4468976	48.86966244	87.27050476	119.4271251	Gm47266
ENSMUSG00000111794	0.853178393	0.002777817	0.120561024	10.74817406	8.368750511	10.41960185	12.33971252	9.341145838	6.066874039	10.97424024	27.87073217	10.93949131	15.34656379	10.46783401	18.19664383	25.37463242	17.45410095	15.79201655	Gm48294
ENSMUSG00000038521	-0.565584093	0.00283381	0.120719297	145.6974706	103.5632876	101.3543089	123.3971252	143.8536459	69.76905145	130.8467106	51.45365939	90.88192784	78.92518521	97.35085628	50.30836824	73.30449366	104.7246057	83.8950879	C1s1
ENSMUSG00000109907	1.240964093	0.002838846	0.120720911	39.40997155	15.69140721	32.20604209	46.27392194	23.3528646	29.32322452	22.79265281	136.1378071	44.59946459	100.8488478	38.73098583	124.1653344	10.33781321	36.84754645	73.03807653	Gm45321
ENSMUSG00000026073	-0.594432711	0.002865049	0.121621062	119.4241562	124.4851639	107.0377281	136.7651471	145.7218751	107.1814414	71.75464774	82.54024527	72.36894254	89.88701649	75.36840486	110.2502538	37.59204803	89.20984931	58.23306101	Il1r2
ENSMUSG00000045871	1.300044506	0.002879854	0.122035078	60.90631967	14.64531339	40.73117087	57.58532508	19.61640626	51.56842934	31.23437608	117.9146361	74.89344054	130.4457922	48.15203644	236.5563698	15.97662041	55.27131968	97.71310238	Slitrk6
ENSMUSG00000041301	1.510989707	0.002888139	0.122171817	40.60421311	14.64531339	45.46735353	76.09489385	17.74817709	21.23405914	19.41596351	152.2170757	42.91646592	171.004568	29.30993522	189.459174	13.15721681	50.4229583	117.4531231	Cftr
ENSMUSG00000003134	0.552424405	0.002906399	0.122301655	1553.708272	1150.703195	1382.0181	1484.878739	1337.652084	1286.177296	1243.465837	3360.567129	2123.102814	1406.402953	1483.292079	2653.498827	1304.444067	1653.291229	1834.834922	Tbc1d8
ENSMUSG00000024008	0.567027144	0.002897111	0.122301655	3687.817944	4760.772947	3114.513717	3445.86472	3740.194794	4120.418618	3850.269981	8770.705023	5669.180999	4054.78139	3572.671747	8131.759011	6444.216834	4057.108799	4539.217756	Cpne5
ENSMUSG00000084771	0.456089935	0.002905095	0.122301655	189.8844084	170.5132917	193.2362525	178.9258315	143.8536459	150.6607053	171.3669823	260.4841506	213.7408303	312.4121915	204.1227632	337.1731063	176.6826258	173.5713372	202.335212	A230072E10Rik
ENSMUSG00000025481	-0.706991397	0.00291234	0.122338544	29.85603905	26.15234535	20.8392037	29.82097191	25.22109376	33.36780722	34.61106538	23.58292722	15.98848731	9.865648152	18.84210121	11.77429895	28.19403602	21.33279005	9.870010341	Urah
ENSMUSG00000051777	0.733461574	0.002927713	0.122411855	33.43876374	56.48906595	50.20353619	47.30223131	33.62812502	58.64644905	38.83192701	95.40366011	49.64846058	123.8686935	47.10525304	112.3910354	64.84628286	47.51394148	66.12906929	Iqcj
ENSMUSG00000098238	1.352908562	0.002924338	0.122411855	7.165449373	4.184375256	3.788946128	13.36802189	5.604687503	18.20062212	14.35092955	15.00731732	8.414993319	39.46259261	8.374267207	43.88602336	22.55522882	17.45410095	40.4670424	Gm8756
ENSMUSG00000107009	0.299841314	0.002929289	0.122411855	91.95660029	101.4710999	80.51510522	96.66108138	99.01614589	102.125713	86.94974962	122.202441	103.5044178	123.8686935	124.5672247	135.9396333	110.8965417	109.5729671	97.71310238	6720475M21Rik
ENSMUSG00000077767	1.207901664	0.002951849	0.122987224	15.52514031	9.414844325	6.630655724	11.31140314	8.407031254	12.13374808	10.13006792	41.80609825	14.30548864	46.03969137	10.46783401	42.81563255	9.398012008	12.60573958	16.77901758	Snora35
ENSMUSG00000107042	0.388669625	0.002953241	0.122987224	138.5320212	135.9921958	108.9322012	126.4820533	111.1596355	165.8278904	127.4700213	156.5048806	156.5188757	204.9862449	155.9707267	218.359726	196.418451	129.9360849	149.0371562	4921513H07Rik
ENSMUSG00000005107	-0.455164691	0.003092394	0.123475661	199.4383409	184.1125112	232.0729503	251.9357972	173.7453126	229.5300678	185.7179118	127.5621972	127.0663991	197.312963	141.3157591	189.459174	116.5353489	203.6311778	112.5181179	Slc2a9
ENSMUSG00000006411	-0.385495685	0.003042167	0.123475661	234.0713462	280.3531421	228.2840042	239.5960847	267.156771	242.6749616	295.4603142	130.7780509	203.6428383	204.9862449	250.1812328	155.206668	179.5020294	248.2361024	191.4782006	Nectin4
ENSMUSG00000010142	-0.56733152	0.003076376	0.123475661	126.5896056	122.3929762	86.19852441	104.8875564	178.4158855	96.05883896	124.093332	51.45365939	84.14993319	70.15572019	110.9590405	67.43462126	62.96668046	112.4819839	86.856091	Tnfrsf13b
ENSMUSG00000022744	-0.216867335	0.003024392	0.123475661	2543.734527	2279.43842	2621.95072	2555.3488	2310.99948	2466.184297	2421.086232	2060.290278	2268.682199	2075.074661	2145.905972	1740.455463	1892.759618	2547.329067	2178.311282	Cldnd1
ENSMUSG00000026198	0.216254351	0.003028894	0.123475661	204.2153071	236.4172019	225.4422946	238.5677753	241.9356772	252.7864183	199.224669	282.9951266	256.6572962	283.9114301	238.6666154	284.7239564	247.1677158	269.5688925	260.568273	Abcb6
ENSMUSG00000027185	0.119928866	0.003082429	0.123475661	1451.003498	1334.815707	1374.440208	1300.811361	1247.042969	1281.121568	1416.521164	1522.170757	1403.620886	1451.346461	1485.385646	1482.491277	1467.969476	1470.023169	1398.580465	Nat10
ENSMUSG00000028476	0.243349231	0.003033707	0.123475661	519.4950796	474.9265915	456.5680084	527.5227101	573.5463545	449.9598246	490.4641216	681.7609869	621.0265069	506.4366051	533.8595344	666.8534769	555.4225097	538.1681127	620.8236505	Reck
ENSMUSG00000038402	-0.538449468	0.003111192	0.123475661	361.8551933	321.1508009	327.7438401	351.6818067	516.5653649	288.1765169	267.6026275	156.5048806	273.4872829	335.4320372	208.3098968	268.6680942	181.3816318	306.4164389	185.5561944	Foxf2
ENSMUSG00000039976	0.382615855	0.003054061	0.123475661	1699.405743	1789.866516	1735.337327	1802.626337	2086.81198	1541.997152	1804.840434	3176.191516	2407.529588	1825.144908	2041.227632	2863.295427	1951.967094	1748.319112	2554.358676	Tbc1d16
ENSMUSG00000040860	0.284205141	0.003004943	0.123475661	1588.341278	1535.665719	1663.34735	1632.95529	1662.723959	1366.057805	1601.394903	2329.350038	1913.569481	1895.300628	1961.672093	2337.733537	1455.75206	1748.319112	1741.069824	Crocc
ENSMUSG00000043740	-0.961486874	0.003009113	0.123475661	544.5741524	239.5554834	377.0001397	337.2854754	658.5507816	208.2960087	400.1376827	111.4829287	183.4468543	314.6045577	205.1695466	141.2915874	66.72588526	369.4451368	230.958242	B430306N03Rik
ENSMUSG00000046219	0.320056493	0.003047233	0.123475661	94.34508341	84.73359892	106.0904916	78.1515126	86.8726563	101.1145673	111.4307471	100.7634163	132.1153951	130.4457922	103.6315567	134.8692425	112.7761441	111.5123116	121.4011272	C230012O17Rik
ENSMUSG00000047025	0.816323315	0.00308694	0.123475661	27.46755593	24.06015772	18.94473064	17.4812594	14.94583334	16.17833077	24.48099746	58.95731805	43.75796526	29.59694446	25.12280162	52.44914987	15.97662041	24.24180688	38.49304033	Ccer1
ENSMUSG00000047810	-0.393338424	0.003016077	0.123475661	364.2436765	318.0125194	258.5955732	285.8700066	399.8010419	261.8867294	374.8125129	214.3902474	221.3143243	272.9495989	276.3508178	261.1753585	181.3816318	311.2648003	231.945243	Ccdc88b
ENSMUSG00000047935	0.987539482	0.003004704	0.123475661	898.0696548	304.4132998	608.1258535	947.0729356	471.7278648	826.106015	696.4421692	1992.75735	1097.315129	1668.390721	788.2279008	2444.772618	379.6796851	789.3132319	1607.824685	Sox1ot
ENSMUSG00000052387	0.452926177	0.003113218	0.123475661	2039.764588	1690.487603	1934.256998	2142.99674	1622.557032	1935.332819	1951.726419	3041.12566	2473.166536	2966.271544	1958.531743	3617.92095	1604.24065	2110.976543	3061.677208	Trpm3
ENSMUSG00000058260	2.201106662	0.003111609	0.123475661	152.86292	15.69140721	60.62313805	116.1989595	11.20937501	9.100311059	15.19510187	753.5817198	349.2222227	75.63663583	69.08770445	370.3552215	28.19403602	129.9360849	223.0622337	Serpina9
ENSMUSG00000074235	0.553419746	0.003026676	0.123475661	99.12204966	118.208601	102.3015455	94.60446262	77.53151046	130.4377918	100.4565068	167.224393	112.7609105	201.6976955	132.9414919	208.7262087	119.3547525	88.24017703	182.5951913	Gm10649
ENSMUSG00000079298	-1.427667422	0.003109836	0.123475661	31.05028062	9.414844325	6.630655724	5.141546882	27.08932293	10.11145673	25.32516979	1.071951237	8.414993319	7.673281896	11.51461741	7.492735696	3.759204803	5.81803365	2.961003102	Klrb1b
ENSMUSG00000083382	-0.42156765	0.003109776	0.123475661	105.0932575	119.2546948	128.8241683	114.1423408	118.6325521	120.3263351	86.10557729	66.46097671	76.5764392	84.40610085	100.4912065	63.15305801	110.8965417	103.7549334	69.09007239	Gm6433
ENSMUSG00000087095	0.475429716	0.002992541	0.123475661	109.8702237	141.2226649	116.5100934	105.9158658	145.7218751	138.5269572	170.5228099	209.0304913	195.227845	167.7160186	173.7660445	162.6994037	210.515469	108.6032948	249.7112616	Emx2os
ENSMUSG00000087202	0.448064776	0.003009282	0.123475661	397.6824402	422.6219008	468.8820833	428.8050099	357.7658856	383.2242102	406.8910613	818.9707452	653.0034815	378.1831791	502.4560324	668.9942585	515.9508593	391.7475991	538.9025646	Gm15813
ENSMUSG00000096054	0.205305031	0.003101075	0.123475661	34089.62539	38542.28048	38016.39097	34867.91433	34512.73153	35088.77715	40019.67748	45581.51051	43448.2935	37865.45379	42030.44711	40526.0666	49525.64368	35841.9963	41360.27834	Syne1
ENSMUSG00000096553	0.454629951	0.003047473	0.123475661	279.4525256	268.8461102	192.289016	236.5111566	174.6794272	253.797564	199.224669	444.8597634	249.9253016	286.1037964	264.8362004	417.4524173	293.2179747	292.8410271	262.5422751	Gm10097
ENSMUSG00000097789	0.338312961	0.003095062	0.123475661	363.0494349	379.7320544	293.6433249	347.5685692	382.0528648	412.5474347	400.981855	533.8317161	471.2396258	384.7602779	339.1578219	464.5496131	592.0747565	451.8672802	488.5655119	Gm2115
ENSMUSG00000102162	0.576871834	0.003019773	0.123475661	38.21572999	63.81172265	68.2010303	44.21730318	52.31041669	46.51270097	51.49451191	99.69146506	78.25943786	96.46411526	54.43273684	108.1094722	62.02687925	48.48361375	76.98608066	Gm2367
ENSMUSG00000102623	0.252235588	0.002984631	0.123475661	503.9699392	556.521909	500.1408889	561.4569195	441.8361982	546.0186636	506.5033958	629.2353762	508.2655964	657.7098768	525.4852672	732.1473165	608.0513769	663.2558361	600.0966287	Gm37673
ENSMUSG00000104804	0.8419713	0.002993151	0.123475661	5.971207811	8.368750511	15.15578451	8.226475011	9.341145838	19.21176779	14.35092955	21.43902474	12.62248998	24.11602882	17.79531781	33.18211522	23.49503002	15.5147564	19.74002068	Mir7233
ENSMUSG00000105247	-0.963462113	0.003084215	0.123475661	28.66179749	24.06015772	20.8392037	26.73604379	24.28697918	45.5015553	30.39020375	4.287804949	18.5129853	8.769465024	18.84210121	8.563126509	26.31443362	23.2721346	7.896008273	Gm42519
ENSMUSG00000097240	0.389158884	0.003122024	0.123621907	101.5105328	80.54922367	99.45983586	98.71770013	75.66328129	108.192587	97.07981753	127.5621972	94.24792517	138.1190741	119.3333077	170.1921394	122.1741561	118.3000176	101.6611065	Gm26614
ENSMUSG00000001930	-0.728512338	0.003136263	0.123779911	5276.159222	5055.771402	1788.382572	4803.233097	6805.958858	3882.799385	3375.845133	2044.211009	2501.777514	2931.193684	2462.034559	3971.149919	1420.039614	3476.275106	2567.18969	Vwf
ENSMUSG00000083421	0.30258457	0.003133945	0.123779911	181.5247175	223.8640762	153.4523182	207.718494	188.6911459	199.1956976	161.2369143	271.203663	235.6198129	197.312963	253.321583	205.5150362	257.505529	206.5401946	224.0492347	Gm14776
ENSMUSG00000035606	1.032655459	0.003143954	0.123815589	66.87752748	83.68750511	39.78393434	51.41546882	37.36458335	33.36780722	54.02702889	159.7207343	95.93092383	46.03969137	53.38595344	124.1653344	234.9503002	42.6655801	98.70010341	Ky
ENSMUSG00000057191	-0.807874329	0.00314742	0.123815589	272.2870762	127.6234453	122.1935126	151.1614783	277.4320314	128.4155005	234.6799067	61.10122052	103.5044178	161.1389198	133.9882753	133.7988517	47.92986124	131.8754294	84.88208893	AB124611
ENSMUSG00000026580	-1.981003124	0.003155057	0.123914218	578.0129161	448.7742462	117.45733	134.7085283	808.9432296	61.67988607	240.589113	9.647561135	74.89344054	210.4671606	103.6315567	134.8692425	7.518409607	103.7549334	47.37604964	Selp
ENSMUSG00000041351	0.396931797	0.003167988	0.124220104	8125.619589	8172.084874	9769.797591	7767.849029	8762.928911	8696.863936	8519.387118	16067.47709	10759.41046	8688.347472	9255.65883	14783.16753	11075.55715	8555.418483	10826.41434	Rap1gap
ENSMUSG00000108093	1.01256959	0.003174324	0.124266805	25.07907281	10.46093814	17.05025758	17.4812594	14.94583334	14.15603943	10.13006792	53.59756186	58.90495323	16.44274692	17.79531781	33.18211522	14.09701801	23.2721346	32.57103413	Gm44102
ENSMUSG00000099907	0.363290083	0.003180382	0.12430251	251.9849696	220.7257947	271.8568847	295.124791	241.9356772	233.5746505	270.1351444	450.2195196	314.7207501	258.6992182	308.8011032	393.9038194	340.2080347	255.9934806	303.9963185	Gm10421
ENSMUSG00000109456	0.789861864	0.003189566	0.124460075	133.755055	100.4250061	156.2940278	188.1806159	86.8726563	154.705288	135.0675722	362.3195182	153.9943777	335.4320372	162.2514271	383.1999113	118.4149513	150.2992026	223.0622337	Gm44584
ENSMUSG00000075705	-0.398171678	0.003201778	0.124735093	1277.838472	864.0734903	764.4198813	1050.932183	1333.915626	863.518405	1043.396995	624.9475713	792.6923706	834.1953604	628.0700405	875.5796856	712.3693102	958.0362078	815.2628542	Msrb1
ENSMUSG00000104994	0.391040409	0.00320968	0.124841558	169.5823018	180.9742298	137.3492971	169.6710471	125.1713542	134.4823745	174.7436716	291.5707365	200.276841	157.8503704	176.9063947	216.2189444	207.6960654	207.5098669	177.6601861	Gm42989
ENSMUSG00000038233	0.35856662	0.003217625	0.124949382	168.3880603	210.2648566	275.6458308	260.1622722	269.0250001	219.4186111	253.2516979	302.2902489	258.3402949	356.2595166	295.192919	386.4110837	267.8433422	260.841842	306.9573216	Fam198a
ENSMUSG00000031355	1.574029635	0.003227031	0.125113493	538.6029445	234.3250143	421.5202567	824.7041198	241.9356772	456.0266986	321.6296563	1992.75735	525.0955831	2563.972336	428.1344109	2970.334508	164.4652101	643.8623906	1051.156101	Arhgap6
ENSMUSG00000001021	-0.488165565	0.003243694	0.125136805	59.71207811	65.90391027	44.520117	46.27392194	63.5197917	75.83592549	52.33868423	39.66219578	53.01445791	39.46259261	49.19881984	28.90055197	42.29105404	46.5442692	31.58403309	S100a3
ENSMUSG00000040820	0.255048608	0.003248355	0.125136805	597.1207811	613.0109749	606.2313805	599.5043664	511.8947919	624.8880261	541.9586335	796.4597692	626.9170022	750.8854427	580.9647875	843.4679612	688.8742802	618.6509115	679.0567115	Hlcs
ENSMUSG00000088077	0.731278112	0.003248102	0.125136805	35.82724687	37.6593773	42.62564394	33.93420942	24.28697918	38.42353558	28.7018591	98.61951382	51.33145924	27.4045782	38.73098583	85.63126509	60.14727685	46.5442692	49.35005171	Gm22814
ENSMUSG00000102234	0.755856514	0.003245615	0.125136805	16.71938187	20.92187628	17.05025758	29.82097191	35.49635419	23.25635048	23.63682514	78.25244032	25.24497996	32.88549384	34.54385223	39.60446011	46.99006004	31.0295128	35.53203723	Gm37885
ENSMUSG00000025170	0.429915701	0.003254948	0.125191113	599.5092642	553.3836275	736.0027853	677.655879	556.732292	625.8991717	547.0236675	1120.189043	722.0064267	806.7907822	686.6899109	1215.963964	665.3792502	668.1041975	731.3677663	Rab40b
ENSMUSG00000029015	0.913900683	0.003287353	0.125637233	20.30210656	17.78359484	13.26131145	19.53787815	15.87994793	8.089165386	13.50675722	51.45365939	30.29397595	20.82747943	38.73098583	37.46367848	13.15721681	27.1508237	13.81801448	Slc26a5
ENSMUSG00000030643	0.26553574	0.003282896	0.125637233	1854.657146	2004.315747	1796.907701	2078.21325	1812.182293	1852.418873	1586.199801	2827.807364	1974.157433	2284.445639	1912.473273	2526.12232	2060.984033	2037.28145	2215.817322	Rab30
ENSMUSG00000032625	0.686108596	0.003283721	0.125637233	2062.455178	1425.825868	1773.226788	2476.168978	1302.15573	1577.38725	1446.911367	4701.578126	2975.541637	2693.321945	1803.6078	3909.067251	1373.989356	1996.555214	2729.057859	Thsd7a
ENSMUSG00000048939	0.258848578	0.003273053	0.125637233	466.9484508	452.9586214	482.1433948	473.0223131	454.9138023	488.3833602	365.5266173	559.5585458	462.8246325	610.5740023	591.4326215	603.7004189	554.4827085	528.4713899	443.1634643	Atp13a5
ENSMUSG00000030495	0.297460164	0.003303348	0.125793232	847.9115092	783.5242666	939.6586397	683.8257353	1093.848178	867.5629876	959.8239351	992.6268457	1103.205624	1267.187696	1176.584543	990.1115026	1051.637544	909.552594	1188.349245	Slc7a10
ENSMUSG00000031803	-0.711109383	0.003301175	0.125793232	281.8410087	241.647671	168.6081027	202.5769471	278.366146	175.9393471	203.4455307	85.75609898	140.5303884	242.2564713	108.8654737	177.6848751	69.54528886	170.6623204	88.83009307	B3gnt3
ENSMUSG00000054404	-0.824387194	0.003312267	0.125793232	3026.208119	1539.850094	1454.008077	1883.862777	2655.687762	1237.642304	2159.392811	672.1134257	1062.813656	1779.105217	1148.321391	746.0623971	487.7568232	1974.252752	1137.025191	Slfn5
ENSMUSG00000107414	0.240354648	0.003310009	0.125793232	158.8341278	212.3570442	199.8669082	192.2938534	191.4934897	187.0619496	197.5363244	260.4841506	216.2653283	229.1022737	209.3566802	208.7262087	249.9871194	199.7524887	238.8542503	6330419E04Rik
ENSMUSG00000040010	-0.342635518	0.003324629	0.125866923	5483.957254	4713.698725	3996.390928	4934.856697	6174.497399	5121.452835	4247.875146	3988.730554	3495.588225	4052.589024	3575.812097	4738.620132	3505.458479	4844.482686	3047.859193	Slc7a5
ENSMUSG00000047193	0.125769728	0.003322794	0.125866923	3769.02637	4002.354932	4125.215097	3948.708005	4012.956252	4210.410583	4315.408932	4733.736664	4301.744584	4520.65922	4459.297288	4422.854842	4555.21642	3949.475176	4464.205677	Dync2h1
ENSMUSG00000015053	-0.526348121	0.00336285	0.126948537	318.8624971	281.3992359	250.0704444	236.5111566	289.575521	241.6638159	189.0946011	154.3609782	147.2623831	291.584712	147.5964595	206.585427	150.3681921	219.1459342	117.4531231	Gata2
ENSMUSG00000042616	0.240497803	0.003363711	0.126948537	1176.327939	1331.677425	1307.186414	1258.650677	1340.454428	1445.938313	1451.132229	1497.515878	1554.249266	1509.444167	1541.911949	1914.929166	1741.451625	1250.877235	1566.370641	Oscp1
ENSMUSG00000022665	-0.350744561	0.003389819	0.127166	579.2071577	620.3336316	537.0831136	506.9565225	562.3369795	639.0440655	617.9341429	332.3048835	542.767069	407.7801236	517.111	344.665842	504.6732448	562.4099195	426.3844467	Ccdc80
ENSMUSG00000031284	0.225908851	0.003376779	0.127166	5216.447144	5979.47224	6472.467223	6500.971877	6100.702347	6468.298872	5765.696989	7844.539154	6286.841508	7465.007101	6947.501431	7799.937859	6377.490949	6096.329593	7999.643382	Pak3
ENSMUSG00000041798	1.475720323	0.003385674	0.127166	28.66179749	19.87578246	28.41709596	17.4812594	14.94583334	17.18947645	16.0392742	75.0365866	21.0374833	135.9267079	15.70175101	131.6580701	8.458210807	25.21147915	40.4670424	Gck
ENSMUSG00000062393	1.751759424	0.003390532	0.127166	54.93511186	31.38281442	113.6683838	103.859247	46.70572919	65.72446876	60.7804075	255.1243945	65.63694788	579.8808747	91.07015587	490.2389927	14.09701801	87.27050476	253.6592658	Dgkk
ENSMUSG00000097536	0.228355227	0.003405432	0.127526821	433.5096871	378.6859606	415.8368375	450.3995068	385.7893231	405.469415	411.9560953	535.9756186	452.7266405	504.2442389	459.537913	568.3775221	403.1747152	435.3828515	501.3965253	2610037D02Rik
ENSMUSG00000015247	-0.390893207	0.003429186	0.12756909	311.6970477	258.385172	308.7991094	279.7001504	333.4789064	269.9758948	292.9277972	179.0158566	265.0722895	259.7954013	203.0759798	154.1362772	186.0806378	299.628733	242.8022544	Nipsnap3b
ENSMUSG00000019088	-0.741860619	0.003484495	0.12756909	249.5964865	108.7937566	116.5100934	188.1806159	227.9239585	115.2706067	135.9117445	70.74878166	108.5534138	127.1572428	95.25728948	137.0100241	40.41145164	117.3303453	83.8950879	Dnase1l1
ENSMUSG00000020121	0.484598831	0.003490723	0.12756909	1993.189167	1518.928218	1751.440348	2001.090046	1991.532293	1664.345778	1616.590005	3499.920789	2649.881396	2693.321945	1915.613624	3325.704258	1540.334168	1771.591247	2652.071779	Srgap1
ENSMUSG00000027748	0.778318196	0.00347648	0.12756909	1822.412624	1285.649297	2087.709316	2191.327281	1269.461719	1839.27398	1609.836626	3014.326879	1659.436682	5230.985887	1844.432352	4894.897191	1606.120252	1924.799466	3555.177725	Trpc4
ENSMUSG00000028717	-0.600578892	0.003493678	0.12756909	167.1938187	102.5171938	142.0854798	106.9441751	222.319271	113.2483154	128.3141936	54.6695131	102.6629185	131.5419754	102.5847733	67.43462126	75.18409607	100.8459166	105.6091107	Tal1
ENSMUSG00000030854	0.401474331	0.003478336	0.12756909	6010.617782	6366.526951	6565.296403	5454.152932	6636.884118	6731.196747	7198.257427	12140.91971	10295.74433	6147.394982	6924.472196	9472.958701	7353.944397	6720.798538	8818.85424	Ptpn5
ENSMUSG00000031668	-0.209902544	0.003479578	0.12756909	1551.319789	1525.204781	1493.792011	1388.217658	1680.472136	1315.500521	1445.223023	1169.4988	1307.689962	1159.761749	1314.759951	1122.839964	1444.474446	1433.175623	1319.620383	Eif2ak3
ENSMUSG00000036006	0.549476436	0.003433864	0.12756909	4841.455293	4246.094791	5654.054859	6045.430824	4267.969534	4792.830491	4720.611649	9024.757466	5496.673636	9608.045117	5491.425721	9866.86252	4058.061585	5382.650799	8893.866319	Ripor2
ENSMUSG00000037926	-0.153966838	0.003449262	0.12756909	6187.365534	6209.612879	6133.356545	5897.354273	6805.024743	6076.985496	6099.145058	5281.503746	6093.296662	4994.210331	6015.864205	5114.327308	5760.04156	5824.821356	5498.582761	Ssh2
ENSMUSG00000039410	0.855023292	0.003500983	0.12756909	1268.284539	586.8586296	1093.110958	1297.726433	1108.794011	922.164854	994.4350005	2215.723207	1354.813924	2989.29139	1175.537759	3151.230555	647.5230274	1098.638688	2399.399514	Prdm16
ENSMUSG00000039841	-0.165747295	0.003501627	0.12756909	1080.788614	1019.941469	859.1435345	1000.545023	978.0179693	996.9896338	952.2263841	868.2805021	916.3927724	950.3907719	834.2863705	871.2981223	867.4365084	921.1886613	781.704819	Zfp800
ENSMUSG00000046750	0.838456401	0.003450902	0.12756909	28.66179749	21.96797009	31.25880556	40.10406568	18.68229168	18.20062212	24.48099746	73.96463537	30.29397595	64.67480455	30.35671862	70.6457937	22.55522882	48.48361375	34.54503619	Selenov
ENSMUSG00000057133	0.17127233	0.003421714	0.12756909	7126.039402	6959.662144	7456.64598	7308.194738	6394.948441	7405.630911	6928.966455	8553.098922	7456.52558	8545.843666	7345.279124	9090.82918	7738.323088	7253.148617	7825.9312	Chd6
ENSMUSG00000060063	-0.638647801	0.003464072	0.12756909	549.3511186	402.7461183	389.3142146	474.0506225	765.9739587	337.7226549	577.4138712	154.3609782	403.9196793	407.7801236	375.7952409	327.539589	202.9970594	354.9000527	339.5283557	Alox5ap
ENSMUSG00000080846	0.489282314	0.003434185	0.12756909	192.2728915	173.6515731	198.9196717	253.992416	154.1289063	220.4297568	213.5755986	428.7804949	230.5708169	281.7190639	267.9765506	376.7775664	202.0572582	233.6910183	237.8672492	Gm13379
ENSMUSG00000097825	0.613667824	0.003491623	0.12756909	60.90631967	58.58125358	48.30906313	54.50039695	40.1669271	61.67988607	32.92272073	106.1231725	65.63694788	76.73281896	72.22805466	112.3910354	38.53184923	75.63443745	75.99907963	9630001P10Rik
ENSMUSG00000099150	1.417827941	0.003428804	0.12756909	17.91362343	5.230469069	11.36683838	10.28309376	9.341145838	7.078019713	3.376689305	68.60487918	30.29397595	5.48091564	15.70175101	34.25250604	15.03681921	15.5147564	10.85701138	Gm27243
ENSMUSG00000107276	0.429738599	0.003499517	0.12756909	45.38117936	39.75156493	58.72866498	51.41546882	41.10104169	46.51270097	42.20861632	80.39634279	64.79544855	51.52060701	50.24560324	78.1385294	56.38807205	63.99837015	55.27205791	Gm42858
ENSMUSG00000077025	0.362436712	0.003526831	0.128293786	201.826824	234.3250143	236.809133	219.0298972	170.9429688	218.4074654	212.7314262	334.448786	196.9108437	314.6045577	231.3391316	330.7507614	299.7965831	242.4180688	247.7372596	Mir493
ENSMUSG00000026656	-0.732028035	0.003571256	0.12885456	1461.751672	1196.731323	584.4449402	919.3085825	1399.303647	840.2620545	1321.973863	262.6280531	793.5338699	802.4060497	781.9472004	575.8702577	436.0677572	981.3083424	680.0437125	Fcgr2b
ENSMUSG00000029165	0.17347451	0.00357726	0.12885456	978.0838394	842.1055202	997.4400682	995.4034763	979.8861984	932.2763107	954.7589011	1159.851239	1070.38715	1121.39534	1059.344802	1172.077941	940.741002	976.459981	1114.324168	Agbl5
ENSMUSG00000030222	1.184769411	0.003570676	0.12885456	335.581879	84.73359892	239.6508426	397.9557286	134.5125001	222.4520481	206.82222	829.6902576	371.9427047	725.6732307	198.8888462	1024.364009	115.5955477	318.0525062	628.7196587	Rerg
ENSMUSG00000033060	0.524811282	0.003573074	0.12885456	3557.645614	3087.022845	5008.986781	4436.12665	2493.151824	3354.981344	2843.172395	7303.203779	4521.37591	5262.775197	4551.414227	6315.305801	3165.250444	4238.437514	5390.012647	Lmo7
ENSMUSG00000037060	-0.292496426	0.003564624	0.12885456	401.2651649	322.1968947	399.7338165	417.4936068	408.2080731	413.5585804	460.9180902	241.1890284	387.0896927	326.6625721	330.7835547	294.3574738	327.0508179	362.6574309	363.2163806	Cavin3
ENSMUSG00000063856	-0.354054393	0.00357959	0.12885456	2528.209387	2235.50248	2229.794796	2436.064913	3477.708596	1881.742098	2589.920697	1494.300025	2160.128785	2179.212058	1860.134103	2036.953718	1720.775999	2144.915072	1943.405036	Gpx1
ENSMUSG00000097993	1.695344704	0.003562011	0.12885456	197.0498578	33.47500204	64.41208417	159.3879533	41.10104169	58.64644905	53.18285656	694.6244017	423.2741639	121.6763272	79.55553846	464.5496131	34.77264443	181.3287154	245.7632575	Ptprv
ENSMUSG00000035067	0.365534611	0.003595681	0.129241173	1449.809256	1645.505569	1150.892386	1445.802983	1204.073699	1399.425612	1362.494135	2207.147597	1617.361716	1879.954064	1308.479251	2388.041905	1671.906336	1539.839573	1607.824685	Xkr6
ENSMUSG00000070077	0.797708388	0.003604107	0.129351571	15.52514031	12.55312577	16.10302104	18.50956877	14.01171876	17.18947645	16.0392742	37.5182933	21.87898263	39.46259261	21.98245142	46.02680499	17.85622282	21.33279005	13.81801448	Mir491
ENSMUSG00000024553	1.643428499	0.003613519	0.129496946	59.71207811	12.55312577	50.20353619	85.34967824	18.68229168	51.56842934	20.26013583	201.5268326	47.12396258	255.4106688	38.73098583	268.6680942	9.398012008	58.1803365	185.5561944	Galr1
ENSMUSG00000030199	-0.531833672	0.003644073	0.129630257	2853.043092	2972.998619	2980.953366	2258.16739	3660.795054	2465.173151	3358.961687	1277.765875	2781.996791	1778.009034	2619.052069	1178.500286	2069.442244	2527.935621	2010.521107	Etv6
ENSMUSG00000039480	-0.260064456	0.003638089	0.129630257	249.5964865	256.2929844	234.9146599	248.8508691	236.3309897	258.8532924	216.1081155	200.4548814	201.9598396	214.8518931	186.3274453	261.1753585	163.5254089	195.8737996	199.3742089	Nt5dc1
ENSMUSG00000050213	-0.185586942	0.003642495	0.129630257	425.1499961	354.6258029	365.6333013	368.1347567	441.8361982	388.2799385	379.0333745	359.1036645	346.6977247	347.4900516	336.0174717	315.76529	323.2916131	368.4754645	337.5543537	Snip1
ENSMUSG00000053519	0.433381241	0.003639482	0.129630257	733.2643192	790.8469233	1090.269248	894.6291574	927.5757817	877.6744444	1001.188379	1120.189043	974.4562263	1522.598365	1166.116709	1729.751555	1105.206212	796.1009378	1337.386401	Kcnip1
ENSMUSG00000097557	0.437796779	0.003625042	0.129630257	59.71207811	29.29062679	46.41459007	56.5570157	42.96927086	50.55728366	50.65033958	58.95731805	53.85595724	76.73281896	77.46197166	70.6457937	68.60548766	54.3016474	60.20706308	C130060C02Rik
ENSMUSG00000016262	0.430698653	0.003658383	0.129757101	355.8839855	388.1008049	383.6307954	390.757563	340.0177085	380.1907731	362.9941003	697.8402554	489.7526111	587.5541566	379.9823745	678.6277759	390.9572995	372.3541536	412.5664323	Sertad4
ENSMUSG00000087652	0.488041662	0.00365333	0.129757101	29.85603905	39.75156493	25.57538636	27.76435316	29.89166668	20.22291346	36.29941003	41.80609825	35.34297194	53.71297327	45.01168624	43.88602336	34.77264443	39.75656328	43.4280455	Gm15918
ENSMUSG00000079055	0.395672484	0.003689839	0.13068089	895.6811716	829.5523944	1089.322012	1080.753155	819.21849	981.8224487	855.9907389	1536.106123	1040.093174	1597.138817	1080.28047	1471.787369	882.4733276	995.8534265	1250.53031	Slc8a3
ENSMUSG00000064452	0.247911529	0.003698471	0.13079482	250.7907281	258.385172	268.0679385	226.2280628	218.5828126	251.7752726	227.0823558	359.1036645	271.8042842	277.3343314	316.128587	291.1463013	277.2413542	265.6902034	250.6982627	Gm24564
ENSMUSG00000035248	-0.13139672	0.003720375	0.131377084	2971.273007	2744.950168	2837.92065	2913.200463	2713.602866	2674.480306	2806.028813	2416.178089	2548.059977	2610.012028	2599.163184	2330.240801	2661.517001	2847.927472	2494.151613	Zcchc6
ENSMUSG00000023068	0.136724435	0.003726192	0.13139041	3030.985085	3189.540039	3279.332874	3251.514248	3346.932554	3244.766465	3107.398333	3958.715919	3488.014731	3452.976853	3300.508063	3635.047203	3633.271442	3165.979978	3578.86575	Nus1
ENSMUSG00000033569	0.159827609	0.003762212	0.131600727	9058.322249	10047.73108	11291.05946	9350.417159	9269.219015	10277.28462	9611.746108	12129.12825	10543.14513	10617.62978	11345.0385	10943.67568	11404.48757	10131.13593	10866.88139	Adgrb3
ENSMUSG00000043895	-0.682220903	0.003756012	0.131600727	492.0275236	274.0765792	251.9649175	311.577741	577.2828128	279.0762058	380.7217192	124.3463435	297.8907635	272.9495989	218.7777308	196.9519097	139.0905777	336.4762794	240.8282523	S1pr2
ENSMUSG00000068696	1.557097835	0.003756932	0.131600727	2536.569078	792.9391109	1188.781848	2103.920984	889.2770838	609.720841	855.1465666	9837.296504	6094.979661	1533.560196	1267.654698	5099.341836	573.2787325	2447.452822	3332.115491	Gpr88
ENSMUSG00000087321	0.617240029	0.003764847	0.131600727	23.88483124	27.19843916	28.41709596	15.42464065	19.61640626	22.24520481	22.79265281	36.44634207	31.13547528	38.36640948	40.82455263	41.74524173	22.55522882	21.33279005	48.36305067	Gm5353
ENSMUSG00000097090	0.202104867	0.003751874	0.131600727	277.0640424	287.6757988	286.0654327	276.6152222	278.366146	315.4774501	287.8627633	337.6646397	304.6227581	335.4320372	383.1227247	331.8211522	284.7597639	314.1738171	354.3333713	Gm26724
ENSMUSG00000105352	0.705759051	0.003758868	0.131600727	40.60421311	62.76562883	65.35932071	39.0757563	69.1244792	65.72446876	76.8196817	101.8353675	90.88192784	53.71297327	125.6140081	71.71618452	131.5721681	55.27131968	152.9851603	C030018K13Rik
ENSMUSG00000019856	0.211239164	0.003825363	0.132905155	1133.335243	1115.136006	1055.221497	1245.282655	1141.488021	1070.803268	1131.190917	1282.05368	1454.110845	1209.08999	1321.040652	1573.474496	1134.340049	1165.546075	1301.854364	Fam184a
ENSMUSG00000020599	1.09673063	0.003835178	0.132905155	3604.221035	1235.436794	2121.809832	3125.032195	1349.795574	1600.643601	1614.90166	10273.58066	6905.343517	2175.923509	2377.245103	5832.559544	1225.500766	3154.343911	3866.083051	Rgs9
ENSMUSG00000021478	1.016234496	0.00381349	0.132905155	1608.643384	754.2336398	1236.143674	1444.774674	793.9973963	988.9004684	974.1748646	5559.139116	3024.348599	1022.738858	1140.993907	3075.232808	808.2290327	1629.049422	1771.666856	Drd1
ENSMUSG00000024669	-0.602640345	0.003819665	0.132905155	35.82724687	24.06015772	27.46985943	46.27392194	33.62812502	39.43468126	28.7018591	17.1512198	28.61097728	18.63511318	30.35671862	21.40781627	15.97662041	27.1508237	16.77901758	Cd5
ENSMUSG00000029860	-0.256026762	0.003835027	0.132905155	3175.488314	3155.018943	2975.269947	2686.9724	3879.377867	2914.12183	3136.100192	2155.693938	2569.09746	2786.497511	2556.245065	2355.930181	3074.089728	2873.138951	2608.643733	Zyx
ENSMUSG00000035498	1.35062788	0.00381532	0.132905155	16.71938187	20.92187628	22.73367677	43.18899381	11.20937501	34.37895289	24.48099746	57.88536681	28.61097728	115.0992284	18.84210121	144.5027598	14.09701801	31.0295128	96.72610134	Cdcp1
ENSMUSG00000032648	0.511557858	0.003849405	0.133207052	561.2935342	830.5984882	776.7339562	420.5785349	667.8919274	767.459566	698.1305139	985.123187	612.6115136	1175.108313	700.2980952	893.7763294	1389.026175	942.5214514	997.8580455	Pygm
ENSMUSG00000022637	-0.138207018	0.003871892	0.13379354	2272.641693	2121.478255	2079.184188	2118.317315	2151.265887	2045.547697	2135.755986	1920.936617	1943.021957	1759.37392	1858.040536	1891.380568	1905.916835	2229.27656	1982.885078	Cblb
ENSMUSG00000107729	0.259577311	0.003878118	0.133817224	210.1865149	237.4632958	259.5428098	201.5486378	241.0015626	263.9090207	237.2124237	307.6500051	260.8647929	267.4686832	299.3800526	284.7239564	325.1712155	223.9942955	293.1393071	B230112I24Rik
ENSMUSG00000107913	0.399694643	0.003896471	0.134258709	52.54662874	71.13437934	59.67590151	82.26475011	58.84921878	69.76905145	65.00126913	114.6987824	74.0519412	94.27174901	93.16372267	70.6457937	97.73932489	78.54345428	71.06407446	Gm43871
ENSMUSG00000059883	-0.472147588	0.003909899	0.134529477	359.4667102	279.3070483	213.1282197	296.1531004	408.2080731	226.4966308	267.6026275	149.001222	246.5593042	244.4488375	222.9648644	207.6558178	151.3079933	259.8721697	206.2832161	Irak4
ENSMUSG00000079105	-0.728967854	0.003921822	0.134556361	111.0644653	114.0242257	157.2412643	92.54784387	53.24453128	147.6272683	102.9890238	53.59756186	55.5389559	84.40610085	68.04092105	50.30836824	53.56866845	127.027068	44.41504654	C7
ENSMUSG00000087113	0.367254827	0.003919016	0.134556361	91.95660029	87.87188037	80.51510522	112.085722	73.79505212	85.94738223	97.07981753	146.8573195	100.1384205	98.65648152	121.4268745	134.8692425	97.73932489	99.87624433	129.2971355	Gm11714
ENSMUSG00000018381	-0.558758474	0.003948549	0.134668673	267.5101099	264.6617349	213.1282197	199.492019	428.758594	207.284863	370.5916513	122.202441	231.4123163	187.4473149	255.4151498	198.0223005	147.5487885	187.1467491	185.5561944	Abi3
ENSMUSG00000022952	-0.662320323	0.003958548	0.134668673	1095.119513	880.8109913	519.0856195	849.3835449	1622.557032	576.3530337	847.5490157	367.6792744	622.7095056	637.9785805	690.8770445	551.251269	361.8234623	735.0115845	647.4726784	Runx1
ENSMUSG00000031379	-0.312768961	0.00395213	0.134668673	255.5676943	255.2468906	167.6608662	206.6901846	209.2416668	238.6303789	206.82222	184.3756128	196.0693443	171.004568	161.2046437	132.7284609	187.9602402	190.0557659	188.5171975	Pir
ENSMUSG00000032788	0.309269428	0.003945107	0.134668673	7198.888137	6663.617594	8149.075885	7825.434354	7436.486202	6973.871708	7152.672121	10913.53555	7842.773773	9956.631351	7627.910642	11377.18396	7354.884198	7641.017527	10077.28056	Pdxk
ENSMUSG00000038415	-0.474649843	0.003949267	0.134668673	145.6974706	125.5312577	98.51259933	152.1897877	207.3734376	139.5381029	104.6773685	105.0512212	96.77242316	98.65648152	83.74267207	112.3910354	98.67912609	130.9057571	74.02507756	Foxq1
ENSMUSG00000087636	0.476631845	0.003956798	0.134668673	47.76966249	41.84375256	63.46484764	75.06658447	46.70572919	80.89165386	51.49451191	91.11585516	72.36894254	77.82900209	96.30407288	84.56087428	57.32787325	74.66476518	94.75209928	Gm4660
ENSMUSG00000027318	-0.57821279	0.004002642	0.135405905	78.8199431	129.7156329	71.0427399	55.52870632	92.4773438	93.02540194	70.06630309	48.23780567	41.23346726	60.29007204	43.96490283	44.95641417	76.12389727	80.48279883	56.25905895	Adam33
ENSMUSG00000059555	-0.501463591	0.004001021	0.135405905	460.977243	287.6757988	384.578032	331.1156192	525.9065107	284.1319342	420.3978185	183.3036616	327.3432401	303.6427264	320.3157207	287.9351289	171.0438186	296.7197162	285.2432989	Tor4a
ENSMUSG00000103026	0.54453836	0.004001005	0.135405905	85.98539248	59.62734739	82.40957828	65.81180009	43.90338544	85.94738223	71.75464774	141.4975633	111.0779118	71.25190332	68.04092105	102.7575181	110.8965417	85.33116021	133.2451396	Gm31326
ENSMUSG00000106384	0.342407881	0.003986844	0.135405905	563.6820174	505.2633121	493.5102332	492.5601913	400.7351565	442.8818049	453.3205393	805.0353791	690.8709515	450.5312656	572.5905203	624.0378444	659.740443	495.5025326	554.6945812	Gm43188
ENSMUSG00000087403	0.125788507	0.004012143	0.135537479	790.5879142	815.9531748	849.6711692	780.4868167	807.0750004	863.518405	837.4189477	898.2951368	849.9143252	937.2365744	873.0173563	856.3126509	886.2325324	889.1894762	980.0920269	Kantr
ENSMUSG00000072791	1.397829126	0.004036733	0.136177721	13.13665718	3.138281442	9.47236532	12.33971252	11.20937501	7.078019713	7.597550937	27.87073217	11.78099065	55.90533953	11.51461741	43.88602336	3.759204803	10.66639503	27.63602896	Abcb5
ENSMUSG00000039062	-0.879606427	0.00404893	0.136255066	684.3004151	335.7961143	318.2714747	420.5785349	699.6518233	239.6415246	554.6212184	94.33170887	212.899331	370.5098973	219.8245142	340.3842787	128.7527645	403.3836664	250.6982627	Anpep
ENSMUSG00000064036	0.325335335	0.004050308	0.136255066	507.5526639	404.838306	459.409718	555.2870632	429.6927086	449.9598246	482.0223984	710.7036703	663.9429728	527.2640846	633.3039575	677.557385	497.1548352	425.6861287	573.4476008	Mro
ENSMUSG00000087301	0.555430184	0.004073125	0.136832085	29.85603905	47.07422162	53.99248232	50.38715944	32.69401043	43.47926395	54.87120121	56.81341557	49.64846058	81.11755147	59.66665385	71.71618452	101.4985297	51.39263058	55.27205791	Gm13629
ENSMUSG00000023947	-0.572035171	0.004080404	0.13688622	336.7761205	217.5875133	165.7663931	189.2089252	297.0484377	185.0396582	321.6296563	95.40366011	192.703347	165.5236523	168.5321275	129.5172885	146.6089873	223.9942955	193.4522027	Nfkbie
ENSMUSG00000029174	-0.331315585	0.004104008	0.137341369	2159.188744	2258.516544	2489.337606	2067.930156	2225.995053	1659.29005	2357.773308	1371.025632	1631.667204	2346.928077	1630.888538	1519.954955	1686.943155	2016.918332	1620.655698	Tbc1d1
ENSMUSG00000074625	1.274991372	0.004116716	0.137341369	37.02148843	11.50703195	20.8392037	20.56618753	22.41875001	22.24520481	17.72761885	75.0365866	27.76947795	96.46411526	15.70175101	117.7429895	11.27761441	48.48361375	28.62302999	Arhgap40
ENSMUSG00000098429	1.123211314	0.004113411	0.137341369	14.33089875	7.322656697	14.20854798	20.56618753	8.407031254	16.17833077	14.35092955	50.38170815	20.19598396	36.17404322	13.60818421	67.43462126	13.15721681	15.5147564	21.71402275	Gm27226
ENSMUSG00000111847	0.322766151	0.004114558	0.137341369	179.1362343	180.9742298	201.7613813	209.7751128	120.5007813	199.1956976	202.6013583	235.8292722	222.1558236	253.2183026	226.1052146	259.0345769	224.612487	186.1770768	243.7892554	Gm8899
ENSMUSG00000020018	0.459962008	0.004152331	0.137996332	31.05028062	31.38281442	30.31156902	45.24561256	20.55052084	44.49040962	36.29941003	47.16585444	47.12396258	42.75114199	51.29238664	51.37875906	42.29105404	44.60492465	49.35005171	Snrpf
ENSMUSG00000025366	-0.662343873	0.004173737	0.137996332	1821.218382	1285.649297	952.9199512	1337.830499	2537.05521	983.8447401	1388.663477	660.3219621	994.6522103	1303.361739	840.5670709	920.5360997	546.0244977	1368.20758	809.340848	Esyt1
ENSMUSG00000026469	0.196054399	0.004161087	0.137996332	8062.324786	8216.020814	8563.965486	8923.668768	8856.340369	9128.623138	8046.650615	10201.75992	9392.815542	10591.32138	8952.091644	11301.18621	9095.396022	8244.153683	10513.53502	Xpr1
ENSMUSG00000042116	-0.458925928	0.004146039	0.137996332	613.840163	656.9469151	401.6282896	589.2212727	907.0252609	524.7846044	624.6875215	287.2829316	492.2771091	420.9343211	461.6314798	391.7630378	519.7100641	502.2902385	513.2405377	Vwa1
ENSMUSG00000074622	-0.560401289	0.004155689	0.137996332	2098.282425	2118.339973	1558.204095	1665.86119	3823.330992	1617.833077	2554.46546	960.4683085	1765.465598	1282.53426	1753.362196	1237.371781	1695.401366	1710.501893	1557.487632	Mafb
ENSMUSG00000105545	0.344090364	0.004167449	0.137996332	222.1289306	200.8500123	169.5553392	223.1431347	165.3382813	177.9616385	195.0038074	348.3841521	228.0463189	245.5450207	224.0116478	261.1753585	233.0706978	227.8729846	195.4262048	4930599N24Rik
ENSMUSG00000108530	0.655693275	0.00417634	0.137996332	14.33089875	16.73750102	26.5226229	18.50956877	19.61640626	20.22291346	16.88344653	35.37439083	23.56198129	30.69312758	41.87133603	25.68937953	41.35125284	16.48442868	25.66202689	4930429H19Rik
ENSMUSG00000035493	-1.181339246	0.004197102	0.138303943	3890.83901	1689.441509	974.7063914	2153.279834	2896.689324	1445.938313	2488.620018	244.4048821	1481.038824	1232.109836	968.2746458	1114.276837	160.7060053	1808.438793	821.1848604	Tgfbi
ENSMUSG00000049562	-0.355435931	0.004191812	0.138303943	459.7830014	406.9304936	434.7815682	433.9465568	594.0968753	380.1907731	487.0874323	274.4195167	376.1502013	462.58928	347.5320891	343.5954512	276.301553	398.535305	378.0213961	Ap5b1
ENSMUSG00000071856	-0.186167332	0.004203514	0.138326523	1962.138887	2313.959516	2214.639012	2207.780231	2247.479689	2113.294457	2236.212493	1679.747589	2100.382332	1616.870114	2054.835816	1874.254315	2023.391985	2035.342105	1976.963071	Mcc
ENSMUSG00000107148	0.785925243	0.004231713	0.139065034	183.9132006	97.28672469	92.82918013	170.6993565	85.93854171	79.88050819	95.39147288	344.0963471	273.4872829	104.1373972	125.6140081	267.5977034	145.6691861	157.0869086	167.7901758	Gm42888
ENSMUSG00000033767	0.383409854	0.004253966	0.139606387	1479.665296	1133.965694	1401.910067	1393.359205	1353.532032	1067.769831	1154.827742	2355.076868	1566.030257	1566.44569	1503.180964	2075.487788	1209.524145	1406.994471	1712.446794	Tmem131l
ENSMUSG00000030230	1.437473241	0.004263006	0.139713216	21.49634812	10.46093814	11.36683838	10.28309376	1.868229168	8.089165386	10.97424024	35.37439083	14.30548864	58.09770578	20.93566802	65.29383963	5.638807205	11.6360673	18.75301965	Plcz1
ENSMUSG00000048899	0.334955701	0.004285144	0.140248458	474.1139002	468.6500286	484.0378678	529.5793288	453.9796877	477.2607578	438.1254374	757.8695247	517.5220891	659.902243	561.0759028	784.5964664	443.5861668	527.5017176	544.8245708	Rimkla
ENSMUSG00000097652	1.566371266	0.004295254	0.140389129	27.46755593	10.46093814	9.47236532	26.73604379	3.736458335	7.078019713	10.13006792	96.47561135	47.96546192	26.30839507	11.51461741	67.43462126	3.759204803	22.30246233	44.41504654	Mhrt
ENSMUSG00000029762	-0.772951906	0.004306903	0.140579658	89.56811716	82.6414113	87.14576094	140.8783846	113.0278646	64.71332309	81.04054333	20.36707351	59.74645256	96.46411526	53.38595344	59.94188556	30.07363843	77.573782	43.4280455	Akr1b8
ENSMUSG00000047507	1.424506517	0.00431548	0.140669518	763.1203582	508.4015935	910.2943072	1131.140314	681.9036462	826.106015	801.1195377	2447.264675	726.2139234	4839.64851	966.181079	4781.435765	270.6627458	1014.2772	2201.999307	Baiap3
ENSMUSG00000020570	-0.2667456	0.004351723	0.141659736	1563.262205	1392.350866	1130.053183	1386.161039	1299.353386	1318.533958	1216.452322	1261.686606	1241.211514	1099.471677	964.0875122	1055.405342	877.7743216	1267.361663	1068.92212	Sypl
ENSMUSG00000085281	0.752210287	0.004369583	0.142049676	33.43876374	23.01406391	28.41709596	33.93420942	22.41875001	16.17833077	16.88344653	75.0365866	41.23346726	40.55877573	29.30993522	54.5899315	22.55522882	40.72623555	30.59703206	Gm13316
ENSMUSG00000027937	-0.183808993	0.004411189	0.142743738	394.0997155	342.0726771	387.4197416	394.8708005	365.2388023	376.1461904	329.2272073	323.7292736	327.3432401	316.796924	338.1110385	298.639037	343.0274383	356.8393972	295.1133092	Jtb
ENSMUSG00000044244	0.403148583	0.004404932	0.142743738	52.54662874	53.35078451	57.78142845	65.81180009	61.65156253	62.69103174	47.27365028	94.33170887	67.31994655	85.50228398	64.90057085	90.98321916	60.14727685	85.33116021	59.22006205	Il20rb
ENSMUSG00000073491	-1.035553393	0.004405879	0.142743738	1602.672176	647.5320708	646.0153148	843.2136886	1070.495313	621.854589	1470.548193	165.0804905	447.6776445	880.2350518	687.7366943	301.8502095	171.0438186	859.1296357	335.5803516	Ifi213
ENSMUSG00000083808	1.172823215	0.004414572	0.142743738	33.43876374	7.322656697	24.62814983	39.0757563	17.74817709	10.11145673	26.16934212	116.8426849	47.12396258	32.88549384	33.49706883	87.77204672	17.85622282	31.99918508	40.4670424	Gm3828
ENSMUSG00000033910	0.258131717	0.004442826	0.143250715	2199.792958	2767.964232	2537.646669	2195.440519	2493.151824	2274.066619	2432.904645	3345.559811	3356.740835	2305.273118	2622.192419	3204.750096	2999.845433	2613.266781	2652.071779	Gucy1a1
ENSMUSG00000045333	0.761320549	0.00444703	0.143250715	1460.557431	1138.150069	1507.053322	1649.40824	1621.622918	1321.567395	1409.767785	2337.925648	1517.223295	4436.253119	1617.280354	4264.437002	1198.246531	1364.328891	2847.497983	Zfp423
ENSMUSG00000092184	0.980840033	0.004448043	0.143250715	14.33089875	9.414844325	8.525128788	11.31140314	7.472916671	9.100311059	11.81841257	32.15853712	11.78099065	23.01984569	13.60818421	37.46367848	6.578608406	17.45410095	20.72702172	Gm18489
ENSMUSG00000001260	0.791328952	0.004476652	0.143502207	513.5238717	464.4656534	447.0956431	587.1646539	379.250521	540.9629352	389.1634425	982.9792845	430.8476579	1459.019743	495.1285486	1437.534863	433.2483536	474.1697425	857.7038987	Gabrg1
ENSMUSG00000023191	0.251136298	0.004481241	0.143502207	521.8835627	551.2914399	564.5529731	558.3719914	673.4966149	520.7400217	601.8948687	726.7829388	639.5394922	682.9220887	785.0875506	607.9819822	665.3792502	544.9558186	782.6918201	P3h3
ENSMUSG00000031838	-0.767528484	0.004479871	0.143502207	1387.708695	999.0195923	701.9022702	1132.168623	1900.923178	797.7939362	1741.527509	321.5853712	959.3092383	770.616739	841.6138543	641.1640974	377.8000827	1034.640317	867.573909	Ifi30
ENSMUSG00000036661	-0.326897721	0.004463982	0.143502207	617.4228876	692.5141048	563.6057365	582.023107	598.7674482	553.0966833	497.2175002	411.6292751	419.9081666	573.3037759	377.8888077	468.8311764	469.9006004	622.5296006	394.8004137	Dennd3
ENSMUSG00000107842	0.317529533	0.004485558	0.143502207	144.503229	143.3148525	151.5578451	137.7934564	100.8843751	122.3486265	148.5743294	182.2317103	132.1153951	191.8320474	147.5964595	189.459174	180.4418306	155.147564	174.699183	Gm44089
ENSMUSG00000044468	-0.965783117	0.004499848	0.143579036	677.1349658	533.5078451	258.5955732	1111.602436	1537.552605	444.9040962	1276.388557	195.0951252	541.0840704	323.3740228	515.0174332	307.2021635	330.8100227	597.3181214	607.005636	Fam46c
ENSMUSG00000109887	0.600287703	0.004498208	0.143579036	105.0932575	95.19453706	107.0377281	99.74600951	95.27968755	64.71332309	80.196371	246.5487846	118.6514058	101.9450309	112.0058239	205.5150362	124.9935597	111.5123116	100.6741055	Gm28756
ENSMUSG00000021982	0.182668235	0.004522244	0.144062127	828.8036442	849.4281769	966.1812626	874.0629699	850.0442713	953.5103699	973.3306923	1030.145139	992.9692116	958.0640538	980.8360466	1011.519319	1229.259971	970.6419473	995.8840434	Cdadc1
ENSMUSG00000022372	-0.327719115	0.004532881	0.144062127	968.5299069	1038.771157	1124.369763	996.4317857	1280.671094	1074.847851	1175.932051	787.8841594	881.8912998	742.1159776	1116.917889	626.178626	823.2658519	957.0665355	1040.29909	Sla
ENSMUSG00000028961	-0.284569351	0.004529378	0.144062127	1815.247175	1486.49931	1520.314634	1550.69054	1968.179428	1375.158116	1533.861117	1134.124409	1315.263456	1585.080803	1246.71903	1334.777345	1089.229592	1555.354329	1294.945357	Pgd
ENSMUSG00000020097	-0.370674196	0.004553662	0.144177921	2339.51922	1930.043087	1607.460395	2517.301353	2581.89271	1819.051066	1767.696851	1316.356119	1647.655692	1847.068571	1550.286217	1541.362772	1316.661482	2122.61261	1528.864602	Sgpl1
ENSMUSG00000037674	0.126559676	0.004560275	0.144177921	3305.660644	3512.783027	3332.378119	3482.883858	3371.219533	3317.568954	3211.231529	4202.04885	3622.654624	3502.305094	3571.624964	3702.481824	3774.241623	3534.455443	3451.542616	Rfx7
ENSMUSG00000060257	0.507504884	0.004548585	0.144177921	1633.722457	1370.382896	2080.131424	1965.099218	1154.565626	1528.852258	1330.415586	3086.147612	1834.468543	2373.236472	1776.391431	3237.932211	1753.669041	1566.990396	2346.101458	Scrt2
ENSMUSG00000105877	0.344107018	0.004560401	0.144177921	174.3592681	154.8218845	185.6583603	168.6427377	109.2914063	172.9059101	147.7301571	167.224393	162.409371	209.3709774	200.982413	220.5005076	249.0473182	204.60085	199.3742089	Gm42479
ENSMUSG00000050288	0.776934058	0.00457999	0.144607939	322.4452218	165.2828226	306.9046364	239.5960847	283.0367189	182.0062212	209.3547369	1000.130504	355.9542174	279.5266976	271.1169008	397.1149919	291.3383723	287.9926657	462.903485	Fzd2
ENSMUSG00000026433	-0.583610567	0.004594502	0.144662931	169.5823018	101.4710999	135.4548241	166.586119	135.4466147	126.3932092	141.8209508	66.46097671	96.77242316	129.3496091	85.83623887	67.43462126	52.62886725	153.2082195	92.77809721	Rab29
ENSMUSG00000042846	0.271200725	0.004599016	0.144662931	2009.908549	2410.200147	2693.940697	2068.958465	2345.56172	2330.690777	2431.2163	3340.200055	2917.478184	2221.9632	2579.2743	2908.251841	3279.906191	2418.362654	2805.056939	Lrrtm3
ENSMUSG00000057914	0.320236798	0.004610351	0.144662931	2870.956715	2999.150964	3250.915778	3090.069676	2339.022918	2665.379995	2648.168588	4708.009834	3423.219282	3454.073036	2980.192342	4343.645922	2931.239945	3117.496364	3386.400548	Cacnb2
ENSMUSG00000063286	-0.826682416	0.004611677	0.144662931	2055.289729	935.2078696	873.3520825	1160.961286	1727.177865	775.5487314	1803.152089	366.6073231	838.9748339	1043.566338	883.4851903	524.4914987	335.5090287	1206.27231	813.2888521	Gm8995
ENSMUSG00000064345	0.234160427	0.004604163	0.144662931	75759.10198	89887.70315	85101.62451	82067.31471	90716.53781	86164.77855	76145.18801	101331.5505	97215.05181	86292.63202	100542.4989	98420.29453	123187.2618	80115.29304	100415.5112	mt-Nd2
ENSMUSG00000006542	0.905180953	0.004628969	0.144925092	21.49634812	7.322656697	5.683419192	8.226475011	7.472916671	9.100311059	11.81841257	32.15853712	15.14698797	14.25038066	15.70175101	17.12625302	12.21741561	27.1508237	16.77901758	Prkag3
ENSMUSG00000037849	-0.981707083	0.004636991	0.144925092	1614.614592	736.450045	774.8394832	1102.347651	927.5757817	621.854589	1404.702751	207.95854	504.0580998	1027.123591	522.344917	329.6803706	161.6458065	920.218989	483.6305067	Ifi206
ENSMUSG00000047343	0.318458243	0.004638035	0.144925092	106.287499	124.4851639	95.67088973	116.1989595	90.60911463	89.99196492	100.4565068	142.5695145	112.7609105	143.5999898	120.3800911	154.1362772	102.4383309	124.1180512	132.2581386	Mettl21c
ENSMUSG00000022860	0.877374164	0.004662467	0.14516399	27.46755593	13.59921958	25.57538636	18.50956877	14.01171876	18.20062212	14.35092955	67.53292794	27.76947795	30.69312758	24.07601822	51.37875906	13.15721681	30.05984053	31.58403309	Chodl
ENSMUSG00000030306	0.341191075	0.00466117	0.14516399	2613.000538	3283.688482	3456.466105	2934.79496	2653.819533	2874.687149	2632.973486	4009.097627	3210.319951	3826.7753	3141.396986	3814.87286	5169.846406	2755.808606	3678.552854	Tmtc1
ENSMUSG00000042350	0.247890687	0.00466371	0.14516399	6147.955562	5894.738641	6436.472235	6168.827949	5527.155993	5692.75014	5834.074947	8656.00624	6817.827587	7397.043748	5708.109885	8506.395796	6573.9094	6402.746032	6533.946846	Arel1
ENSMUSG00000051506	-0.706218529	0.004673414	0.145278821	1298.140578	940.4383387	669.6962281	1040.649089	2077.470834	839.2509088	1282.297764	313.0097613	879.3668018	775.0014715	887.6723239	565.1663496	546.9642989	946.4001405	793.5488314	Wdfy4
ENSMUSG00000099005	0.403163442	0.004680287	0.145305477	37.02148843	44.982034	32.20604209	52.44377819	39.23281252	45.5015553	45.58530562	63.245123	59.74645256	61.38625517	58.61987045	62.08266719	42.29105404	49.45328603	53.29805584	Mir6398
ENSMUSG00000091313	0.226602187	0.004700121	0.145509994	119.4241562	132.8539144	131.6658779	125.4537439	129.8419272	135.4935202	140.9767785	164.0085393	138.8473898	165.5236523	161.2046437	157.3474496	145.6691861	143.5114967	154.9591624	Fth-ps2
ENSMUSG00000100555	0.402147944	0.004704948	0.145509994	170.7765434	210.2648566	258.5955732	229.3129909	251.276823	266.9424577	252.4075256	274.4195167	276.0117808	391.3373767	405.1051761	311.4837268	264.0841374	213.3279005	345.4503619	Gm8173
ENSMUSG00000109849	0.343622109	0.00469591	0.145509994	118.2299147	145.4070401	117.45733	107.9724845	94.34557297	152.6829967	134.2233999	189.735369	137.1643911	143.5999898	151.7835931	176.6144843	181.3816318	133.814774	149.0371562	Gm45645
ENSMUSG00000042680	0.268090605	0.004727722	0.145674365	2303.691973	2018.961061	2594.480861	2206.751922	2585.629168	2246.765686	2460.762331	3399.157373	3146.366002	2369.947923	2891.215753	2816.198231	2546.861254	2274.851157	3151.494302	Garem1
ENSMUSG00000090116	0.667323576	0.00471783	0.145674365	11.94241562	20.92187628	9.47236532	10.28309376	14.94583334	13.14489375	16.88344653	25.72682969	25.24497996	27.4045782	19.88888462	25.68937953	13.15721681	22.30246233	18.75301965	Gm15680
ENSMUSG00000106049	0.360928798	0.004728356	0.145674365	346.330053	370.3172101	292.6960884	361.9649005	282.1026043	285.1430799	310.6554161	596.0048879	425.7986619	312.4121915	347.5320891	459.1976591	392.8369019	401.4443219	364.2033816	Gm43019
ENSMUSG00000046922	2.218410523	0.004746307	0.145912907	311.6970477	20.92187628	108.9322012	264.2755097	30.82578127	14.15603943	61.62457982	1537.178074	791.8508713	172.1007511	123.5204413	888.4243753	21.61542762	351.9910358	432.3064529	Gpr6
ENSMUSG00000059811	0.132762956	0.00474818	0.145912907	2135.303913	1971.886839	2127.493251	1962.01429	2123.242449	1939.377401	1974.519071	2542.668335	2212.301743	2194.558622	2096.707152	2149.344754	2279.957713	2129.400316	2229.635336	Atl2
ENSMUSG00000027506	-0.250970946	0.004768311	0.146093211	2842.294918	3249.167386	2745.09147	2690.057329	3299.29271	2935.355889	2826.288949	2227.514671	2529.546992	2306.369301	2484.01701	2049.798408	3157.732035	2723.809421	2289.842399	Tpd52
ENSMUSG00000097577	0.232329158	0.004772193	0.146093211	193.4671331	188.2968865	179.0277045	165.5578096	179.3500001	185.0396582	208.5105646	220.8219549	182.605355	221.4289918	217.7309474	256.8937953	205.816463	233.6910183	210.2312203	6230400D17Rik
ENSMUSG00000097686	0.393252426	0.004771914	0.146093211	234.0713462	271.9843916	165.7663931	287.9266254	228.858073	243.6861073	222.0173218	395.5500065	269.2797862	304.7389096	285.7718684	421.7339806	254.6861254	267.6295479	284.2562978	Gm26647
ENSMUSG00000014763	0.231271134	0.004858802	0.146516241	2581.950257	2579.667345	3146.719759	2924.511866	2448.314324	2827.163302	2687.844687	3574.957376	2796.30228	3559.306617	2792.818113	3521.585777	3170.889252	2808.170909	3533.463702	Fam120b
ENSMUSG00000032259	1.782922181	0.004825322	0.146516241	987.6377719	119.2546948	412.9951279	825.7324292	192.4276043	291.2099539	384.9425808	3803.28299	2246.803216	903.2548974	565.2630364	2511.136849	61.08707805	871.7353753	1676.914757	Drd2
ENSMUSG00000037418	-0.839674308	0.004821608	0.146516241	323.6394634	81.59531748	162.9246835	163.5011908	176.5476563	119.3151894	124.9375043	72.89268413	81.62543519	124.9648766	99.44442308	140.2211966	30.07363843	103.7549334	82.90808687	Best1
ENSMUSG00000054520	-0.580806107	0.004830187	0.146516241	1109.450411	625.5641007	623.281638	813.3927167	1233.031251	607.6985496	850.0815326	488.8097642	592.4155296	696.0762863	552.7016356	571.5886945	278.1811554	775.73782	524.0975491	Sh3bp2
ENSMUSG00000055148	-0.454121247	0.004804876	0.146516241	595.9265395	494.802374	358.0554091	513.1263788	613.7132816	375.1350448	392.5401318	318.3695175	324.8187421	425.3190537	294.1461356	401.3965551	282.8801615	479.0181039	262.5422751	Klf2
ENSMUSG00000061654	0.16577043	0.004856147	0.146516241	612.6459214	672.6383223	634.6484764	624.1837914	613.7132816	600.6205299	639.0384511	735.3585487	737.1534147	678.5373562	709.7191458	656.1495688	767.8175811	597.3181214	754.0687901	Spry3
ENSMUSG00000071234	1.778325593	0.004844897	0.146516241	444.2578611	66.95000409	209.3392736	379.4461599	75.66328129	98.0811303	151.1068464	2016.340277	1120.035611	234.5831894	251.2280162	935.5215711	47.92986124	413.0803892	565.5515926	Syndig1l
ENSMUSG00000083435	-0.525585723	0.004851095	0.146516241	105.0932575	86.82578655	60.62313805	78.1515126	49.50807294	79.88050819	64.1570968	46.0939032	38.70896927	76.73281896	48.15203644	48.16758661	41.35125284	65.9377147	50.33705274	Gm15824
ENSMUSG00000085276	0.463484198	0.004819162	0.146516241	380.9630583	360.9023658	323.0076574	354.7667348	249.4085939	343.7895289	297.9928312	748.2219636	458.6171359	359.548066	363.2338401	560.8847864	400.3553116	371.3844813	378.0213961	Gm15812
ENSMUSG00000102692	0.890251994	0.004804155	0.146516241	551.7396017	288.7218926	426.2564394	507.9848319	294.2460939	464.115864	360.4615834	1405.328072	610.9285149	852.8304736	509.7835162	1282.328195	177.622427	584.7123819	705.7057394	Dchs2
ENSMUSG00000104784	-0.263642281	0.004824904	0.146516241	146.8917121	119.2546948	128.8241683	128.538672	115.8302084	118.3040438	119.028298	101.8353675	106.0289158	100.8488478	97.35085628	109.179863	117.4751501	112.4819839	85.86908997	Gm42984
ENSMUSG00000110160	1.073352689	0.004853965	0.146516241	56.12935342	17.78359484	34.10051515	92.54784387	29.89166668	43.47926395	50.65033958	161.8646368	84.14993319	116.1954116	56.52630364	164.8401853	26.31443362	51.39263058	119.4271251	Gm45560
ENSMUSG00000022231	0.378632356	0.004941744	0.14713501	3414.336626	3140.373629	4755.12739	4303.47474	4780.79844	4390.394513	4159.237052	5357.612284	4499.496927	6426.921679	4595.37913	5984.555039	5389.759887	3807.903024	6948.48728	Sema5a
ENSMUSG00000031367	0.439877673	0.004893915	0.14713501	933.8969016	730.1734821	939.6586397	1124.970458	1044.340105	827.1171607	812.093778	1611.14271	1276.554486	1377.902192	966.181079	1644.12029	809.1688339	956.0968632	1300.867363	Ap1s2
ENSMUSG00000031551	1.795370682	0.004943151	0.14713501	53.7408703	7.322656697	17.05025758	44.21730318	1.868229168	10.11145673	8.441723264	188.6634177	74.89344054	67.96335393	12.56140081	126.306116	9.398012008	34.9082019	49.35005171	Ido1
ENSMUSG00000066235	0.214585646	0.004918361	0.14713501	1041.378642	1207.192261	1188.781848	1133.196933	996.7002609	1071.814414	1138.788468	1382.817096	1136.024098	1478.75104	1105.403271	1442.886817	1326.999296	1164.576402	1282.114343	Pomgnt2
ENSMUSG00000073678	0.168505858	0.004946329	0.14713501	3651.990697	3691.665069	3644.018938	3847.933686	3571.120054	4221.533186	3633.317693	4441.093976	4084.637757	4612.738602	3905.548868	4663.692775	3725.37196	3949.475176	4352.67456	Pgap1
ENSMUSG00000079177	0.260316859	0.004919995	0.14713501	186.3016837	182.0203236	175.2387584	201.5486378	160.6677084	158.7498707	195.8479797	244.4048821	185.9713523	223.6213581	235.5262652	234.4155882	178.5622282	228.8426569	197.4002068	Fam228a
ENSMUSG00000102673	0.347695607	0.004900798	0.14713501	151.6686784	165.2828226	178.080468	171.7276659	141.9854167	164.8167447	164.6136036	264.7719556	204.4843376	199.5053293	183.1870951	274.0200483	161.6458065	162.9049422	207.2702172	Gm37437
ENSMUSG00000105011	0.859121133	0.00494421	0.14713501	91.95660029	73.22656697	110.8266742	156.3030252	51.37630211	106.1702957	82.72888798	247.6207358	95.93092383	244.4488375	132.9414919	285.7943472	71.42489126	103.7549334	213.1922234	Gm43210
ENSMUSG00000107858	0.271708866	0.004936596	0.14713501	383.3515415	471.7883101	418.6785471	428.8050099	386.7234377	526.8068958	427.9953695	643.1707423	439.2626512	526.1679014	511.877083	596.2076832	535.6866845	449.9279356	501.3965253	Gm43879
ENSMUSG00000109131	0.695478493	0.00491007	0.14713501	69.26601061	52.30469069	62.51761111	75.06658447	42.03515627	72.80248847	64.1570968	151.1451244	69.00294521	140.3114404	65.94735425	164.8401853	58.26767445	73.6950929	88.83009307	Gm44862
ENSMUSG00000109606	0.268220997	0.004909882	0.14713501	308.114323	280.3531421	258.5955732	334.2005473	226.9898439	273.0093318	286.1744186	409.4853726	362.686212	339.8167697	332.8771215	348.9474053	279.1209566	307.3861112	325.7103413	Gm45537
ENSMUSG00000002625	0.123803699	0.004974999	0.147247191	2764.669216	2894.541583	3129.669502	2837.105569	3021.860679	3016.247543	2919.992077	3362.711031	3085.77805	2937.770783	3288.993445	3220.805958	3512.037088	3142.707843	3087.339235	Akap8l
ENSMUSG00000019947	-0.270973551	0.005001635	0.147247191	4962.073691	4287.938543	3599.498821	4047.425705	3765.415887	3588.555994	3678.058826	3253.372005	3142.158505	2947.636431	3295.274146	2990.671933	2981.049409	4296.617851	3541.35971	Arid5b
ENSMUSG00000026180	-1.418962744	0.005004966	0.147247191	87.17963404	79.50312985	49.25629966	68.89672822	184.9546876	10.11145673	43.89696097	12.86341485	47.12396258	43.84732512	43.96490283	10.70390814	4.699006004	37.81721873	22.70102378	Cxcr2
ENSMUSG00000028358	0.72841482	0.004980821	0.147247191	453.8117936	220.7257947	376.0529032	433.9465568	234.4627605	347.8341116	327.5388626	639.9548886	483.0206165	896.6777987	415.5730101	815.6378	215.214475	397.5656328	670.1737022	Zfp618
ENSMUSG00000039105	-0.144884333	0.00498777	0.147247191	1070.04044	1130.827413	1121.528054	1034.479233	1193.798438	1159.784087	1045.08534	951.8926986	978.6637229	1045.758704	905.4676417	1002.956192	996.1892729	1111.244427	1024.507073	Atp6v1g1
ENSMUSG00000055214	0.832480231	0.004964656	0.147247191	447.8405858	142.2687587	295.537798	352.7101161	266.2226564	341.7672376	328.383035	677.4731819	514.1560918	830.906811	294.1461356	857.3830417	191.719445	383.9902209	676.0957084	Pld5
ENSMUSG00000057156	0.146961068	0.004979958	0.147247191	619.8113708	663.223478	682.9575396	642.6933602	703.3882816	607.6985496	632.2850724	658.1780596	759.8738967	717.9999488	766.2454494	710.7395003	724.5867258	664.2255084	759.0037952	Homez
ENSMUSG00000071655	-0.13938617	0.004993603	0.147247191	748.7894595	670.5461347	701.9022702	712.6183978	708.0588545	723.980302	726.832373	679.6170844	674.8824641	648.9404118	597.7133219	591.92612	624.0279974	711.7394499	647.4726784	Ubxn1
ENSMUSG00000088576	0.758241004	0.004986189	0.147247191	28.66179749	27.19843916	18.94473064	39.0757563	9.341145838	22.24520481	14.35092955	49.30975691	30.29397595	37.27022635	27.21636842	56.73071312	31.01343963	45.57459693	29.61003102	Gm24532
ENSMUSG00000024238	0.321764617	0.005029413	0.14774012	4646.793918	3843.348672	4674.612285	4966.734288	4430.505471	3982.902807	4343.266619	7079.165971	5407.474707	5831.694241	4823.577911	6440.541526	4012.011326	4520.612146	6007.875295	Zeb1
ENSMUSG00000025656	0.26687862	0.005034585	0.14774012	11068.2308	13966.39851	14485.14105	12403.4677	12552.63178	14075.14777	13002.78634	18181.36493	15110.8035	13472.09064	14674.8565	15717.61871	19985.81234	13062.45522	15691.34244	Arhgef9
ENSMUSG00000026548	-0.751653006	0.00504007	0.14774012	197.0498578	163.190635	125.0352222	199.492019	165.3382813	113.2483154	239.7449407	64.31707423	165.7753684	122.7725103	83.74267207	70.6457937	45.11045764	171.6319927	91.79109617	Slamf9
ENSMUSG00000028842	0.113060513	0.005047797	0.147787263	5839.841239	5950.181613	5825.504672	5788.35348	6138.06693	6109.342158	5837.451637	6600.003768	6479.544855	6178.088109	6431.437215	5949.232142	6947.950278	5916.940222	6774.775098	Ago3
ENSMUSG00000061718	1.38969043	0.005056098	0.147851088	5740.719189	1764.760264	3189.345403	5505.568401	1922.407814	2688.636345	2208.354806	22076.83573	10901.62384	2697.706678	3506.724393	13505.1209	3152.093228	5762.762331	7329.469679	Ppp1r1b
ENSMUSG00000021198	0.199269177	0.005079689	0.148307585	8403.877873	9863.618571	10692.40597	8732.403224	9025.415109	9288.384154	9902.141388	11992.99044	10827.5719	9381.135209	10518.07961	10451.2959	12328.31215	9799.508012	11184.69572	Unc79
ENSMUSG00000032384	0.114313077	0.00509013	0.148307585	3604.221035	3714.679133	3860.936104	3737.904583	3525.348439	4039.526965	3482.210846	4056.263482	4017.31781	4079.993602	3922.297403	4306.182243	3981.937688	3735.177604	4022.029214	Csnk1g1
ENSMUSG00000086902	1.748052835	0.005087754	0.148307585	9.553932497	7.322656697	7.577892256	19.53787815	8.407031254	10.11145673	9.28589559	38.59024454	2.524497996	69.05953706	7.327483806	102.7575181	3.759204803	15.5147564	36.51903826	Gm11728
ENSMUSG00000004709	-0.80283716	0.005112291	0.148426047	208.9922734	192.4812618	105.143255	177.8975221	204.5710939	99.09227598	211.0430816	43.95000073	141.3718878	151.2732717	102.5847733	90.98321916	39.47165043	136.7237908	78.96008273	Cd244
ENSMUSG00000022876	-0.613421291	0.00511263	0.148426047	240.042554	179.928136	137.3492971	167.6144283	241.0015626	120.3263351	236.3682514	64.31707423	168.2998664	141.4076235	131.8947085	87.77204672	90.22091528	160.9655977	142.1281489	Samsn1
ENSMUSG00000031885	-0.287079311	0.005101528	0.148426047	1099.896479	992.7430294	842.0932769	1101.319342	1308.694532	1046.535772	1083.917267	711.7756215	966.8827323	985.468632	883.4851903	744.9920063	790.3728099	1020.095233	897.18394	Cbfb
ENSMUSG00000001911	-0.350807075	0.005125454	0.148619717	23119.3224	24606.21869	25067.66758	20161.03363	24964.21225	22673.93058	26106.02919	14604.26366	21990.06054	15474.81722	20746.20022	12719.45404	22093.78643	22124.04263	19634.41157	Nfix
ENSMUSG00000072812	-0.732175477	0.005132068	0.14863306	203.0210656	224.91017	114.6156204	206.6901846	358.7000002	239.6415246	131.6908829	68.60487918	90.88192784	124.9648766	107.8186903	135.9396333	166.3448125	221.0852787	101.6611065	Ahnak2
ENSMUSG00000032511	1.857764865	0.005145996	0.148679899	631.7537864	127.6234453	662.1183358	1113.659055	200.8346355	577.3641794	287.018591	2170.701255	481.3376178	4354.039384	487.8010648	4459.24813	129.6925657	728.2238786	2102.312203	Scn5a
ENSMUSG00000109439	0.353153974	0.005140934	0.148679899	77.62570154	62.76562883	70.09550337	51.41546882	55.11276045	61.67988607	47.27365028	87.90000145	64.79544855	84.40610085	75.36840486	82.42009265	70.48509006	78.54345428	75.99907963	Gm44853
ENSMUSG00000085601	-0.748235931	0.005166693	0.149099537	168.3880603	84.73359892	57.78142845	107.9724845	63.5197917	122.3486265	65.00126913	68.60487918	59.74645256	48.23205763	52.33917004	78.1385294	22.55522882	69.8164038	55.27205791	Gm4969
ENSMUSG00000056370	-0.700365686	0.00519101	0.149444172	17.91362343	24.06015772	30.31156902	31.87759067	18.68229168	23.25635048	19.41596351	12.86341485	16.82998664	17.53893005	13.60818421	10.70390814	5.638807205	17.45410095	21.71402275	Sftpb
ENSMUSG00000083033	0.50353717	0.005187828	0.149444172	34.6330053	29.29062679	26.5226229	31.87759067	20.55052084	27.30093318	21.94848049	38.59024454	35.34297194	29.59694446	55.47952024	44.95641417	34.77264443	32.96885735	37.5060393	Gm9083
ENSMUSG00000087670	0.897468978	0.00520656	0.149713381	37.02148843	24.06015772	32.20604209	28.79266254	22.41875001	31.34551587	17.72761885	77.18048908	39.5504686	71.25190332	26.16958502	102.7575181	22.55522882	32.96885735	39.48004137	9530036M11Rik
ENSMUSG00000029814	0.215955116	0.005215519	0.149792676	872.990582	904.871149	986.0732298	912.1104168	981.7544276	966.6552636	960.6681074	964.7561135	1037.568676	1123.587706	1232.064063	1054.334951	1299.745061	895.9771822	1136.03819	Igf2bp3
ENSMUSG00000031153	0.141642233	0.005238025	0.149962634	2263.08776	2374.632958	2621.95072	2372.309731	2316.604168	2464.162006	2525.7636	2982.168342	2558.157969	2651.666987	2518.560862	2751.974782	2843.838434	2467.81594	2589.890714	Gripap1
ENSMUSG00000038612	-0.343677033	0.005240062	0.149962634	3445.386907	2482.38062	2215.586248	3115.77741	2931.251564	2455.061695	2589.920697	1784.79881	2258.584207	2708.668509	2175.215907	2160.048662	1699.160571	2643.326622	1892.080982	Mcl1
ENSMUSG00000106596	0.359692696	0.005228489	0.149962634	421.5672715	371.3633039	304.0629268	401.0406568	264.3544272	354.9121313	321.6296563	619.5878151	428.3231599	440.6656174	427.0876275	513.7875906	396.5961068	372.3541536	376.047394	Gm42822
ENSMUSG00000020255	0.382811233	0.005286852	0.151122623	6878.831398	8065.383305	9983.873047	7409.997366	10599.39818	7927.382078	8223.082631	10832.06725	10494.33817	8814.408532	12708.99727	9620.672633	15466.30836	8238.335649	11876.58344	D10Wsu102e
ENSMUSG00000091305	0.38885183	0.005304162	0.151438218	75.23721842	64.85781646	75.77892256	79.17982198	76.59739587	55.61301203	58.24789052	110.4109774	75.73493987	89.88701649	97.35085628	97.40556404	76.12389727	67.87705925	112.5181179	Gm17100
ENSMUSG00000031562	0.393790134	0.005319929	0.15147956	231.6828631	192.4812618	196.0779621	192.2938534	204.5710939	175.9393471	162.0810867	358.0317132	242.3518076	311.3160083	218.7777308	289.0055197	201.117457	186.1770768	227.9972389	Dctd
ENSMUSG00000033909	0.133318394	0.005312623	0.15147956	2165.159952	2076.496221	2180.538497	2040.165803	2026.094532	1980.834374	2070.754717	2358.292722	2187.898263	2543.144857	2169.98199	2465.110044	2134.288527	2212.792132	2159.558263	Usp36
ENSMUSG00000070687	1.078889203	0.005330696	0.15147956	59.71207811	20.92187628	71.98997643	66.84010946	44.83750002	26.2897875	43.05278864	216.5341499	142.2133871	61.38625517	57.57308705	131.6580701	24.43483122	61.08935333	110.5441158	Htr1d
ENSMUSG00000107967	0.846770465	0.005329695	0.15147956	384.545783	104.6093814	247.2287348	283.8133879	119.5666667	151.671851	192.4712904	671.0414745	381.1991973	329.9511215	283.6783016	498.8021192	150.3681921	329.6885735	403.683423	Gm44094
ENSMUSG00000026279	0.171598604	0.005349539	0.151836373	718.9334204	819.0914563	783.3646119	733.1845853	906.0911463	795.7716448	806.1845717	902.5829417	870.9518085	886.8121505	878.2512733	977.2668129	992.4300681	812.5853665	845.8598862	Thap4
ENSMUSG00000021013	0.137507141	0.00536682	0.152148081	958.9759744	962.4063088	1007.85967	1021.111211	856.5830734	929.2428737	1000.344207	1078.382945	1080.485142	1028.219774	1002.818498	1123.910354	977.3932489	1064.700158	1113.337166	Ttc8
ENSMUSG00000028221	0.194734271	0.005424837	0.152717367	1585.952795	1645.505569	1914.365031	1669.974427	1944.826564	1697.713585	1793.022021	1976.678081	2131.517808	1895.300628	2004.590213	1877.465487	2134.288527	1706.623204	2301.686412	Tmem55a
ENSMUSG00000071714	-0.909646692	0.005410839	0.152717367	887.3214807	495.8484678	324.9021305	547.0605882	886.4747401	364.0124424	755.5342321	111.4829287	295.3662655	515.2060701	331.8303381	422.8043714	129.6925657	522.6533563	263.5292761	Csf2rb2
ENSMUSG00000085998	0.399688767	0.005407128	0.152717367	142.1147459	124.4851639	136.4020606	153.2180971	117.6984376	143.5826856	130.0025383	242.2609796	148.1038824	213.75571	166.4385607	230.1340249	133.4517705	142.5418244	153.9721613	AW822252
ENSMUSG00000090667	-1.088768051	0.005420439	0.152717367	102.7047743	129.7156329	35.04775168	34.9625188	61.65156253	60.66874039	123.2491596	26.79878093	56.38045523	19.7312963	31.40350202	16.0558622	49.80946364	77.573782	15.79201655	Gm765
ENSMUSG00000098424	0.649126513	0.005398845	0.152717367	23.88483124	15.69140721	19.89196717	16.45295002	21.48463543	22.24520481	24.48099746	27.87073217	31.97697461	36.17404322	40.82455263	43.88602336	13.15721681	26.18115143	39.48004137	Gm27202
ENSMUSG00000104935	0.842704255	0.005424535	0.152717367	31.05028062	25.10625153	27.46985943	27.76435316	12.14348959	22.24520481	21.94848049	64.31707423	25.24497996	55.90533953	30.35671862	74.92735696	16.91642161	38.786891	37.5060393	Gm43414
ENSMUSG00000009687	-0.494795163	0.005450538	0.152906278	1496.384677	1252.174295	1148.050677	1240.141108	2006.478126	1138.550028	1501.782569	498.4573253	1128.450604	1227.725103	1142.04069	996.5338475	862.7375024	1199.484604	879.4179214	Fxyd5
ENSMUSG00000032257	1.854074453	0.005440245	0.152906278	69.26601061	8.368750511	25.57538636	68.89672822	11.20937501	13.14489375	38.83192701	236.9012234	291.1587688	57.00152265	51.29238664	141.2915874	4.699006004	58.1803365	130.2841365	Ankk1
ENSMUSG00000086224	0.623091579	0.005449858	0.152906278	20.30210656	21.96797009	10.41960185	17.4812594	14.94583334	14.15603943	9.28589559	25.72682969	22.72048196	23.01984569	18.84210121	24.61898871	30.07363843	18.42377323	24.67502585	2700069I18Rik
ENSMUSG00000020715	-0.156357663	0.00550514	0.153800388	1341.133274	1288.787579	1177.415009	1267.905461	1325.508594	1204.274497	1263.725973	1062.303676	1154.537083	1205.801441	1127.385723	1234.160608	1130.580845	1210.150999	968.2480145	Ern1
ENSMUSG00000031951	0.264156581	0.005514248	0.153800388	544.5741524	514.6781564	574.0253384	605.6742227	670.6942712	599.6093842	567.2838033	740.7183049	759.8738967	588.6503397	745.3097814	808.1450643	608.0513769	557.5615582	788.6138263	Tmem231
ENSMUSG00000055639	0.953315535	0.005513164	0.153800388	468.1426924	312.7820503	268.0679385	430.8616287	311.994271	239.6415246	242.2774577	1560.761001	839.8163332	280.6228808	325.5496377	772.8221675	234.010499	484.8361375	531.9935574	Dach1
ENSMUSG00000085418	0.288686997	0.005503069	0.153800388	240.042554	274.0765792	323.9548939	242.6810128	243.8039064	309.410576	277.7326954	340.8804934	294.5247661	325.566389	386.2630749	343.5954512	296.0373783	276.3565984	409.6054292	Grip1os1
ENSMUSG00000111412	0.384749989	0.005491107	0.153800388	84.79115092	100.4250061	64.41208417	55.52870632	57.9151042	77.85821684	82.72888798	118.9865873	87.51593051	80.02136834	93.16372267	111.3206446	96.79952369	95.02788296	97.71310238	Gm47047
ENSMUSG00000030110	1.087721203	0.005533635	0.153985499	193.4671331	214.4492318	286.0654327	387.6726349	219.5169272	299.2991193	180.6528778	722.4951339	217.1068276	1049.047253	245.9940992	1083.235503	167.2846137	202.6615055	639.5766701	Ret
ENSMUSG00000070287	0.253071363	0.005531432	0.153985499	353.4955024	358.8101782	386.472505	395.8991099	341.8859377	438.8372222	390.0076148	431.9963486	382.0406967	507.5327882	367.4209737	512.7171997	486.817022	433.443507	511.2665357	Slc35g2
ENSMUSG00000026247	1.159369901	0.005549246	0.154169749	383.3515415	473.8804977	428.1509125	662.2312384	834.1643234	462.0935727	613.7132813	1376.385389	695.0784481	2811.709723	440.6958117	2405.168158	246.2279146	475.1394148	1398.580465	Ecel1
ENSMUSG00000040325	0.092802104	0.005565787	0.154169749	2147.246329	2149.722788	2259.159129	2189.270662	2011.148699	2239.687666	2140.82102	2359.364673	2261.950204	2294.311287	2279.894247	2329.170411	2424.687098	2192.429014	2306.621417	Dcaf1
ENSMUSG00000103895	0.541132165	0.005559502	0.154169749	23.88483124	48.12031544	17.99749411	39.0757563	26.15520835	32.35666154	42.20861632	49.30975691	43.75796526	47.1358745	51.29238664	50.30836824	60.14727685	45.57459693	35.53203723	Gm37942
ENSMUSG00000104871	0.321707066	0.005560324	0.154169749	279.4525256	225.9562638	286.0654327	291.0115535	212.0440105	273.0093318	236.3682514	294.7865902	276.8532802	324.4702059	315.0818036	268.6680942	449.224974	317.0828339	327.6843433	Gm42639
ENSMUSG00000028041	-0.212985237	0.005575592	0.15426444	4244.334512	3982.479149	4079.747743	3844.848758	4309.070575	3680.570251	3748.969301	3229.789078	3127.853017	3786.216524	3018.923328	3419.89865	3438.732594	4305.344901	3172.221324	Adam15
ENSMUSG00000015189	0.177820578	0.005635669	0.154760288	2063.649419	2217.718885	2289.470698	2171.789403	2222.258595	2283.16693	1998.155896	2680.950044	2369.662119	2323.908231	2395.040421	2592.486551	2704.747856	2028.554399	2615.55274	Casd1
ENSMUSG00000022129	-1.638902468	0.005644772	0.154760288	9.553932497	7.322656697	89.04023401	8.226475011	71.92682295	127.4043548	48.96199493	13.93536608	18.5129853	8.769465024	11.51461741	9.633517323	12.21741561	49.45328603	8.883009307	Dct
ENSMUSG00000032503	0.302104516	0.005624246	0.154760288	19328.79968	22305.85839	25675.79344	19924.52248	22734.48074	22145.10139	22804.47122	35670.24937	30010.39067	19915.45507	26823.82465	26724.44744	30230.58523	23489.34119	25430.08164	Arpp21
ENSMUSG00000050505	0.504601497	0.005627199	0.154760288	536.2144614	574.3055038	867.6686633	742.4393697	638.0002608	669.3784357	709.1047541	787.8841594	802.7903626	1406.402953	818.5846194	1258.779597	596.7737625	748.5869963	1264.348325	Pcdh20
ENSMUSG00000063060	-0.558673615	0.005638674	0.154760288	177.9419928	220.7257947	161.0302104	104.8875564	274.6296876	146.6161226	122.4049873	107.1951237	127.0663991	166.6198355	97.35085628	107.0390814	94.91992128	141.5721522	95.73910031	Sox7
ENSMUSG00000090008	0.623280291	0.005626932	0.154760288	19.10786499	23.01406391	32.20604209	23.65111566	26.15520835	30.3343702	22.79265281	56.81341557	57.22195457	29.59694446	46.05846964	29.97094278	34.77264443	22.30246233	35.53203723	Gm16111
ENSMUSG00000104484	-1.006409676	0.005609919	0.154760288	20.30210656	14.64531339	8.525128788	14.39633127	23.3528646	11.12260241	7.597550937	5.359756186	9.25649265	4.384732512	9.421050607	5.351954068	1.879602402	10.66639503	9.870010341	Gm33142
ENSMUSG00000110701	0.691520281	0.005640361	0.154760288	50.15814561	31.38281442	46.41459007	54.50039695	40.1669271	34.37895289	41.36444399	71.82073289	46.28246325	103.041214	50.24560324	112.3910354	39.47165043	42.6655801	85.86908997	Gm6013
ENSMUSG00000064363	0.220938388	0.005652057	0.154784338	74437.07657	87501.56316	79852.98688	77800.85911	89765.60916	82777.44054	74775.9405	97070.54429	94222.68019	81329.11481	97725.60473	92460.35848	116656.5833	79305.61669	96349.06695	mt-Nd4
ENSMUSG00000029126	0.29122199	0.005677286	0.155299165	4247.917237	5426.088613	5516.705562	5002.725116	4783.600784	5058.761803	4754.378542	7392.175732	5468.904158	6218.646885	4744.022373	7631.886501	6441.397431	5142.172075	5618.009886	Nsg1
ENSMUSG00000020143	-0.653847444	0.005737785	0.156170472	1538.183132	1170.578978	770.1033005	1286.41503	2477.271876	1013.167965	1643.603519	503.8170815	1162.952077	834.1953604	1108.543621	701.1059829	667.2588526	1135.486234	1076.818128	Dock2
ENSMUSG00000031258	0.968042203	0.005746112	0.156170472	38.21572999	14.64531339	21.78644024	28.79266254	14.94583334	23.25635048	16.88344653	77.18048908	33.65997327	55.90533953	28.26315182	73.85696614	16.91642161	18.42377323	49.35005171	Xkrx
ENSMUSG00000034708	-0.567666071	0.005722381	0.156170472	9885.931652	7235.830911	8276.00558	8656.30833	14991.60496	6402.574403	10443.25585	3425.956154	7888.214737	8016.387215	6798.858188	5585.299266	4386.052204	7647.805233	7060.018397	Grn
ENSMUSG00000037992	-0.34256793	0.005753968	0.156170472	1246.788191	1572.279002	1325.183908	1256.594058	1437.602345	1787.70555	1333.792276	936.8853813	1130.133603	1088.509846	1068.765852	872.3685131	1613.638662	1078.27557	1186.375243	Rara
ENSMUSG00000039853	-0.679113247	0.005718527	0.156170472	348.7185362	187.2507927	225.4422946	196.4070909	332.5447918	152.6829967	346.1106538	78.25244032	169.982865	221.4289918	175.8596113	114.5318171	106.1975357	210.4188837	200.3612099	Trim14
ENSMUSG00000091669	0.433605481	0.005754398	0.156170472	37.02148843	29.29062679	60.62313805	49.35885007	34.5622396	48.53499232	43.89696097	53.59756186	58.0634539	51.52060701	69.08770445	57.80110394	64.84628286	65.9377147	48.36305067	Gm17117
ENSMUSG00000103135	0.360088475	0.005729405	0.156170472	64.48904436	48.12031544	53.99248232	68.89672822	46.70572919	74.82477982	46.42947795	77.18048908	78.25943786	75.63663583	70.13448786	75.99774777	74.24429487	62.0590256	75.01207859	Gm37979
ENSMUSG00000027422	-0.373217515	0.005771525	0.156375408	3851.429038	2812.946266	3073.782546	3156.909785	4239.946096	2667.402286	3567.472251	2016.340277	2957.028652	2916.943304	2585.555	2261.735789	1859.866576	3165.979978	2856.380993	Rrbp1
ENSMUSG00000034807	-0.149716091	0.005792477	0.156375408	1772.254478	1893.429803	2019.508286	1701.852018	1981.257032	1790.738987	1968.609865	1706.54637	1749.477111	1628.928128	1699.976243	1471.787369	1699.160571	1815.226499	1754.887839	Colgalt1
ENSMUSG00000048347	0.233837118	0.00578602	0.156375408	618.6171292	549.1992523	591.075596	641.6650508	539.9182295	579.3864708	499.7500172	769.6609883	591.5740303	665.3831587	625.9764737	792.0892021	736.8041415	637.0746847	582.3306101	Pcdhb18
ENSMUSG00000050824	1.661048166	0.005788215	0.156375408	27.46755593	13.59921958	27.46985943	61.69856258	6.538802087	26.2897875	13.50675722	152.2170757	28.61097728	160.0427367	25.12280162	154.1362772	3.759204803	26.18115143	87.84309204	Sstr5
ENSMUSG00000097381	0.468468212	0.005794319	0.156375408	80.01418467	87.87188037	72.93721296	94.60446262	62.58567712	62.69103174	70.06630309	149.001222	86.67443118	127.1572428	82.69588867	134.8692425	90.22091528	75.63443745	93.76509824	A230087F16Rik
ENSMUSG00000006281	-0.44070831	0.005856927	0.157186919	1440.255324	1141.288351	885.6661574	1222.659848	1708.495574	1029.346295	1438.469644	564.918302	1033.36118	1081.932747	891.8594575	965.4925139	779.0951955	1117.062461	1031.416081	Tep1
ENSMUSG00000031146	-0.417353006	0.005852258	0.157186919	521.8835627	441.4515895	420.5730202	442.1730318	662.2872399	416.5920174	492.9966386	252.980492	467.8736285	368.317531	396.7309089	275.0904391	297.9169807	468.3517089	379.0083971	Plp2
ENSMUSG00000031930	-0.123366364	0.00585202	0.157186919	2036.181864	2176.921227	2082.025897	1927.051771	2057.854428	2037.458532	2152.639432	1799.806127	1820.163055	2053.150999	1775.344648	2005.912385	1935.990474	1992.676525	1804.23789	Wwp2
ENSMUSG00000043008	-0.600914775	0.005839761	0.157186919	216.1577228	169.4671978	149.6633721	252.9641066	323.203646	163.8055991	264.2259382	67.53292794	178.3978584	185.2549486	164.3449939	138.080415	109.0169393	183.26806	134.2321406	Klhl6
ENSMUSG00000108008	0.256978549	0.005839823	0.157186919	169.5823018	215.4953257	181.8694141	183.039069	159.7335938	203.2402803	173.0553269	220.8219549	215.423829	192.9282305	221.918081	231.2044158	270.6627458	190.0557659	211.2182213	Gm43869
ENSMUSG00000030231	0.22762858	0.005887384	0.157828946	5872.085761	5848.710513	5946.750948	5730.768154	4644.417711	5455.130907	5064.189786	7953.87818	6370.149942	5999.410259	5684.033866	7303.276522	6169.794883	6077.90582	6042.420331	Plekha5
ENSMUSG00000019890	1.929034453	0.005938136	0.158310971	69.26601061	11.50703195	74.83168603	107.9724845	28.9575521	25.27864183	27.01351444	350.5280546	84.14993319	412.1648561	37.68420243	399.2557735	6.578608406	63.99837015	146.0761531	Nts
ENSMUSG00000046562	-0.108400832	0.005935939	0.158310971	1193.047321	1152.795383	1140.472784	1153.76312	1175.116146	1126.41628	1078.852233	1095.534164	1130.975102	993.1419139	1073.999769	1098.220975	1039.420128	1041.428023	1020.559069	Unc119b
ENSMUSG00000073490	-0.913066652	0.005915101	0.158310971	2427.893096	1116.182099	944.3948224	1696.710471	2168.079949	962.6106809	1595.485697	374.1109818	814.5713532	1452.442645	811.2571356	679.6981667	275.3617518	1547.596951	667.2126991	Ifi207
ENSMUSG00000085944	1.425176458	0.005931222	0.158310971	107.4817406	21.96797009	24.62814983	87.40629699	17.74817709	29.32322452	31.23437608	340.8804934	153.9943777	43.84732512	61.76022065	193.7407373	24.43483122	65.9377147	94.75209928	1700003D09Rik
ENSMUSG00000090291	1.694903657	0.005931002	0.158310971	662.804067	97.28672469	199.8669082	588.1929633	96.21380213	180.9950755	188.2504288	2374.37199	1310.21446	616.0549179	300.426836	1411.845483	70.48509006	540.1074572	825.1328645	Lrrc10b
ENSMUSG00000038872	0.770457298	0.005974441	0.158837073	2572.396325	1783.589953	1901.10372	2801.114741	2803.277866	2323.612757	2235.36832	4879.522032	2558.999468	6899.376607	2200.338709	6805.544793	1708.558583	2415.453637	4545.139762	Zfhx3
ENSMUSG00000069678	0.172362175	0.005977598	0.158837073	388.1285077	375.5476792	418.6785471	442.1730318	384.8552085	393.3356669	422.0861632	469.5146419	450.2021425	494.3785907	451.1636458	500.9429008	429.4891488	395.6262882	453.0334747	Pcgf1
ENSMUSG00000103050	0.830643031	0.00596481	0.158837073	304.5315984	168.421104	222.600585	309.5211223	146.6559897	174.9282015	173.8994992	695.696353	397.1876846	407.7801236	238.6666154	585.5037751	112.7761441	298.6590607	312.8793278	Gm38273
ENSMUSG00000041324	0.442847904	0.005991405	0.159005259	384.545783	365.086741	499.1936523	448.3428881	460.5184898	442.8818049	541.1144612	576.7097656	741.3609114	516.3022533	720.1869798	458.1272682	569.5195277	398.535305	901.1319442	Inhba
ENSMUSG00000041849	-0.382195244	0.005997916	0.159005259	286.6179749	169.4671978	168.6081027	213.8883503	219.5169272	234.5857962	213.5755986	113.6268311	180.9223563	188.543498	168.5321275	193.7407373	132.5119693	183.26806	157.9201655	Card6
ENSMUSG00000047420	0.939952756	0.006003676	0.159005259	16.71938187	10.46093814	5.683419192	7.198165634	15.87994793	11.12260241	8.441723264	11.79146361	37.86746993	19.7312963	10.46783401	17.12625302	32.89304203	15.5147564	17.76601861	Fam180a
ENSMUSG00000106092	0.279109432	0.006014752	0.159124109	157.6398862	174.6976669	161.977447	147.0482408	160.6677084	210.3183	199.224669	212.246345	202.801339	203.8900618	225.0584312	251.5418412	171.9836198	191.9951105	225.0362358	Gm43072
ENSMUSG00000021457	-0.715197327	0.006039198	0.1594942	892.098447	645.4398832	439.5177508	678.6841884	1542.223178	546.0186636	932.8104206	218.6780524	697.6029461	477.9358438	606.0875891	457.0568774	421.030938	603.1361551	469.8124922	Syk
ENSMUSG00000101795	-0.777731247	0.006041947	0.1594942	44.1869378	35.56718967	62.51761111	51.41546882	28.02343751	49.54613799	52.33868423	28.9426834	32.81847394	29.59694446	29.30993522	6.422344882	14.09701801	41.69590783	32.57103413	Gm5835
ENSMUSG00000008845	1.176197764	0.006108819	0.160410094	164.8053356	114.0242257	84.30405135	274.5586035	103.6867188	39.43468126	81.04054333	599.2207416	360.161714	76.73281896	143.4093259	458.1272682	112.7761441	195.8737996	278.3342916	Cd163
ENSMUSG00000028599	-0.741624191	0.006096758	0.160410094	1938.254055	1050.278189	782.4173754	1237.05618	2270.832553	966.6552636	1815.814674	464.1548857	1054.398663	1278.149527	825.9121033	967.6332955	414.4523296	1104.456721	767.8868045	Tnfrsf1b
ENSMUSG00000029163	-0.666300885	0.006113342	0.160410094	131.3665718	111.9320381	107.9849646	126.4820533	279.3002606	109.2037327	123.2491596	51.45365939	90.88192784	122.7725103	88.97658907	82.42009265	54.50846965	109.5729671	112.5181179	Emilin1
ENSMUSG00000039109	-0.835822182	0.006101667	0.160410094	376.1860921	216.5414195	196.0779621	297.1814098	653.8802087	168.8613274	283.6419017	77.18048908	225.5218209	176.4854836	193.6549292	169.1217486	93.98012008	183.26806	284.2562978	F13a1
ENSMUSG00000082419	-0.930197691	0.00611649	0.160410094	29.85603905	11.50703195	14.20854798	35.99082817	28.02343751	12.13374808	26.16934212	5.359756186	8.414993319	21.92366256	14.65496761	13.91508058	8.458210807	14.54508413	7.896008273	Gm11425
ENSMUSG00000097504	0.303928694	0.006112095	0.160410094	165.9995771	167.3750102	186.6055968	192.2938534	162.5359376	170.8836188	160.392742	261.5561019	201.1183403	235.6793725	192.6081458	208.7262087	149.4283909	203.6311778	250.6982627	4930516B21Rik
ENSMUSG00000028348	0.296785212	0.006141197	0.160535136	88.3738756	105.6554752	87.14576094	88.43460637	73.79505212	86.9585279	69.22213076	108.267075	87.51593051	104.1373972	97.35085628	107.0390814	116.5353489	106.6639503	111.5311169	Cavin4
ENSMUSG00000036781	-0.363319048	0.006136002	0.160535136	251.9849696	215.4953257	235.8618965	295.124791	276.4979168	233.5746505	234.6799067	173.6561004	233.0953149	238.9679219	191.5613624	151.9954955	131.5721681	237.5697074	189.5041986	Rps27l
ENSMUSG00000037843	0.345724331	0.006139742	0.160535136	1365.018106	1717.686042	1531.681472	1256.594058	1758.937761	1703.780459	1735.618303	2166.41345	1889.166	2102.479239	1668.572741	2683.46977	2310.031352	1445.781362	1814.107901	Vstm2l
ENSMUSG00000004508	-0.2089366	0.00617769	0.160991687	2190.239025	1703.040729	1920.04845	1857.126734	2172.750522	1680.524109	1950.882246	1480.364659	1654.387686	1816.375443	1707.303727	1712.625302	1429.437626	1798.74207	1724.290807	Gab2
ENSMUSG00000009647	0.206430424	0.006187973	0.160991687	1836.743523	1533.573531	1881.211752	1827.305762	1623.491147	1775.571802	1712.82565	2043.139058	1908.520485	2183.596791	1958.531743	2261.735789	1696.341168	1767.712557	2258.258366	Mcu
ENSMUSG00000025077	-0.242650926	0.006198653	0.160991687	484.8620742	506.3094059	427.2036759	505.9282132	504.4218753	510.628565	478.645709	379.470738	472.9226245	316.796924	444.8829454	358.5809226	472.720004	443.1402297	407.6314271	Dclre1a
ENSMUSG00000032434	-0.257972763	0.006177341	0.160991687	1293.363612	1204.05398	972.8119183	1113.659055	1301.221615	1047.546917	1142.165158	816.8268428	1082.168141	1121.39534	1050.970534	895.917111	785.6738039	1029.791956	932.7159772	Cmtm6
ENSMUSG00000060275	0.247658907	0.006189076	0.160991687	551.7396017	480.1570606	520.9800926	535.7491851	527.7747399	563.20814	627.2200385	806.1073304	647.9544855	559.0533953	600.8536721	756.7663053	576.0981361	587.6213987	634.6416649	Nrg2
ENSMUSG00000075296	0.90476185	0.006194212	0.160991687	45.38117936	65.90391027	56.83419192	58.61363445	54.17864586	54.60186636	28.7018591	105.0512212	38.70896927	173.1969342	51.29238664	179.8256567	61.08707805	49.45328603	121.4011272	Aldh3b2
ENSMUSG00000045813	0.153939482	0.00623635	0.161796783	1562.067963	1751.161044	1771.332315	1755.324105	1542.223178	1688.613274	1690.87717	2030.275643	1722.549132	1740.738807	2051.695466	1957.744798	1893.69942	1866.619129	1697.641779	Gm9801
ENSMUSG00000004347	0.835300229	0.006246971	0.161898422	1081.982855	535.6000327	514.3494369	843.2136886	489.4760419	586.4644905	575.7255266	2313.27077	1437.280859	972.3144345	676.2220769	1741.525854	388.1378959	863.9779971	1040.29909	Pde1c
ENSMUSG00000039481	0.714910117	0.006267777	0.162089806	42.99269624	20.92187628	34.10051515	30.84928129	33.62812502	33.36780722	22.79265281	88.97195269	40.39196793	44.94350825	25.12280162	79.20892021	49.80946364	34.9082019	46.3890486	Nrtn
ENSMUSG00000073929	1.390197823	0.006263439	0.162089806	14.33089875	6.276562883	11.36683838	12.33971252	6.538802087	3.03343702	10.97424024	26.79878093	11.78099065	66.86717081	7.327483806	29.97094278	3.759204803	15.5147564	32.57103413	Trim30e-ps1
ENSMUSG00000086065	0.616988414	0.00627616	0.162133005	22.69058968	15.69140721	11.36683838	20.56618753	19.61640626	13.14489375	14.35092955	34.30243959	17.67148597	21.92366256	21.98245142	31.0413336	24.43483122	32.96885735	20.72702172	Gm16180
ENSMUSG00000002147	-0.362612297	0.006307371	0.162257398	995.9974629	804.4461429	667.801755	844.241998	1296.551042	731.0583218	991.0583111	576.7097656	787.6433746	753.0778089	676.2220769	646.5160515	639.0648166	817.4337279	730.3807653	Stat6
ENSMUSG00000020865	-0.821859295	0.006307845	0.162257398	775.0627739	556.521909	337.2162054	672.5143321	1745.860157	539.9517895	732.7415793	194.0231739	647.1129862	374.8946298	577.8244373	437.7898428	342.0876371	501.3205662	389.8654085	Abcc3
ENSMUSG00000024608	-0.193875946	0.006305311	0.162257398	3518.235642	3102.714252	3318.169571	3290.590004	3493.588544	2991.980047	3034.799513	3003.607367	2700.371356	2869.807429	2488.204144	2930.730048	2999.845433	3312.400492	2424.07454	Rps14
ENSMUSG00000081238	0.405541187	0.006291876	0.162257398	47.76966249	42.88984637	51.15077273	53.47208757	43.90338544	38.42353558	54.87120121	49.30975691	47.96546192	63.57862142	81.64910526	56.73071312	65.78608406	63.02869788	76.98608066	Gm15836
ENSMUSG00000001281	-0.741139983	0.006338156	0.162337343	223.3231721	103.5632876	93.77641667	132.6519095	239.1333335	116.2817524	186.5620841	51.45365939	140.5303884	100.8488478	108.8654737	122.0245528	46.05025884	108.6032948	70.07707342	Itgb7
ENSMUSG00000031995	-0.537140398	0.006343039	0.162337343	164.8053356	82.6414113	78.62063215	142.9350033	104.6208334	80.89165386	135.0675722	55.74146433	79.10093719	82.2137346	63.85378745	90.98321916	57.32787325	96.96722751	94.75209928	St14
ENSMUSG00000093460	2.086851538	0.006352555	0.162337343	136.1435381	20.92187628	53.99248232	178.9258315	32.69401043	38.42353558	37.98775469	571.3500094	237.3028116	440.6656174	82.69588867	666.8534769	0.939801201	125.0877235	297.0873113	Six3os1
ENSMUSG00000098739	0.619167713	0.006320054	0.162337343	77.62570154	114.0242257	94.7236532	134.7085283	68.19036462	101.1145673	106.3657131	166.1524418	131.2738958	213.75571	117.2397409	241.9083239	74.24429487	114.4213285	165.8161737	Gm27151
ENSMUSG00000099757	-0.915962054	0.006358	0.162337343	302.1431152	182.0203236	101.3543089	222.1148253	253.1450522	131.4489375	191.6271181	61.10122052	111.0779118	150.1770885	91.07015587	141.2915874	27.25423482	193.934455	62.18106515	BE692007
ENSMUSG00000102784	0.234380659	0.006331151	0.162337343	249.5964865	284.5375174	240.5980791	255.0207253	214.8463543	301.3214106	274.3560061	339.8085422	269.2797862	315.7007409	276.3508178	343.5954512	318.5926071	283.1443043	303.0093175	Gm38251
ENSMUSG00000111745	0.365422406	0.006348579	0.162337343	63.2948028	81.59531748	79.56786869	69.92503759	62.58567712	71.7913428	89.48226659	108.267075	78.25943786	106.3297634	88.97658907	117.7429895	106.1975357	69.8164038	91.79109617	NA
ENSMUSG00000090665	-1.03902821	0.006370598	0.162487239	39.40997155	53.35078451	13.26131145	22.62280628	61.65156253	19.21176779	30.39020375	6.431707423	30.29397595	21.92366256	7.327483806	11.77429895	21.61542762	20.36311778	12.83101344	Gad1-ps
ENSMUSG00000002266	0.846549526	0.006387883	0.162719324	261.5389021	260.4773597	338.1634419	412.3520599	272.7614585	342.7783832	281.953557	717.1353777	262.5477915	1107.144959	364.2806235	933.3807895	222.7328846	312.2344726	541.8635677	Zim1
ENSMUSG00000085684	-0.610407256	0.00639317	0.162719324	20.30210656	20.92187628	17.05025758	25.70773441	27.08932293	22.24520481	23.63682514	7.50365866	13.46398931	16.44274692	20.93566802	18.19664383	11.27761441	17.45410095	12.83101344	4930469K13Rik
ENSMUSG00000061132	-0.541263497	0.00640677	0.162893802	1201.407012	1488.591497	1419.907561	1136.281861	1345.125001	1689.62442	1588.732318	516.6804963	975.2977256	1009.584661	998.6313644	579.0814302	1615.518264	1140.334595	914.9499586	Blnk
ENSMUSG00000028334	-0.302163968	0.006433156	0.163294621	395.2939571	367.1789287	419.6257837	419.5502256	538.0500003	344.8006746	430.5278864	306.5780538	408.9686753	317.8931071	372.6548907	256.8937953	364.6428659	321.9311953	351.3723681	Nans
ENSMUSG00000040345	-0.750411916	0.006436055	0.163294621	154.0571615	99.37891232	68.2010303	85.34967824	227.9239585	66.73561443	150.2626741	41.80609825	90.88192784	96.46411526	78.50875506	85.63126509	48.86966244	78.54345428	58.23306101	Arhgap9
ENSMUSG00000015312	-0.417978079	0.006455345	0.16332037	582.7898823	326.3812699	347.6358072	370.1913755	327.8742189	342.7783832	373.9683406	252.980492	302.0982601	361.7404322	263.789417	225.8524617	259.3851314	384.9598932	231.945243	Gadd45b
ENSMUSG00000044968	-0.264770789	0.006457355	0.16332037	699.8255554	752.1414522	710.427399	662.2312384	701.5200525	675.4453097	712.4814434	466.2987882	615.1360116	536.0335496	616.5554231	439.9306244	640.0046178	717.5574835	639.5766701	Napepld
ENSMUSG00000085718	1.05799286	0.00645532	0.16332037	8.359690935	6.276562883	5.683419192	5.141546882	4.670572919	1.011145673	14.35092955	12.86341485	15.14698797	12.05801441	24.07601822	9.633517323	17.85622282	7.7573782	9.870010341	Rpl9-ps3
ENSMUSG00000019558	-0.205139799	0.006544987	0.163533159	5208.087453	4806.801075	4389.494089	4562.608703	5109.606774	5159.876371	4532.36122	4353.193974	4321.940568	4047.108108	3777.841294	3539.782421	4893.544853	4696.122828	3842.395026	Slc6a8
ENSMUSG00000031112	0.88317366	0.006574095	0.163533159	366.6321596	191.4351679	221.6533485	288.9549348	180.2841147	241.6638159	199.224669	1026.929285	364.3692107	322.2778396	208.3098968	756.7663053	184.2010354	349.082019	349.3983661	Stk26
ENSMUSG00000031170	-0.837722522	0.006508558	0.163533159	224.5174137	252.1086091	144.9271894	95.632772	423.1539065	131.4489375	197.5363244	92.1878064	211.2163323	85.50228398	167.4853441	58.87149475	106.1975357	104.7246057	112.5181179	Slc38a5
ENSMUSG00000037653	0.631687694	0.00651365	0.163533159	237.6540709	141.2226649	207.4448005	197.4354003	151.3265626	127.4043548	142.6651232	463.0829345	304.6227581	132.6381585	162.2514271	326.4691982	248.107517	245.3270856	249.7112616	Kctd8
ENSMUSG00000050777	-0.793957756	0.006487679	0.163533159	189.8844084	117.1625072	49.25629966	159.3879533	166.2723959	89.99196492	146.8859848	42.87804949	111.0779118	55.90533953	73.27483806	73.85696614	39.47165043	123.1483789	84.88208893	Tmem37
ENSMUSG00000054676	-0.230763086	0.006563353	0.163533159	1270.673022	1186.270385	1257.930114	1175.357617	1292.814584	1081.92587	1408.07944	926.165869	1016.531193	1373.517459	1035.268783	1036.138308	938.8613996	1071.487864	1053.130103	1600014C10Rik
ENSMUSG00000055416	-0.694205707	0.006558322	0.163533159	15.52514031	19.87578246	18.94473064	13.36802189	16.81406251	13.14489375	22.79265281	11.79146361	9.25649265	8.769465024	15.70175101	5.351954068	13.15721681	11.6360673	9.870010341	Fam136b-ps
ENSMUSG00000060445	0.297069562	0.006557739	0.163533159	390.5169908	483.295342	384.578032	445.25796	378.3164065	494.4502342	372.2799959	650.674401	453.5681399	519.5908027	523.3917004	622.9674535	498.0946364	447.0189188	426.3844467	Sycp2
ENSMUSG00000062031	-0.399593417	0.006540543	0.163533159	450.2290689	321.1508009	399.7338165	429.8333193	418.4833336	308.3994303	397.6051657	216.5341499	304.6227581	404.4915742	286.8186518	292.2166921	191.719445	335.5066072	329.6583454	Pgghg
ENSMUSG00000068749	-0.13054893	0.006516414	0.163533159	1133.335243	1211.376636	1226.671309	1169.187761	1138.685678	1190.118457	1181.841257	979.7634308	1114.986615	1125.780072	1028.988083	1017.941664	1177.570905	1145.182957	1020.559069	Psma5
ENSMUSG00000074001	-0.677031362	0.006550254	0.163533159	176.7477512	258.385172	148.7161355	177.8975221	119.5666667	284.1319342	176.4320162	78.25244032	99.29692116	110.7144959	96.30407288	101.6871273	205.816463	191.0254382	75.01207859	Klhl40
ENSMUSG00000090223	0.545244373	0.006570963	0.163533159	1794.945068	1867.277458	2602.058753	1911.627131	2274.569012	2193.174965	1876.595081	4276.013485	3753.08702	1997.245659	2196.151575	2540.037401	4969.66875	2079.94703	2403.347518	Pcp4
ENSMUSG00000097352	-0.851172508	0.006499111	0.163533159	84.79115092	43.93594018	31.25880556	66.84010946	132.6442709	44.49040962	69.22213076	11.79146361	42.07496659	42.75114199	46.05846964	29.97094278	31.95324083	48.48361375	46.3890486	C920009B18Rik
ENSMUSG00000104220	0.778375514	0.006555281	0.163533159	3.582724687	12.55312577	14.20854798	12.33971252	11.20937501	14.15603943	11.81841257	24.65487846	16.82998664	28.50076133	23.02923482	11.77429895	26.31443362	10.66639503	16.77901758	4930578I07Rik
ENSMUSG00000107676	0.7330791	0.006556739	0.163533159	22.69058968	15.69140721	21.78644024	17.4812594	17.74817709	23.25635048	10.13006792	36.44634207	31.13547528	49.32824076	19.88888462	41.74524173	25.37463242	14.54508413	25.66202689	Gm44178
ENSMUSG00000111465	0.319147812	0.006481606	0.163533159	100.3162912	78.45703604	91.8819436	96.66108138	87.80677088	71.7913428	97.92398986	90.04390393	98.45542183	138.1190741	123.5204413	124.1653344	99.61892729	117.3303453	101.6611065	Gm47113
ENSMUSG00000019066	-0.297890327	0.006596178	0.163913678	502.7756977	580.5820667	503.929835	511.06976	564.2052086	457.0378443	449.94385	325.8731761	432.5306566	375.9908129	449.070079	328.6099798	467.0811968	536.2287681	399.7354188	Rab3d
ENSMUSG00000082765	0.438881271	0.006616162	0.164241292	37.02148843	58.58125358	47.3618266	64.78349071	32.69401043	62.69103174	56.55954587	62.17317176	74.89344054	77.82900209	73.27483806	88.84243753	59.20747565	58.1803365	64.15506722	Gm14411
ENSMUSG00000022056	1.94689556	0.006666924	0.165018371	11.94241562	0	7.577892256	24.67942503	0.934114584	7.078019713	0.844172326	47.16585444	26.92797862	51.52060701	4.187133603	58.87149475	6.578608406	11.6360673	25.66202689	Adam7
ENSMUSG00000034959	-0.509434019	0.006655983	0.165018371	242.4310371	277.2148607	234.9146599	202.5769471	266.2226564	173.9170558	301.3695205	96.47561135	155.6773764	197.312963	189.4677955	128.4468976	276.301553	159.9959254	159.8941675	Rubcnl
ENSMUSG00000047606	0.585043876	0.006674793	0.165018371	169.5823018	331.611739	251.017681	248.8508691	162.5359376	226.4966308	189.0946011	272.2756143	208.6918343	531.6488171	218.7777308	432.4378887	409.7533236	277.3262707	357.2943744	Ankrd34c
ENSMUSG00000066440	-0.143895075	0.006669873	0.165018371	3654.37918	3146.650192	3360.795215	3356.401804	3308.633856	3082.983158	3369.935927	3091.507368	2916.636684	2970.656277	2951.92919	2946.78591	2668.095609	3389.974274	3142.611293	Zfyve26
ENSMUSG00000030805	-0.257009922	0.006689703	0.165217888	766.7030829	737.4961388	756.841989	679.7124978	883.6723963	732.0694674	866.1208068	548.8390335	689.1879528	640.1709467	731.7015972	495.5909467	752.7807619	685.5582985	641.5506722	Stx4a
ENSMUSG00000020723	0.512203542	0.006729122	0.165531624	1239.622742	943.5766201	1162.259225	1090.007939	1588.928907	1102.148784	1121.905022	2745.267118	1990.14592	1446.961729	1389.081573	1883.887832	1076.072375	1066.639503	1847.665936	Cacng4
ENSMUSG00000029821	0.219324514	0.006716708	0.165531624	1644.470631	1685.257134	1638.7192	1823.192524	1525.409115	1620.866514	1497.561707	2302.551258	1788.18608	1767.047202	1731.379745	2294.917904	1823.21433	1761.894524	1746.004829	Gsdme
ENSMUSG00000037279	-0.729629362	0.006730264	0.165531624	406.0421311	495.8484678	400.681053	338.3137848	455.8479169	480.2941948	419.5536462	136.1378071	271.8042842	164.4274692	295.192919	105.9686906	462.3821908	424.7164565	203.322213	Ovol2
ENSMUSG00000043969	0.236072813	0.006739505	0.165531624	347.5242946	405.8843998	377.9473763	373.2763036	351.2270835	392.3245212	435.5929204	558.4865946	459.4586352	359.548066	463.7250466	435.6490612	443.5861668	413.0803892	481.6565047	Emx2
ENSMUSG00000092035	0.813186145	0.006743526	0.165531624	1748.369647	934.1617758	1499.47543	1853.013496	1213.414844	1321.567395	1187.750463	2620.920775	1694.779654	4480.100444	1444.561093	3425.250604	865.556906	1361.419874	3702.240879	Peg10
ENSMUSG00000109094	0.731683486	0.006710314	0.165531624	60.90631967	59.62734739	59.67590151	52.44377819	25.22109376	45.5015553	48.1178226	131.8500022	47.12396258	104.1373972	47.10525304	137.0100241	56.38807205	71.75574835	72.05107549	Gm44587
ENSMUSG00000004296	-1.444135013	0.006860426	0.165584712	72.84873529	13.59921958	13.26131145	45.24561256	36.43046877	15.1671851	75.13133705	5.359756186	19.35448463	10.96183128	20.93566802	8.563126509	0.939801201	33.93852963	13.81801448	Il12b
ENSMUSG00000009681	0.28650358	0.006794117	0.165584712	9272.091489	9072.771648	10562.63457	9223.935106	9341.145838	8768.655278	9798.308192	15265.65757	12067.94192	10474.02979	10075.29023	12571.74011	9034.308944	9521.212069	13046.17967	Bcr
ENSMUSG00000024664	-0.232665441	0.006813206	0.165584712	1654.024564	1756.391514	1715.445359	1531.152661	1812.182293	1626.933388	1683.279619	1077.310993	1498.71031	1542.329661	1638.216022	1202.048884	1499.922717	1561.172363	1436.086505	Fads3
ENSMUSG00000026628	-0.868671221	0.006840259	0.165584712	821.6381948	252.1086091	448.9901162	493.5885007	638.0002608	285.1430799	426.3070248	153.2890269	324.8187421	370.5098973	318.2221539	218.359726	66.72588526	391.7475991	262.5422751	Atf3
ENSMUSG00000026788	0.111545547	0.006826529	0.165584712	1247.982432	1244.851639	1241.827093	1266.877152	1209.678386	1165.850961	1219.829012	1417.119536	1290.859975	1283.630443	1293.824283	1230.949436	1436.956036	1352.692824	1304.815367	Zbtb43
ENSMUSG00000030707	-0.328991995	0.006841034	0.165584712	1843.908972	1891.337615	1948.465546	1432.434961	2099.889584	1800.850444	2041.208685	1159.851239	1680.474166	1384.479291	1529.350549	1074.672377	1852.348167	1735.713372	1461.748532	Coro1a
ENSMUSG00000031075	1.07958898	0.00687594	0.165584712	388.1285077	194.5734494	262.3845194	444.2296506	242.8697918	434.7926395	256.6283872	807.1792816	339.1242307	1256.225865	270.0701174	1228.808654	124.9935597	374.2934982	970.2220165	Ano1
ENSMUSG00000034300	-0.139278555	0.006776342	0.165584712	2979.632698	3142.465817	3411.945988	2980.040573	3114.338022	3012.202961	3162.269535	2762.418338	2872.878719	2752.515834	2887.028619	2422.294411	2953.795174	3068.043078	2904.744043	Fam53c
ENSMUSG00000037405	-0.679051069	0.006800582	0.165584712	640.1134773	449.82034	336.2689688	356.8233536	558.6005211	293.2322452	571.5046649	227.2536623	319.7697461	386.9526442	249.1344494	285.7943472	97.73932489	410.1713723	311.8923268	Icam1
ENSMUSG00000039981	-1.036734594	0.006790143	0.165584712	82.40266779	50.21250307	51.15077273	44.21730318	140.1171876	28.31207885	81.88471566	8.575609898	64.79544855	38.36640948	46.05846964	26.75977034	15.03681921	37.81721873	28.62302999	Zc3h12d
ENSMUSG00000041477	0.13973396	0.006869219	0.165584712	1147.666141	1117.228193	1202.043159	1157.876358	1094.782292	1124.393989	1183.529602	1416.047584	1251.309506	1267.187696	1280.216099	1226.667872	1129.641043	1176.21247	1365.02243	Dcp1b
ENSMUSG00000047502	0.368685973	0.006863513	0.165584712	224.5174137	255.2468906	301.2212172	257.0773441	269.9591147	206.2737173	288.7069356	408.4134214	319.7697461	315.7007409	379.9823745	316.8356808	208.6358666	303.5074221	411.5794312	Mroh7
ENSMUSG00000049532	0.174907452	0.00679458	0.165584712	3039.344776	2972.998619	3191.239876	2950.219601	3624.364585	3087.02774	3247.53094	3574.957376	3612.556632	3574.65318	3342.379399	3766.705273	3293.063408	3202.827525	4167.118366	Sall2
ENSMUSG00000070637	-0.468355039	0.006774002	0.165584712	93.15084185	130.7617267	91.8819436	85.34967824	102.7526042	66.73561443	105.5215408	58.95731805	88.35742984	76.73281896	94.21050607	67.43462126	49.80946364	74.66476518	48.36305067	Srarp
ENSMUSG00000097797	0.382547248	0.006865951	0.165584712	91.95660029	94.14844325	122.1935126	97.68939075	118.6325521	115.2706067	116.495781	127.5621972	144.7378851	121.6763272	212.4970304	125.2357252	162.5856077	115.3910007	119.4271251	Gm26901
ENSMUSG00000097867	0.341838686	0.006823473	0.165584712	68.07176904	53.35078451	53.99248232	62.72687196	51.37630211	44.49040962	48.96199493	81.46829403	63.11244989	64.67480455	58.61987045	78.1385294	73.30449366	67.87705925	65.14206825	Lppos
ENSMUSG00000105050	0.296080364	0.006766683	0.165584712	158.8341278	164.2367288	196.0779621	186.1239971	147.5901042	157.738725	131.6908829	214.3902474	155.6773764	214.8518931	229.2455648	181.9664383	226.4920894	182.2983877	198.3872079	Gm42482
ENSMUSG00000105624	0.349860934	0.006857021	0.165584712	497.9987314	537.6922203	442.3594604	515.1829976	336.2812502	429.7369111	442.346299	817.898794	642.0639902	470.2625619	561.0759028	587.6445567	599.5931661	501.3205662	480.6695036	Gm43187
ENSMUSG00000109622	1.048079936	0.006850526	0.165584712	27.46755593	14.64531339	18.94473064	30.84928129	12.14348959	18.20062212	16.0392742	94.33170887	24.40348062	46.03969137	16.74853441	66.36423045	13.15721681	31.99918508	33.55803516	Gm45517
ENSMUSG00000026360	0.320143372	0.006882906	0.165587356	1552.514031	1518.928218	1580.937772	1455.057768	1891.582032	1967.68948	1620.810867	2682.021996	2171.909776	1981.899095	1828.730601	2466.180435	1782.802878	1501.052682	2121.065222	Rgs2
ENSMUSG00000053861	0.483246116	0.006908895	0.165882164	80.01418467	74.27266079	68.2010303	75.06658447	58.84921878	64.71332309	92.01478357	127.5621972	121.1759038	61.38625517	94.21050607	139.1508058	97.73932489	66.90738698	111.5311169	Gm9925
ENSMUSG00000093536	0.229185848	0.0069073	0.165882164	259.150419	281.3992359	244.3870252	236.5111566	245.6721355	247.7306899	188.2504288	301.2182977	251.6083002	298.1618108	298.3332692	268.6680942	311.0741975	286.0533211	262.5422751	Smim17
ENSMUSG00000023274	1.711782129	0.006929257	0.165887126	257.9561774	48.12031544	56.83419192	223.1431347	59.78333336	59.65759472	81.88471566	1123.404897	573.061045	55.90533953	139.2221923	468.8311764	51.68906605	231.7516737	302.0223164	Cd4
ENSMUSG00000024598	0.354792728	0.006929706	0.165887126	271.0928346	353.5797091	234.9146599	283.8133879	398.8669273	242.6749616	276.0443507	434.1402511	346.6977247	339.8167697	294.1461356	438.8602336	439.826962	335.5066072	383.9434023	Fbn2
ENSMUSG00000050711	0.328639955	0.006926472	0.165887126	3662.738871	4405.10105	5821.715725	4252.059271	4443.583075	4450.052108	4852.302532	7112.396459	5728.927451	5788.943099	4999.437522	6837.656518	4939.595112	4159.89406	6204.288501	Scg2
ENSMUSG00000030431	-0.369092947	0.006967984	0.166144802	142.1147459	110.8859443	116.5100934	120.312197	98.0820313	113.2483154	110.5865748	67.53292794	109.3949131	100.8488478	79.55553846	61.01227638	101.4985297	109.5729671	84.88208893	Tmem238
ENSMUSG00000038319	0.546830451	0.006965552	0.166144802	1095.119513	1412.226649	1321.394962	1143.480027	1258.252344	1379.202698	1140.476813	1826.604908	1129.292103	2562.876153	1223.689796	3134.104302	1863.625781	1172.333781	1698.62878	Kcnh2
ENSMUSG00000050936	-0.67149547	0.006956342	0.166144802	23.88483124	30.3367206	13.26131145	27.76435316	22.41875001	26.2897875	30.39020375	7.50365866	14.30548864	17.53893005	13.60818421	11.77429895	16.91642161	26.18115143	16.77901758	Gm42743
ENSMUSG00000090691	0.591395977	0.006961656	0.166144802	22.69058968	21.96797009	26.5226229	21.5944969	22.41875001	16.17833077	27.85768677	18.22317103	35.34297194	47.1358745	21.98245142	38.53406929	46.99006004	32.96885735	33.55803516	Gm3667
ENSMUSG00000043557	0.518333815	0.006986898	0.166267527	716.5449373	620.3336316	1331.814564	935.7615325	964.9403651	757.3481093	990.2141388	1403.18417	1166.318074	1626.735762	1211.128395	1301.595229	970.8146405	768.9501141	1895.041986	Mdga1
ENSMUSG00000059409	0.229219078	0.006983147	0.166267527	3496.739294	3145.604098	3560.662124	3281.33522	3509.468491	3513.731215	3329.415655	5019.947644	4143.54271	3499.016544	3392.625002	4582.343073	3726.311761	3526.698064	4043.743237	Ppp2r5d
ENSMUSG00000022246	-0.460255136	0.007001228	0.166280876	1730.456024	1322.262581	1978.777115	1791.314934	1650.58047	1627.944534	1663.863655	1163.067092	1248.785008	1378.998375	1491.666346	747.1327879	731.1653342	1752.197801	1260.400321	Rai14
ENSMUSG00000061859	0.424573976	0.00699727	0.166280876	626.9768201	553.3836275	619.4926919	684.8540447	552.061719	638.0329198	654.2335529	928.3097714	626.0755029	1017.257943	618.6489899	1288.75054	646.5832262	641.9230461	875.4699173	Patj
ENSMUSG00000003283	-0.628629103	0.007048966	0.166922271	831.1921273	509.4476874	598.6534882	528.5510194	882.7382817	425.6923284	1056.903753	240.1170771	550.340563	575.4961422	513.9706498	374.6367848	267.8433422	533.3197513	517.1885419	Hck
ENSMUSG00000043518	0.343993362	0.0070471	0.166922271	359.4667102	407.9765874	401.6282896	341.3987129	363.3705731	348.8452573	381.5658915	541.3353748	409.8101746	539.322099	329.7367713	600.4892465	499.9742388	343.2639854	516.2015408	Rai2
ENSMUSG00000086040	0.332155241	0.007036362	0.166922271	12990.95971	13282.25315	15986.51095	13944.90345	12399.43699	16583.80019	16682.53351	17878.00273	17899.53229	19424.36503	14175.54081	23285.28176	15549.95067	14902.8932	23452.13157	Wipf3
ENSMUSG00000073907	0.520150517	0.00706846	0.167219958	54.93511186	40.79765874	49.25629966	45.24561256	66.32213545	37.41238991	38.83192701	62.17317176	74.0519412	105.2335803	76.41518826	65.29383963	69.54528886	41.69590783	51.32405377	Olfr689
ENSMUSG00000030748	-0.658086799	0.007093317	0.167624875	1287.392404	1104.675067	855.3545884	941.9313887	1992.466407	619.8322977	1045.929512	394.4780553	812.0468552	969.0258851	812.303919	758.9070869	396.5961068	899.8558713	640.5636711	Il4ra
ENSMUSG00000038917	-0.519256576	0.007110491	0.167624875	51.35238717	51.25859688	32.20604209	47.30223131	40.1669271	40.44582693	37.98775469	24.65487846	29.45247661	32.88549384	43.96490283	29.97094278	17.85622282	38.786891	21.71402275	3930402G23Rik
ENSMUSG00000045215	0.16730813	0.007102438	0.167624875	1337.55055	1353.645395	1331.814564	1277.160245	1151.763282	1422.681962	1254.440077	1408.543926	1351.447927	1427.230433	1449.79501	1418.267828	1715.137192	1376.934631	1564.396639	Asxl3
ENSMUSG00000050052	0.293295703	0.007121203	0.167624875	493.2217652	455.050809	445.20117	451.4278162	431.5609377	487.3722145	371.4358236	694.6244017	581.4760383	525.0717183	445.9297288	686.1205116	479.2986124	484.8361375	491.526515	Tdrp
ENSMUSG00000058163	-0.802005552	0.007119808	0.167624875	709.3794879	362.9945534	273.7513577	427.7767006	570.7440107	258.8532924	569.8163203	112.5548799	302.9397595	408.8763067	278.4443846	198.0223005	122.1741561	419.8680951	236.8802482	Gm5431
ENSMUSG00000110657	0.592862467	0.007127215	0.167624875	14.33089875	12.55312577	24.62814983	11.31140314	12.14348959	19.21176779	14.35092955	30.01463464	19.35448463	20.82747943	21.98245142	21.40781627	23.49503002	23.2721346	27.63602896	Gm7684
ENSMUSG00000029917	1.462043498	0.007150679	0.168013134	14.33089875	4.184375256	18.94473064	19.53787815	7.472916671	18.20062212	6.753378611	80.39634279	32.81847394	29.59694446	12.56140081	64.22344882	1.879602402	14.54508413	45.40204757	C130060K24Rik
ENSMUSG00000057359	0.211156554	0.007240025	0.169782775	638.9192358	698.7906677	667.801755	706.4485416	739.8187504	710.8354083	684.6237567	963.6841623	818.7788499	728.9617801	828.0056701	906.6210192	673.837461	796.1009378	700.7707342	Gm17494
ENSMUSG00000084796	-0.761046631	0.007252565	0.169782775	41.79845468	29.29062679	22.73367677	22.62280628	57.9151042	21.23405914	44.7411333	12.86341485	25.24497996	12.05801441	26.16958502	22.47820709	12.21741561	25.21147915	25.66202689	Mir142hg
ENSMUSG00000100658	-0.909530698	0.007254112	0.169782775	34.6330053	19.87578246	10.41960185	25.70773441	40.1669271	18.20062212	46.42947795	8.575609898	16.82998664	21.92366256	16.74853441	22.47820709	7.518409607	16.48442868	8.883009307	F730311O21Rik
ENSMUSG00000107312	0.858339938	0.007251567	0.169782775	22.69058968	16.73750102	21.78644024	34.9625188	14.01171876	9.100311059	16.88344653	70.74878166	43.75796526	23.01984569	21.98245142	43.88602336	26.31443362	30.05984053	21.71402275	Gm43229
ENSMUSG00000022575	-0.60900829	0.007351648	0.170088478	225.7116553	193.5273556	198.9196717	198.4637096	255.947396	141.5603943	287.018591	87.90000145	139.6888891	233.4870063	136.0818421	122.0245528	68.60548766	193.934455	144.102151	Gsdmd
ENSMUSG00000032571	0.175735162	0.007317468	0.170088478	2651.216268	2565.022032	2728.988449	2647.896644	2512.76823	2532.919911	2481.86664	3321.976884	2744.970821	2824.863921	2495.531628	3320.352304	3101.343963	2640.417605	2943.237084	Pik3r4
ENSMUSG00000033007	0.615292554	0.007307786	0.170088478	330.8049127	286.629705	301.2212172	332.1439286	336.2812502	326.6000525	326.6946903	917.5902591	606.7210183	277.3343314	350.6724393	633.6713617	265.0239386	387.86891	483.6305067	Asic4
ENSMUSG00000049516	-0.254240082	0.007291627	0.170088478	2243.979895	1683.164947	1920.995687	1963.042599	1650.58047	1816.017629	1633.473452	1493.228073	1475.989828	1902.97391	1376.520172	1450.379553	1331.698302	1801.651087	1536.76061	Spty2d1
ENSMUSG00000061119	-0.341221054	0.007331025	0.170088478	636.5307526	565.9367533	446.1484066	631.3819571	818.2843754	577.3641794	653.3893806	391.2622016	610.9285149	427.5114199	553.748419	458.1272682	442.6463656	557.5615582	461.916484	Prcp
ENSMUSG00000064127	0.190115345	0.007311473	0.170088478	5396.77762	5938.674581	6274.494788	5550.814014	5930.693493	6101.252992	5881.348598	6755.436697	6288.524507	6922.396453	6377.004478	6319.587364	7911.246509	5546.525413	7436.065791	Med14
ENSMUSG00000065788	1.075551159	0.007299661	0.170088478	31.05028062	9.414844325	11.36683838	13.36802189	13.07760417	14.15603943	10.13006792	34.30243959	13.46398931	51.52060701	11.51461741	66.36423045	20.67562642	16.48442868	31.58403309	Gm22682
ENSMUSG00000082212	0.860234398	0.007329182	0.170088478	5.971207811	10.46093814	12.31407492	11.31140314	5.604687503	8.089165386	5.909206285	13.93536608	10.09799198	20.82747943	11.51461741	24.61898871	14.09701801	21.33279005	7.896008273	Gm15826
ENSMUSG00000086095	0.327353494	0.007326428	0.170088478	164.8053356	185.1586051	234.9146599	163.5011908	188.6911459	218.4074654	230.4590451	230.469516	250.7668009	222.525175	267.9765506	244.0491055	315.7732035	183.26806	275.3732885	Gm15328
ENSMUSG00000093589	0.556565729	0.007351676	0.170088478	20.30210656	24.06015772	35.04775168	14.39633127	22.41875001	20.22291346	21.94848049	32.15853712	24.40348062	32.88549384	45.01168624	33.18211522	34.77264443	24.24180688	41.45404343	Gm18367
ENSMUSG00000100430	2.732577719	0.007324982	0.170088478	7.165449373	0	1.894473064	9.254784387	0	0	0	60.02926928	21.0374833	3.288549384	8.374267207	25.68937953	0	10.66639503	7.896008273	1700095A13Rik
ENSMUSG00000106862	0.727840001	0.007344584	0.170088478	74.04297686	65.90391027	35.04775168	71.98165634	47.63984378	78.86936251	70.91047541	97.54756259	55.5389559	133.7343416	78.50875506	219.4301168	103.3781321	83.39181565	70.07707342	Gm42811
ENSMUSG00000021303	0.456217913	0.007365453	0.170244162	1012.716845	1026.218031	1151.839623	1016.997973	1091.045834	1400.436757	1182.685429	1697.97076	1147.805089	2194.558622	1198.566994	2225.342502	1200.126133	1052.094418	1645.330724	Gng4
ENSMUSG00000105946	0.377470431	0.00737686	0.170344816	519.4950796	446.6820585	458.4624815	574.8249414	430.6268231	486.3610688	475.2690197	750.365866	541.9255697	704.8457513	588.2922713	890.565157	413.5125284	511.9869612	635.628666	Gm43776
ENSMUSG00000031387	-0.618332337	0.007401441	0.170617655	170.7765434	145.4070401	85.25128788	143.9633127	239.1333335	112.2371697	162.925259	50.38170815	88.35742984	110.7144959	118.2865243	87.77204672	70.48509006	142.5418244	120.4141262	Renbp
ENSMUSG00000074355	0.279777669	0.007402803	0.170617655	169.5823018	167.3750102	159.1357374	168.6427377	132.6442709	183.0173669	172.2111546	206.8865888	169.982865	213.75571	171.6724777	262.2457493	190.7796438	182.2983877	203.322213	Gm10676
ENSMUSG00000027202	0.706049384	0.007470873	0.170729574	10.74817406	23.01406391	17.05025758	14.39633127	17.74817709	22.24520481	5.909206285	26.79878093	17.67148597	30.69312758	24.07601822	39.60446011	20.67562642	24.24180688	23.68802482	Slc12a1
ENSMUSG00000027555	-0.772594991	0.00745589	0.170729574	222.1289306	116.1164133	117.45733	119.2838877	229.7921876	104.1480043	190.7829458	55.74146433	106.8704151	144.6961729	77.46197166	65.29383963	37.59204803	155.147564	92.77809721	Car13
ENSMUSG00000030246	0.23503486	0.007445884	0.170729574	5677.424387	6357.112107	6546.351672	5440.78491	6653.698181	5906.101877	6322.006552	7495.083051	7511.223036	6290.994971	6826.074557	6919.006219	9355.720954	6032.331223	7278.145626	Ldhb
ENSMUSG00000031447	-0.284001253	0.007428111	0.170729574	11742.97728	10115.72718	9353.013517	10507.26521	14848.68542	9944.617696	11867.37456	8197.211111	11643.82625	8607.229921	10052.261	8278.402553	8848.228306	8747.413593	9193.914633	Lamp1
ENSMUSG00000035954	0.20817166	0.007440481	0.170729574	7079.463981	8005.755958	7810.912443	7216.675203	7768.096879	7692.796282	7707.29334	10150.30627	8501.66775	9615.718399	7310.735271	9874.355256	7887.751479	7602.230636	9407.106856	Dock4
ENSMUSG00000037469	0.7766603	0.007471274	0.170729574	16.71938187	32.42890823	28.41709596	47.30223131	15.87994793	25.27864183	16.88344653	40.73414701	19.35448463	62.48243829	46.05846964	46.02680499	56.38807205	28.12049598	59.22006205	Acp7
ENSMUSG00000051166	0.202596081	0.007458021	0.170729574	3827.544207	4182.283068	4414.122239	3789.320052	4069.937242	4444.99638	4205.66653	5113.207401	5144.085416	4094.243983	4961.75332	4398.235853	5684.857464	4202.55964	4453.348666	Eml5
ENSMUSG00000059248	-0.54860635	0.007418432	0.170729574	3390.451795	4808.893262	4519.265494	3050.99392	5013.392971	4505.66512	4368.591789	1849.115884	3352.533338	2228.540299	3453.338439	1590.600749	4438.681072	3749.722688	2508.956629	9-Sep
ENSMUSG00000107422	0.909757402	0.00744704	0.170729574	38.21572999	24.06015772	24.62814983	50.38715944	20.55052084	17.18947645	13.50675722	72.89268413	67.31994655	37.27022635	37.68420243	87.77204672	17.85622282	34.9082019	47.37604964	Gm44129
ENSMUSG00000092563	0.520280081	0.007492158	0.171044966	80.01418467	84.73359892	61.57037458	65.81180009	51.37630211	57.63530337	58.24789052	129.7060997	71.52744321	90.98319962	68.04092105	147.7139323	96.79952369	79.51312655	68.10307135	Gm3617
ENSMUSG00000027322	-0.963590095	0.007505198	0.171180882	3416.725109	1824.387611	3180.820274	2685.944091	3572.988283	1586.487561	3185.90636	454.5073246	1460.84284	2577.126534	1360.818421	1211.682401	304.4955891	2480.42168	1550.578625	Siglec1
ENSMUSG00000033981	0.230806599	0.007532	0.171468365	22024.20289	26568.69068	29018.59116	26546.83486	22937.18361	26901.53064	22513.23177	33214.40908	24971.49267	32951.26483	27381.7602	33458.27605	30313.28773	26591.3228	27846.26018	Gria2
ENSMUSG00000079435	-0.199706927	0.007526585	0.171468365	266.3158684	282.4453297	286.0654327	303.351266	321.3354168	294.2433909	293.7719696	245.4768333	266.7552882	244.4488375	231.3391316	255.8234045	263.1443362	307.3861112	223.0622337	Rpl36a
ENSMUSG00000105218	0.539417536	0.00761599	0.173217163	229.2943799	184.1125112	212.1809832	191.265544	141.9854167	198.184552	200.9130137	487.7378129	371.1012053	176.4854836	243.9005324	315.76529	186.0806378	233.6910183	239.8412513	Gm38413
ENSMUSG00000047747	0.186029845	0.007650779	0.173844692	4968.044899	6008.762867	6213.87165	5561.097107	5614.028649	5882.845527	5411.988784	7386.815976	6386.979929	5565.321741	6243.016203	6681.379459	7083.281651	5728.823801	6491.505801	Rnf150
ENSMUSG00000026156	0.243006114	0.00769437	0.174389146	492.0275236	573.25941	575.9198114	552.2021351	595.0309899	646.1220852	537.7377719	711.7756215	605.8795189	800.2136834	676.2220769	710.7395003	536.6264857	584.7123819	752.094788	B3gat2
ENSMUSG00000053469	-0.463543431	0.007686552	0.174389146	56.12935342	54.39687832	72.93721296	79.17982198	64.45390628	86.9585279	59.09206285	43.95000073	46.28246325	48.23205763	60.71343725	33.18211522	34.77264443	69.8164038	55.27205791	Tg
ENSMUSG00000062082	-1.172673032	0.007696399	0.174389146	80.01418467	26.15234535	15.15578451	41.13237505	87.80677088	19.21176779	59.93623517	3.215853712	16.82998664	38.36640948	20.93566802	18.19664383	18.79602402	35.87787418	14.80501551	Cd200r4
ENSMUSG00000087088	0.526885227	0.007712914	0.174599562	186.3016837	129.7156329	185.6583603	210.8034222	118.6325521	145.6049769	139.2884338	344.0963471	196.9108437	206.0824281	193.6549292	358.5809226	157.8866017	186.1770768	194.4392037	Gm16638
ENSMUSG00000000958	-0.511771187	0.007784045	0.174858924	296.1719074	273.0304854	211.2337466	295.124791	487.6078128	207.284863	352.8640324	137.2097584	228.0463189	215.9480762	241.8069656	177.6848751	173.8632222	246.2967579	281.2952947	Slc7a7
ENSMUSG00000004040	-0.421246231	0.007807191	0.174858924	7785.260744	5941.812863	6043.369074	6130.780502	6318.351045	5650.282022	6410.644646	3647.85006	4831.047664	6856.625465	4107.578065	4648.707304	2801.54738	6195.236165	4703.059928	Stat3
ENSMUSG00000019850	-0.436147961	0.007785553	0.174858924	837.1633351	704.0211367	464.1459007	496.6734288	760.3692712	447.9375332	644.9476573	475.9463493	461.1416339	456.0121812	388.3566417	326.4691982	459.5627872	653.5591134	455.9944778	Tnfaip3
ENSMUSG00000020782	-0.429721713	0.007748718	0.174858924	125.395364	69.04219172	87.14576094	91.5195345	107.4231771	95.04769328	97.07981753	72.89268413	65.63694788	72.34808645	58.61987045	80.27931102	78.94330087	97.93689978	43.4280455	Llgl2
ENSMUSG00000024059	0.348863832	0.007797078	0.174858924	2396.842815	2331.743111	2508.282337	2489.537	2098.021355	2430.794198	2161.925328	4159.1708	2823.230258	2776.631863	2424.350356	4132.778932	2396.493062	2607.448748	2576.072699	Clip4
ENSMUSG00000027533	-0.408930815	0.007797803	0.174858924	1273.061505	1018.895375	859.1435345	1210.320136	1800.038803	984.8558857	1037.487789	754.653671	1038.410176	908.7358131	953.6196782	723.58419	770.6369847	1127.728856	765.9128025	Fabp5
ENSMUSG00000028081	-0.142519368	0.007806508	0.174858924	6077.49531	5301.603449	5704.258396	5956.996217	6701.338024	5636.125983	6093.235852	5272.928136	5797.088897	5315.391988	5266.36729	5016.921744	5026.996623	5674.522154	5565.698831	Rps3a1
ENSMUSG00000031490	-0.42072275	0.007778282	0.174858924	251.9849696	199.8039185	222.600585	226.2280628	296.1143231	204.251426	260.0050765	121.1304898	202.801339	229.1022737	192.6081458	179.8256567	106.1975357	211.388556	175.6861841	Eif4ebp1
ENSMUSG00000038059	-0.33486552	0.007807871	0.174858924	525.4662874	549.1992523	532.346931	473.0223131	584.7557295	434.7926395	453.3205393	308.7219563	392.1386886	576.5923253	355.9063563	377.8479572	348.6662455	484.8361375	375.060393	Smim3
ENSMUSG00000044014	0.2960191	0.007811244	0.174858924	112.2587068	127.6234453	124.0879857	123.3971252	106.4890626	138.5269572	140.9767785	154.3609782	135.4813924	151.2732717	139.2221923	189.459174	182.321433	119.2696898	156.9331644	Npy5r
ENSMUSG00000051940	1.020093918	0.007745054	0.174858924	7.165449373	4.184375256	9.47236532	18.50956877	8.407031254	10.11145673	8.441723264	22.51097598	15.98848731	30.69312758	7.327483806	35.32289685	8.458210807	21.33279005	12.83101344	5031410I06Rik
ENSMUSG00000078606	-0.763740455	0.007775572	0.174858924	113.4529484	70.08828553	61.57037458	80.20813136	110.2255209	62.69103174	114.8074364	20.36707351	68.16144588	95.36793213	57.57308705	37.46367848	26.31443362	64.96804243	42.44104447	Gm4070
ENSMUSG00000000682	-0.657591785	0.007851833	0.175418304	1226.486084	820.1375501	703.7967433	912.1104168	1194.732553	764.426129	1576.913906	274.4195167	905.4532811	764.0396402	763.1050992	576.9406486	364.6428659	821.312417	745.1857808	Cd52
ENSMUSG00000020773	-0.651397985	0.007861311	0.175418304	388.1285077	291.8601741	414.889601	274.5586035	622.1203128	265.9313121	380.7217192	155.4329294	308.8302548	304.7389096	253.321583	150.9251047	124.9935597	360.7180863	260.568273	Trim47
ENSMUSG00000043263	-0.88638189	0.007872545	0.175418304	1236.040017	480.1570606	540.8720598	794.8831479	783.7221358	486.3610688	993.5908281	190.8073202	451.8851412	761.8472739	433.3683279	268.6680942	125.9333609	679.7402648	374.0733919	Ifi209
ENSMUSG00000063446	0.782257111	0.007865787	0.175418304	465.7542093	301.2750184	574.9725749	667.3727853	351.2270835	446.9263876	351.1756878	1332.435388	722.0064267	772.8091052	538.046668	1329.425391	231.1910954	612.8328778	670.1737022	Plppr1
ENSMUSG00000089840	0.58541995	0.007861378	0.175418304	27.46755593	28.24453297	16.10302104	29.82097191	15.87994793	30.3343702	24.48099746	41.80609825	27.76947795	41.65495886	28.26315182	47.0971958	22.55522882	49.45328603	36.51903826	Gm4491
ENSMUSG00000015217	0.488395457	0.007892633	0.175703842	355.8839855	260.4773597	301.2212172	330.0873098	318.5330731	322.5554698	241.4332853	592.7890342	382.882196	454.9159981	305.660753	676.4869942	272.5423482	393.6869437	336.5673526	Hmgb3
ENSMUSG00000050737	-0.66354659	0.007927597	0.176313324	606.6747136	566.9828471	754.947516	523.4094726	776.2492192	410.5251433	579.9463882	174.7280517	386.2481933	630.3052986	393.5905587	219.4301168	271.602547	613.8025501	354.3333713	Ptges
ENSMUSG00000086296	0.511170597	0.007934611	0.176313324	33.43876374	53.35078451	57.78142845	46.27392194	32.69401043	39.43468126	50.65033958	96.47561135	59.74645256	50.42442389	53.38595344	66.36423045	72.36469246	40.72623555	73.03807653	D030055H07Rik
ENSMUSG00000042821	-0.745611406	0.00795019	0.176497147	99.12204966	88.91797418	127.8769318	86.37798761	126.1054688	60.66874039	65.84544146	18.22317103	72.36894254	77.82900209	49.19881984	53.51954068	27.25423482	79.51312655	68.10307135	Snai1
ENSMUSG00000006589	-0.251472887	0.007979626	0.176987961	616.2286461	595.2273801	804.2038156	605.6742227	862.1877609	638.0329198	673.6495164	509.1768377	605.0380196	576.5923253	616.5554231	528.7730619	536.6264857	657.4378025	575.4216029	Aprt
ENSMUSG00000028950	0.177556124	0.007997804	0.177197683	220.934689	256.2929844	257.6483367	259.1339628	239.1333335	238.6303789	239.7449407	273.3475655	286.9512722	260.8915845	318.2221539	260.1049677	279.1209566	254.0541361	280.3082937	Tas1r1
ENSMUSG00000071723	0.191996705	0.008003754	0.177197683	816.8612285	779.3398913	1008.806907	872.0063511	884.6065109	810.9388299	811.2496056	1010.850017	908.8192784	1038.085422	928.4968765	1072.531595	981.1524537	824.2214338	1053.130103	Gspt2
ENSMUSG00000020672	0.474404983	0.008023519	0.177310225	220.934689	201.8961061	181.8694141	185.0956877	121.4348959	194.1399693	156.1718804	316.225615	185.129853	346.3938684	178.9999615	314.6948992	171.0438186	236.6000351	253.6592658	Sntg2
ENSMUSG00000036944	-0.722695051	0.008017729	0.177310225	46.57542093	37.6593773	12.31407492	38.04744693	42.03515627	23.25635048	25.32516979	22.51097598	22.72048196	14.25038066	16.74853441	26.75977034	15.03681921	24.24180688	12.83101344	Tmem71
ENSMUSG00000026222	-0.643718018	0.008048338	0.17769611	1785.391135	941.4844325	841.1460404	1319.32093	1393.698959	875.652153	1419.897853	494.1695204	693.3954494	1232.109836	806.0232186	599.4188556	408.8135224	1232.453462	807.3668459	Sp100
ENSMUSG00000061353	-0.347066589	0.00806359	0.177870276	2218.900823	2560.837656	2862.5488	2322.950881	2279.239585	1975.778646	1967.765693	2257.529306	1482.721823	1760.470104	1849.666269	1309.087965	1642.772499	2435.816755	1807.198893	Cxcl12
ENSMUSG00000063514	0.599933641	0.008084283	0.178001616	19.10786499	15.69140721	12.31407492	24.67942503	15.87994793	18.20062212	22.79265281	24.65487846	25.24497996	18.63511318	26.16958502	40.67485092	38.53184923	28.12049598	20.72702172	Gm6756
ENSMUSG00000078247	-0.315895628	0.008083369	0.178001616	181.5247175	138.0843834	215.9699293	228.2846816	172.811198	231.5523592	179.8087055	142.5695145	175.8733604	155.6580042	177.9531781	155.206668	123.1139573	153.2082195	153.9721613	Airn
ENSMUSG00000029062	-0.127559715	0.008102283	0.178235473	1637.305182	1701.994635	1633.035781	1492.076905	1644.975782	1689.62442	1572.693044	1464.28539	1507.966803	1524.790731	1428.859342	1346.551644	1631.494885	1574.747775	1412.39848	Cdk11b
ENSMUSG00000034729	0.109272208	0.008109749	0.178237373	806.1130545	786.662548	878.0882651	800.0246948	768.7763025	844.3066372	781.7035742	905.7987954	859.1708178	860.5037555	880.3448401	901.2690651	872.1355144	877.5534089	829.0808687	Mrps10
ENSMUSG00000039529	-0.423915412	0.008125953	0.178269088	550.5453602	486.4336235	412.9951279	460.6826006	507.224219	451.9821159	522.54267	258.3402482	447.6776445	352.9709672	431.2747611	248.3306688	243.408511	490.6541712	415.5274354	Atp8b1
ENSMUSG00000068859	0.859365793	0.008125662	0.178269088	557.7108095	210.2648566	561.7112635	529.5793288	262.4861981	357.9455683	371.4358236	1305.636607	631.9659982	806.7907822	444.8829454	1241.653344	221.7930834	467.3820366	791.5748294	Sp9
ENSMUSG00000082393	0.524094571	0.008138431	0.178380815	27.46755593	19.87578246	34.10051515	27.76435316	26.15520835	31.34551587	26.16934212	23.58292722	47.12396258	27.4045782	47.10525304	47.0971958	31.01343963	42.6655801	50.33705274	Gm15028
ENSMUSG00000109799	-0.582856845	0.008160754	0.178707932	15.52514031	26.15234535	28.41709596	32.90590004	37.36458335	25.27864183	25.32516979	24.65487846	18.5129853	13.15419754	13.60818421	25.68937953	15.97662041	20.36311778	14.80501551	Gm45515
ENSMUSG00000018920	-0.891241102	0.008200044	0.179405669	826.415161	365.086741	208.392037	471.9940037	736.0822921	319.5220327	727.6765453	97.54756259	408.127176	287.1999795	327.6432045	287.9351289	115.5955477	430.5344901	297.0873113	Cxcl16
ENSMUSG00000065600	-0.383125009	0.00822536	0.179796684	81.20842623	59.62734739	52.09800926	49.35885007	60.71744795	57.63530337	56.55954587	42.87804949	39.5504686	50.42442389	39.77776923	61.01227638	38.53184923	44.60492465	48.36305067	Mir338
ENSMUSG00000026956	-0.325393963	0.008248736	0.179994322	653.2501345	531.4156574	577.8142845	600.5326758	776.2492192	606.6874039	548.7120121	394.4780553	412.3346726	601.8045373	407.1987429	609.052373	479.2986124	579.8640205	434.280455	Uap1l1
ENSMUSG00000090263	0.342765986	0.008249305	0.179994322	236.4598293	201.8961061	148.7161355	236.5111566	158.7994793	227.5077765	190.7829458	306.5780538	250.7668009	203.8900618	206.21633	295.4278646	281.000559	228.8426569	253.6592658	D730045A05Rik
ENSMUSG00000006019	-0.190507169	0.008308083	0.180440525	728.4873529	604.6422244	596.7590151	684.8540447	727.6752608	681.5121838	732.7415793	525.2561062	639.5394922	609.4778191	593.5261883	665.7830861	517.8304617	596.3484492	615.8886453	Dhx34
ENSMUSG00000027111	-0.39571676	0.008344137	0.180440525	2442.223995	2165.414195	1746.704165	2118.317315	3357.207814	2027.347075	2018.416032	1272.406119	2129.834809	2065.209013	1847.572702	1487.843231	1480.186891	2034.372433	1472.605543	Itga6
ENSMUSG00000027327	0.24086105	0.008348117	0.180440525	1190.658837	1218.699293	1510.842268	1176.385927	1377.819011	1271.010111	1190.28298	1763.359785	1595.482733	1343.920515	1362.911988	1797.186176	1320.420687	1310.027244	1577.227653	1700037H04Rik
ENSMUSG00000027454	-0.435584089	0.00835193	0.180440525	77.62570154	52.30469069	44.520117	71.98165634	63.5197917	60.66874039	60.7804075	49.30975691	54.69745657	54.8091564	42.91811943	39.60446011	26.31443362	50.4229583	45.40204757	Gins1
ENSMUSG00000036699	0.805410075	0.008317851	0.180440525	1250.370916	896.5023985	1339.392456	1581.539821	908.8934901	1197.196477	1067.877993	2809.584193	1326.202947	3460.650135	1293.824283	3389.927707	546.9642989	1434.145295	2201.012306	Zcchc12
ENSMUSG00000046287	0.501776949	0.008287027	0.180440525	256.7619359	293.9523617	263.3317559	304.3795754	255.0132814	238.6303789	259.1609042	425.5646412	255.8157969	583.1694241	295.192919	585.5037751	260.3249326	323.8705399	301.0353154	Pnma3
ENSMUSG00000046982	0.512099683	0.008329687	0.180440525	1630.139732	1173.717259	1123.422527	1336.802189	1288.144011	1157.761796	1136.255951	3035.765904	1783.978584	1422.8457	1154.602091	2523.981539	1187.908718	1557.293674	1750.939835	Tshz1
ENSMUSG00000048699	1.970637214	0.008323025	0.180440525	3.582724687	8.368750511	10.41960185	3.084928129	5.604687503	4.044582693	2.532516979	73.96463537	3.365997327	12.05801441	0	4.281563255	5.638807205	28.12049598	41.45404343	Krt90
ENSMUSG00000056972	1.171487899	0.008288162	0.180440525	324.8337049	126.5773515	384.578032	433.9465568	179.3500001	299.2991193	213.5755986	729.9987925	296.2077648	1204.705258	291.0057854	1241.653344	72.36469246	361.6877586	853.7558945	Magel2
ENSMUSG00000092196	0.898488307	0.008329095	0.180440525	174.3592681	63.81172265	137.3492971	161.4445721	45.77161461	78.86936251	99.61233451	399.8378115	136.3228918	198.4091462	133.9882753	306.1317727	76.12389727	155.147564	215.1662254	Gm38505
ENSMUSG00000108214	-0.475808931	0.008304699	0.180440525	179.1362343	195.6195432	144.9271894	162.4728815	255.0132814	175.9393471	206.82222	107.1951237	159.8848731	110.7144959	172.7192611	87.77204672	136.2711741	202.6615055	106.5961117	Gm43982
ENSMUSG00000035355	0.595829922	0.008386374	0.181022761	738.0412854	725.9891068	469.8293199	596.4194383	568.8757816	489.3945059	522.54267	1434.270755	1207.551541	427.5114199	595.6197551	995.4634567	1095.8082	671.0132143	671.1607032	Kcnh4
ENSMUSG00000020600	-0.66141707	0.008408573	0.181146363	84.79115092	94.14844325	24.62814983	53.47208757	70.05859379	77.85821684	72.59882007	52.52561062	40.39196793	27.4045782	40.82455263	27.83016116	57.32787325	57.21066423	40.4670424	Slc7a15
ENSMUSG00000020807	0.111182065	0.008419061	0.181146363	2125.749981	2105.786847	2286.628988	2006.231593	2169.014064	2304.400989	2172.899568	2337.925648	2292.24418	2390.775402	2459.940992	2283.143606	2371.11843	2135.21835	2462.56758	4933427D14Rik
ENSMUSG00000050164	0.431073836	0.008422098	0.181146363	459.7830014	494.802374	641.2791321	643.7216696	450.2432294	462.0935727	488.775777	981.9073333	684.9804561	612.7663685	535.9531012	1006.167365	488.6966244	600.2271383	700.7707342	Mchr1
ENSMUSG00000050423	0.472142206	0.00841751	0.181146363	192.2728915	188.2968865	135.4548241	127.5103627	198.9664064	142.5715399	160.392742	329.0890298	233.0953149	186.3511318	249.1344494	147.7139323	308.2547939	173.5713372	187.5301965	Ppp1r3g
ENSMUSG00000038844	-0.15508223	0.008503496	0.181764118	1249.176674	1219.745387	1105.425033	1175.357617	1071.429428	1173.940127	1145.541847	1031.21709	970.2487296	960.2564201	1028.988083	960.1405599	1134.340049	1192.696898	1070.896122	Kif16b
ENSMUSG00000046138	0.11383103	0.008492683	0.181764118	3569.588029	3757.568979	4145.107064	3707.055302	3854.156773	3937.401252	3710.981547	4459.317147	4130.92022	4117.263829	3896.127818	4142.412449	4122.907868	3814.69073	4320.103526	9930021J03Rik
ENSMUSG00000071265	0.264714719	0.008470083	0.181764118	1093.925271	1400.719617	1461.585969	1115.715673	1359.136719	1093.048473	1240.089147	1812.669542	1592.116736	1348.305247	1670.666308	1328.355	1442.594843	1217.908377	1623.616701	1700086L19Rik
ENSMUSG00000089719	0.647562467	0.00846026	0.181764118	89.56811716	69.04219172	68.2010303	82.26475011	66.32213545	70.78019713	52.33868423	145.7853683	85.83293185	115.0992284	61.76022065	227.9932433	87.40151168	81.4524711	86.856091	Gm15758
ENSMUSG00000098412	0.641981517	0.008481264	0.181764118	26.27331437	18.82968865	15.15578451	21.5944969	10.27526042	26.2897875	14.35092955	42.87804949	17.67148597	25.21221194	34.54385223	32.11172441	30.07363843	21.33279005	31.58403309	Gm7870
ENSMUSG00000104034	0.862699124	0.008501767	0.181764118	205.4095487	170.5132917	132.6131145	236.5111566	104.6208334	115.2706067	122.4049873	570.2780582	322.2942441	276.2381482	157.0175101	423.8747622	77.06369847	234.6606906	197.4002068	2900092N22Rik
ENSMUSG00000104104	0.407134006	0.008488066	0.181764118	66.87752748	67.9960979	74.83168603	47.30223131	57.9151042	77.85821684	65.84544146	79.32439155	95.0894245	83.30991773	104.6783401	95.26478242	53.56866845	76.60410973	107.5831127	Gm37877
ENSMUSG00000020303	0.626212975	0.008520731	0.181971476	91.95660029	67.9960979	57.78142845	90.49122512	70.99270837	55.61301203	48.1178226	133.9939047	91.72342717	120.5801441	76.41518826	179.8256567	47.92986124	95.99755523	104.6221096	Stc2
ENSMUSG00000030779	0.08538814	0.008582516	0.183056723	4938.18886	4831.907326	5162.439099	4862.875041	4983.501305	4992.026189	4671.649654	5450.872041	5250.114331	5382.259158	5062.244526	5451.500414	4911.401076	5138.293386	5119.574364	Rbbp6
ENSMUSG00000033386	-0.585746628	0.008586705	0.183056723	342.7473283	288.7218926	159.1357374	330.0873098	520.3018232	230.5412135	284.486074	114.6987824	210.374833	242.2564713	210.4034636	234.4155882	160.7060053	277.3262707	191.4782006	Frrs1
ENSMUSG00000005493	-0.405493768	0.008642612	0.183600389	80.01418467	49.16640925	79.56786869	71.98165634	65.38802087	64.71332309	48.1178226	51.45365939	50.48995991	57.00152265	45.01168624	51.37875906	52.62886725	54.3016474	32.57103413	Msh4
ENSMUSG00000059361	0.519752725	0.008632311	0.183600389	2697.791689	2618.372816	3894.089383	3464.374289	2658.490106	3009.169524	2965.577383	5367.259845	3322.239362	5716.595012	3337.145482	6479.075595	2494.232387	2952.652078	5246.897497	Nrsn2
ENSMUSG00000085295	-1.000587348	0.008641451	0.183600389	50.15814561	25.10625153	20.8392037	41.13237505	56.98098961	25.27864183	43.05278864	3.215853712	21.0374833	37.27022635	19.88888462	17.12625302	5.638807205	27.1508237	18.75301965	4930430E12Rik
ENSMUSG00000105598	0.353815757	0.008632488	0.183600389	89.56811716	71.13437934	73.88444949	64.78349071	60.71744795	62.69103174	69.22213076	120.0585386	98.45542183	81.11755147	90.02337247	99.54634567	80.82290327	66.90738698	79.94708376	Gm43186
ENSMUSG00000037824	-0.332335441	0.008662996	0.183871717	2002.7431	2063.943095	1910.576085	1889.004324	2453.919012	1923.199071	2220.173218	1235.959777	1851.29853	1391.056389	1847.572702	1147.458952	2060.984033	1843.346995	1748.965832	Tspan14
ENSMUSG00000097399	0.64993595	0.008675522	0.183975904	38.21572999	20.92187628	26.5226229	43.18899381	28.9575521	28.31207885	23.63682514	55.74146433	47.12396258	52.61679014	30.35671862	78.1385294	27.25423482	30.05984053	54.28505688	Gm26555
ENSMUSG00000025938	0.678837823	0.008724851	0.184060696	349.9127777	162.1445412	296.4850345	348.5968786	163.4700522	248.7418356	222.8614942	699.9841579	455.2511385	391.3373767	264.8362004	574.7998669	189.8398426	315.1434894	386.9044054	Slco5a1
ENSMUSG00000045322	-0.815783595	0.008713873	0.184060696	1052.126816	419.4836194	594.8645421	527.5227101	880.8700525	410.5251433	1369.247513	168.2963442	571.3780463	598.5159879	588.2922713	309.3429451	234.9503002	479.0181039	461.916484	Tlr9
ENSMUSG00000045482	0.134539001	0.008711758	0.184060696	16359.91516	17929.00188	20322.95979	17254.00303	19056.87162	17813.35333	18053.46937	20516.07473	18595.45224	20592.89624	19272.32919	20630.71254	20107.98649	18268.62566	21093.1991	Trrap
ENSMUSG00000071036	-0.362926923	0.008714166	0.184060696	281.8410087	243.7398586	343.8468611	295.124791	226.9898439	381.2019188	223.7056665	207.95854	233.0953149	165.5236523	274.257251	204.4446454	219.913481	260.841842	206.2832161	Gm10309
ENSMUSG00000097391	0.27277231	0.008725242	0.184060696	4718.448412	5138.412814	5493.971885	4942.054863	4151.205211	4996.070772	4247.030974	7224.951339	4884.062122	6711.929293	5399.308781	6863.345897	5196.160839	5074.295015	5161.028407	Mirg
ENSMUSG00000106450	0.314609152	0.008719685	0.184060696	219.7404474	268.8461102	240.5980791	269.4170566	198.9664064	235.5969419	210.1989093	390.1902503	336.5997327	221.4289918	284.725085	292.2166921	302.6159867	247.2664301	258.5942709	Gm43018
ENSMUSG00000044456	-0.607583088	0.008736208	0.184071421	641.3077189	539.784408	409.2061818	549.117207	1290.01224	405.469415	572.3488373	285.1390291	533.5105764	409.9724899	470.005747	479.5350845	298.8567819	467.3820366	361.2423785	Rin3
ENSMUSG00000096440	0.641006254	0.008748613	0.184071421	9.553932497	14.64531339	12.31407492	11.31140314	18.68229168	10.11145673	17.72761885	18.22317103	25.24497996	18.63511318	25.12280162	25.68937953	22.55522882	10.66639503	23.68802482	Vmn2r-ps20
ENSMUSG00000102605	0.66380877	0.008748437	0.184071421	25.07907281	18.82968865	21.78644024	28.79266254	25.22109376	19.21176779	27.85768677	65.38902547	46.28246325	23.01984569	27.21636842	55.66032231	26.31443362	31.0295128	27.63602896	Gm37264
ENSMUSG00000022969	-0.510576604	0.008775897	0.184484775	745.2067348	589.996911	439.5177508	672.5143321	1192.864324	516.695439	703.1955479	299.0743952	553.7065604	505.340422	507.6899494	459.1976591	416.331932	591.5000878	565.5515926	Il10rb
ENSMUSG00000026193	-0.683230702	0.008809748	0.184531162	7351.751057	7433.542641	2959.166926	6127.695574	15763.1836	5757.463463	5693.942341	3581.389084	6482.069353	3254.567707	4985.829338	4900.249145	3913.3322	4700.971189	4541.191758	Fn1
ENSMUSG00000029054	0.525462717	0.008797098	0.184531162	632.948028	783.5242666	724.635947	612.8723883	694.9812504	593.5425102	681.2470674	1434.270755	1204.185544	456.0121812	835.3331539	1069.320423	1295.046055	638.044357	837.963878	Gabrd
ENSMUSG00000033671	-0.081360758	0.008796562	0.184531162	7318.312293	7054.856681	7447.173614	7328.760925	7079.654431	6910.169531	7318.97407	6747.933038	6562.01179	7138.344529	6582.174024	6995.003967	6571.089996	7201.755987	6712.594033	Cep350
ENSMUSG00000104237	-0.341922578	0.008814087	0.184531162	142.1147459	162.1445412	183.7638872	125.4537439	147.5901042	150.6607053	155.3277081	82.54024527	120.3344045	142.5038066	164.3449939	103.8279089	109.9567405	116.360673	123.3751293	Gm33533
ENSMUSG00000108029	0.389901652	0.008816302	0.184531162	33.43876374	31.38281442	31.25880556	38.04744693	27.08932293	40.44582693	40.52027167	48.23780567	42.91646592	51.52060701	37.68420243	53.51954068	44.17065644	43.63525238	42.44104447	Olfr1556-ps1
ENSMUSG00000002983	-0.304655688	0.00884849	0.184532646	423.9557546	390.1929926	304.0629268	351.6818067	461.4526044	328.6223438	372.2799959	287.2829316	280.2192775	355.1633335	251.2280162	322.1876349	253.7463242	386.8992377	299.0613133	Relb
ENSMUSG00000022831	-0.645361739	0.008844035	0.184532646	536.2144614	329.5195514	349.5302803	413.3803693	681.9036462	265.9313121	684.6237567	160.7926856	376.9917007	352.9709672	330.7835547	250.4714504	171.0438186	353.9303804	385.9174043	Hcls1
ENSMUSG00000026393	-0.237241517	0.008854252	0.184532646	2230.843238	2167.506382	1814.905195	2558.433728	2193.301043	2011.168744	2039.52034	1643.301247	1965.742439	1511.636533	1907.239356	1562.770588	2081.65966	2056.674895	1823.977911	Nek7
ENSMUSG00000030560	-0.603608217	0.008861004	0.184532646	2322.799838	1584.832128	1677.555898	1798.513099	2590.299741	1365.046659	2447.255574	617.4439126	1659.436682	1763.758653	1415.251158	1073.601986	686.9946778	1609.655977	1542.682616	Ctsc
ENSMUSG00000044148	0.131362971	0.008850624	0.184532646	767.8973245	770.9711408	804.2038156	856.5817105	912.6299484	842.2843458	786.7686082	888.6475756	858.3293185	993.1419139	909.6547753	899.1282835	869.3161108	873.6747198	903.1059462	1810030O07Rik
ENSMUSG00000057841	-0.170904379	0.008862212	0.184532646	2959.330591	2527.362654	2798.136715	2811.397835	3127.415627	2543.031368	3004.40931	2352.932966	2819.864261	2601.242563	2453.660292	2427.646365	2202.894015	2706.35532	2505.995626	Rpl32
ENSMUSG00000092978	0.708981448	0.00888037	0.184751461	13.13665718	15.69140721	16.10302104	20.56618753	6.538802087	12.13374808	10.13006792	19.29512227	16.82998664	30.69312758	23.02923482	32.11172441	15.03681921	14.54508413	24.67502585	Gm25070
ENSMUSG00000039081	0.895974658	0.008920211	0.185261208	263.9273852	121.3468824	116.5100934	215.944969	154.1289063	118.3040438	149.4185018	507.0329352	299.5737621	315.7007409	122.4736579	566.2367404	79.88310207	228.8426569	303.0093175	Zfp503
ENSMUSG00000106537	0.385023888	0.008917048	0.185261208	432.3154455	414.2531503	467.9348468	548.0888976	395.130469	455.015553	418.7094739	713.919524	528.4615804	650.0365949	555.8419858	840.2567887	372.1612755	481.9271207	532.9805584	Gm43502
ENSMUSG00000018654	-0.545945731	0.008948491	0.185370369	1037.795918	779.3398913	528.5579848	745.5242979	1279.73698	592.5313645	863.5882899	389.1182991	759.8738967	527.2640846	667.8478097	443.1417969	385.3184923	780.5861814	607.005636	Ikzf1
ENSMUSG00000106395	0.336010258	0.008942353	0.185370369	90.76235873	99.37891232	109.8794377	109.0007939	97.14791672	119.3151894	124.9375043	171.512198	146.4208837	97.56029839	151.7835931	134.8692425	152.2477945	105.694278	124.3621303	Gm42439
ENSMUSG00000111092	0.39718991	0.008939704	0.185370369	127.7838472	140.1765711	193.2362525	140.8783846	155.0630209	167.8501818	168.8344653	161.8646368	164.0923697	295.9694446	193.6549292	274.0200483	205.816463	163.8746145	191.4782006	Gm17875
ENSMUSG00000027068	-1.271347874	0.008966896	0.185592456	34.6330053	19.87578246	7.577892256	22.62280628	55.11276045	5.055728366	16.88344653	7.50365866	10.93949131	20.82747943	10.46783401	8.563126509	1.879602402	10.66639503	5.922006205	Dhrs9
ENSMUSG00000003228	0.423879275	0.008999598	0.18595064	667.5810333	604.6422244	708.5329259	718.7882541	597.8333336	691.6236405	641.570968	967.9719672	703.4934414	1383.383107	641.6782247	1089.657848	603.3523709	730.1632231	982.066029	Grk5
ENSMUSG00000038291	0.260257601	0.008994325	0.18595064	1029.436227	1037.725063	1142.367258	1111.602436	1004.173178	928.231728	926.057042	1627.221978	1310.21446	1189.358694	1049.923751	1328.355	1038.480327	1041.428023	1242.634302	Snx25
ENSMUSG00000087107	-1.225397056	0.009021946	0.186253066	78.8199431	30.3367206	23.6809133	26.73604379	83.13619796	22.24520481	37.98775469	1.071951237	31.97697461	29.59694446	13.60818421	16.0558622	7.518409607	32.96885735	14.80501551	AI662270
ENSMUSG00000000202	0.421924245	0.009065201	0.186508407	229.2943799	179.928136	222.600585	164.5295002	311.0601564	189.0842409	220.3289772	403.0536652	270.1212855	247.7373869	265.8829838	238.6971514	375.9204803	218.1762619	303.9963185	Btbd17
ENSMUSG00000032320	0.101667368	0.009059715	0.186508407	2285.77835	2188.428259	2328.307396	2202.638684	2271.766668	2347.880253	2179.652947	2436.545162	2332.636148	2613.300577	2360.496569	2423.364802	2451.941333	2222.488854	2543.501665	Rcn2
ENSMUSG00000079505	-0.729643879	0.009058106	0.186508407	72.84873529	28.24453297	32.20604209	35.99082817	42.03515627	33.36780722	61.62457982	8.575609898	28.61097728	32.88549384	34.54385223	27.83016116	19.73582522	36.84754645	21.71402275	Gm11131
ENSMUSG00000104097	0.368398705	0.009050461	0.186508407	42.99269624	54.39687832	39.78393434	47.30223131	37.36458335	51.56842934	53.18285656	67.53292794	50.48995991	71.25190332	59.66665385	68.50501207	62.02687925	59.15000878	45.40204757	Gm37313
ENSMUSG00000075070	1.468607983	0.009083596	0.186727804	10.74817406	5.230469069	1.894473064	8.226475011	4.670572919	4.044582693	6.753378611	21.43902474	3.365997327	37.27022635	8.374267207	23.5485979	0.939801201	13.57541185	22.70102378	4932412D23Rik
ENSMUSG00000024887	-0.208716978	0.009124096	0.187400856	819.2497117	895.4563047	817.4651271	863.7798761	708.9929691	943.3989131	886.3809427	784.6683056	679.9314601	747.5968933	630.1636073	685.0501207	861.7977012	799.9796269	679.0567115	Asah2
ENSMUSG00000024644	-0.236432565	0.009144732	0.187559849	1390.097178	1276.234453	1266.455243	1468.425789	1648.71224	1126.41628	1361.649962	913.3024541	1178.940564	1260.610597	1138.90034	1200.978493	1078.891779	1328.451017	1152.817208	Cndp2
ENSMUSG00000043384	0.166102401	0.009147367	0.187559849	12596.86	15085.71889	15539.41531	14211.23558	13272.83412	14795.08349	14135.6656	16914.31857	14330.73362	17888.61247	14955.39445	17182.98373	15601.63974	14510.17592	16390.13917	Gprasp1
ENSMUSG00000001504	-1.459320003	0.009193316	0.188091133	58.51783655	10.46093814	41.67840741	13.36802189	9.341145838	24.26749616	10.13006792	3.215853712	9.25649265	15.34656379	9.421050607	13.91508058	0	14.54508413	3.948004137	Irx2
ENSMUSG00000021870	0.187434799	0.009196639	0.188091133	4022.205581	3686.4346	3931.031608	3932.255055	3884.04844	3661.358483	3766.69692	5328.6696	4434.701479	4019.70353	3653.274069	4832.814524	4417.065644	4033.836664	4266.805471	Slmap
ENSMUSG00000026177	-0.656834573	0.009195471	0.188091133	865.8251326	551.2914399	423.4147298	647.8349071	1129.344532	457.0378443	1020.604343	231.5414672	565.487551	553.5724796	504.5495992	452.7753142	265.0239386	585.6820541	534.9545605	Slc11a1
ENSMUSG00000064247	0.188124562	0.009208409	0.188172507	764.3145998	782.4781728	827.8847289	667.3727853	774.38099	833.1840348	791.8336421	1064.447579	805.3148606	918.6014612	780.900417	928.0288354	860.8579	831.0091397	901.1319442	Plcxd1
ENSMUSG00000036510	0.40613499	0.009218225	0.188213873	1665.966979	1895.521991	1378.229154	1340.915427	1669.262761	1388.303009	1470.548193	3018.614684	2474.849535	1517.117449	1442.467526	2300.269859	2217.930834	1655.230574	1741.069824	Cdh8
ENSMUSG00000036529	-0.13390037	0.009228305	0.188260543	10855.6558	11540.50695	11910.55215	10391.06625	11951.9961	12011.39945	11421.65158	9796.562357	10455.6292	9884.283265	10361.0621	9531.830196	11632.85926	11075.59673	10671.45518	Sbf1
ENSMUSG00000002111	-0.654033815	0.009307891	0.188573605	961.3644576	656.9469151	660.2238628	643.7216696	1439.470574	459.0601357	1067.033821	263.7000044	727.0554227	609.4778191	617.6022065	411.0300724	368.4020707	630.2869788	648.4596794	Spi1
ENSMUSG00000020437	-0.795203248	0.009313915	0.188573605	407.2363727	251.0625153	128.8241683	278.671841	491.3442711	179.9839298	377.3450299	67.53292794	236.4613123	184.1587655	250.1812328	166.9809669	90.22091528	226.9033124	169.7641779	Myo1g
ENSMUSG00000025510	-0.328135	0.009284494	0.188573605	1339.939033	1035.632876	1274.033136	1446.831293	1545.025522	1003.056508	1300.025383	791.1000131	1164.635075	1210.186173	991.3038806	1013.660101	747.1419547	1153.910007	1070.896122	Cd151
ENSMUSG00000026090	0.231025134	0.009270504	0.188573605	8609.287422	9396.014636	10885.64223	9834.750875	8961.895317	10664.55342	9548.433183	12795.88192	11233.17458	10446.62521	10634.27257	13829.44931	9703.447399	9776.235877	12662.23627	2010300C02Rik
ENSMUSG00000040322	-0.449142049	0.009300432	0.188573605	152.86292	154.8218845	113.6683838	164.5295002	193.3617189	124.3709178	106.3657131	75.0365866	113.6024098	134.8305247	103.6315567	115.6022079	86.46171048	140.6024799	75.01207859	Slc25a24
ENSMUSG00000067736	1.191486315	0.009286098	0.188573605	8.359690935	9.414844325	17.05025758	10.28309376	16.81406251	13.14489375	9.28589559	23.58292722	12.62248998	66.86717081	26.16958502	58.87149475	16.91642161	6.787705925	9.870010341	Gm10222
ENSMUSG00000073489	-0.781512157	0.0092819	0.188573605	1815.247175	904.871149	890.4023401	1344.000355	1185.391407	777.5710227	1602.239075	310.8658588	688.3464535	1243.071667	735.8887308	540.5473609	275.3617518	1156.819024	713.6017477	Ifi204
ENSMUSG00000098202	0.356450816	0.009305835	0.188573605	1734.038748	1776.267296	1651.033275	1812.909431	1258.252344	1725.014519	1364.182479	2584.474433	1708.243644	2466.412038	1712.537644	2768.030644	1927.532263	1702.744515	1695.667777	B830012L14Rik
ENSMUSG00000111189	0.607245435	0.009289872	0.188573605	21.49634812	16.73750102	13.26131145	19.53787815	21.48463543	15.1671851	18.57179118	42.87804949	20.19598396	27.4045782	15.70175101	33.18211522	31.01343963	30.05984053	19.74002068	Gm48293
ENSMUSG00000001510	1.324505189	0.00934235	0.188890425	22.69058968	11.50703195	15.15578451	12.33971252	11.20937501	11.12260241	10.97424024	85.75609898	12.62248998	30.69312758	19.88888462	16.0558622	1.879602402	61.08935333	43.4280455	Dlx3
ENSMUSG00000048779	-0.602727309	0.009345204	0.188890425	684.3004151	600.4578492	482.1433948	647.8349071	1254.515886	402.435978	753.8458874	239.0451259	578.110041	484.5129426	499.3156822	374.6367848	352.4254503	561.4402473	541.8635677	P2ry6
ENSMUSG00000048040	0.223450943	0.009383198	0.189499795	527.8547705	623.4719131	658.3293897	620.0705539	744.4893233	624.8880261	649.168519	718.2073289	727.0554227	802.4060497	769.3857996	823.1305357	671.0180574	595.3787769	835.9898759	Arxes2
ENSMUSG00000028289	0.376581515	0.00944417	0.190412749	1843.908972	1968.748558	3194.081586	2137.855193	1720.639063	2334.73536	1750.813405	2826.735413	2239.229722	2907.077655	2875.514002	2622.457493	3454.709214	2062.492929	3195.909348	Epha7
ENSMUSG00000090063	0.589757312	0.009440358	0.190412749	1809.275967	800.2617676	1563.887514	1563.030252	809.8773442	1214.385954	1181.841257	3046.485416	1901.78849	1684.833468	1803.6078	2281.002824	921.944978	1610.625649	2129.948232	Dlx6os1
ENSMUSG00000024066	-0.651330833	0.009473	0.190782532	1829.578073	1067.01569	786.2063215	1793.371552	1863.558595	958.5660982	1500.938396	782.5244032	705.1764401	1201.416708	739.029081	1214.893574	426.6697452	1359.48053	701.7577353	Xdh
ENSMUSG00000025269	0.145214732	0.009478307	0.190782532	1476.082571	1552.40322	1661.452877	1541.435755	1475.901042	1495.484451	1544.835357	1697.97076	1502.076307	1780.2014	1763.83003	1952.392844	1696.341168	1601.898598	1597.954674	Apex2
ENSMUSG00000038056	0.074968869	0.009507644	0.191000277	12266.05509	11865.84213	12769.69569	12769.54584	12111.72969	12640.33206	12438.87923	13688.8173	13012.94567	13113.63876	13080.60538	12756.91772	12411.95446	12823.91584	13683.78234	Kmt2c
ENSMUSG00000039419	0.236616631	0.009520756	0.191000277	4909.527062	6597.713684	6570.032586	5703.003801	6024.104951	6161.921733	5580.82325	7646.228175	6063.002686	7877.171958	6353.975243	7504.509995	7983.611201	5666.764775	6854.722182	Cntnap2
ENSMUSG00000043998	-0.167247188	0.009514019	0.191000277	716.5449373	645.4398832	740.738968	642.6933602	827.6255213	718.9245737	688.8446183	634.5951324	654.6864802	640.1709467	594.5729717	620.8266719	600.5329673	717.5574835	607.005636	Mgat2
ENSMUSG00000102260	1.211096188	0.009510453	0.191000277	26.27331437	18.82968865	27.46985943	35.99082817	7.472916671	22.24520481	19.41596351	36.44634207	17.67148597	129.3496091	16.74853441	110.2502538	22.55522882	24.24180688	60.20706308	D330025C20Rik
ENSMUSG00000060935	0.19227735	0.009555811	0.191524542	1138.112209	1274.142265	1237.090911	1292.584886	1275.066407	1398.414466	1221.517356	1690.467101	1473.46533	1357.074712	1285.450016	1558.489025	1405.002795	1209.181327	1562.422637	Tmem263
ENSMUSG00000078942	-0.593589463	0.009562747	0.191524542	440.6751364	308.5976751	150.6106086	257.0773441	512.8289065	226.4966308	400.981855	129.7060997	249.0838022	223.6213581	252.2747996	195.8815189	204.8766618	267.6295479	216.1532265	Naip6
ENSMUSG00000000416	0.219418175	0.0097172	0.192584528	6598.184631	6568.423057	7109.010172	6315.87619	5479.516149	6685.695191	6475.645916	8761.057462	7714.865874	6039.969035	7475.080265	7278.657533	8606.699397	6444.44194	7862.450238	Cttnbp2
ENSMUSG00000026029	-0.616264912	0.009733957	0.192584528	361.8551933	238.5093896	234.9146599	274.5586035	435.2973961	219.4186111	353.7082047	88.97195269	252.4497996	265.276317	230.2923482	174.4737026	115.5955477	278.2959429	173.712182	Casp8
ENSMUSG00000031559	1.062982389	0.009727851	0.192584528	56.12935342	26.15234535	65.35932071	63.75518133	36.43046877	60.66874039	47.27365028	192.9512227	73.21044187	140.3114404	68.04092105	205.5150362	12.21741561	55.27131968	102.6481075	4930555F03Rik
ENSMUSG00000033033	-0.281282281	0.00964197	0.192584528	477.6966249	450.8664338	521.9273291	424.6917724	446.5067711	418.6143087	470.2039858	284.0670779	411.4931733	423.1266874	376.8420243	291.1463013	484.9374196	379.1418595	366.1773837	Calhm2
ENSMUSG00000034755	0.280180697	0.009724847	0.192584528	997.1917044	1105.721161	1202.990396	1135.253551	1235.833594	1145.628048	1069.566337	1589.703685	1267.297994	1735.257892	1139.947123	1632.345991	1347.674922	1106.396066	1138.999193	Pcdh11x
ENSMUSG00000035722	-0.273595951	0.009690192	0.192584528	1753.146613	2041.975125	1626.405125	1602.106008	1749.596616	1950.500004	1749.969233	1233.815874	1331.251943	1342.824332	1475.964595	1247.005298	2041.248208	1575.717447	1542.682616	Abca7
ENSMUSG00000066279	1.618433987	0.00969053	0.192584528	34.6330053	6.276562883	20.8392037	44.21730318	4.670572919	11.12260241	11.81841257	65.38902547	13.46398931	146.8885391	9.421050607	154.1362772	11.27761441	34.9082019	32.57103413	Chrna10
ENSMUSG00000071076	-0.185489446	0.009642164	0.192584528	2282.195625	2261.654826	2749.827652	2005.203284	2327.813543	2309.456718	2241.277526	2205.003695	1927.03347	1851.453303	1866.414804	1941.688936	2335.405984	2012.069971	2119.09122	Jund
ENSMUSG00000084132	0.441945722	0.009743243	0.192584528	28.66179749	36.61328349	22.73367677	30.84928129	28.02343751	29.32322452	39.67609934	54.6695131	31.97697461	46.03969137	42.91811943	35.32289685	46.05025884	34.9082019	45.40204757	Gm15982
ENSMUSG00000085041	0.824879737	0.009673254	0.192584528	15.52514031	9.414844325	16.10302104	35.99082817	14.01171876	13.14489375	16.88344653	56.81341557	31.13547528	33.98167697	26.16958502	38.53406929	15.03681921	18.42377323	25.66202689	BB031773
ENSMUSG00000086297	0.520177565	0.009705333	0.192584528	33.43876374	26.15234535	24.62814983	31.87759067	19.61640626	22.24520481	32.92272073	55.74146433	31.13547528	35.07786009	31.40350202	49.23797743	48.86966244	32.96885735	28.62302999	Gm15632
ENSMUSG00000091604	0.618952414	0.00967837	0.192584528	25.07907281	8.368750511	20.8392037	17.4812594	20.55052084	31.34551587	15.19510187	31.08658588	29.45247661	23.01984569	19.88888462	41.74524173	34.77264443	27.1508237	35.53203723	Gm17349
ENSMUSG00000097113	-0.544336097	0.009737146	0.192584528	96.73356654	70.08828553	51.15077273	57.58532508	65.38802087	72.80248847	58.24789052	35.37439083	28.61097728	47.1358745	37.68420243	50.30836824	47.92986124	82.42214338	39.48004137	Gm19705
ENSMUSG00000106516	0.415136405	0.009737642	0.192584528	54.93511186	88.91797418	62.51761111	57.58532508	77.53151046	77.85821684	83.57306031	131.8500022	87.51593051	66.86717081	112.0058239	88.84243753	104.3179333	73.6950929	103.6351086	Gm42441
ENSMUSG00000106682	0.57413104	0.009725186	0.192584528	123.0068809	96.24063088	87.14576094	133.6802189	97.14791672	96.05883896	71.75464774	194.0231739	112.7609105	183.0625824	138.1754089	235.485979	70.48509006	113.4516562	151.9981593	Gm42648
ENSMUSG00000108063	-0.633991505	0.009702986	0.192584528	32.24452218	19.87578246	33.15327862	22.62280628	16.81406251	31.34551587	22.79265281	9.647561135	21.87898263	10.96183128	17.79531781	12.84468976	17.85622282	25.21147915	13.81801448	Gm3279
ENSMUSG00000026475	-0.452271913	0.009767436	0.192589912	348.7185362	356.7179905	257.6483367	201.5486378	419.4174481	198.184552	270.9793168	174.7280517	233.0953149	223.6213581	230.2923482	191.5999556	151.3079933	251.1451192	258.5942709	Rgs16
ENSMUSG00000045374	-0.170398358	0.009763882	0.192589912	2163.965711	2073.357939	2045.083673	2126.54379	2535.186981	1827.140232	2185.562153	1863.05125	1851.29853	1842.683838	1752.315413	1887.099004	1858.926775	2139.097039	1995.716091	Wdr81
ENSMUSG00000086119	0.213158513	0.009765393	0.192589912	483.6678327	569.0750347	600.5479613	490.5035725	559.5346357	514.6731477	556.3095631	696.7683042	654.6864802	484.5129426	677.2688603	679.6981667	620.2687925	565.3189364	624.7716546	Gm2415
ENSMUSG00000103214	0.228806344	0.009779722	0.19267489	628.1710617	819.0914563	846.8294596	781.515126	714.5976566	788.6936251	770.729334	1103.037823	833.0843385	860.5037555	1000.724931	823.1305357	875.8947192	746.6476518	926.793971	Gm38286
ENSMUSG00000085069	0.594134119	0.009821663	0.193343488	408.4306143	212.3570442	323.0076574	467.8807662	482.0031253	382.2130645	496.3733279	656.0341572	649.6374842	595.2274385	609.2279393	771.7517766	280.0607578	360.7180863	861.6519028	Gm13111
ENSMUSG00000027324	0.164268379	0.009872426	0.193534573	268.7043515	288.7218926	274.6985943	308.4928129	279.3002606	271.9981861	271.8234891	362.3195182	303.7812588	314.6045577	295.192919	323.2580257	310.1343963	287.0229934	320.7753361	Rpusd2
ENSMUSG00000027831	1.18206774	0.009869932	0.193534573	13.13665718	4.184375256	10.41960185	20.56618753	6.538802087	10.11145673	4.220861632	40.73414701	31.13547528	10.96183128	30.35671862	32.11172441	3.759204803	14.54508413	14.80501551	Veph1
ENSMUSG00000062585	-0.623504889	0.009862082	0.193534573	81.20842623	64.85781646	39.78393434	56.5570157	100.8843751	50.55728366	75.97550937	28.9426834	49.64846058	47.1358745	38.73098583	75.99774777	26.31443362	47.51394148	34.54503619	Cnr2
ENSMUSG00000071068	-0.683601281	0.009892523	0.193534573	400.0709233	233.2789205	273.7513577	256.0490347	387.6575523	170.8836188	413.6444399	88.97195269	219.6313256	253.2183026	228.1987814	129.5172885	100.5587285	287.9926657	211.2182213	Treml2
ENSMUSG00000071816	0.529229537	0.00988543	0.193534573	23.88483124	19.87578246	21.78644024	25.70773441	27.08932293	33.36780722	26.16934212	34.30243959	21.87898263	44.94350825	31.40350202	56.73071312	31.95324083	39.75656328	34.54503619	Ssxb5
ENSMUSG00000083798	-0.52332371	0.009875391	0.193534573	28.66179749	33.47500204	21.78644024	19.53787815	27.08932293	34.37895289	20.26013583	18.22317103	19.35448463	19.7312963	18.84210121	19.26703465	19.73582522	18.42377323	12.83101344	Gm14584
ENSMUSG00000100600	0.366754105	0.009873861	0.193534573	194.6613746	273.0304854	255.7538636	228.2846816	219.5169272	264.9201664	190.7829458	277.6353704	226.3633203	358.4518828	346.4853057	274.0200483	362.7632635	204.60085	348.411365	A230077H06Rik
ENSMUSG00000107666	-1.01963272	0.009895471	0.193534573	14.33089875	17.78359484	36.94222475	18.50956877	22.41875001	27.30093318	36.29941003	2.143902474	21.87898263	9.865648152	17.79531781	3.211172441	9.398012008	22.30246233	10.85701138	4933406J09Rik
ENSMUSG00000029338	-0.48575662	0.00991939	0.19368872	183.9132006	142.2687587	113.6683838	168.6427377	235.3968751	118.3040438	124.093332	66.46097671	138.0058904	127.1572428	124.5672247	126.306116	93.98012008	120.2393621	88.83009307	Antxr2
ENSMUSG00000110263	0.531082393	0.009911895	0.19368872	293.7834243	293.9523617	334.3744958	327.0023817	199.9005209	281.0984972	231.3032174	344.0963471	238.1443109	625.9205661	350.6724393	630.4601892	335.5090287	289.9320102	425.3974457	Gm45652
ENSMUSG00000038188	-0.330422645	0.009929447	0.193728485	212.5749981	165.2828226	192.289016	160.4162627	244.738021	187.0619496	197.5363244	151.1451244	129.5908971	202.7938787	142.3625425	166.9809669	142.8497825	184.2377323	118.4401241	Scarf1
ENSMUSG00000049625	-0.545019808	0.009939229	0.193762818	420.3730299	308.5976751	275.6458308	262.218891	604.3721357	289.1876625	492.1524663	176.8719541	361.0032134	233.4870063	318.2221539	187.3183924	211.4552702	298.6590607	290.178304	Tifab
ENSMUSG00000029462	0.119447952	0.009958815	0.193970452	2266.670485	2514.809529	2686.362805	2417.555344	2472.601303	2634.034479	2418.553715	2659.51102	2648.198397	2719.63034	2628.473119	2827.97253	2967.892192	2531.81431	2637.266763	Vps29
ENSMUSG00000105063	0.485511183	0.009965941	0.193970452	26.27331437	49.16640925	38.83669781	25.70773441	31.75989585	49.54613799	32.0785484	41.80609825	44.59946459	55.90533953	49.19881984	69.57540289	61.08707805	37.81721873	46.3890486	Gm43488
ENSMUSG00000056220	-0.549318373	0.010016567	0.194798837	431.1212039	396.4695555	313.5352921	429.8333193	524.9723961	304.3548476	478.645709	139.3536608	357.637216	350.7786009	312.9882368	201.233473	173.8632222	365.5664477	346.437363	Pla2g4a
ENSMUSG00000021492	0.703202294	0.010036901	0.194963861	13.13665718	9.414844325	7.577892256	9.254784387	14.94583334	10.11145673	9.28589559	18.22317103	19.35448463	15.34656379	27.21636842	18.19664383	11.27761441	17.45410095	9.870010341	F12
ENSMUSG00000029090	0.242055265	0.010041196	0.194963861	857.4654416	656.9469151	866.7214268	702.3353041	893.0135421	623.8768804	646.636002	918.6622103	946.6867483	822.137346	855.2220385	885.2132029	957.6574236	768.9501141	934.6899793	Adgra3
ENSMUSG00000000560	0.254199848	0.010095101	0.195065532	1860.628354	2140.307943	2519.649175	2229.374728	2384.794533	2224.520481	2390.696028	2333.637843	2883.81821	2654.955536	3041.952563	2744.482046	2491.412983	2046.0085	3275.856432	Gabra2
ENSMUSG00000034792	-0.571930856	0.010055532	0.195065532	177.9419928	179.928136	190.3945429	142.9350033	314.7966147	165.8278904	283.6419017	68.60487918	197.752343	128.253426	163.2982105	100.6167365	141.9099813	138.6631353	179.6341882	Gna15
ENSMUSG00000041939	-0.181430351	0.010091375	0.195065532	640.1134773	721.8047316	553.1861347	607.7308414	562.3369795	576.3530337	600.206524	477.0183006	483.0206165	533.8411833	535.9531012	583.3629934	562.9409193	538.1681127	578.382606	Mvk
ENSMUSG00000049969	-0.341035367	0.01006783	0.195065532	667.5810333	411.1148689	491.6157601	515.1829976	668.826042	440.8595135	599.3623517	352.671957	534.3520757	441.7618006	446.9765122	374.6367848	337.3886311	463.5033475	470.7994933	Plekhf2
ENSMUSG00000073569	0.87900995	0.010078178	0.195065532	13.13665718	13.59921958	4.73618266	7.198165634	6.538802087	18.20062212	13.50675722	27.87073217	16.82998664	28.50076133	13.60818421	22.47820709	15.03681921	7.7573782	29.61003102	Gm10540
ENSMUSG00000085280	-0.422849209	0.010111039	0.195065532	148.0859537	147.4992278	184.7111237	149.1048596	119.5666667	150.6607053	130.8467106	109.3390262	125.3834004	64.67480455	143.4093259	77.06813858	119.3547525	142.5418244	94.75209928	Gm16151
ENSMUSG00000092517	-1.218253321	0.010097547	0.195065532	47.76966249	17.78359484	21.78644024	18.50956877	43.90338544	26.2897875	66.68961378	5.359756186	31.13547528	14.25038066	36.63741903	5.351954068	4.699006004	6.787705925	14.80501551	Art2a-ps
ENSMUSG00000109775	0.493111129	0.010105123	0.195065532	101.5105328	88.91797418	77.67339562	69.92503759	60.71744795	91.00311059	80.196371	179.0158566	150.6283804	73.44426957	80.60232186	128.4468976	93.04031888	101.8155889	107.5831127	Gm45297
ENSMUSG00000024661	-0.375300117	0.010133279	0.195338571	106503.6568	69842.45348	59261.95915	87370.30616	96732.23573	73110.8879	93419.48632	57710.63876	81332.59342	52392.0726	57187.87075	54881.0778	55178.5479	79797.24053	78042.17177	Fth1
ENSMUSG00000006574	-1.306973373	0.01017239	0.195371407	41.79845468	19.87578246	10.41960185	106.9441751	48.57395836	10.11145673	104.6773685	15.00731732	12.62248998	29.59694446	17.79531781	46.02680499	11.27761441	10.66639503	15.79201655	Slc4a1
ENSMUSG00000017002	-0.972941556	0.010192942	0.195371407	51.35238717	15.69140721	19.89196717	17.4812594	23.3528646	27.30093318	43.05278864	10.71951237	16.82998664	23.01984569	8.374267207	22.47820709	2.819403602	21.33279005	9.870010341	Slpi
ENSMUSG00000020399	-0.569999103	0.010256712	0.195371407	273.4813177	218.6336071	107.9849646	265.3038191	375.5140627	189.0842409	284.486074	100.7634163	180.9223563	154.561821	175.8596113	150.9251047	139.0905777	234.6606906	182.5951913	Havcr2
ENSMUSG00000024725	-0.465050002	0.010224195	0.195371407	653.2501345	513.6320626	428.1509125	562.4852289	884.6065109	427.7146198	633.1292448	291.5707365	514.1560918	498.7633232	441.7425951	337.1731063	304.4955891	500.3508939	508.3055326	Ostf1
ENSMUSG00000024737	-0.74546406	0.010161076	0.195371407	1163.191282	547.1070647	685.7992491	866.8648043	1487.110417	522.7623131	1153.139398	272.2756143	539.4010717	839.676276	578.8712207	407.8189	249.0473182	751.4960132	742.2247777	Slc15a3
ENSMUSG00000027456	0.313876434	0.010278707	0.195371407	186.3016837	202.9421999	170.5025758	216.9732784	190.5593751	173.9170558	178.1203609	201.5268326	194.3863457	297.0656277	236.5730486	318.9764625	222.7328846	201.6918332	203.322213	Sdcbp2
ENSMUSG00000028222	0.356566783	0.010230462	0.195371407	1344.715999	1987.578246	2436.29236	1733.729609	1954.167709	1635.022554	1893.478528	2991.815903	2532.912989	2178.115875	2870.280085	1972.73027	2082.599461	1739.592061	2636.279762	Calb1
ENSMUSG00000028423	0.142293184	0.010234463	0.195371407	3327.156992	3508.598652	3737.795355	3436.609936	3441.278127	3549.121313	3493.185086	4574.015929	3839.761451	3894.738654	3594.654198	4076.048218	3703.756532	3580.03004	3638.085812	Nfx1
ENSMUSG00000031365	0.154678062	0.010289059	0.195371407	1802.110517	1620.399318	1506.106086	1590.794605	1713.166147	1599.632455	1623.343384	1811.597591	1767.990096	1977.514363	1651.824207	2076.558178	1681.304348	1699.835498	1906.885998	Zfp275
ENSMUSG00000031591	-0.125382258	0.010229398	0.195371407	2506.713039	2400.785303	2208.955593	2452.517863	2690.250001	2516.741581	2390.696028	2093.520766	2288.036683	2308.561667	2267.332846	2161.119053	2296.874135	2453.270856	2113.169214	Asah1
ENSMUSG00000038388	0.168241625	0.010251405	0.195371407	1845.103214	1733.37745	1866.055968	1982.580478	1869.163282	1733.103684	1814.126329	2385.091503	2175.275773	1796.644147	1958.531743	2272.439697	2029.970594	1829.771583	2046.053144	Mpp6
ENSMUSG00000040524	0.10979055	0.010192453	0.195371407	5236.74925	5063.094059	5271.3713	4952.337957	5017.12943	4926.30172	5275.232867	5879.652536	5716.304961	5238.659169	5118.77083	5742.646715	5641.626609	5013.205662	5726.58	Zfp609
ENSMUSG00000041685	-0.116926745	0.010194036	0.195371407	2215.318098	2095.325909	1928.573579	2272.563722	2061.590887	2096.104981	1985.493312	1856.619543	1831.102546	1852.549486	2018.198397	1989.856523	1865.505384	2058.61424	1966.10606	Fcho2
ENSMUSG00000042594	-0.181734992	0.010270968	0.195371407	1725.679057	1744.884482	1551.573439	1550.69054	1999.005209	1456.049769	1666.396172	1312.068314	1455.793844	1617.966297	1469.683895	1402.211966	1431.317229	1597.050237	1497.280569	Sh2b3
ENSMUSG00000063804	0.394313113	0.010223844	0.195371407	408.4306143	369.2711163	528.5579848	505.9282132	310.1260418	524.7846044	408.579406	613.1561077	428.3231599	748.6930764	524.4384838	758.9070869	490.5762268	458.6549861	569.4995967	Lin28b
ENSMUSG00000087574	0.267087111	0.010268108	0.195371407	262.7331437	231.1867329	259.5428098	279.7001504	265.2885418	268.9647491	281.1093847	376.2548843	357.637216	260.8915845	372.6548907	343.5954512	278.1811554	244.3574133	309.9183247	C030037D09Rik
ENSMUSG00000087605	0.514171928	0.010278107	0.195371407	25.07907281	27.19843916	22.73367677	31.87759067	31.75989585	29.32322452	36.29941003	41.80609825	28.61097728	63.57862142	48.15203644	49.23797743	31.95324083	29.09016825	44.41504654	Gm15742
ENSMUSG00000094595	0.5253496	0.010294471	0.195371407	38.21572999	30.3367206	22.73367677	29.82097191	42.03515627	31.34551587	23.63682514	68.60487918	42.07496659	46.03969137	39.77776923	58.87149475	32.89304203	36.84754645	33.55803516	Fsbp
ENSMUSG00000107370	0.339333339	0.010296754	0.195371407	74.04297686	70.08828553	72.93721296	90.49122512	64.45390628	77.85821684	56.55954587	87.90000145	74.0519412	88.79083337	106.7719069	119.8837711	91.16071648	84.36148793	78.96008273	Gm43588
ENSMUSG00000108456	0.220065664	0.010263143	0.195371407	220.934689	210.2648566	217.8644024	213.8883503	218.5828126	213.3517371	219.4848049	237.9731747	257.4987955	294.8732614	224.0116478	312.5541176	216.1542762	241.4483965	233.9192451	4732496C06Rik
ENSMUSG00000001247	-0.390014554	0.010346028	0.196152236	394.0997155	323.2429885	291.7488518	266.3321285	382.9869794	286.1542255	272.6676614	228.3256135	243.1933069	303.6427264	218.7777308	300.7798186	182.321433	297.6893884	158.9071665	Lsr
ENSMUSG00000006276	0.131978424	0.01037028	0.196428451	4103.414008	3993.986181	3985.02409	3981.613905	3909.269533	3865.609909	3896.699458	4716.585444	4134.286217	4541.486699	4071.987429	4963.402203	4157.680512	4200.620296	3951.952141	Eps15l1
ENSMUSG00000057440	0.613642974	0.010376861	0.196428451	198.2440993	109.8398505	134.5075875	201.5486378	131.7101563	124.3709178	116.495781	425.5646412	271.8042842	162.2351029	132.9414919	260.1049677	161.6458065	177.4500263	184.5691934	Mpp7
ENSMUSG00000021477	-0.345107593	0.010394702	0.196458244	2120.973014	1990.716528	1709.76194	2368.196494	3283.412762	1739.170558	1917.959525	1392.464657	1783.137084	1742.931173	1589.017202	1776.848751	1505.561524	2043.099484	1779.562865	Ctsl
ENSMUSG00000031932	0.556753299	0.010389185	0.196458244	740.4297686	780.3859852	717.0580547	784.6000542	899.5523442	854.4180939	853.458222	1978.821984	1174.733067	897.7739818	798.6957348	2046.587236	764.9981775	871.7353753	932.7159772	Gpr83
ENSMUSG00000043090	0.126459707	0.010415683	0.196652279	1324.413892	1332.723519	1344.128639	1409.812155	1294.682813	1388.303009	1325.350552	1660.452466	1359.86292	1403.114404	1569.128318	1524.236519	1398.424187	1386.631353	1454.839524	Zfp866
ENSMUSG00000101389	-1.170014481	0.010421252	0.196652279	124.2011225	62.76562883	40.73117087	66.84010946	164.4041668	34.37895289	72.59882007	10.71951237	63.11244989	54.8091564	35.59063563	58.87149475	4.699006004	39.75656328	19.74002068	Ms4a4a
ENSMUSG00000013465	-0.133920771	0.010433969	0.196662892	1460.557431	1406.99618	1547.784493	1290.528267	1576.785418	1381.22499	1427.495404	1215.592703	1273.188489	1396.537305	1287.543583	1313.369528	1292.226651	1432.20595	1302.841365	Nelfb
ENSMUSG00000027952	-0.207686994	0.010438098	0.196662892	223.3231721	285.5836112	251.017681	253.992416	212.9781251	261.8867294	289.5511079	226.1817111	195.227845	220.3328087	222.9648644	216.2189444	217.0940774	222.054951	243.7892554	Pmvk
ENSMUSG00000029994	-0.612520454	0.010448685	0.196708909	397.6824402	253.154703	204.6030909	347.5685692	437.1656252	213.3517371	405.2027167	95.40366011	265.0722895	287.1999795	214.5905972	200.1630822	136.2711741	285.0836489	204.3092141	Anxa4
ENSMUSG00000058740	0.272000758	0.010496194	0.19744944	7253.823249	8567.508336	7987.098438	7726.716654	6430.444795	8044.674976	7007.474481	10864.22579	7198.185285	9660.661907	7367.261575	11094.60078	10164.88979	8534.085693	8280.938676	Kcnt1
ENSMUSG00000002103	-0.082757496	0.010522471	0.197629993	3212.509802	3384.113488	3237.654466	3154.853167	3431.936981	3270.045107	3249.219284	3080.787856	2883.81821	3233.740228	3095.338516	3139.456256	3230.096727	3032.165204	3070.560217	Acp2
ENSMUSG00000031837	0.720601162	0.010533622	0.197629993	1808.081725	971.8211531	1453.06084	1889.004324	1057.417709	1848.374291	1458.72978	3893.326894	2305.708169	2553.010505	1572.268668	3967.938746	740.5633463	1855.952734	2860.328997	Necab2
ENSMUSG00000053897	-0.436041212	0.010538521	0.197629993	263.9273852	217.5875133	154.3995547	218.0015878	354.9635419	207.284863	184.0295671	130.7780509	213.7408303	156.7541873	170.6256943	213.0077719	164.4652101	167.7533036	133.2451396	Slc39a8
ENSMUSG00000068742	0.158112495	0.010523874	0.197629993	6170.646152	6816.347291	6993.447316	6413.56558	6049.326045	6255.95828	6243.498526	7893.848911	6466.080866	6968.436144	6461.793933	8274.12099	7420.670282	6921.520699	6909.99424	Cry2
ENSMUSG00000042379	0.560115065	0.010587534	0.198395111	38.21572999	21.96797009	19.89196717	33.93420942	37.36458335	27.30093318	33.76689305	71.82073289	42.07496659	31.78931071	38.73098583	61.01227638	35.71244563	43.63525238	33.55803516	Esm1
ENSMUSG00000002603	-0.579452318	0.010669544	0.198463645	1179.910663	902.7789614	656.4349167	943.9880075	1988.729949	740.1586328	1119.372505	407.3414701	871.7933078	765.1358233	759.964749	667.9238677	531.9274797	945.4304682	810.327849	Tgfb1
ENSMUSG00000024300	-0.717214976	0.010600546	0.198463645	974.5011147	665.3156656	482.1433948	751.6941541	1715.96849	622.8657347	1175.087878	221.8939061	803.6318619	523.9755352	714.9530628	453.845705	421.9707392	668.1041975	631.6806618	Myo1f
ENSMUSG00000024679	-0.883977746	0.010647778	0.198463645	1308.888752	644.3937893	893.2440496	1024.196139	1255.450001	523.7734587	974.1748646	155.4329294	615.9775109	907.63963	478.3800142	613.3339362	145.6691861	804.8279883	380.9823992	Ms4a6d
ENSMUSG00000036949	0.44773059	0.010673357	0.198463645	807.307296	906.9633366	564.5529731	839.1004511	1197.534896	905.9865232	994.4350005	894.0073318	1501.234808	951.4869551	1479.104945	1283.398586	1361.77194	766.0410973	1451.878521	Slc39a12
ENSMUSG00000039005	-0.610750605	0.010618198	0.198463645	336.7761205	278.2609545	172.3970488	335.2288567	427.8244794	210.3183	276.888523	114.6987824	235.6198129	247.7373869	221.918081	235.485979	84.58210807	220.1156064	164.8291727	Tlr4
ENSMUSG00000043613	-2.062605078	0.010637227	0.198463645	102.7047743	228.0484514	41.67840741	62.72687196	59.78333336	22.24520481	43.89696097	7.50365866	6.731994655	17.53893005	5.233917004	8.563126509	0	97.93689978	9.870010341	Mmp3
ENSMUSG00000053158	-0.607732245	0.010669013	0.198463645	564.8762589	464.4656534	319.2187113	441.1447225	968.6768234	366.0347337	656.7660699	199.3829301	458.6171359	408.8763067	413.4794433	337.1731063	226.4920894	425.6861287	366.1773837	Fes
ENSMUSG00000066475	0.364262999	0.010633087	0.198463645	34.6330053	35.56718967	39.78393434	39.0757563	42.96927086	42.46811828	32.0785484	55.74146433	46.28246325	58.09770578	38.73098583	52.44914987	43.23085524	51.39263058	47.37604964	Gm10268
ENSMUSG00000097073	0.348667209	0.010659966	0.198463645	85.98539248	92.05625562	68.2010303	89.46291574	78.46562504	58.64644905	84.41723264	132.9219534	77.41793853	110.7144959	98.39763968	114.5318171	93.98012008	100.8459166	83.8950879	9430037G07Rik
ENSMUSG00000103821	0.400559502	0.010611267	0.198463645	56.12935342	69.04219172	81.46234175	91.5195345	72.86093754	58.64644905	83.57306031	111.4829287	123.7004018	107.4259465	113.0526073	92.05360997	76.12389727	65.9377147	86.856091	D430013B06Rik
ENSMUSG00000015812	0.657395589	0.010700596	0.198664251	37.02148843	20.92187628	35.04775168	28.79266254	42.03515627	31.34551587	49.80616726	32.15853712	48.80696125	77.82900209	51.29238664	79.20892021	40.41145164	31.0295128	82.90808687	Gnrh1
ENSMUSG00000104100	0.218608924	0.010698841	0.198664251	796.559122	928.9313067	947.236532	809.2794792	760.3692712	962.6106809	904.1085615	1163.067092	947.5282477	1009.584661	1162.976358	949.4366517	1041.299731	808.7066774	1045.234095	Gm37880
ENSMUSG00000025572	-0.367090152	0.010740624	0.199079346	392.905474	284.5375174	214.0754562	354.7667348	368.041146	325.5889068	342.7339645	227.2536623	257.4987955	253.2183026	247.0408826	260.1049677	165.4050113	311.2648003	300.0483144	Tmc6
ENSMUSG00000029410	0.502812745	0.01074768	0.199079346	46.57542093	30.3367206	51.15077273	47.30223131	52.31041669	37.41238991	48.96199493	87.90000145	79.94243653	60.29007204	40.82455263	75.99774777	50.74926484	40.72623555	73.03807653	Ppef2
ENSMUSG00000074746	0.138577487	0.010739803	0.199079346	3347.459099	3632.037722	3678.119454	3550.752277	4051.25495	3735.172117	3530.328669	3990.874456	4173.836686	3929.816514	3892.987468	4058.921965	4413.306439	3479.184123	4176.001375	Pdzd8
ENSMUSG00000028671	-0.295763133	0.010793765	0.19955338	535.0202199	564.8906595	494.4574697	620.0705539	430.6268231	567.2527227	585.8555945	346.2402496	411.4931733	548.091564	420.8069271	406.7485092	398.4757092	580.8336928	423.4234436	Gale
ENSMUSG00000031103	-0.675125058	0.010798057	0.19955338	933.8969016	505.2633121	417.7313106	608.7591508	1051.813021	422.6588914	858.5232559	217.6061012	565.487551	565.630494	463.7250466	402.4669459	226.4920894	607.9845165	384.9304033	Elf4
ENSMUSG00000068062	0.67577809	0.010797916	0.19955338	157.6398862	128.6695391	163.87192	194.3504721	81.26796879	114.2594611	135.9117445	320.5134199	183.4468543	286.1037964	178.9999615	372.4960032	85.52190928	164.8442868	190.4911996	Gm14164
ENSMUSG00000001847	-0.092933524	0.010813448	0.199684013	10492.60637	10619.9444	10901.74525	10854.83378	11235.53021	10734.32247	10856.05612	9746.180649	10987.45678	10106.80844	9818.8283	9594.983254	9948.735512	9952.716231	10951.76347	Rac1
ENSMUSG00000025964	0.284360088	0.010845191	0.199684013	7729.13139	8608.305994	8211.593496	7919.010507	7394.451046	8241.848383	7189.815704	12267.40996	9095.766278	7951.71241	8353.331539	10541.20873	12493.71716	8051.1889	8205.926598	Adam23
ENSMUSG00000042105	0.263478856	0.010845024	0.199684013	3631.688591	3090.161126	3378.79271	3665.922927	3037.740627	3509.686632	3125.125952	5157.157402	3859.957435	4266.344734	3332.958348	4639.073786	3151.153426	3547.061182	4201.663402	Inpp5f
ENSMUSG00000086312	-0.248373261	0.010834411	0.199684013	232.8771046	236.4172019	276.5930673	230.3413003	170.9429688	249.7529813	226.2381835	191.8792715	216.2653283	186.3511318	206.21633	188.3887832	173.8632222	218.1762619	178.6471872	Gm15336
ENSMUSG00000106448	0.220163384	0.010846461	0.199684013	380.9630583	403.7922122	473.618266	434.9748662	413.8127606	521.7511674	393.3843041	596.0048879	454.4096392	461.4930969	503.5028158	555.5328323	455.8035824	523.6230285	476.7214995	Gm43486
ENSMUSG00000000197	0.193696112	0.010865389	0.199728005	4142.823979	5300.557355	5763.934297	4725.081584	5293.627347	5192.233032	5184.062256	6185.158639	5728.085952	5720.979745	5789.75899	5736.22437	6526.91934	4807.63514	6046.368335	Nalcn
ENSMUSG00000064389	0.597825135	0.010861551	0.199728005	28.66179749	21.96797009	21.78644024	17.4812594	8.407031254	21.23405914	18.57179118	43.95000073	25.24497996	33.98167697	25.12280162	32.11172441	18.79602402	31.99918508	26.64902792	Gm26446
ENSMUSG00000028469	0.180363386	0.01090226	0.199815614	1855.851388	1727.100887	2037.50578	1930.136699	1788.829428	1775.571802	1837.763154	2000.261009	1806.699065	2477.373869	2033.900148	2378.408388	2009.294967	1921.890449	2152.649255	Npr2
ENSMUSG00000029482	-0.209989285	0.010895149	0.199815614	1820.024141	2094.279815	1943.729364	1572.285036	1622.557032	1779.616385	1701.85141	1361.378071	1488.612318	1586.176986	1622.514271	1330.495781	1807.237709	1709.532221	1475.566546	Aacs
ENSMUSG00000033220	-0.574807349	0.010902768	0.199815614	545.7683939	445.6359647	370.369484	477.1355506	907.0252609	371.0904621	660.9869315	182.2317103	437.5796526	422.0305043	459.537913	321.1172441	258.4453302	448.9582634	369.1383868	Rac2
ENSMUSG00000100554	1.020560199	0.010903245	0.199815614	11.94241562	6.276562883	10.41960185	7.198165634	10.27526042	7.078019713	10.97424024	34.30243959	5.890495323	15.34656379	20.93566802	39.60446011	8.458210807	11.6360673	13.81801448	Gm7690
ENSMUSG00000056167	0.10419892	0.010931781	0.200186689	2439.835512	2346.388425	2624.79243	2410.357178	2199.839845	2552.131679	2510.568499	2672.374434	2629.685412	2615.492943	2772.929229	2599.979286	2570.356284	2494.966764	2634.30576	Cnot10
ENSMUSG00000105742	0.337150134	0.010952425	0.200412791	302.1431152	228.0484514	244.3870252	312.6060504	255.0132814	285.1430799	251.5633533	450.2195196	348.3807234	311.3160083	316.128587	447.4233601	251.8667218	283.1443043	303.9963185	Gm42748
ENSMUSG00000038843	-0.436293361	0.010989507	0.200808041	446.6463443	375.5476792	355.2136995	498.7300475	718.334115	328.6223438	474.4248474	243.3329308	392.980188	414.3572224	355.9063563	307.2021635	251.8667218	382.0508764	353.3463702	Gcnt1
ENSMUSG00000044647	0.173029872	0.010990653	0.200808041	6220.804297	7909.515327	7443.384668	6484.518927	6943.273702	7175.089697	6750.001922	7673.026956	7422.865606	8277.278799	7313.875622	9134.715204	8392.424723	7019.457599	7812.113185	Csrnp3
ENSMUSG00000049608	0.505329531	0.011000457	0.200835261	119.4241562	95.19453706	96.61812626	121.3405064	108.3572917	125.3820635	114.8074364	274.4195167	184.2883537	109.6183128	149.6900263	175.5440934	110.8965417	95.02788296	167.7901758	Gpr55
ENSMUSG00000015947	-0.671443565	0.011181501	0.203089341	1048.544092	616.1492564	789.0480311	771.2320323	1056.483594	496.4725256	1205.478082	225.1097598	591.5740303	699.3648356	667.8478097	379.9887388	294.1577759	801.9189715	633.6546639	Fcgr1
ENSMUSG00000025701	-0.363380211	0.011162364	0.203089341	195.8556162	155.8679783	203.6558544	185.0956877	140.1171876	129.4266462	182.3412225	115.7707336	159.8848731	152.3694548	160.1578603	111.3206446	90.22091528	142.5418244	126.3361324	Alox5
ENSMUSG00000038805	2.218114877	0.011182778	0.203089341	224.5174137	9.414844325	72.93721296	252.9641066	21.48463543	43.47926395	59.09206285	1121.260994	399.7121826	500.9556895	73.27483806	1014.730491	0.939801201	199.7524887	324.7233402	Six3
ENSMUSG00000039095	-0.615006727	0.011171515	0.203089341	65.68328592	29.29062679	36.94222475	37.01913755	26.15520835	35.39009856	39.67609934	20.36707351	33.65997327	29.59694446	14.65496761	32.11172441	14.09701801	25.21147915	30.59703206	En2
ENSMUSG00000058400	0.674507622	0.011144575	0.203089341	21.49634812	41.84375256	43.57288047	25.70773441	18.68229168	29.32322452	15.19510187	40.73414701	26.08647929	44.94350825	43.96490283	35.32289685	69.54528886	34.9082019	61.19406412	Qrfpr
ENSMUSG00000070691	-1.207074909	0.011163101	0.203089341	384.545783	96.24063088	121.2462761	138.8217658	397.9328127	132.4600832	262.5375935	24.65487846	168.2998664	137.022891	145.5028927	111.3206446	9.398012008	107.6336225	55.27205791	Runx3
ENSMUSG00000078307	0.393639663	0.011139592	0.203089341	5015.814561	6434.523049	6111.570104	4621.222337	5824.20443	6241.802241	5816.347329	9103.009906	7272.237226	5717.691195	5950.963634	7368.570361	11970.24789	5529.071312	7241.626587	AI593442
ENSMUSG00000021123	-0.379747109	0.011205195	0.203343565	118.2299147	92.05625562	96.61812626	114.1423408	79.39973963	94.03654761	105.5215408	48.23780567	79.10093719	105.2335803	77.46197166	59.94188556	68.60548766	87.27050476	87.84309204	Rdh12
ENSMUSG00000081187	0.311660102	0.011230534	0.203650397	68.07176904	98.3328185	94.7236532	97.68939075	79.39973963	94.03654761	98.76816218	135.0658559	82.46693452	110.7144959	121.4268745	124.1653344	107.1373369	96.96722751	122.3881282	3110067C02Rik
ENSMUSG00000027775	-0.310181334	0.011258292	0.203900828	997.1917044	938.346151	726.53042	1026.252758	1283.473438	889.8081925	944.6288332	579.9256193	870.9518085	766.2320064	815.4442692	754.6255236	683.235473	963.8542414	837.963878	Mfsd1
ENSMUSG00000031174	0.267810894	0.011261228	0.203900828	779.8397401	767.8328594	713.2691086	876.1195887	662.2872399	829.1394521	665.2077932	1170.570751	852.4388232	780.4823871	876.1577065	1126.051136	847.7006832	817.4337279	812.3018511	Rpgr
ENSMUSG00000035697	-0.670715354	0.011271594	0.203935634	956.5874913	829.5523944	431.9398586	689.9955915	1689.813282	556.1301203	982.6165879	262.6280531	779.2283813	477.9358438	712.859496	545.899315	451.1045764	604.1058274	571.4735988	Arhgap45
ENSMUSG00000098885	0.433285757	0.011295738	0.204066758	21.49634812	28.24453297	23.6809133	24.67942503	18.68229168	26.2897875	34.61106538	38.59024454	37.0259706	37.27022635	29.30993522	34.25250604	32.89304203	31.0295128	35.53203723	Mir7659
ENSMUSG00000107494	2.459984819	0.011290412	0.204066758	13.13665718	0	0.947236532	12.33971252	0	0	1.688344653	60.02926928	28.61097728	4.384732512	14.65496761	37.46367848	0	8.727050476	20.72702172	Gm8239
ENSMUSG00000027971	1.522997949	0.011322071	0.204375781	234.0713462	96.24063088	536.1358771	486.390335	85.93854171	192.1176779	97.07981753	846.8414774	208.6918343	1744.027357	483.6139312	1139.966217	87.40151168	251.1451192	913.9629576	Ndst4
ENSMUSG00000043924	0.740750597	0.011329766	0.204375781	44.1869378	44.982034	57.78142845	47.30223131	29.89166668	38.42353558	40.52027167	110.4109774	38.70896927	94.27174901	38.73098583	143.432369	47.92986124	56.24099195	50.33705274	Ncmap
ENSMUSG00000020609	-0.675203409	0.011356696	0.204528286	35.82724687	43.93594018	28.41709596	34.9625188	33.62812502	24.26749616	41.36444399	7.50365866	21.87898263	32.88549384	27.21636842	9.633517323	32.89304203	19.3934455	21.71402275	Apob
ENSMUSG00000028980	-0.235096138	0.011363623	0.204528286	1068.846198	801.3078614	861.0380076	962.4975763	1068.627084	808.9165386	914.2386294	687.1207431	743.04391	861.5999386	852.0816883	749.2735696	712.3693102	959.00588	732.3547673	H6pd
ENSMUSG00000108228	0.266630648	0.011356299	0.204528286	225.7116553	273.0304854	215.0226928	222.1148253	198.0322918	228.5189222	216.1081155	292.6426878	206.1673363	246.6412038	261.6958502	335.0323247	295.0975771	240.4787242	293.1393071	6430584L05Rik
ENSMUSG00000028826	0.104148492	0.011417437	0.205216602	2375.346467	2680.092351	2746.985943	2457.659409	2455.787241	2570.332301	2443.034712	2807.44029	2579.195452	2796.363159	2659.876621	2708.088759	2888.00909	2719.930732	2625.422751	Tmem57
ENSMUSG00000035547	-0.16975477	0.011418859	0.205216602	3019.042669	3392.482238	3564.45107	3263.853961	3216.156512	3031.414728	3287.207039	2354.004917	2787.045787	3142.757028	2817.940915	2881.49207	3156.792234	3200.88818	2799.134933	Capn5
ENSMUSG00000063172	0.221400013	0.011437263	0.205394529	130.1723303	121.3468824	147.768899	138.8217658	137.3148438	109.2037327	128.3141936	162.9365881	164.933869	152.3694548	148.6432429	144.5027598	139.0905777	137.6934631	166.8031748	Hspb11
ENSMUSG00000025795	-0.287198105	0.011500732	0.20576939	925.5372107	851.5203645	648.8570244	798.9963854	1024.723698	803.8608102	770.729334	584.2134243	814.5713532	575.4961422	655.2864089	627.2490168	868.3763096	696.2246935	628.7196587	Rassf3
ENSMUSG00000029501	-0.112676758	0.011480976	0.20576939	2751.532559	2614.188441	2325.465686	2673.604379	2567.880991	2605.7224	2589.076525	2493.358578	2403.322092	2350.216626	2249.537528	2467.250825	2207.593021	2543.450377	2440.853557	Ankle2
ENSMUSG00000031380	-0.642580732	0.011490536	0.20576939	336.7761205	486.4336235	462.2514276	370.1913755	289.575521	509.6174193	362.149928	136.1378071	302.9397595	179.774033	386.2630749	105.9686906	302.6159867	392.7172714	254.6462668	Vegfd
ENSMUSG00000036534	-0.19774529	0.011495172	0.20576939	1540.571615	1714.547761	1753.334821	1449.916221	1649.646355	1603.677038	1537.237806	1175.930507	1329.568944	1293.496091	1504.227747	1238.442171	1651.23071	1546.627279	1467.670538	Slc38a7
ENSMUSG00000047773	1.286275544	0.011470494	0.20576939	396.4881986	144.3609463	284.1709596	509.0131413	158.7994793	344.8006746	281.953557	951.8926986	387.931192	1526.983097	287.8654352	1509.251047	81.76270447	396.5959605	765.9128025	Ankfn1
ENSMUSG00000097147	-0.628181133	0.011515552	0.205882047	148.0859537	88.91797418	56.83419192	104.8875564	154.1289063	65.72446876	130.0025383	53.59756186	90.88192784	74.5404527	59.66665385	69.57540289	35.71244563	100.8459166	68.10307135	Gm26780
ENSMUSG00000026837	-0.671756179	0.011535573	0.205935132	852.6884754	979.1438098	1206.779342	698.2220665	1338.586199	1553.119754	1253.595905	495.2414716	828.8768419	403.3953911	1083.42082	269.738485	951.0788152	947.3698127	675.1087073	Col5a1
ENSMUSG00000108005	0.214753805	0.011527898	0.205935132	655.6386176	731.2195759	771.050537	655.0330727	718.334115	643.0886482	747.9366812	797.5317205	852.4388232	741.0197945	951.5261113	687.1909024	938.8613996	692.3460044	868.56091	Gm44435
ENSMUSG00000039942	-0.371090403	0.011569795	0.206241657	315.2797724	208.172669	275.6458308	200.5203284	349.3588544	238.6303789	192.4712904	161.8646368	263.3892909	194.0244137	199.9356296	179.8256567	188.9000414	202.6615055	179.6341882	Ptger4
ENSMUSG00000097457	-0.705608777	0.011569821	0.206241657	16.71938187	13.59921958	11.36683838	17.4812594	13.07760417	14.15603943	8.441723264	8.575609898	9.25649265	7.673281896	10.46783401	7.492735696	6.578608406	9.696722751	5.922006205	2310031A07Rik
ENSMUSG00000016319	0.138173879	0.011579524	0.206262414	4096.248558	4023.276808	4451.064464	3957.96279	4094.224221	3864.598763	4116.184263	4483.972025	4583.646861	4850.610341	4051.051761	4787.858109	4833.397576	3928.142386	4459.270672	Slc25a5
ENSMUSG00000046245	-0.773986202	0.011590636	0.206308201	140.9205043	97.28672469	126.9296953	104.8875564	161.601823	83.92509088	144.3534678	40.73414701	126.2248998	98.65648152	69.08770445	24.61898871	31.01343963	104.7246057	78.96008273	Pilra
ENSMUSG00000051379	0.240729781	0.011608893	0.206480996	1204.989736	1364.106333	1351.706531	1237.05618	1288.144011	1190.118457	1192.815497	1956.311008	1529.004286	1145.511369	1405.830107	1644.12029	1517.778939	1367.237908	1357.126422	Flrt3
ENSMUSG00000110558	0.170153042	0.011625203	0.206618947	629.3653033	547.1070647	590.1283594	673.5426415	584.7557295	593.5425102	598.5181794	756.7975735	640.3809915	738.8274282	706.5787956	723.58419	587.3757505	637.0746847	635.628666	Gm45779
ENSMUSG00000070972	-0.183809882	0.011660816	0.206961079	277.0640424	250.0164215	242.4925522	263.2472003	225.1216147	261.8867294	259.1609042	221.8939061	228.8878183	236.7755556	238.6666154	196.9519097	216.1542762	249.2057747	198.3872079	Dnajc25
ENSMUSG00000107567	1.249634149	0.011661589	0.206961079	66.87752748	14.64531339	22.73367677	78.1515126	22.41875001	51.56842934	16.88344653	151.1451244	62.27095056	137.022891	33.49706883	188.3887832	12.21741561	53.33197513	103.6351086	4930480K02Rik
ENSMUSG00000098645	-0.69685707	0.011673035	0.207012112	11.94241562	15.69140721	13.26131145	15.42464065	25.22109376	20.22291346	15.19510187	4.287804949	8.414993319	9.865648152	15.70175101	11.77429895	7.518409607	12.60573958	12.83101344	Gm27201
ENSMUSG00000028034	0.097381567	0.011788916	0.207459388	4934.606135	4444.852615	4827.117367	5004.781735	4682.716409	4940.457759	4597.362489	5480.886676	5091.070958	5042.442389	5358.484229	5011.56979	4819.300558	4898.784334	5171.885419	Fubp1
ENSMUSG00000028936	-0.149877907	0.011748602	0.207459388	1863.016837	1661.196976	1627.352362	1738.871155	1734.650782	1759.393471	1689.188825	1528.602464	1581.177245	1677.160186	1490.619563	1314.439919	1612.698861	1757.046162	1469.64454	Rpl22
ENSMUSG00000030589	-0.756472731	0.011761452	0.207459388	155.2514031	140.1765711	98.51259933	71.98165634	253.1450522	110.2148784	109.7424024	35.37439083	108.5534138	72.34808645	94.21050607	38.53406929	121.2343549	104.7246057	59.22006205	Rasgrp4
ENSMUSG00000031662	-0.476293984	0.011743409	0.207459388	246.0137618	200.8500123	175.2387584	192.2938534	329.7424481	163.8055991	280.2652124	101.8353675	186.8128517	208.2747943	182.1403117	176.6144843	113.7159453	195.8737996	140.1541468	Snx20
ENSMUSG00000034898	0.521576909	0.011801325	0.207459388	388.1285077	276.1687669	282.2764865	402.0689662	303.5872397	291.2099539	279.42104	645.3146448	518.3635884	396.8182923	315.0818036	717.1618452	232.1308966	386.8992377	434.280455	Filip1
ENSMUSG00000042626	-0.283241147	0.011799888	0.207459388	1182.299147	959.2680273	890.4023401	1140.395098	1304.958074	900.9307949	927.7453867	731.0707438	913.8682744	931.7556588	808.1167854	879.8612488	667.2588526	1041.428023	886.3269286	Shc1
ENSMUSG00000049988	-0.727713194	0.011749596	0.207459388	154.0571615	142.2687587	110.8266742	131.6236002	377.3822919	124.3709178	220.3289772	55.74146433	142.2133871	143.5999898	145.5028927	86.70165591	59.20747565	124.1180512	113.5051189	Lrrc25
ENSMUSG00000052056	-0.380034555	0.011778103	0.207459388	749.9837011	551.2914399	460.3569545	574.8249414	761.3033858	447.9375332	560.5304247	439.5000073	514.1560918	494.3785907	444.8829454	459.1976591	266.903541	486.7754821	499.4225233	Zfp217
ENSMUSG00000052415	0.413498024	0.011742004	0.207459388	334.3876374	243.7398586	408.2589453	311.577741	243.8039064	338.7338005	294.6161419	514.5365939	265.9137889	568.9190434	347.5320891	398.1853827	326.1110167	476.1090871	415.5274354	Tchh
ENSMUSG00000062115	0.171188123	0.011780243	0.207459388	6296.041516	6731.613692	7490.746495	6048.515752	7400.055733	6612.892703	7232.868492	7895.992813	7589.482474	7880.460507	7124.407826	8116.77354	8309.722218	6414.3821	8202.965595	Rai1
ENSMUSG00000089290	0.553367454	0.011712835	0.207459388	20.30210656	24.06015772	22.73367677	16.45295002	24.28697918	19.21176779	16.0392742	35.37439083	27.76947795	19.7312963	23.02923482	44.95641417	19.73582522	34.9082019	34.54503619	Gm23207
ENSMUSG00000104363	1.004037159	0.011756261	0.207459388	13.13665718	3.138281442	12.31407492	9.254784387	4.670572919	12.13374808	14.35092955	24.65487846	17.67148597	36.17404322	12.56140081	29.97094278	4.699006004	13.57541185	19.74002068	Gm38081
ENSMUSG00000087177	0.183055576	0.011837604	0.207945802	1151.248866	1151.749289	1242.77433	1251.452511	1073.297657	1334.712289	1252.751732	1560.761001	1288.335477	1365.844177	1403.736541	1600.234266	1277.189832	1209.181327	1274.218335	E130307A14Rik
ENSMUSG00000027893	0.158698195	0.011880132	0.20832297	9700.82421	10911.80457	9652.340261	9706.212203	9647.535422	10556.36083	9355.961893	11831.12581	10490.97217	10510.20383	10393.51239	11665.11909	12998.39041	9778.175222	11034.67156	Ahcyl1
ENSMUSG00000041688	0.228708584	0.011872318	0.20832297	1433.089875	1385.02821	1438.852292	1354.283449	1874.76797	1391.336446	1665.552	1902.713446	1926.191971	1598.235001	1783.718915	1719.047647	1689.762559	1453.53874	2049.014147	Amot
ENSMUSG00000050565	-0.250558993	0.011884949	0.20832297	3730.81064	2861.066581	3366.478635	3479.79893	3201.210679	2946.478492	3314.220553	2435.473211	2744.970821	3553.825701	2557.291848	2461.898871	2230.14825	3180.525062	2834.66697	Tor1aip2
ENSMUSG00000033159	-0.165717105	0.011924102	0.208827265	2026.627931	1666.427446	1649.138802	1801.598027	1787.895313	1806.917318	1833.542293	1635.797588	1668.693175	1588.369352	1483.292079	1820.734774	1393.725181	1734.7437	1481.488552	Cnppd1
ENSMUSG00000087476	0.483638369	0.01193101	0.208827265	46.57542093	37.6593773	32.20604209	46.27392194	30.82578127	33.36780722	35.45523771	78.25244032	46.28246325	48.23205763	40.82455263	75.99774777	43.23085524	46.5442692	39.48004137	Rap1gapos
ENSMUSG00000028496	0.119296295	0.011939854	0.208830719	2368.181018	2123.570442	2241.161635	2193.3839	2148.463543	2248.787977	2150.951088	2689.525654	2373.869615	2398.448684	2229.648644	2281.002824	2234.847256	2459.08889	2539.553661	Mllt3
ENSMUSG00000078302	-0.666374107	0.011956127	0.208964035	70.46025217	77.41094223	107.0377281	47.30223131	109.2914063	38.42353558	41.36444399	31.08658588	47.12396258	66.86717081	46.05846964	29.97094278	32.89304203	43.63525238	56.25905895	Foxd1
ENSMUSG00000097466	0.595396964	0.011977981	0.209194613	124.2011225	176.7898545	155.3467912	163.5011908	120.5007813	153.6941423	115.6516087	456.6512271	206.1673363	152.3694548	141.3157591	277.2312207	151.3079933	190.0557659	168.7771768	D430036J16Rik
ENSMUSG00000000305	0.410567564	0.012026611	0.209438188	1253.95364	1424.779775	2195.694281	1506.473236	1887.845574	1538.963715	1684.123791	1988.469545	1715.817138	2293.215104	2828.408749	1960.955971	2515.847815	1338.14774	2819.861954	Cdh4
ENSMUSG00000030101	-0.15732069	0.01202486	0.209438188	555.3223264	587.9047234	527.6107483	533.6925663	678.1671879	565.2304313	565.5954587	478.0902518	546.1330664	495.4747738	482.5671478	545.899315	527.2284737	531.3804067	505.3445295	Sumf1
ENSMUSG00000032291	1.220417833	0.012012637	0.209438188	21.49634812	12.55312577	33.15327862	29.82097191	8.407031254	14.15603943	11.81841257	101.8353675	37.0259706	14.25038066	27.21636842	83.49048347	5.638807205	31.0295128	49.35005171	Crabp1
ENSMUSG00000109873	0.455186203	0.012016021	0.209438188	281.8410087	193.5273556	232.0729503	249.8791785	166.2723959	209.3071544	194.1596351	504.8890327	295.3662655	237.8717388	204.1227632	350.0177961	303.5557879	236.6000351	258.5942709	Gm45407
ENSMUSG00000102657	0.306455222	0.012050736	0.209707112	2552.094218	2845.375174	2815.186973	2857.671757	2160.607032	2834.241322	2204.978116	4300.668364	2718.884341	3644.8089	2808.519864	3896.222562	3046.835493	2693.74958	2713.265843	Gm37899
ENSMUSG00000110545	-1.019944786	0.012064838	0.20980137	15.52514031	8.368750511	10.41960185	10.28309376	20.55052084	8.089165386	25.32516979	1.071951237	6.731994655	14.25038066	3.140350202	7.492735696	5.638807205	6.787705925	10.85701138	Gm7730
ENSMUSG00000059436	-0.114871946	0.012091961	0.210121745	2369.375259	2220.857167	2411.66421	2355.856781	2379.189845	2151.717993	2503.81512	1945.591496	2283.829187	2133.172367	2206.619409	2228.553674	2052.525823	2238.973283	2211.869317	Max
ENSMUSG00000029664	-1.417084072	0.012103401	0.210169332	29.85603905	7.322656697	10.41960185	6.169856258	20.55052084	22.24520481	13.50675722	0	7.573493987	15.34656379	6.280700405	3.211172441	0	8.727050476	5.922006205	Tfpi2
ENSMUSG00000028161	0.2881706	0.012112472	0.210175751	20175.51695	25380.32811	23963.18979	21046.40801	20436.55886	23806.41373	20911.83687	33884.37861	27355.46028	23061.50065	21542.80239	27107.64736	35885.36905	22416.88365	26057.8143	Ppp3ca
ENSMUSG00000046658	-0.127468769	0.012148627	0.210349783	1374.572038	1371.42899	1592.30461	1302.86798	1353.532032	1341.790308	1386.975132	1342.082949	1203.344045	1240.879301	1245.672247	1278.046632	1283.76844	1380.81332	1202.16726	Zfp316
ENSMUSG00000094840	0.460474909	0.012131828	0.210349783	562.4877758	584.766442	629.9122938	610.8157696	440.9020836	715.8911367	549.5561845	1069.807335	536.8765737	890.1006999	501.409249	1063.968469	1080.771381	685.5582985	610.9536401	Muc3a
ENSMUSG00000110404	0.315457448	0.012142898	0.210349783	46.57542093	66.95000409	53.99248232	66.84010946	82.20208338	82.91394521	73.44299239	86.82805021	84.14993319	76.73281896	90.02337247	84.56087428	95.85972248	76.60410973	80.9340848	Rnf223
ENSMUSG00000047153	-0.225602162	0.012157875	0.210359109	764.3145998	569.0750347	712.321872	642.6933602	715.5317712	575.3418881	643.2593127	557.4146433	512.4730931	627.0167492	518.1577834	643.304879	497.1548352	651.6197688	512.2535367	Khnyn
ENSMUSG00000109782	0.216205407	0.012185934	0.210693669	140.9205043	138.0843834	148.7161355	167.6144283	145.7218751	143.5826856	139.2884338	154.3609782	190.178849	158.9465536	165.3917773	186.2480016	168.2244149	144.481169	189.5041986	Gm45728
ENSMUSG00000031502	-0.453681044	0.012218772	0.211110322	4416.305297	4802.6167	5525.230691	4599.62784	5384.236461	4146.708406	3816.503087	2325.062234	3114.389027	5996.12171	2724.777192	3642.539939	3140.815613	3959.171899	2378.672492	Col4a1
ENSMUSG00000024053	-0.640752477	0.012247105	0.211267961	881.3502729	384.9625235	385.5252685	641.6650508	768.7763025	438.8372222	514.1009468	347.3122009	421.5911653	461.4930969	267.9765506	449.5641417	141.9099813	544.9558186	307.9443226	Emilin2
ENSMUSG00000028989	0.215897437	0.012241089	0.211267961	316.474014	241.647671	287.0126692	278.671841	242.8697918	306.377139	275.2001784	334.448786	281.0607768	346.3938684	357.9999231	369.2848307	285.6995651	300.5984053	311.8923268	Angptl7
ENSMUSG00000041775	0.160718847	0.012262883	0.211267961	1274.255747	1072.246159	1332.7618	1239.112799	1102.255209	1185.062729	1193.659669	1544.681733	1328.727445	1284.726626	1345.11667	1371.170632	1247.116194	1203.363293	1406.476474	Mapk1ip1
ENSMUSG00000094090	0.584507641	0.01225623	0.211267961	10.74817406	11.50703195	15.15578451	20.56618753	20.55052084	15.1671851	10.97424024	27.87073217	24.40348062	23.01984569	26.16958502	26.75977034	15.97662041	14.54508413	21.71402275	Gm8494
ENSMUSG00000005779	-0.107769305	0.012310722	0.211393193	2470.885792	2591.174377	2809.503554	2507.01826	2560.408074	2410.571285	2678.558792	2227.514671	2404.163591	2364.467007	2272.566763	2355.930181	2510.209007	2534.723327	2452.69757	Psmb4
ENSMUSG00000038147	-0.690659651	0.012279086	0.211393193	763.1203582	487.4797173	360.8971187	661.202929	1386.226042	474.2273208	724.299856	184.3756128	568.012049	499.8595064	435.4618947	431.3674979	296.0373783	575.0156591	449.0854705	Cd84
ENSMUSG00000045165	-0.61536005	0.012313912	0.211393193	90.76235873	81.59531748	75.77892256	96.66108138	166.2723959	62.69103174	146.0418125	40.73414701	90.04042851	66.86717081	98.39763968	74.92735696	40.41145164	57.21066423	69.09007239	AI467606
ENSMUSG00000064999	0.254281621	0.012307059	0.211393193	83.59690935	74.27266079	74.83168603	81.23644073	83.13619796	84.93623655	75.13133705	87.90000145	81.62543519	97.56029839	108.8654737	100.6167365	102.4383309	90.17952158	90.80409514	Gm26035
ENSMUSG00000110612	0.515984917	0.012295742	0.211393193	20.30210656	15.69140721	18.94473064	26.73604379	15.87994793	22.24520481	20.26013583	34.30243959	26.92797862	26.30839507	33.49706883	28.90055197	24.43483122	37.81721873	16.77901758	Gm17827
ENSMUSG00000085791	0.640414129	0.012333257	0.211424756	26.27331437	16.73750102	19.89196717	22.62280628	4.670572919	17.18947645	15.19510187	20.36707351	24.40348062	28.50076133	30.35671862	39.60446011	22.55522882	28.12049598	22.70102378	Rpl30-ps9
ENSMUSG00000103563	0.226160683	0.012331743	0.211424756	880.1560313	935.2078696	891.3495766	893.6008481	753.8304691	1034.402024	761.4434384	1279.909777	862.5368152	1005.199928	1073.999769	1081.094722	964.2360321	959.00588	995.8840434	8030445P17Rik
ENSMUSG00000003271	-0.203892755	0.012407782	0.212551464	506.3584224	622.4258193	590.1283594	486.390335	518.433594	634.9994828	556.3095631	483.450008	486.3866138	416.5495886	497.2221154	449.5641417	580.7971421	501.3205662	467.8384902	Sult2b1
ENSMUSG00000044528	0.216050231	0.012447067	0.212771731	524.2720458	540.8305018	679.1685934	565.570157	610.9109378	689.6013492	583.3230775	674.2573282	656.3694788	742.1159776	698.2045283	689.331684	729.2857318	560.470575	821.1848604	Tram1l1
ENSMUSG00000046178	0.273698291	0.01244095	0.212771731	1179.910663	1513.697749	1918.153977	1408.783846	1623.491147	1559.186628	1450.288057	1801.95003	1447.378851	2193.462439	1945.970342	1820.734774	1929.411865	1527.233833	2058.884157	Nxph1
ENSMUSG00000086502	0.189458965	0.012441826	0.212771731	271.0928346	264.6617349	289.8543788	282.7850785	286.7731772	230.5412135	268.4467998	330.1609811	306.3057568	333.2396709	337.0642551	335.0323247	274.4219506	271.508237	285.2432989	B130055M24Rik
ENSMUSG00000028465	-0.4032203	0.012500316	0.213273629	7260.988698	5340.30892	5056.348608	6316.904499	8848.867453	4869.677562	7040.397202	3785.059819	5726.402953	5519.282049	4644.577949	4469.952038	3111.681776	6116.692711	5284.403537	Tln1
ENSMUSG00000039539	0.288576351	0.012529406	0.213273629	214.9634812	223.8640762	299.3267441	247.8225597	232.5945314	214.3628827	216.9522879	360.1756157	283.5852748	282.815247	306.7075364	216.2189444	335.5090287	280.2352875	238.8542503	Sgcz
ENSMUSG00000040631	0.176141883	0.012504216	0.213273629	365.437918	401.7000245	480.2489217	448.3428881	417.549219	357.9455683	440.6579544	504.8890327	475.4471225	439.5694343	499.3156822	435.6490612	459.5627872	463.5033475	487.5785109	Dok4
ENSMUSG00000047454	0.143627863	0.01252559	0.213273629	2628.525678	2546.192343	2835.07894	2576.943297	2510.900001	2908.054956	2720.767408	3212.637858	3054.642575	2870.903612	2658.829838	3160.864073	3087.246945	2594.843008	3003.444147	Gphn
ENSMUSG00000085815	-0.67788173	0.012508541	0.213273629	17.91362343	23.01406391	11.36683838	25.70773441	10.27526042	15.1671851	14.35092955	10.71951237	13.46398931	8.769465024	12.56140081	9.633517323	8.458210807	10.66639503	8.883009307	Gm13548
ENSMUSG00000086537	0.688504066	0.012512019	0.213273629	60.90631967	37.6593773	52.09800926	61.69856258	50.44218753	49.54613799	37.98775469	108.267075	79.94243653	128.253426	56.52630364	118.8133803	28.19403602	47.51394148	77.9730817	Nespas
ENSMUSG00000078902	0.265760027	0.012548631	0.213450447	281.8410087	420.5297132	384.578032	361.9649005	332.5447918	373.1127534	392.5401318	487.7378129	367.735208	405.5877573	483.6139312	505.224464	502.7936424	387.86891	364.2033816	Gm14443
ENSMUSG00000028992	0.197892329	0.012563447	0.213552075	191.0786499	178.8820422	163.87192	142.9350033	175.6135418	174.9282015	161.2369143	177.9439054	194.3863457	219.2366256	192.6081458	185.1776108	207.6960654	178.4196986	199.3742089	Nmnat1
ENSMUSG00000105998	0.240287594	0.012616376	0.214300949	142.1147459	178.8820422	170.5025758	140.8783846	126.1054688	166.8390361	151.1068464	205.8146375	173.3488624	164.4274692	176.9063947	187.3183924	205.816463	154.1778917	185.5561944	Gm44324
ENSMUSG00000005054	-0.436151326	0.01264045	0.214396274	882.5445145	614.0570687	540.8720598	824.7041198	767.8421879	572.3084511	749.6250258	411.6292751	541.0840704	654.4213274	373.7016741	582.2926026	359.9438599	785.4345428	473.7604964	Cstb
ENSMUSG00000029169	0.085041439	0.012651285	0.214396274	4353.010494	3998.170557	4303.295565	4485.4855	4262.364846	4228.611206	4350.86417	4675.851297	4600.476847	4685.086689	4396.490283	4443.192267	4433.042264	4302.435884	4810.64304	Dhx15
ENSMUSG00000068335	-0.540517823	0.012657493	0.214396274	157.6398862	82.6414113	95.67088973	107.9724845	209.2416668	94.03654761	157.860225	69.67683042	116.1269078	84.40610085	103.6315567	81.34970184	56.38807205	110.5426394	88.83009307	Dok1
ENSMUSG00000107208	0.965409419	0.012656911	0.214396274	22.69058968	12.55312577	16.10302104	15.42464065	2.802343751	12.13374808	13.50675722	52.52561062	36.18447127	23.01984569	7.327483806	32.11172441	15.97662041	19.3934455	24.67502585	D130004A15Rik
ENSMUSG00000110258	0.629079223	0.0126894	0.214786104	82.40266779	77.41094223	49.25629966	69.92503759	53.24453128	64.71332309	50.65033958	198.3109789	73.21044187	70.15572019	72.22805466	144.5027598	90.22091528	76.60410973	65.14206825	Gm45406
ENSMUSG00000008932	-0.670095374	0.012708438	0.214957715	23.88483124	13.59921958	31.25880556	21.5944969	14.94583334	24.26749616	16.0392742	9.647561135	8.414993319	17.53893005	19.88888462	13.91508058	12.21741561	15.5147564	7.896008273	Slc1a7
ENSMUSG00000058427	-1.500152892	0.012729662	0.215166026	58.51783655	82.6414113	16.10302104	34.9625188	19.61640626	14.15603943	14.35092955	5.359756186	5.890495323	30.69312758	4.187133603	14.98547139	0	25.21147915	10.85701138	Cxcl2
ENSMUSG00000040729	0.233837297	0.012757204	0.215299598	701.019797	788.7547357	761.5781717	788.7132917	676.2989587	808.9165386	750.4691981	1079.454896	854.9633212	867.0808542	773.5729332	980.4779853	1046.938538	732.1025677	757.0297932	Cep126
ENSMUSG00000047767	0.126712183	0.012764972	0.215299598	1021.076536	1100.490692	1023.015455	1113.659055	1010.71198	1164.839816	1074.631371	1158.779287	1053.557163	1199.224342	1149.368174	1214.893574	1230.199772	1262.513302	1103.467156	Atg16l2
ENSMUSG00000060206	0.241039588	0.012782132	0.215299598	5327.511609	5304.74173	5623.74329	5732.824773	5159.114846	4508.698557	5260.881938	7402.895244	6233.82705	6267.975126	5558.419858	7368.570361	4819.300558	5314.77374	6900.12423	Zfp462
ENSMUSG00000102975	-1.363787939	0.012746879	0.215299598	25.07907281	81.59531748	13.26131145	52.44377819	56.98098961	7.078019713	26.16934212	5.359756186	8.414993319	17.53893005	6.280700405	23.5485979	1.879602402	33.93852963	19.74002068	Gm37347
ENSMUSG00000105536	2.339404807	0.012777759	0.215299598	16.71938187	0	1.894473064	3.084928129	0.934114584	0	0.844172326	54.6695131	26.92797862	2.192366256	7.327483806	17.12625302	0	9.696722751	14.80501551	Gm4959
ENSMUSG00000105382	0.229840592	0.012799221	0.215437206	249.5964865	278.2609545	263.3317559	265.3038191	231.6604168	253.797564	253.2516979	344.0963471	275.1702815	336.5282203	308.8011032	356.4401409	292.2781735	245.3270856	250.6982627	Gm43339
ENSMUSG00000031860	0.220378795	0.012817751	0.215598862	314.0855309	312.7820503	343.8468611	285.8700066	328.8083335	287.1653712	336.8247582	351.6000058	343.3317274	382.5679117	376.8420243	452.7753142	343.9672395	291.8713548	403.683423	Pbx4
ENSMUSG00000065526	0.343183197	0.012838365	0.215645241	99.12204966	128.6695391	128.8241683	117.2272689	87.80677088	110.2148784	122.4049873	182.2317103	104.3459172	122.7725103	124.5672247	186.2480016	151.3079933	135.7541185	147.0631541	Mir337
ENSMUSG00000110244	-0.564916535	0.012833706	0.215645241	34.6330053	38.70547111	32.20604209	44.21730318	23.3528646	36.40124424	17.72761885	20.36707351	20.19598396	27.4045782	15.70175101	21.40781627	21.61542762	31.99918508	15.79201655	Gm2253
ENSMUSG00000004451	-0.27401573	0.012878589	0.215658693	649.6674098	618.241444	581.6032306	627.2687196	801.4703129	539.9517895	612.0249366	395.5500065	571.3780463	629.2091155	490.941415	544.8289242	499.9742388	610.8935333	444.1504654	Ralb
ENSMUSG00000022261	0.186157292	0.012859138	0.215658693	1194.241562	1184.178197	1158.470279	1285.38672	1302.15573	1209.330225	1222.361529	1427.839048	1390.156896	1520.405998	1165.069925	1653.753807	1389.965976	1164.576402	1416.346484	Sdc2
ENSMUSG00000031722	-0.765700075	0.01287829	0.215658693	95.53932497	40.79765874	47.3618266	50.38715944	51.37630211	22.24520481	97.07981753	28.9426834	39.5504686	55.90533953	35.59063563	42.81563255	19.73582522	19.3934455	30.59703206	Hp
ENSMUSG00000038811	-0.699082223	0.012888704	0.215658693	121.8126393	108.7937566	90.93470707	112.085722	270.8932293	89.99196492	177.2761885	36.44634207	135.4813924	87.69465024	103.6315567	81.34970184	55.44827085	89.20984931	94.75209928	Gngt2
ENSMUSG00000044708	-0.239960813	0.012888727	0.215658693	13410.1385	12215.23746	8758.148975	11314.48807	11711.92865	12102.40256	11341.4552	7794.157446	10819.15691	9763.703121	8300.992369	10818.43995	10572.76351	10359.97859	9810.790279	Kcnj10
ENSMUSG00000077772	0.296711124	0.012892736	0.215658693	103.8990159	145.4070401	148.7161355	115.1706502	92.4773438	127.4043548	119.028298	132.9219534	143.0548864	142.5038066	159.1110769	191.5999556	148.4885897	127.9967403	151.9981593	Gm22373
ENSMUSG00000023903	-0.770569382	0.012914829	0.215878738	107.4817406	78.45703604	55.88695539	42.16068443	88.74088546	54.60186636	100.4565068	25.72682969	53.85595724	60.29007204	73.27483806	28.90055197	16.91642161	65.9377147	28.62302999	Mmp25
ENSMUSG00000006519	-0.668271783	0.012944385	0.216223149	929.1199354	475.9726853	486.8795774	657.0896915	1286.275782	432.7703481	992.7466558	259.4121994	600.8305229	549.1877471	524.4384838	505.224464	228.3716918	568.2279532	547.7855739	Cyba
ENSMUSG00000020077	-0.669692422	0.012967614	0.216228073	749.9837011	501.0789368	406.3644722	593.3345102	801.4703129	357.9455683	628.9083831	197.2390276	421.5911653	593.0350722	372.6548907	513.7875906	145.6691861	388.8385823	269.4512823	Srgn
ENSMUSG00000047180	-0.995119747	0.012969922	0.216228073	360.6609518	139.1304772	103.248782	143.9633127	604.3721357	151.671851	314.0321054	38.59024454	249.9253016	117.2915947	205.1695466	117.7429895	75.18409607	130.9057571	106.5961117	Neurl3
ENSMUSG00000069792	-1.132044236	0.012971536	0.216228073	33.43876374	26.15234535	17.05025758	21.5944969	84.07031254	8.089165386	27.85768677	4.287804949	20.19598396	15.34656379	26.16958502	11.77429895	4.699006004	13.57541185	17.76601861	Wfdc17
ENSMUSG00000104821	0.278442162	0.013034531	0.217128325	261.5389021	307.5515813	296.4850345	256.0490347	262.4861981	252.7864183	286.1744186	353.7439083	262.5477915	348.5862347	342.2981721	308.2725543	437.9473596	253.0844638	361.2423785	Gm42481
ENSMUSG00000083909	0.542764755	0.013046596	0.217179509	40.60421311	39.75156493	34.10051515	34.9625188	28.02343751	40.44582693	21.94848049	77.18048908	46.28246325	49.32824076	29.30993522	68.50501207	37.59204803	52.36230285	37.5060393	Gm15842
ENSMUSG00000068522	0.800713583	0.013075174	0.217505346	46.57542093	53.35078451	38.83669781	69.92503759	33.62812502	49.54613799	55.71537354	97.54756259	42.91646592	151.2732717	61.76022065	180.8960475	40.41145164	53.33197513	65.14206825	Aard
ENSMUSG00000078786	0.154393114	0.013113781	0.217847507	1090.342546	997.9734984	1210.568288	978.9505263	1036.867188	1011.145673	1019.76017	1201.657337	1057.76466	1258.418231	1122.151806	1148.529343	1225.500766	1055.973108	1276.192337	BC024978
ENSMUSG00000106753	0.870897794	0.013104808	0.217847507	34.6330053	33.47500204	23.6809133	52.44377819	11.20937501	30.3343702	18.57179118	91.11585516	54.69745657	36.17404322	19.88888462	90.98321916	29.13383723	44.60492465	59.22006205	Gm43230
ENSMUSG00000056498	-0.708163614	0.013172597	0.218674166	31.05028062	48.12031544	33.15327862	37.01913755	85.00442713	30.3343702	47.27365028	10.71951237	33.65997327	21.92366256	18.84210121	38.53406929	31.95324083	37.81721873	24.67502585	Tmem154
ENSMUSG00000086164	-0.483224867	0.013214068	0.219211942	106.287499	120.3007886	98.51259933	100.7743189	74.72916671	137.5158116	86.94974962	80.39634279	79.94243653	69.05953706	66.99413765	39.60446011	92.10051768	110.5426394	52.31105481	Gm13029
ENSMUSG00000033453	0.365614845	0.013232778	0.219371669	137.3377797	172.6054793	201.7613813	136.7651471	198.9664064	150.6607053	135.0675722	264.7719556	148.1038824	190.7358643	221.918081	156.2770588	207.6960654	244.3574133	236.8802482	Adamts15
ENSMUSG00000002265	0.36928052	0.013282227	0.220013861	21667.12466	23896.96708	26907.20093	24088.14714	16923.35392	23524.30409	19989.15652	32378.28712	20305.37888	38757.74686	21600.37548	38116.61687	27952.50712	24783.85368	27870.9352	Peg3
ENSMUSG00000085886	0.269768286	0.013298842	0.220013861	833.5806104	786.662548	718.9525278	824.7041198	648.2755212	820.039141	687.1562737	1255.254899	837.2918352	836.3877266	807.070002	1068.250032	889.051936	869.7960307	764.9258014	D030047H15Rik
ENSMUSG00000099868	0.439892691	0.013298791	0.220013861	42.99269624	39.75156493	22.73367677	57.58532508	35.49635419	39.43468126	36.29941003	46.0939032	48.80696125	63.57862142	50.24560324	64.22344882	62.02687925	49.45328603	39.48004137	Gm28792
ENSMUSG00000021190	-0.471988183	0.013313768	0.220110027	8462.39571	6898.988703	5194.645141	6839.285662	13340.09037	6061.818311	8575.946663	3673.57689	7353.862661	5102.732461	6514.133103	5171.058021	4902.942865	6651.951807	6254.625553	Lgmn
ENSMUSG00000032047	0.098976982	0.013327846	0.220192057	1945.419505	2149.722788	2222.216904	2109.062531	2138.188282	2216.431316	2145.886054	2287.54394	2210.618745	2420.372347	2233.835777	2388.041905	2304.392544	2107.097854	2332.283444	Acat1
ENSMUSG00000036256	-0.607071395	0.013395341	0.221155894	1931.088606	1898.660272	952.9199512	1531.152661	2567.880991	1403.470194	1389.507649	701.0561091	1150.329587	1717.718962	958.8535952	1451.449943	569.5195277	1427.357589	783.6788211	Igfbp7
ENSMUSG00000049892	0.983885618	0.013428748	0.221555997	599.5092642	324.2890823	451.8318258	683.8257353	321.3354168	501.5282539	471.8923304	1091.246359	470.3981265	1906.26246	364.2806235	2042.305672	205.816463	521.683684	980.0920269	Rasd1
ENSMUSG00000098087	0.593805952	0.013444177	0.221659143	14.33089875	10.46093814	12.31407492	12.33971252	15.87994793	10.11145673	13.50675722	16.07926856	18.5129853	16.44274692	27.21636842	21.40781627	11.27761441	23.2721346	19.74002068	Gm17750
ENSMUSG00000020525	0.175756498	0.013476614	0.221739874	779.8397401	646.485977	712.321872	754.7790822	656.6825524	664.3227073	693.9096523	918.6622103	837.2918352	669.7678912	790.3214676	854.1718693	749.9613583	750.5263409	761.9647983	Ppm1d
ENSMUSG00000021998	-0.670804899	0.013476198	0.221739874	2853.043092	2023.145436	1648.191566	2283.875125	5117.07969	1713.891916	2857.523325	803.9634279	2314.964662	1888.723529	1978.420628	1242.723735	943.5604056	2037.28145	2068.754168	Lcp1
ENSMUSG00000046733	1.128987063	0.013475313	0.221739874	28.66179749	11.50703195	21.78644024	13.36802189	20.55052084	14.15603943	15.19510187	96.47561135	14.30548864	27.4045782	20.93566802	22.47820709	9.398012008	88.24017703	33.55803516	Gprc5a
ENSMUSG00000081005	-0.730818916	0.013494223	0.221878466	34.6330053	42.88984637	31.25880556	48.33054069	29.89166668	50.55728366	44.7411333	15.00731732	24.40348062	12.05801441	46.05846964	10.70390814	31.95324083	37.81721873	15.79201655	Gm13198
ENSMUSG00000027792	-0.394255715	0.013525838	0.222247006	235.2655878	183.0664174	109.8794377	187.1523065	162.5359376	211.3294457	154.4835357	164.0085393	148.9453817	124.9648766	116.1929575	124.1653344	95.85972248	167.7533036	137.1931437	Bche
ENSMUSG00000034330	-0.589143855	0.013568049	0.222789028	870.6020988	744.8187955	569.2891557	661.202929	1436.66823	633.9883371	1191.971325	287.2829316	744.7269087	628.1129323	670.9881599	495.5909467	381.5592875	754.40503	678.0697104	Plcg2
ENSMUSG00000016256	-0.549023117	0.013611484	0.223198766	3033.373568	2219.811073	2192.852572	2788.775029	5308.57318	2001.057287	3629.941003	1244.535386	2721.408839	2030.131153	2239.069694	1678.372796	1484.885897	2490.118402	2651.084778	Ctsz
ENSMUSG00000099591	0.684098401	0.013606857	0.223198766	19.10786499	21.96797009	19.89196717	22.62280628	23.3528646	28.31207885	24.48099746	70.74878166	34.50147261	28.50076133	46.05846964	47.0971958	15.03681921	24.24180688	28.62302999	Gm17969
ENSMUSG00000022676	-0.459633175	0.013636536	0.223321917	48.96390405	44.982034	61.57037458	48.33054069	56.98098961	30.3343702	48.96199493	30.01463464	44.59946459	35.07786009	50.24560324	27.83016116	23.49503002	35.87787418	35.53203723	Snai2
ENSMUSG00000069893	-0.53312719	0.013637486	0.223321917	336.7761205	177.8359484	181.8694141	198.4637096	319.4671877	171.8947645	299.6811759	100.7634163	185.9713523	235.6793725	169.5789109	143.432369	108.0771381	220.1156064	167.7901758	9930111J21Rik1
ENSMUSG00000000001	-0.20936334	0.013652997	0.223413668	1471.305605	1267.865702	1113.002925	1490.020286	1433.865886	1237.642304	1264.570145	1131.980506	1279.078984	1194.839609	1139.947123	1050.053388	956.7176224	1332.329706	1082.740134	Gnai3
ENSMUSG00000090399	-0.392640929	0.013661588	0.223413668	287.8122165	186.2046989	162.9246835	244.7376316	247.5403647	207.284863	184.8737395	173.6561004	182.605355	220.3328087	127.7075749	156.2770588	111.8363429	200.7221609	150.0241572	Gm38399
ENSMUSG00000085784	0.39465046	0.013671195	0.223419515	34.6330053	32.42890823	27.46985943	45.24561256	42.96927086	44.49040962	37.14358236	57.88536681	43.75796526	47.1358745	40.82455263	64.22344882	57.32787325	46.5442692	40.4670424	Gm12158
ENSMUSG00000000730	-0.788785058	0.013694728	0.223428405	8.359690935	11.50703195	14.20854798	11.31140314	20.55052084	15.1671851	8.441723264	3.215853712	7.573493987	6.577098768	5.233917004	6.422344882	8.458210807	12.60573958	8.883009307	Dnmt3l
ENSMUSG00000002963	-0.180426328	0.013699489	0.223428405	709.3794879	730.1734821	627.0705842	623.1554821	646.407292	593.5425102	683.7795844	533.8317161	552.0235617	636.8823973	592.4794049	546.9697058	608.0513769	676.831248	504.3575284	Pnkp
ENSMUSG00000020806	-0.71063836	0.013693354	0.223428405	723.7103867	382.8703359	407.3117087	496.6734288	953.7309901	332.6669265	660.9869315	195.0951252	348.3807234	546.9953809	322.4092875	292.2166921	135.3313729	493.563188	430.3324509	Rhbdf2
ENSMUSG00000020482	-0.182052916	0.013716731	0.223477677	714.1564542	596.2734739	559.8167904	639.6084321	728.6093754	634.9994828	609.4924196	527.4000087	651.3204829	536.0335496	543.280585	504.1540732	560.1215157	593.4394323	593.1876215	Ccdc117
ENSMUSG00000024835	-0.184850746	0.013736826	0.223477677	2160.382986	1881.922771	2023.297232	1864.324899	2475.403647	1770.516074	2188.09467	1611.14271	1958.168945	1818.567809	1771.157514	1663.387324	1842.010354	1924.799466	1851.61394	Coro1b
ENSMUSG00000034282	0.492765298	0.013728731	0.223477677	312.8912893	346.2570524	276.5930673	305.4078848	282.1026043	304.3548476	264.2259382	512.3926914	281.9022762	553.5724796	261.6958502	717.1618452	366.5224683	290.9016825	380.9823992	Evpl
ENSMUSG00000097385	0.327316404	0.013739519	0.223477677	404.8478896	357.7640843	315.4297651	382.531088	273.6955731	405.469415	319.9413117	618.5158639	436.7381532	366.1251647	417.6665769	529.8434528	367.4622695	431.5041624	357.2943744	Gm26814
ENSMUSG00000085224	1.931285249	0.013752332	0.223535542	50.15814561	4.184375256	35.99498821	75.06658447	5.604687503	46.51270097	19.41596351	150.0731732	28.61097728	300.3541771	48.15203644	299.7094278	1.879602402	43.63525238	159.8941675	Gm13425
ENSMUSG00000090707	0.818131968	0.013761886	0.223540419	13.13665718	8.368750511	14.20854798	13.36802189	12.14348959	8.089165386	7.597550937	17.1512198	10.09799198	44.94350825	15.70175101	22.47820709	15.03681921	17.45410095	12.83101344	Gm8237
ENSMUSG00000106073	0.226870774	0.01379579	0.22394054	223.3231721	262.5695473	241.5453157	215.944969	287.7072918	299.2991193	237.2124237	260.4841506	265.9137889	346.3938684	298.3332692	321.1172441	304.4955891	304.4770944	266.4902792	Gm42892
ENSMUSG00000022329	-0.170451374	0.013811226	0.224040533	636.5307526	767.8328594	675.3796473	659.1463102	775.3151046	738.1363415	682.935412	542.407326	612.6115136	696.0762863	687.7366943	558.7440047	630.6066058	645.8017352	639.5766701	Stk3
ENSMUSG00000075416	-0.464717771	0.013829262	0.224182546	65.68328592	57.53515976	40.73117087	68.89672822	29.89166668	44.49040962	65.00126913	34.30243959	38.70896927	40.55877573	38.73098583	48.16758661	28.19403602	41.69590783	37.5060393	Gm14488
ENSMUSG00000041000	0.229244479	0.013864699	0.224455726	1001.968671	989.6047479	1188.781848	1032.422614	1019.119011	883.7413184	1001.188379	1244.535386	998.0182076	1359.267079	1077.140119	1480.350495	1017.804701	1133.54689	1228.816287	Trim62
ENSMUSG00000108305	-0.492704901	0.013856585	0.224455726	26.27331437	28.24453297	23.6809133	25.70773441	23.3528646	32.35666154	31.23437608	18.22317103	10.09799198	18.63511318	19.88888462	26.75977034	19.73582522	21.33279005	21.71402275	Gm19078
ENSMUSG00000105773	0.431571477	0.013882164	0.22458794	57.32359498	64.85781646	72.93721296	59.64194383	70.99270837	53.59072068	50.65033958	95.40366011	82.46693452	46.03969137	94.21050607	78.1385294	109.9567405	58.1803365	97.71310238	4930563F08Rik
ENSMUSG00000018844	0.285422234	0.013935459	0.224875081	107.4817406	125.5312577	138.2965337	107.9724845	138.2489584	106.1702957	113.9632641	132.9219534	138.8473898	130.4457922	183.1870951	122.0245528	157.8866017	127.027068	175.6861841	Fndc8
ENSMUSG00000024401	-0.983571698	0.013924425	0.224875081	342.7473283	105.6554752	144.9271894	134.7085283	195.229948	108.192587	350.3315154	66.46097671	112.7609105	163.3312861	76.41518826	48.16758661	18.79602402	177.4500263	135.2191417	Tnf
ENSMUSG00000030757	0.247978651	0.013962245	0.224875081	1111.838894	1291.92586	1173.626063	1257.622367	991.0955734	1162.817524	1156.516087	1507.16344	1162.110577	1550.002943	1378.613739	1807.890084	1210.463947	1189.787881	1252.504312	Zkscan2
ENSMUSG00000031354	1.130666607	0.013965857	0.224875081	9.553932497	4.184375256	6.630655724	17.4812594	3.736458335	7.078019713	9.28589559	33.23048835	9.25649265	27.4045782	6.280700405	34.25250604	5.638807205	14.54508413	14.80501551	Amelx
ENSMUSG00000032322	-0.457701819	0.013972773	0.224875081	216.1577228	173.6515731	166.7136296	173.7842846	325.0718752	156.7275794	247.3424916	110.4109774	180.080857	199.5053293	163.2982105	189.459174	112.7761441	130.9057571	129.2971355	Pstpip1
ENSMUSG00000071454	0.145051296	0.013954074	0.224875081	4926.246444	4693.822943	5505.338724	4890.639394	4647.220055	5135.608874	5174.776361	6395.261081	5482.368147	4817.724847	5606.571895	5415.107126	5652.904223	5213.927823	5616.035884	Dtnb
ENSMUSG00000106944	0.253092666	0.013974393	0.224875081	816.8612285	808.6305181	771.050537	901.8273231	652.0119795	940.3654761	704.0397202	1179.146361	856.6463198	795.8289509	987.116747	1011.519319	1017.804701	795.1312655	975.1570217	Gm43843
ENSMUSG00000108077	0.236451825	0.013970147	0.224875081	369.0206427	458.1890905	402.5755261	365.0498286	360.5682294	410.5251433	399.2935104	431.9963486	449.3606432	436.2808849	540.1402348	403.5373367	601.4727685	407.2623555	452.0464736	6330415B21Rik
ENSMUSG00000059714	-0.29532648	0.013984168	0.224882559	2923.503344	3458.386149	3431.837955	2738.387869	3361.878387	3166.908249	2925.057111	1932.728081	2515.241503	2467.508221	2723.730409	1838.931418	3286.484799	3087.436524	2640.227766	Flot1
ENSMUSG00000028807	0.209090825	0.014008359	0.225104128	142.1147459	131.8078205	156.2940278	132.6519095	158.7994793	160.772162	159.5485697	203.6707351	161.5678717	155.6580042	173.7660445	172.332921	183.2612342	158.0565808	172.725181	Zbtb8a
ENSMUSG00000036086	0.185139456	0.014025905	0.225104128	449.0348274	458.1890905	419.6257837	511.06976	517.4994794	463.1047183	442.346299	568.1341557	496.4846058	492.1862245	470.005747	616.5451087	503.7334436	501.3205662	590.2266184	Zranb3
ENSMUSG00000039137	0.372792389	0.014024651	0.225104128	1645.664873	1133.965694	1769.437842	1420.095249	1908.396095	1752.315452	1917.115353	2079.5854	1876.54351	2776.631863	1927.128241	2647.076482	1511.200331	1669.775658	2603.708728	Whrn
ENSMUSG00000026452	0.733613808	0.014083269	0.225635524	460.977243	647.5320708	659.2766263	446.2862693	354.9635419	413.5585804	312.3437608	784.6683056	539.4010717	784.8671196	450.1168624	896.9875018	1904.037233	417.9287505	482.6435057	Syt2
ENSMUSG00000032280	-0.207457962	0.014092544	0.225635524	5997.481125	4694.869037	4172.576923	5415.077176	5228.239326	4743.284353	4794.054641	4199.904947	4515.485415	3937.489796	4411.145251	4174.524173	3774.241623	5197.443394	4472.101686	Tle3
ENSMUSG00000052310	-0.303898804	0.0141059	0.225635524	2470.885792	2012.684498	2086.76208	2363.054947	2757.506251	2004.090724	1988.870001	1435.342707	1913.569481	2297.599836	1679.040575	1948.111281	1337.337109	2204.065081	1704.550786	Slc39a1
ENSMUSG00000079227	-0.55504857	0.014115065	0.225635524	1203.795495	844.1977078	588.2338864	664.2878571	1378.753126	664.3227073	1110.086609	334.448786	819.6203492	775.0014715	862.5495223	521.2803263	485.8772208	664.2255084	556.6685832	Ccr5
ENSMUSG00000101535	0.212580544	0.014109699	0.225635524	145.6974706	132.8539144	179.9749411	135.7368377	134.5125001	133.4712289	152.7951911	168.2963442	166.6168677	171.004568	183.1870951	145.5731507	173.8632222	166.7836313	170.7511789	Gm29383
ENSMUSG00000107804	-0.338468912	0.014092446	0.225635524	275.8698009	276.1687669	284.1709596	228.2846816	287.7072918	265.9313121	317.4087947	162.9365881	237.3028116	245.5450207	305.660753	151.9954955	187.9602402	250.175447	208.2572182	Gm44439
ENSMUSG00000040046	-0.640401251	0.014166565	0.226309005	8.359690935	24.06015772	26.5226229	22.62280628	24.28697918	29.32322452	20.26013583	12.86341485	12.62248998	15.34656379	21.98245142	7.492735696	12.21741561	19.3934455	12.83101344	Tph1
ENSMUSG00000004633	0.423089682	0.014220935	0.226367699	1695.823018	1279.372734	1286.34721	1703.908637	1499.253907	1698.724731	1568.472182	2318.630526	2102.90683	2608.915845	1341.97632	2863.295427	1296.925657	1522.385472	2390.516505	Chn2
ENSMUSG00000023067	-0.40937809	0.014235842	0.226367699	3059.646882	1819.157142	1960.779621	2349.686925	2151.265887	1735.125975	2291.927866	1797.662225	1603.897727	1863.511318	1211.128395	1644.12029	1176.631103	2549.268411	1376.866443	Cdkn1a
ENSMUSG00000025076	-0.438046105	0.014202814	0.226367699	272.2870762	206.0804813	222.600585	276.6152222	339.0835939	189.0842409	297.1486589	155.4329294	212.0578316	254.3144857	181.0935283	218.359726	98.67912609	197.8131441	204.3092141	Casp7
ENSMUSG00000035835	0.242134508	0.014180317	0.226367699	2504.324556	2498.072028	2726.146739	2440.17815	2880.809377	2395.4041	2649.01276	3485.985423	2910.746189	3038.619631	3054.513964	3789.18348	2293.11493	2541.511033	3348.894509	Plppr3
ENSMUSG00000041650	0.139591532	0.014220885	0.226367699	1187.076113	1211.376636	1089.322012	1300.811361	1131.212761	1242.698032	1185.217946	1429.98295	1296.75047	1438.192264	1192.286294	1400.071184	1216.102754	1267.361663	1270.270331	Pcca
ENSMUSG00000095276	-0.564149377	0.014233862	0.226367699	33.43876374	51.25859688	50.20353619	48.33054069	28.9575521	39.43468126	33.76689305	27.87073217	15.98848731	41.65495886	16.74853441	22.47820709	32.89304203	39.75656328	23.68802482	Gfy
ENSMUSG00000109876	0.345791518	0.014208807	0.226367699	66.87752748	59.62734739	72.93721296	67.86841884	57.9151042	73.81363415	47.27365028	94.33170887	75.73493987	71.25190332	75.36840486	105.9686906	76.12389727	88.24017703	60.20706308	Gm45449
ENSMUSG00000022742	-0.20596617	0.014254309	0.226479413	1593.118244	1401.765711	1459.691496	1421.123558	1250.779428	1525.818821	1396.261028	1328.147583	1322.83695	1086.31748	1270.795049	1009.378537	1145.617664	1502.022354	1286.062347	Cpox
ENSMUSG00000032500	0.39284874	0.014261621	0.226479413	751.1779426	898.5945861	985.1259933	775.3452698	895.8158859	748.2477982	783.3919189	1651.876857	1300.957967	641.2671299	986.0699636	1290.891321	969.8748393	960.9452246	958.3780041	Dclk3
ENSMUSG00000062590	0.100493716	0.014279624	0.226616322	2197.404474	2275.254045	2346.30489	2251.997534	2271.766668	2294.289533	2403.358613	2454.768333	2451.287554	2517.932645	2588.69535	2457.617308	2633.322965	2202.125737	2356.958469	Armc9
ENSMUSG00000030745	-0.714189229	0.014313878	0.227010772	420.3730299	268.8461102	241.5453157	259.1339628	631.4614587	248.7418356	549.5561845	120.0585386	332.3922361	201.6976955	309.8478866	125.2357252	138.1507765	271.508237	325.7103413	Il21r
ENSMUSG00000087090	0.674173249	0.014325056	0.227038973	11.94241562	12.55312577	17.05025758	13.36802189	18.68229168	18.20062212	15.19510187	47.16585444	16.82998664	36.17404322	17.79531781	22.47820709	20.67562642	19.3934455	16.77901758	Nctc1
ENSMUSG00000085667	0.515784872	0.01434177	0.227154833	140.9205043	125.5312577	128.8241683	128.538672	118.6325521	128.4155005	116.495781	339.8085422	236.4613123	106.3297634	125.6140081	181.9664383	174.8030234	131.8754294	151.9981593	Gm12992
ENSMUSG00000108954	0.25281835	0.014452099	0.228752288	242.4310371	183.0664174	217.8644024	229.3129909	183.0864584	242.6749616	173.0553269	287.2829316	254.1327982	234.5831894	279.491168	278.3016116	214.2746738	228.8426569	224.0492347	Gm44901
ENSMUSG00000062209	0.203350458	0.014509488	0.229510263	4419.888022	5218.962037	5599.11514	4877.271372	5112.409117	5231.667713	5084.449922	6590.356206	5421.780195	5066.558417	6653.355296	5286.660229	6670.708924	4952.116309	6132.237425	Erbb4
ENSMUSG00000021622	0.48929247	0.014531825	0.229651036	94.34508341	86.82578655	92.82918013	88.43460637	52.31041669	89.99196492	82.72888798	167.224393	95.0894245	116.1954116	82.69588867	190.5295648	98.67912609	109.5729671	82.90808687	Ckmt2
ENSMUSG00000074281	-0.515606759	0.014537403	0.229651036	66.87752748	67.9960979	53.04524579	50.38715944	52.31041669	59.65759472	62.46875215	37.5182933	42.07496659	25.21221194	63.85378745	17.12625302	46.99006004	42.6655801	53.29805584	Gm12522
ENSMUSG00000032264	0.095880646	0.014570617	0.229947899	954.1990082	945.6688077	972.8119183	932.6766044	969.610938	975.7555747	1008.78593	952.9646499	1051.032665	998.6228296	1081.327253	1021.152836	1097.687803	1021.064906	1032.403082	Zw10
ENSMUSG00000041468	0.397810956	0.014575235	0.229947899	511.1353886	428.8984637	482.1433948	505.9282132	484.805469	461.082427	449.0996776	937.9573326	680.7729595	443.9541668	515.0174332	870.2277315	421.9707392	557.5615582	576.4086039	Gpr12
ENSMUSG00000024043	-0.71159858	0.014588761	0.230011049	88.3738756	48.12031544	67.25379377	66.84010946	92.4773438	31.34551587	61.62457982	33.23048835	61.42945123	44.94350825	30.35671862	27.83016116	13.15721681	57.21066423	49.35005171	Arhgap28
ENSMUSG00000092242	0.567744206	0.014611188	0.230214376	357.0782271	215.4953257	294.5905614	425.7200818	232.5945314	280.0873515	216.1081155	699.9841579	350.9052214	389.1450104	337.0642551	634.7417525	210.515469	364.5967754	437.2414581	Gm20515
ENSMUSG00000026077	0.243904611	0.014682327	0.230583176	3311.631852	4066.166655	3855.252685	3275.165364	3613.15521	3417.672376	3913.582905	5226.834233	4415.346994	3309.376863	3725.502124	4914.164226	4829.638371	3744.874326	4282.597487	Npas2
ENSMUSG00000049160	0.335098832	0.014660821	0.230583176	108.6759822	106.701569	133.560351	158.359644	121.4348959	116.2817524	126.625849	165.0804905	157.3603751	165.5236523	195.748496	145.5731507	140.0303789	99.87624433	189.5041986	Tex50
ENSMUSG00000096370	0.152123106	0.014680843	0.230583176	701.019797	679.960979	809.8872348	687.9389728	683.7718754	752.2923809	861.8999452	871.4963559	776.7038833	832.0029941	873.0173563	830.6232714	783.7942015	796.1009378	821.1848604	Gm21992
ENSMUSG00000097487	0.398289267	0.014655386	0.230583176	33.43876374	41.84375256	35.04775168	27.76435316	35.49635419	45.5015553	43.05278864	50.38170815	54.69745657	50.42442389	37.68420243	44.95641417	69.54528886	42.6655801	44.41504654	Ptges3l
ENSMUSG00000103209	0.194680108	0.014664436	0.230583176	499.192973	671.5922285	624.2288746	560.4286101	536.1817711	604.6651126	583.3230775	750.365866	593.257029	698.2686525	722.2805466	634.7417525	686.0548766	563.3795918	692.874726	Gm37331
ENSMUSG00000039191	-0.161959884	0.014729003	0.230865884	2512.684247	2388.232177	1957.937912	2386.706063	2630.466668	2298.334115	2239.589182	1887.706129	2268.682199	2054.247182	2052.742249	1923.492292	2197.255208	2262.245418	2113.169214	Rbpj
ENSMUSG00000046688	-0.388245071	0.014715644	0.230865884	533.8259783	434.1289328	375.1056667	441.1447225	389.5257815	320.5331784	465.1389518	259.4121994	290.3172695	441.7618006	262.7426336	385.3406929	275.3617518	434.4131792	234.9062461	Tifa
ENSMUSG00000109648	0.462713897	0.014723452	0.230865884	304.5315984	281.3992359	369.4222475	331.1156192	260.6179689	311.4328674	276.888523	430.9243974	286.9512722	693.88392	350.6724393	565.1663496	328.9304203	263.7508588	445.1374664	Svet1
ENSMUSG00000003746	0.262232773	0.014755549	0.231131997	2749.144076	2294.083734	2173.907841	2739.416179	2407.213283	2487.418356	2337.513172	3114.018344	2984.79813	3323.627244	2238.022911	3578.31649	2338.225388	2608.41842	3373.569535	Man1a
ENSMUSG00000020100	-0.326332556	0.014781907	0.231363233	2267.864727	1698.856354	1486.214119	1887.976015	2615.520835	1716.925353	2318.941381	1209.160996	1958.168945	1563.15714	1656.01134	1453.590725	1371.169952	1821.044533	1720.342802	Slc29a3
ENSMUSG00000087445	0.253165559	0.014789469	0.231363233	194.6613746	173.6515731	220.7061119	225.1997534	219.5169272	210.3183	197.5363244	300.1463464	268.4382869	221.4289918	291.0057854	239.7675423	197.3582522	209.4492114	237.8672492	Gm14286
ENSMUSG00000021359	-0.737518092	0.014826241	0.231788366	44.1869378	37.6593773	48.30906313	42.16068443	71.92682295	44.49040962	25.32516979	16.07926856	21.87898263	40.55877573	18.84210121	39.60446011	8.458210807	40.72623555	29.61003102	Tfap2a
ENSMUSG00000035187	-0.97222028	0.014860879	0.232179601	15.52514031	15.69140721	33.15327862	6.169856258	22.41875001	18.20062212	8.441723264	4.287804949	10.09799198	5.48091564	13.60818421	13.91508058	2.819403602	11.6360673	7.896008273	Nkx6-1
ENSMUSG00000022125	-0.245747987	0.014883424	0.232211104	623.3940955	562.7984719	444.2539335	681.7691165	669.7601566	558.1524116	599.3623517	454.5073246	513.3145924	503.1480557	442.7893785	549.1104874	409.7533236	546.8951631	569.4995967	Cln5
ENSMUSG00000031613	-0.379136233	0.014929416	0.232211104	220.934689	216.5414195	167.6608662	240.6243941	256.8815106	208.2960087	189.9387734	116.8426849	201.9598396	191.8320474	165.3917773	111.3206446	128.7527645	213.3279005	187.5301965	Hpgd
ENSMUSG00000036636	-0.12074119	0.014877428	0.232211104	3069.200815	3059.824406	3058.626762	3040.710826	3354.405471	2834.241322	3471.236606	2701.317118	2705.420352	3128.506647	2898.543237	2892.195979	2885.189687	2945.864372	2859.341996	Clcn7
ENSMUSG00000052102	-0.193825449	0.014922806	0.232211104	1151.248866	1144.426632	1034.382293	1281.273483	1424.52474	1155.739505	1170.867017	841.4817212	1029.153683	997.5266464	1057.251235	1057.546124	1092.988797	1180.091159	1098.532151	Gnpda1
ENSMUSG00000058569	-0.188727906	0.014922964	0.232211104	1827.18959	1963.518089	2211.797302	1808.796193	2055.052084	1855.45231	2043.741202	1422.479292	1809.223563	1821.856359	1717.771561	1509.251047	2023.391985	1660.078935	1838.782927	Tmed9
ENSMUSG00000097305	0.817236496	0.014930191	0.232211104	126.5896056	73.22656697	114.6156204	106.9441751	66.32213545	96.05883896	80.196371	263.7000044	84.14993319	246.6412038	77.46197166	357.5105318	82.70250567	95.02788296	130.2841365	Gm17276
ENSMUSG00000107498	0.391704236	0.014924928	0.232211104	747.5952179	654.8547275	855.3545884	882.2894449	503.4877607	737.1251958	617.0899706	950.8207474	695.9199474	1268.283879	976.648913	1233.090217	657.8608406	788.3435596	923.8329679	Gm44240
ENSMUSG00000000628	-0.462504712	0.0149754	0.232315873	829.9978857	641.2555079	577.8142845	619.0422446	1037.801303	529.8403328	881.3159087	344.0963471	624.3925042	680.7297225	639.5846579	373.566394	381.5592875	606.0451719	594.1746225	Hk2
ENSMUSG00000015950	-0.52715282	0.014964874	0.232315873	1258.730607	1050.278189	807.0455252	1202.093661	2141.924741	805.8831016	1633.473452	596.0048879	1096.473629	812.2716978	1065.625502	741.7808339	626.847401	1065.66983	1053.130103	Ncf1
ENSMUSG00000029622	-0.574556989	0.014974821	0.232315873	2468.497309	1644.459475	1543.995547	2212.921778	3402.045314	1429.759982	2250.563422	776.0926957	1857.189025	1828.433457	1464.449978	1267.342723	762.1787739	1989.767508	1528.864602	Arpc1b
ENSMUSG00000036106	0.345760097	0.014965912	0.232315873	373.797609	290.8140803	445.20117	392.8141818	412.8786461	321.5443241	438.9696097	571.3500094	394.6631866	682.9220887	430.2279777	565.1663496	377.8000827	445.0795743	424.4104447	Prr5
ENSMUSG00000002741	-0.151424769	0.015022835	0.232661921	2480.439725	2779.471263	2911.805099	2624.245528	2841.576564	2726.048735	2717.390719	2252.169549	2504.302012	2334.870063	2511.233379	2103.317949	2838.199627	2565.75284	2522.774643	Ykt6
ENSMUSG00000024976	0.107348791	0.015107138	0.232661921	2843.48916	3141.419723	3080.413202	2984.15381	3274.071616	3004.113795	2756.222646	3093.651271	3269.224904	3378.4364	3313.069464	3232.580257	3302.46142	2994.347985	3374.556536	Shoc2
ENSMUSG00000032405	0.089256125	0.015113081	0.232661921	3626.911624	3453.15568	3602.340531	3537.384255	3465.565106	3617.879219	3792.866262	3944.780553	3898.666404	3794.985989	3549.642512	4017.176724	3948.104845	3572.272661	3789.09697	Pias1
ENSMUSG00000037151	0.207885721	0.015077305	0.232661921	708.1852464	911.1477119	775.7867197	784.6000542	772.5127608	810.9388299	736.1182686	891.8634294	762.3983947	975.6029839	844.7542045	1043.631043	1054.456947	768.9501141	919.8849638	Lrrc20
ENSMUSG00000049281	0.248717518	0.015084732	0.232661921	4719.642654	5325.663606	6329.434507	5497.341926	4990.974221	5023.371705	5357.117583	7603.350126	5808.869888	6457.614807	6064.016241	7388.907787	4641.678131	5672.582809	6940.591272	Scn3b
ENSMUSG00000056673	0.130839743	0.015090858	0.232661921	2460.137618	2599.543127	2576.483367	2473.08405	2466.996616	2840.308196	2508.035982	3006.82322	2807.241771	2679.071565	3035.671862	3032.417175	2598.55032	2519.208571	2754.719886	Kdm5d
ENSMUSG00000085717	-0.395110408	0.015080661	0.232661921	88.3738756	108.7937566	101.3543089	113.1140314	86.8726563	100.1034217	101.3006792	71.82073289	64.79544855	77.82900209	85.83623887	37.46367848	85.52190928	108.6032948	75.99907963	Hmgb4os
ENSMUSG00000096014	0.776737409	0.015122929	0.232661921	1613.420351	610.9187873	1295.819576	1527.039424	800.5361983	1148.661485	1167.490327	2956.441512	1623.252211	2652.76317	1219.502662	3441.306466	515.9508593	1327.481345	2248.388356	Sox1
ENSMUSG00000107304	-0.760445389	0.015024242	0.232661921	56.12935342	31.38281442	18.94473064	42.16068443	82.20208338	22.24520481	48.96199493	13.93536608	27.76947795	29.59694446	26.16958502	25.68937953	14.09701801	36.84754645	29.61003102	Gm43775
ENSMUSG00000107525	0.263734526	0.015117272	0.232661921	93.15084185	103.5632876	111.7739108	101.8026283	125.1713542	106.1702957	117.3399534	142.5695145	97.6139225	111.8106791	136.0818421	146.6435415	140.9701801	127.027068	144.102151	Gm44071
ENSMUSG00000109874	0.523454285	0.01507607	0.232661921	152.86292	164.2367288	209.3392736	203.6052565	126.1054688	191.1065322	149.4185018	198.3109789	169.1413657	424.2228705	204.1227632	371.4256123	192.6592462	164.8442868	242.8022544	Gm9911
ENSMUSG00000110086	0.632820192	0.015116611	0.232661921	19.10786499	27.19843916	20.8392037	18.50956877	30.82578127	18.20062212	32.92272073	43.95000073	26.92797862	50.42442389	19.88888462	64.22344882	37.59204803	31.0295128	25.66202689	Gm45623
ENSMUSG00000110760	0.910991212	0.015062242	0.232661921	17.91362343	10.46093814	14.20854798	21.5944969	12.14348959	9.100311059	13.50675722	53.59756186	39.5504686	13.15419754	25.12280162	29.97094278	5.638807205	18.42377323	26.64902792	Gm39456
ENSMUSG00000038650	-0.319147145	0.015155255	0.233010834	1187.076113	958.2219335	892.2968131	1180.499164	1176.984376	936.3208934	1116.839988	705.3439141	749.7759047	1175.108313	685.6431275	928.0288354	699.2120934	1069.548519	811.3148501	Rnh1
ENSMUSG00000028416	-0.262736022	0.015184259	0.23315995	1451.003498	1359.921958	1705.972994	1331.660642	1766.410678	1390.325301	1587.043974	1159.851239	1443.171354	1163.050299	1439.327176	938.7327436	1556.310789	1207.241982	1181.440238	Bag1
ENSMUSG00000097524	0.344060559	0.01517486	0.23315995	529.049012	403.7922122	376.0529032	453.484435	365.2388023	470.1827381	520.8543254	752.5097685	655.5279795	388.0488273	437.5554615	604.7708097	554.4827085	493.563188	635.628666	Gm26846
ENSMUSG00000032691	-0.583287803	0.01522328	0.233610613	213.7692396	132.8539144	134.5075875	152.1897877	234.4627605	124.3709178	227.9265281	72.89268413	127.9078984	164.4274692	101.5379899	74.92735696	69.54528886	188.1164214	131.2711375	Nlrp3
ENSMUSG00000015932	-0.142940152	0.015275521	0.233888543	2930.668794	3174.894725	3016.001118	3247.401011	3513.20495	3505.642049	2950.382281	2624.136629	3143.000004	2684.55248	2958.209891	2772.312207	3094.765354	2999.196347	2840.588976	Dstn
ENSMUSG00000024696	-0.653099732	0.015270351	0.233888543	404.8478896	241.647671	154.3995547	275.5869129	472.6619794	185.0396582	356.2407217	80.39634279	237.3028116	212.6595268	209.3566802	183.0368291	121.2343549	277.3262707	197.4002068	Lpxn
ENSMUSG00000029601	0.340560523	0.015280124	0.233888543	60.90631967	57.53515976	68.2010303	78.1515126	86.8726563	66.73561443	102.9890238	83.6121965	100.9799198	85.50228398	119.3333077	82.42009265	106.1975357	89.20984931	90.80409514	Iqcd
ENSMUSG00000039994	-0.361132881	0.015253128	0.233888543	354.689744	251.0625153	267.120702	278.671841	364.3046877	281.0984972	319.0971394	170.4402467	237.3028116	310.2198252	247.0408826	205.5150362	167.2846137	315.1434894	229.971241	Timeless
ENSMUSG00000027404	-0.127013078	0.015354969	0.234291808	1640.887906	1494.86806	1650.086039	1499.275071	1441.338803	1562.220065	1567.62801	1330.291485	1440.646856	1487.520505	1323.134219	1354.044379	1385.26697	1622.261716	1414.372482	Snrpb
ENSMUSG00000033871	0.19081407	0.015323207	0.234291808	1410.399285	1664.335258	1629.246835	1427.293414	1479.637501	1439.871439	1586.199801	1916.648812	1703.194648	1700.180031	1440.37396	1843.212981	2032.789997	1480.689564	1760.809845	Ppargc1b
ENSMUSG00000034057	-0.97142579	0.015353171	0.234291808	17.91362343	23.01406391	63.46484764	17.4812594	30.82578127	25.27864183	16.0392742	5.359756186	14.30548864	26.30839507	15.70175101	9.633517323	27.25423482	7.7573782	6.909007239	Myrfl
ENSMUSG00000059901	-0.602991242	0.015342458	0.234291808	160.0283693	103.5632876	113.6683838	149.1048596	159.7335938	133.4712289	118.1841257	60.02926928	89.19892918	116.1954116	113.0526073	71.71618452	31.01343963	150.2992026	74.02507756	Adamts14
ENSMUSG00000107741	0.200148793	0.015333358	0.234291808	515.9123549	631.8406636	624.2288746	540.890732	503.4877607	639.0440655	546.1794952	746.0780611	572.2195457	570.0152265	664.7074595	718.232236	716.128515	649.6804243	618.8496484	Gm2011
ENSMUSG00000000290	-0.613954056	0.015365115	0.234298601	1713.736642	1113.043818	868.6158998	1203.12197	2341.825262	963.6218266	2015.883515	444.8597634	1337.983938	1088.509846	983.9763968	983.6891578	586.4359493	1101.547704	1104.454157	Itgb2
ENSMUSG00000042351	-0.790728501	0.015377791	0.234343952	46.57542093	14.64531339	15.15578451	22.62280628	33.62812502	11.12260241	44.7411333	11.79146361	19.35448463	20.82747943	14.65496761	19.26703465	11.27761441	14.54508413	12.83101344	Grap2
ENSMUSG00000086873	0.203274943	0.015415936	0.234777124	109.8702237	121.3468824	125.9824588	126.4820533	132.6442709	117.2928981	127.4700213	137.2097584	138.8473898	137.022891	136.0818421	147.7139323	160.7060053	127.027068	151.0111582	Gm15672
ENSMUSG00000109125	0.276862917	0.015425958	0.234781718	2873.345199	3070.285344	3002.739806	3253.570867	2206.378647	3239.710737	2811.938019	4568.656173	3249.02892	3537.382954	3214.671824	4331.871623	2755.497121	3268.765239	3402.192565	Gm45159
ENSMUSG00000082597	0.532070906	0.015446506	0.234866642	15.52514031	21.96797009	23.6809133	19.53787815	14.01171876	17.18947645	26.16934212	31.08658588	26.08647929	43.84732512	30.35671862	32.11172441	26.31443362	24.24180688	16.77901758	Gm12645
ENSMUSG00000086004	0.346365564	0.015450985	0.234866642	41.79845468	36.61328349	44.520117	43.18899381	42.03515627	61.67988607	32.92272073	55.74146433	62.27095056	54.8091564	57.57308705	49.23797743	48.86966244	54.3016474	55.27205791	Gm7805
ENSMUSG00000024663	-0.530188683	0.015531496	0.235073254	849.1057507	743.7727017	675.3796473	644.749979	1429.195313	579.3864708	897.3551829	344.0963471	788.4848739	473.5511113	751.5904818	392.8334286	511.2518533	597.3181214	745.1857808	Rab3il1
ENSMUSG00000028028	-0.327530175	0.01554615	0.235073254	525.4662874	473.8804977	318.2714747	372.2479942	458.6502607	395.3579582	401.8260273	243.3329308	316.4037488	459.3007306	318.2221539	332.891543	313.8936011	398.535305	299.0613133	Alpk1
ENSMUSG00000030162	-1.07898392	0.015514802	0.235073254	23.88483124	11.50703195	8.525128788	22.62280628	20.55052084	14.15603943	27.01351444	7.50365866	13.46398931	13.15419754	3.140350202	7.492735696	0	6.787705925	17.76601861	Olr1
ENSMUSG00000035936	0.151901369	0.015543653	0.235073254	2447.000961	2782.609545	2818.028683	2637.61355	2686.513543	2802.895806	2527.451945	3423.812252	2792.094783	2646.186071	3017.876545	3053.824991	3015.822053	2624.902849	3176.169328	Aldh5a1
ENSMUSG00000054091	-0.23070749	0.015532457	0.235073254	449.0348274	370.3172101	399.7338165	386.6443255	518.433594	432.7703481	444.878816	334.448786	445.1531466	358.4518828	411.3858765	312.5541176	319.5324083	362.6574309	378.0213961	1810037I17Rik
ENSMUSG00000064370	0.221052639	0.015505217	0.235073254	134337.8448	158309.5612	148592.9948	133885.8808	170443.2175	147769.8398	140115.7227	179980.6127	173069.4846	140852.9548	182940.0543	163345.9197	214421.2828	142653.3367	179397.308	mt-Cytb
ENSMUSG00000086128	0.291975706	0.015552168	0.235073254	81.20842623	98.3328185	100.4070724	90.49122512	86.8726563	99.09227598	83.57306031	127.5621972	126.2248998	77.82900209	110.9590405	135.9396333	115.5955477	93.08853841	107.5831127	St8sia3os
ENSMUSG00000104365	0.365918364	0.015484962	0.235073254	317.6682555	309.6437689	338.1634419	400.0123474	217.648698	404.4582693	292.9277972	445.9317147	318.0867474	485.6091257	428.1344109	561.9551772	305.4353903	416.9590783	397.7614168	4930470B04Rik
ENSMUSG00000105677	-0.292887354	0.015550908	0.235073254	127.7838472	130.7617267	99.45983586	118.2555783	110.2255209	123.3597721	126.625849	108.267075	118.6514058	70.15572019	117.2397409	84.56087428	99.61892729	80.48279883	98.70010341	Gm43328
ENSMUSG00000097705	-0.926275107	0.015591112	0.235514529	84.79115092	36.61328349	17.99749411	25.70773441	75.66328129	44.49040962	48.1178226	8.575609898	42.07496659	27.4045782	40.82455263	26.75977034	9.398012008	28.12049598	16.77901758	Gm26740
ENSMUSG00000102621	0.21328758	0.015606307	0.235596709	265.1216268	235.3711081	334.3744958	285.8700066	253.1450522	307.3882847	275.2001784	374.1109818	313.8792508	287.1999795	353.8127895	317.9060717	305.4353903	350.0516913	292.1523061	Gm37674
ENSMUSG00000023045	-0.760813696	0.015655017	0.236184433	78.8199431	76.36484841	46.41459007	39.0757563	79.39973963	34.37895289	55.71537354	13.93536608	26.92797862	64.67480455	41.87133603	41.74524173	20.67562642	49.45328603	17.76601861	Soat2
ENSMUSG00000027947	-0.398695915	0.015669686	0.236228095	1027.047743	820.1375501	549.3971885	968.6674325	1045.274219	603.6539669	720.0789944	507.0329352	635.3319956	655.5175105	651.0992753	799.5819378	435.127956	740.8296181	545.8115719	Il6ra
ENSMUSG00000071531	0.468163304	0.015677471	0.236228095	23.88483124	25.10625153	39.78393434	26.73604379	28.02343751	25.27864183	31.23437608	49.30975691	28.61097728	50.42442389	42.91811943	43.88602336	25.37463242	32.96885735	46.3890486	Gprin2
ENSMUSG00000027840	0.117989442	0.015700702	0.236430646	427.5384793	411.1148689	418.6785471	413.3803693	431.5609377	425.6923284	446.5671606	450.2195196	433.3721559	462.58928	475.239664	472.0423488	485.8772208	438.2918683	476.7214995	Wnt2b
ENSMUSG00000029771	-0.52880759	0.015722286	0.236480316	972.1126316	597.3195677	629.9122938	718.7882541	1195.666667	549.0521006	1114.307471	301.2182977	686.6634548	655.5175105	661.5671093	502.0132916	390.0174983	743.738635	635.628666	Irf5
ENSMUSG00000100662	0.741452056	0.015723582	0.236480316	10.74817406	8.368750511	15.15578451	16.45295002	10.27526042	22.24520481	15.19510187	43.95000073	15.14698797	28.50076133	20.93566802	29.97094278	11.27761441	23.2721346	16.77901758	Gm19029
ENSMUSG00000024867	0.566497401	0.015790686	0.236979609	824.0266779	638.1172265	840.1988039	984.0920732	533.3794274	769.4818573	807.8729163	966.900016	844.0238299	1849.260937	746.3565648	1851.776108	636.245413	843.6148793	1397.593464	Pip5k1b
ENSMUSG00000034881	-0.492659323	0.015825458	0.236979609	25.07907281	31.38281442	30.31156902	37.01913755	48.57395836	33.36780722	34.61106538	15.00731732	26.92797862	17.53893005	16.74853441	29.97094278	31.01343963	29.09016825	28.62302999	Tbxa2r
ENSMUSG00000039457	0.287623342	0.01580657	0.236979609	204.2153071	156.9140721	146.8216625	197.4354003	170.9429688	174.9282015	167.1461206	275.491468	185.9713523	210.4671606	192.6081458	200.1630822	158.8264029	247.2664301	227.9972389	Ppl
ENSMUSG00000049775	-0.203081339	0.01580672	0.236979609	16598.76347	15941.42363	14802.46529	17695.14775	20378.64376	15773.8725	16584.60952	12607.2185	15640.94808	16053.60191	13204.12582	14399.96762	12748.40329	16658.00001	15613.36936	Tmsb4x
ENSMUSG00000063458	-0.565684678	0.015808916	0.236979609	213.7692396	135.9921958	71.0427399	159.3879533	247.5403647	130.4377918	192.4712904	64.31707423	116.9684071	110.7144959	122.4736579	110.2502538	81.76270447	152.2385472	129.2971355	Lrmda
ENSMUSG00000069917	-1.430707487	0.015787572	0.236979609	309.3085646	189.3429803	323.9548939	1776.918602	796.79974	94.03654761	2269.979386	192.9512227	223.8388223	429.7037862	262.7426336	661.5015228	182.321433	223.9942955	265.5032782	Hba-a2
ENSMUSG00000092504	0.760109618	0.015824453	0.236979609	7.165449373	9.414844325	11.36683838	6.169856258	7.472916671	8.089165386	11.81841257	21.43902474	10.93949131	16.44274692	12.56140081	27.83016116	8.458210807	12.60573958	10.85701138	Gm20396
ENSMUSG00000087437	1.186138129	0.015854229	0.237263353	23.88483124	12.55312577	9.47236532	19.53787815	14.94583334	17.18947645	12.6625849	53.59756186	17.67148597	54.8091564	7.327483806	100.6167365	10.33781321	11.6360673	30.59703206	Gm13112
ENSMUSG00000026426	-0.11111651	0.015876889	0.237455343	5572.331129	5721.087068	6130.514835	5471.634192	5858.76667	5791.842416	5617.12266	5004.940327	5261.895322	5237.562985	5230.776654	5041.540732	6078.634167	5530.040985	5110.691355	Arl8a
ENSMUSG00000053550	0.206022549	0.015935581	0.23803835	11407.3954	14239.42899	16284.89046	13105.803	15074.74115	14310.74471	15822.32191	16337.60881	16096.19922	15104.30732	17431.03719	16151.12699	17875.95864	13951.64469	19210.98813	Shisa7
ENSMUSG00000102963	0.454234887	0.015935231	0.23803835	337.9703621	245.8320463	208.392037	296.1531004	184.9546876	210.3183	213.5755986	549.9109847	312.1962521	261.9877676	221.918081	411.0300724	286.6393663	298.6590607	312.8793278	Gm37945
ENSMUSG00000070720	0.671067815	0.015965525	0.238338247	69.26601061	59.62734739	53.04524579	55.52870632	83.13619796	44.49040962	48.1178226	175.8000029	139.6888891	65.77098768	41.87133603	120.9541619	78.94330087	59.15000878	69.09007239	Tmem200b
ENSMUSG00000025867	0.373990447	0.016024354	0.238566604	23193.36538	32336.85197	38362.13231	26026.51032	28317.68361	30470.87486	28174.25139	44086.13853	35034.14168	29121.20098	34518.72943	33749.42235	59892.59073	28957.32315	41046.41201	Cplx2
ENSMUSG00000028785	0.381141961	0.016030206	0.238566604	8762.150342	10796.73425	9440.159278	8760.167577	6790.07891	8810.112251	8541.335598	16158.59295	12421.37164	8305.779561	7510.670901	13228.96007	14362.04195	9546.423548	10599.40411	Hpca
ENSMUSG00000041986	0.258555534	0.016024657	0.238566604	4982.375797	5891.60036	7436.754013	5453.124623	5705.571878	5958.681452	5471.080847	8737.474535	7252.041242	5380.066792	6765.36112	6670.675551	7928.16293	5989.665643	7194.250538	Elmod1
ENSMUSG00000063193	-1.368813044	0.016005187	0.238566604	42.99269624	29.29062679	16.10302104	10.28309376	153.1947917	24.26749616	27.85768677	4.287804949	30.29397595	7.673281896	32.45028543	24.61898871	3.759204803	12.60573958	18.75301965	Cd300lb
ENSMUSG00000079419	-0.819498371	0.016013377	0.238566604	679.5234489	371.3633039	364.6860648	496.6734288	653.8802087	309.410576	568.972148	94.33170887	387.931192	399.0106586	324.5028543	333.9619339	67.66568646	426.655801	196.4132058	Ms4a6c
ENSMUSG00000026829	-0.469136788	0.016051184	0.238731716	85.98539248	85.77969274	60.62313805	78.1515126	132.6442709	71.7913428	119.028298	40.73414701	74.0519412	62.48243829	79.55553846	48.16758661	62.02687925	80.48279883	75.99907963	Gbgt1
ENSMUSG00000060538	-0.318838976	0.016062994	0.238760348	775.0627739	504.2172183	537.0831136	675.5992603	685.6401045	499.5059626	653.3893806	407.3414701	477.9716205	579.8808747	501.409249	564.0959588	342.0876371	577.9246759	517.1885419	Tmem219
ENSMUSG00000074939	1.044335944	0.016078708	0.238846927	14.33089875	10.46093814	21.78644024	22.62280628	13.07760417	18.20062212	16.88344653	67.53292794	18.5129853	52.61679014	14.65496761	58.87149475	4.699006004	19.3934455	41.45404343	Chrm5
ENSMUSG00000019359	0.822552386	0.016091285	0.238864471	195.8556162	119.2546948	261.4372828	237.5394659	155.0630209	110.2148784	187.4062565	458.7951295	206.1673363	496.570957	230.2923482	548.0400966	69.54528886	192.9647827	359.2683764	Gdpd2
ENSMUSG00000042759	-0.586308997	0.016099667	0.238864471	100.3162912	66.95000409	51.15077273	75.06658447	150.392448	61.67988607	88.63809427	33.23048835	61.42945123	73.44426957	69.08770445	54.5899315	35.71244563	74.66476518	50.33705274	Apobr
ENSMUSG00000075703	0.142024133	0.016113727	0.238926318	3169.517106	3113.17519	3410.051515	3062.305323	3005.980731	3326.669265	3006.941826	4113.076897	3557.859175	3269.914271	3296.320929	3471.277409	3688.719713	3197.009491	3267.960424	Selenoi
ENSMUSG00000040289	0.155242011	0.016153266	0.239191549	1730.456024	1704.086823	1942.782127	1718.304968	1943.892449	1836.240543	1841.139844	1969.174423	2214.826241	1879.954064	1975.280277	1962.026361	2279.957713	1725.046977	2178.311282	Hey1
ENSMUSG00000081771	0.409658461	0.016158059	0.239191549	72.84873529	55.44297214	40.73117087	60.6702532	48.57395836	73.81363415	88.63809427	90.04390393	92.5649265	55.90533953	81.64910526	92.05360997	100.5587285	74.66476518	80.9340848	Gm15381
ENSMUSG00000090026	0.286729058	0.016161324	0.239191549	84.79115092	86.82578655	113.6683838	91.5195345	97.14791672	83.92509088	113.9632641	132.9219534	116.9684071	106.3297634	129.8011417	126.306116	96.79952369	94.05821068	138.1801448	Gm15996
ENSMUSG00000025558	-0.151136379	0.01620893	0.23974923	13308.62797	13973.72117	14029.52028	13769.06255	13314.86928	14007.40101	13468.76947	11793.60751	11766.68516	11318.0908	13143.41238	10257.55517	13816.95725	13704.37826	12866.54548	Dock9
ENSMUSG00000022500	-0.575220097	0.016250835	0.239823859	2476.857	1313.89383	1267.40248	1629.870362	2552.001043	1345.834891	1914.582836	1000.130504	1351.447927	1406.402953	930.5904433	1032.927135	511.2518533	1896.67897	1458.787528	Litaf
ENSMUSG00000022995	0.170842324	0.016260381	0.239823859	11600.86254	12011.24917	13450.75875	12436.3736	12014.58178	13179.27271	11950.10345	14408.09658	12333.85571	16364.91792	13342.30123	15357.96739	13177.89244	11873.63701	14617.48532	Enah
ENSMUSG00000032661	-0.998836917	0.016254805	0.239823859	1915.563466	752.1414522	965.2340261	1209.291827	1313.365105	683.5344751	2311.34383	197.2390276	699.2859448	1154.280834	874.0641397	341.4546696	111.8363429	1078.27557	776.7698139	Oas3
ENSMUSG00000041245	0.141738287	0.016240158	0.239823859	2163.965711	2596.404846	2649.42058	2325.0075	2552.001043	2488.429502	2361.149997	2788.145168	2516.083002	2618.781493	2745.71286	2647.076482	3047.775294	2432.907738	2814.926949	Wnk3
ENSMUSG00000049807	-0.219999575	0.01626362	0.239823859	10982.24541	9518.407612	8753.412792	9083.056721	9693.307036	10108.4233	10392.60551	7616.21354	9524.089438	6925.685002	7913.68251	6922.217392	9319.068707	9228.371042	9789.076256	Arhgap23
ENSMUSG00000090907	1.059367794	0.016283932	0.239976877	8.359690935	1.046093814	5.683419192	8.226475011	8.407031254	6.066874039	8.441723264	16.07926856	11.78099065	25.21221194	3.140350202	24.61898871	7.518409607	6.787705925	15.79201655	C030017D09Rik
ENSMUSG00000099876	0.281277393	0.016306946	0.240169492	48.96390405	75.3187546	68.2010303	59.64194383	63.5197917	69.76905145	72.59882007	72.89268413	68.16144588	73.44426957	86.88302227	82.42009265	80.82290327	82.42214338	92.77809721	Gm29650
ENSMUSG00000032271	-0.685471478	0.016350711	0.240520747	37.02148843	30.3367206	61.57037458	29.82097191	47.63984378	50.55728366	39.67609934	12.86341485	29.45247661	26.30839507	48.15203644	13.91508058	21.61542762	41.69590783	16.77901758	Nnmt
ENSMUSG00000038539	-0.384779826	0.016348062	0.240520747	1096.313754	653.8086337	1115.844635	844.241998	925.7075526	772.5152944	1200.413048	471.6585444	897.8797871	827.6182616	694.0173947	726.7953625	536.6264857	799.9796269	830.0678697	Atf5
ENSMUSG00000004655	-0.900954947	0.016402064	0.240586405	37.02148843	110.8859443	132.6131145	82.26475011	85.93854171	27.30093318	72.59882007	12.86341485	47.12396258	72.34808645	58.61987045	26.75977034	18.79602402	59.15000878	40.4670424	Aqp1
ENSMUSG00000007815	-0.169772504	0.016385428	0.240586405	6913.464403	6223.212099	5781.931791	6818.719475	7244.058598	5983.960094	6468.048365	5168.948866	6700.01768	5769.211802	5533.297057	5446.14846	5186.762827	6153.540258	6196.392492	Rhoa
ENSMUSG00000021892	-0.234148687	0.016422592	0.240586405	1857.045629	2199.935291	1833.849926	1861.239971	1839.271616	2022.291346	1859.711635	1432.126853	1619.044714	1414.076235	1596.344686	1424.690173	2205.713418	1866.619129	1528.864602	Sh3bp5
ENSMUSG00000031207	-0.653272783	0.016372226	0.240586405	5968.819328	3945.865866	3906.403458	6002.24183	6278.184118	3380.259986	4917.303801	1447.13417	3670.620086	5172.888181	2720.590059	3182.271889	1209.524145	4710.667912	2883.030021	Msn
[truncated: 22,508 more rows]
