# Supplementary material for: A zinc finger transcription factor enables social behaviors while controlling transposable elements and immune response in prefrontal cortex
Source: Transl Psychiatry. 2024 Jan 25;14:59. doi: 10.1038/s41398-024-02775-5 (PMC10810849; doi:10.1038/s41398-024-02775-5)
Supplement: Supplementary file 12 — Supplementary Table 4 - 4d NFD vs WT DEGs [file 41398_2024_2775_MOESM12_ESM.csv]

ID	log2FoldChange	pvalue	padj	Zfp189-NFD---m1	Zfp189-NFD---m2	Zfp189-NFD---m2RESUB	Zfp189-NFD---m3	Zfp189-NFD---m3RESUB	Zfp189-NFD---m4	Zfp189-NFD---m4RESUB	Zfp189-WT---m1	Zfp189-WT---m1-RESUB	Zfp189-WT---m2	Zfp189-WT---m2RESUB	Zfp189-WT---m3	Gene.name
ENSMUSG00000032586	0.643101785	2.40E-10	5.82E-06	742.8097826	676.5164221	741.8209125	750.9954143	674.1646554	686.2231649	666.6815267	885.3582759	948.2200573	1295.580853	1168.026573	1209.06922	Traip
ENSMUSG00000104764	1.157073686	2.52E-06	0.030522487	76.39657575	38.45024212	62.75505194	60.28398564	40.52355852	71.91858497	59.24203804	94.90114852	77.38466191	168.4836087	133.1137828	176.5963874	Gm43066
ENSMUSG00000020868	-0.24380069	1.15E-05	0.046290733	705.1991607	777.3184082	746.5041253	737.7125022	763.5006821	790.1055654	751.7898067	686.2973302	654.158342	636.7518451	597.1371808	612.7483952	Xylt2
ENSMUSG00000028172	2.504719937	1.06E-05	0.046290733	29.38329836	27.01908906	24.35270672	32.69639899	11.97286956	29.96607707	17.52229294	23.14662159	19.60411435	213.7998896	111.5530997	331.015554	Tacr3
ENSMUSG00000032633	-0.235643181	9.38E-06	0.046290733	1845.271137	1705.320198	1859.235494	1777.866695	1646.73006	1666.113885	1612.885346	1508.002397	1429.036757	1511.704654	1490.499399	1409.485585	Flcn
ENSMUSG00000085996	2.969488031	5.92E-06	0.046290733	8.227323542	5.195978664	5.619855397	10.21762468	2.762969899	8.989823121	5.840764314	4.629324318	6.190772953	66.23148754	89.05499557	94.45853278	A830012C17Rik
ENSMUSG00000021032	0.821418124	1.76E-05	0.053901196	98.7278825	80.01807143	102.0940397	109.3285841	104.0718662	95.89144662	99.29299334	118.0477701	128.9744365	162.673829	198.7332533	258.734242	Ngb
ENSMUSG00000091017	1.720037764	1.78E-05	0.053901196	30.5586303	10.39195733	16.85956619	20.43524937	11.97286956	12.98530006	12.51592353	31.24793915	50.55797912	30.21085397	119.0524678	38.60479166	Fam71a
ENSMUSG00000049511	1.105602125	2.18E-05	0.058695842	748.6864423	812.6510631	931.9593534	717.2772528	832.5749296	599.3215414	732.598724	733.7479044	1085.448858	2423.840053	1557.056291	2460.850123	Htr1b
ENSMUSG00000021919	2.835291188	2.66E-05	0.064338582	28.20796643	27.01908906	45.89548575	48.02283601	20.26177926	22.97399242	19.19108275	24.30395267	40.2400242	342.7769969	119.9898888	550.3236257	Chat
ENSMUSG00000004341	3.29799977	5.89E-05	0.086775769	8.227323542	3.117587199	0.936642566	2.043524937	1.841979933	1.997738471	1.668789804	3.471993239	1.031795492	47.64019279	21.56068314	62.42476949	Gpx6
ENSMUSG00000015843	1.596400979	9.23E-05	0.086775769	490.1134167	359.5617236	435.5387933	438.3360989	259.7191705	267.6969552	342.1019098	281.2314523	373.5099682	1767.334957	1161.464626	2015.662952	Rxrg
ENSMUSG00000023945	2.606831817	0.000112299	0.086775769	86.97456316	45.72461225	62.75505194	111.3721091	60.78533778	39.95476943	66.75159216	42.82124994	58.81234305	633.2659774	310.286353	1017.688018	Slc5a7
ENSMUSG00000025905	1.336429663	5.68E-05	0.086775769	223.3130676	195.3687978	221.9842882	220.7006932	226.5635317	176.7998547	192.7452224	168.9703376	302.3160792	1026.007079	427.4639787	703.9214138	Oprk1
ENSMUSG00000027400	1.19808074	6.90E-05	0.086775769	763.9657575	748.2209277	663.1429369	670.2761793	731.2660333	654.2593493	736.7706985	572.8788844	885.2805323	2258.842312	1663.922286	2759.010536	Pdyn
ENSMUSG00000028274	0.233266366	9.96E-05	0.086775769	1042.519426	1120.253	1168.929923	1061.611205	1163.210327	1098.756159	1187.343946	1202.466992	1345.461322	1403.642754	1252.394464	1384.02285	Rngtt
ENSMUSG00000028738	1.732091007	8.77E-05	0.086775769	18.80531095	9.352761596	5.619855397	7.152337279	3.683959865	6.99208465	3.337579608	19.67462835	13.4133414	20.91520659	44.05878728	28.74824911	Tas1r2
ENSMUSG00000033703	-0.220840325	8.28E-05	0.086775769	838.0116693	884.3555687	850.4714501	896.0856848	803.1032506	911.9676121	845.2420357	740.6918909	765.5922552	778.5104676	680.5676503	732.6696629	Fuk
ENSMUSG00000039103	0.674183532	8.07E-05	0.086775769	433.6974839	339.8170047	368.1005285	417.9008496	310.3736187	369.5816172	293.7070055	515.0123304	363.1920132	682.0681261	580.2636027	743.347584	Nexn
ENSMUSG00000042549	-0.882541527	8.81E-05	0.086775769	56.41593286	32.21506772	51.51534114	43.93578614	54.33840801	41.9525079	31.70700628	30.09060807	22.69950083	27.88694212	19.68584113	21.35584219	Map2k3os
ENSMUSG00000044551	-0.622207048	9.86E-05	0.086775769	62.29259253	63.39093971	54.32526884	67.43632291	67.23226754	71.91858497	59.24203804	50.9225675	48.49438813	34.85867765	36.55941923	36.96203456	9930012K11Rik
ENSMUSG00000051985	-0.901153379	5.33E-05	0.086775769	240.9430466	447.8933609	295.9790509	290.180541	235.7734314	400.5465635	272.847133	168.9703376	262.076055	140.5966665	145.3002559	119.0998892	Igfn1
ENSMUSG00000057457	2.183521016	6.44E-05	0.086775769	79.92257155	38.45024212	53.38862627	64.37103551	23.02474916	38.95590019	35.87898079	37.03459455	30.95386477	379.9595864	256.8533556	377.0127526	Phex
ENSMUSG00000064247	0.313617803	6.29E-05	0.086775769	752.2124381	777.3184082	818.6256029	663.123842	763.5006821	823.0682502	782.6624181	813.6037489	955.4426258	952.8038559	1021.788897	1029.187318	Plcxd1
ENSMUSG00000066129	-0.494717662	8.75E-05	0.086775769	9806.969662	8858.104427	7284.269238	9694.4823	6690.071115	9150.641068	8230.471314	7393.030936	6086.561608	6058.438176	5922.625916	4812.4569	Kndc1
ENSMUSG00000086058	1.584126425	0.000114678	0.086775769	14.10398321	2.078391466	8.429783096	9.195862216	5.525939798	7.990953885	5.840764314	15.04530403	14.44513689	41.83041318	17.81099911	23.81997783	Unc45bos
ENSMUSG00000086537	0.786667494	0.000105825	0.086775769	59.94192866	37.41104638	51.51534114	61.3057481	49.73345818	48.94459255	37.54777059	56.7092229	66.0349115	97.60429743	105.9285737	97.74404696	Nespas
ENSMUSG00000097343	-0.585657734	8.62E-05	0.086775769	124.5851851	120.546705	96.47418432	113.415634	95.7829565	121.8620467	82.6050953	87.95716205	72.22568445	72.04126715	61.86978639	65.71028367	9030407P20Rik
ENSMUSG00000105766	1.235889985	6.34E-05	0.086775769	10.57798741	16.62713173	14.98628106	8.174099747	11.0518796	13.9841693	11.68152863	19.67462835	17.54052337	29.04889804	32.80973521	45.99719857	Gm19666
ENSMUSG00000106386	0.580521661	0.000100665	0.086775769	347.8982526	373.0712681	375.5936691	366.8127262	337.0823277	426.5171636	391.331209	395.8072292	450.8946301	718.0887597	540.8919204	689.9579785	Gm42991
ENSMUSG00000108077	0.385200482	4.39E-05	0.086775769	363.1775678	455.167731	398.0730906	362.7256763	355.502127	405.5409097	394.6687887	459.4604386	528.279292	565.8725339	440.5878728	556.8946541	6330415B21Rik
ENSMUSG00000110716	-1.621645583	0.00011467	0.086775769	16.45464708	27.01908906	18.73285132	22.4787743	10.13088963	28.96720783	14.18471333	8.101317557	11.34975041	6.971735531	4.68710503	1.642757092	Gm39271
ENSMUSG00000033368	1.306977489	0.000127999	0.088926845	24.68197063	3.117587199	18.73285132	9.195862216	12.89385953	14.98303853	16.68789804	26.61861483	25.7948873	42.99236911	45.93362929	35.31927747	Trim69
ENSMUSG00000090691	0.784654328	0.000133284	0.088926845	22.33130676	21.82311039	26.22599185	21.45701184	22.10375919	15.98190777	27.53503177	35.87726347	38.17643321	38.34454542	32.80973521	48.46133421	Gm3667
ENSMUSG00000102607	1.079458479	0.000134882	0.088926845	41.13661771	32.21506772	35.59241752	38.8269738	35.91860869	26.96946936	36.71337569	50.9225675	34.04925124	124.3292836	69.36915444	94.45853278	Gm37265
ENSMUSG00000107373	1.746871133	0.000135884	0.088926845	7.051991607	6.235174397	3.746570265	7.152337279	2.762969899	5.993215414	4.17197451	9.258648636	10.31795492	15.10542698	14.9987361	36.96203456	Gm42668
ENSMUSG00000110308	1.581934676	0.000127629	0.088926845	122.2345212	92.48842023	96.47418432	154.2861327	91.17800667	151.8281238	96.78980863	119.2051012	89.76620782	603.0551234	308.411511	600.427717	Gm45516
ENSMUSG00000036902	0.382493154	0.000139965	0.089187034	2325.981899	2579.283809	3070.314332	2521.709772	2573.245966	2628.024959	2504.853496	2982.442192	3020.065406	4054.064211	3116.924845	3777.519933	Neto2
ENSMUSG00000002459	0.446363649	0.000160328	0.092085044	1135.370649	1080.763562	966.6151283	1133.134577	1184.393097	1003.863582	1152.29936	1157.33108	1250.536137	1551.211156	1654.548076	1834.138293	Rgs20
ENSMUSG00000019990	1.5527663	0.000219328	0.092085044	2150.85744	1453.83483	1086.505377	1909.674053	1172.420227	1089.766336	1327.522289	1011.507364	1334.111571	6784.660627	4743.35029	7479.473039	Pde7b
ENSMUSG00000020121	0.746374191	0.000228619	0.092085044	1961.628999	1508.912204	1731.852105	1988.349763	1963.550608	1644.138762	1597.866237	1733.681957	2005.810437	3599.739446	3329.719413	4182.459556	Srgap1
ENSMUSG00000020848	1.061257844	0.000205626	0.092085044	966.1228502	671.3204434	1293.503384	1293.551285	1015.851933	663.2491725	971.235666	891.1449313	1359.906459	2919.995231	2118.571474	2956.962765	Doc2b
ENSMUSG00000021111	0.16592235	0.000248525	0.092085044	4978.706075	5033.86413	5297.650355	5206.901539	5366.608534	4986.355224	5129.025463	5351.498912	5542.805384	6022.417543	5820.447026	6107.770867	Papola
ENSMUSG00000021478	1.558835873	0.000233269	0.092085044	1583.172116	749.2601234	1222.318549	1435.576268	782.8414714	976.8941125	962.8917169	815.9184111	1025.604719	5877.173052	3031.619533	5479.41628	Drd1
ENSMUSG00000024911	-0.186543627	0.000194198	0.092085044	961.4215225	939.4329425	1013.447257	918.5644591	943.0937255	926.9506507	880.2866216	844.8516881	836.7861442	840.0941314	797.7452761	813.986139	Fibp
ENSMUSG00000025789	0.700723788	0.000181766	0.092085044	527.7240386	348.1305705	440.2220061	420.966137	428.2603343	355.5974479	403.0127377	361.0872968	693.3665707	874.9528091	739.6251737	723.6344989	St8sia2
ENSMUSG00000026841	1.167075314	0.000230043	0.092085044	235.0663869	200.5647764	266.0064888	338.203377	200.7758127	241.726355	194.4140122	204.8476011	271.3622144	565.8725339	843.6789054	801.6654608	Fibcd1
ENSMUSG00000026939	-0.471563696	0.000211678	0.092085044	259.7483575	289.9356095	307.2187617	313.6810778	371.1589564	292.668686	277.8535024	221.0502362	273.4258054	166.1596968	221.2313574	206.166015	Tmem141
ENSMUSG00000029169	0.14758204	0.000237951	0.092085044	4284.084901	3971.806091	4255.167178	4456.927887	4202.477216	4177.271143	4300.471325	4474.241954	4631.729964	4626.908481	4900.837019	4817.385172	Dhx15
ENSMUSG00000031224	0.393216044	0.000254845	0.092085044	96.37721863	115.3507264	133.939887	119.5462088	119.7286956	104.8812697	119.318471	133.0930741	167.1508697	149.8923139	153.737045	156.0619237	Magee2
ENSMUSG00000032291	1.871462935	0.00025801	0.092085044	21.15597482	12.47034879	32.78248982	29.63111158	8.288909697	13.9841693	11.68152863	10.41597972	34.04925124	97.60429743	67.49431243	128.9564317	Crabp1
ENSMUSG00000035172	-0.350610167	0.00016345	0.092085044	543.0033538	527.9114323	449.5884318	478.1848352	524.9642808	403.5431712	424.7070051	391.1779049	386.9233096	372.9878509	378.7180864	347.4431249	Plekhh3
ENSMUSG00000036782	1.279902647	0.000266208	0.092085044	877.9729551	632.8702013	840.1683819	1135.178102	773.6315717	717.1881112	730.9299342	677.0386815	774.8784146	3001.332146	2075.450107	3370.116174	Klhl13
ENSMUSG00000036872	1.634880486	0.000186659	0.092085044	59.94192866	23.90150186	32.78248982	40.87049874	20.26177926	31.96381554	29.20382157	55.55189182	19.60411435	168.4836087	121.8647308	162.6329521	Abcc12
ENSMUSG00000046844	0.850118407	0.000246444	0.092085044	1760.647238	2061.764334	2239.512376	2382.750076	2665.344963	2106.615218	2129.37579	1817.009795	3160.389593	4093.570712	4471.498198	6215.371457	Vat1l
ENSMUSG00000047507	1.129597397	0.00022812	0.092085044	751.0371062	505.0491262	900.1135061	1123.938715	672.3226754	816.0761655	791.840762	848.3236813	875.9943729	2139.160852	1647.986129	3177.092215	Baiap3
ENSMUSG00000048240	1.478824112	0.000248276	0.092085044	4717.782385	2595.910941	4547.399659	4831.914713	3084.395397	2772.860998	3234.11464	2658.38949	3536.994947	17273.63673	10518.80111	17344.22937	Gng7
ENSMUSG00000049583	0.41325681	0.000219171	0.092085044	10601.49405	11677.44245	14112.39355	12172.25629	11663.41693	12013.4003	11747.44583	13066.26789	13546.44302	18394.9242	15788.982	19092.12292	Grm5
ENSMUSG00000059864	2.349925161	0.000206124	0.092085044	28.20796643	6.235174397	21.54277902	19.4134869	8.288909697	7.990953885	8.34394902	13.88797295	7.222568445	141.7586225	74.05625947	125.6709175	Olfr1393
ENSMUSG00000061762	1.950745653	0.00020859	0.092085044	523.0227109	256.681346	439.2853636	540.5123458	339.8452976	300.6596399	390.4968141	300.9060807	426.1315383	2834.010493	1336.762355	2806.650491	Tac1
ENSMUSG00000072494	-0.318771634	0.000189737	0.092085044	280.9043324	235.8974314	253.8301354	279.9629163	256.0352106	265.6992167	254.4904451	231.4662159	224.9314173	184.7509916	206.2326213	198.7736081	Ppp1r3e
ENSMUSG00000074508	2.941651741	0.000231039	0.092085044	2.350663869	1.039195733	1.873285132	4.087049874	3.683959865	4.994346178	0.834394902	8.101317557	0	40.66845726	13.12389408	41.06892729	Gm10706
ENSMUSG00000078787	0.368633552	0.000183793	0.092085044	122.2345212	112.2331392	123.6368187	128.742071	132.6225552	111.8733544	130.1656047	148.1383782	149.6103464	173.1314323	171.5480441	153.5977881	Cyp2t4
ENSMUSG00000090008	1.235918036	0.00022839	0.092085044	18.80531095	22.86230612	31.84584725	23.50053677	25.78771906	29.96607707	22.52866235	25.46128375	27.85847829	72.04126715	68.43173344	100.2081826	Gm16111
ENSMUSG00000092021	1.830908871	0.000247554	0.092085044	48.18860932	22.86230612	74.9314053	42.91402367	21.18276923	28.96720783	45.89171961	63.65320938	25.7948873	298.6226719	100.3040476	235.7356427	Gbp11
ENSMUSG00000099876	0.580620999	0.000265348	0.092085044	48.18860932	74.82209277	67.43826477	59.26222317	62.62731771	68.92197726	71.75796157	85.64249989	75.32107093	116.1955922	89.99241657	117.4571321	Gm29650
ENSMUSG00000100241	2.122912164	0.00026482	0.092085044	24.68197063	30.13667625	32.78248982	35.76168639	23.02474916	16.98077701	20.85987255	13.88797295	22.69950083	164.9977409	60.93236539	309.6597118	Slc18a3
ENSMUSG00000103885	1.329867949	0.000187496	0.092085044	190.4037734	122.6250965	158.2925937	206.3960186	98.5459264	116.8677006	100.1273882	180.5436484	118.6564816	540.3095036	376.8432444	565.1084396	Gm37006
ENSMUSG00000106350	1.832769887	0.000154939	0.092085044	90.50055896	9.352761596	38.40234522	22.4787743	35.91860869	25.97060013	28.36942667	62.4958783	44.36720616	211.4759778	195.9209902	122.3854033	Gm4869
ENSMUSG00000109775	0.924997844	0.000167087	0.092085044	99.90321444	88.3316373	76.80469043	69.47984785	59.86434781	89.89823121	79.26751569	89.11449313	99.05236725	177.779256	148.1125189	247.2349423	Gm45297
ENSMUSG00000103050	1.313400524	0.000270456	0.092236886	299.7096433	167.310513	220.1110031	307.550503	144.5954247	172.8043778	171.8853498	309.0073982	148.5785509	848.2278229	539.9544994	786.880647	Gm38273
ENSMUSG00000032257	3.189118629	0.000291188	0.09416913	68.1692522	8.313565863	25.28934929	68.45808538	11.0518796	12.98530006	38.38216549	21.98929051	13.4133414	553.0910188	371.2187184	554.4305185	Ankk1
ENSMUSG00000045441	0.87467373	0.000291678	0.09416913	1479.742906	1437.207699	1638.187848	1566.361864	1357.53921	1250.584283	1445.17197	1383.01064	1569.360944	3671.780713	2623.841396	4076.501723	Gprin3
ENSMUSG00000060988	0.769461393	0.000286601	0.09416913	1086.006708	1137.919328	1245.734613	1225.0932	1201.891906	1249.585414	1022.96815	1077.475235	1355.779277	2349.474874	2143.881841	3017.744778	Galnt13
ENSMUSG00000062151	1.499587263	0.000280772	0.09416913	1219.994548	1053.744473	764.300334	1087.155266	1060.980441	857.0298042	967.0636914	657.3640532	965.7605807	4836.060546	2306.055675	5392.350154	Unc13c
ENSMUSG00000022840	1.199339152	0.000309809	0.096175931	9157.011102	6587.461751	9134.138306	9553.47908	7753.814527	6850.245218	7613.853481	6449.806106	7955.143245	30386.30931	19406.48967	28721.14361	Adcy5
ENSMUSG00000088077	0.757107823	0.000304001	0.096175931	35.25995804	37.41104638	42.14891548	33.71816146	23.94573912	37.95703095	28.36942667	39.3492567	51.58977461	79.01300268	51.55815533	65.71028367	Gm22814
ENSMUSG00000097456	-0.344955721	0.000307032	0.096175931	285.6056601	307.6019369	292.2324807	299.3764032	259.7191705	336.6189324	325.4140118	275.4447969	244.5355316	224.2574929	235.2926725	208.6301507	Gm16958
ENSMUSG00000021125	0.38310625	0.00033966	0.096736262	202.1570927	208.8783423	203.2514369	190.0478191	229.3265016	170.8066393	223.6178337	224.5222294	254.8534866	256.7922587	279.3514598	312.1238474	Arg2
ENSMUSG00000024524	0.993979637	0.000359595	0.096736262	6695.866031	5472.404729	7670.165975	7657.087938	5730.399571	6380.776677	5836.59234	6126.910735	6240.299137	18601.75235	13994.7582	19683.51547	Gnal
ENSMUSG00000027361	0.190650018	0.000348312	0.096736262	897.953598	842.7877394	887.9371528	833.7581742	947.6986754	855.0320657	876.1146471	961.7421271	1002.905218	946.9940762	1056.473474	1033.294211	Gabpb1
ENSMUSG00000029563	1.010624313	0.000328201	0.096736262	1219.994548	801.2199101	1482.705182	1283.33366	988.2222339	1188.65439	1008.783437	1115.667161	1309.34848	3586.957931	2015.455163	3445.683	Foxp2
ENSMUSG00000032946	1.583803134	0.000344886	0.096736262	662.8872111	295.1315881	398.0730906	550.7299705	385.8947959	385.563525	317.9044577	254.6128375	403.4320374	2200.744516	1338.637197	2216.079317	Rasgrp2
ENSMUSG00000036095	1.006591225	0.000349049	0.096736262	4802.406285	4962.159625	5139.357761	5492.99503	4698.890808	4893.460385	4589.171961	4007.837529	5129.055392	12761.76189	11627.77016	16095.73399	Dgkb
ENSMUSG00000045991	1.076706434	0.00036355	0.096736262	578.2633118	575.714436	358.7341029	503.7288969	386.8157859	379.5703095	420.5350306	427.0551684	481.8484948	1547.725288	952.4197421	1415.235235	Onecut2
ENSMUSG00000086268	-0.717223344	0.000360022	0.096736262	49.36394125	63.39093971	40.27563035	51.08812342	48.81246822	50.94233102	48.39490432	32.40527023	45.39900166	27.88694212	24.37294616	23.81997783	Gm11670
ENSMUSG00000091305	0.60876306	0.000348619	0.096736262	74.04591188	64.43013544	74.9314053	78.67571007	75.52117724	54.93780796	57.57324824	96.0584796	72.22568445	112.7097244	104.0537317	135.5274601	Gm17100
ENSMUSG00000092553	0.738156037	0.000326149	0.096736262	68.1692522	67.54772264	63.6916945	58.2404607	46.04949832	54.93780796	62.57961765	79.85584449	74.28927544	160.3499172	83.43046953	104.3150753	Gm20428
ENSMUSG00000097418	1.040283849	0.000333248	0.096736262	31.73396223	24.94069759	14.04963849	32.69639899	16.57781939	17.97964624	26.70063686	55.55189182	25.7948873	48.80214871	40.30910326	69.8171764	Mir155hg
ENSMUSG00000104621	0.700611783	0.000361987	0.096736262	85.79923122	72.7437013	76.80469043	74.58866019	74.60018727	74.91519267	67.58598706	123.8344255	74.28927544	132.4629751	97.49178462	181.5246586	Gm43185
ENSMUSG00000108890	0.553870012	0.00032854	0.096736262	520.672047	572.5968488	713.7216355	682.5373289	589.4335785	664.2480417	646.6560491	767.3105057	711.9388896	1179.385261	762.1232779	1182.785106	Gm44847
ENSMUSG00000021118	1.112670211	0.000388452	0.098891151	36.43528997	24.94069759	30.90920469	45.97931108	18.41979933	29.96607707	32.54140118	59.02388506	23.73129632	74.36517899	94.6795216	85.42336877	Plek2
ENSMUSG00000022489	1.269581979	0.000408405	0.098891151	5997.718862	4379.170818	5668.560811	6066.203775	3722.641444	4307.124144	4280.445847	4070.333407	4266.47436	18581.9991	12265.21644	20091.74061	Pde1b
ENSMUSG00000027827	0.762889581	0.000394915	0.098891151	3401.410619	2958.590252	3233.290139	3462.753005	2856.910876	3051.545515	3108.12101	2967.396888	3538.026743	7192.507156	5155.815533	7897.554719	Kcnab1
ENSMUSG00000028676	0.162747723	0.000402558	0.098891151	2435.287768	2375.601445	2288.217789	2325.531378	2409.309752	2232.472742	2438.101904	2542.656382	2460.832249	2763.131182	2751.330653	2676.872681	Srsf10
ENSMUSG00000030043	1.083360897	0.000384612	0.098891151	191.5791053	120.546705	233.223999	261.5711919	137.227505	223.7467088	169.3821651	236.0955402	217.7088489	577.4920931	306.536669	685.0297073	Tacr1
ENSMUSG00000042377	1.064115671	0.000404836	0.098891151	63.46792447	44.68541651	65.56497964	55.17517329	47.89147825	47.94572331	44.22292981	75.22652017	82.54363937	61.58366385	227.7933045	101.8509397	Fam83g
ENSMUSG00000055639	1.533638138	0.000389458	0.098891151	460.7301183	310.7195241	265.0698462	428.1184743	307.6106488	236.7320088	239.4713369	237.2528713	247.6309181	1716.208896	950.5449001	1496.551711	Dach1
ENSMUSG00000074473	1.801976138	0.000385441	0.098891151	7.051991607	3.117587199	6.556497964	7.152337279	3.683959865	8.989823121	8.34394902	9.258648636	6.190772953	33.69672173	17.81099911	44.35444148	A230072I06Rik
ENSMUSG00000105584	0.877188353	0.000398317	0.098891151	81.09790349	80.01807143	81.48790326	100.1327219	67.23226754	96.89031586	88.44585961	74.06918909	105.2431402	219.6096692	170.6106231	210.2729077	Gm42588
ENSMUSG00000106043	0.448654386	0.00041745	0.100080603	252.6963659	275.3868692	340.9378941	259.527667	355.502127	324.6325016	359.6242028	359.9299657	433.3541067	483.3736635	370.2812974	469.8285282	Gm42968
ENSMUSG00000042604	0.863953244	0.000428289	0.101672503	1943.99902	1529.696119	2067.170144	1964.849227	1585.944722	1654.127454	1733.038211	1711.692667	1949.061685	4881.376827	2967.874905	4711.427339	Kcna4
ENSMUSG00000109744	1.519838308	0.000439828	0.103398116	163.3711389	103.9195733	122.7001762	181.8737194	74.60018727	133.8484776	128.4968149	113.4184458	93.89338979	661.1529195	348.7206142	643.1394014	Gm45461
ENSMUSG00000083808	1.774481532	0.000467065	0.105696334	32.90929417	7.27437013	24.35270672	38.8269738	17.49880936	9.988692356	25.86624196	16.20263511	31.98566026	138.2727547	82.49304853	113.3502393	Gm3828
ENSMUSG00000086233	0.513030333	0.000461614	0.105696334	114.0071977	122.6250965	113.3337505	115.4591589	106.8348361	131.8507391	121.8216557	141.1943917	146.5149599	176.6173001	140.6131509	234.0928856	Gm11816
ENSMUSG00000107707	0.39667663	0.000463933	0.105696334	182.1764499	227.5838655	246.3369949	235.0053677	206.3017525	244.7229627	266.1719737	310.1647293	288.9027378	284.6792008	268.1024077	361.4065602	Gm44286
ENSMUSG00000107947	0.270527548	0.000455793	0.105696334	600.5946186	744.0641447	762.4270489	664.1456045	639.1670366	686.2231649	663.3439471	793.9291206	772.8148236	864.4952058	771.4974879	898.5881292	Gm44438
ENSMUSG00000021337	-1.750772409	0.000490142	0.107642762	4.701327738	34.29345919	29.03591955	19.4134869	30.39266889	42.95137713	65.91719726	10.41597972	5.158977461	10.4576033	5.624526036	16.42757092	Scgn
ENSMUSG00000022176	1.40334418	0.000498583	0.107642762	177.4751221	113.2723349	143.3063126	186.9825317	101.3088963	155.8236008	111.8089169	90.27182421	133.1016185	531.0138563	481.8343971	632.4614803	Rem2
ENSMUSG00000028072	3.147495761	0.000506784	0.107642762	15.27931515	4.156782932	16.85956619	22.4787743	1.841979933	2.996607707	7.509554118	9.258648636	4.127181969	130.1390632	65.61947042	239.8425354	Ntrk1
ENSMUSG00000031210	0.896537917	0.000487286	0.107642762	460.7301183	508.1667134	635.0436599	587.5134193	414.4454848	447.4934176	420.5350306	471.0337494	516.9295416	1142.202671	1089.283209	1397.986285	Gpr165
ENSMUSG00000073929	2.029211712	0.000500781	0.107642762	14.10398321	6.235174397	11.23971079	12.26114962	6.446929764	2.996607707	10.84713373	16.20263511	3.095386477	47.64019279	39.37168225	79.67371895	Trim30e-ps1
ENSMUSG00000084908	1.773258531	0.000496953	0.107642762	84.62389929	38.45024212	49.64205601	105.2415342	39.60256855	50.94233102	32.54140118	68.28253369	28.89027378	381.1215423	179.0474121	320.3376329	C79798
ENSMUSG00000100931	0.394394021	0.000503168	0.107642762	156.3191473	128.8602709	137.6864572	151.2208453	120.6496856	144.8360392	134.3375792	216.4209119	150.6421419	198.6944626	176.2351491	173.3108732	Gm28085
ENSMUSG00000022044	-0.300677742	0.000517484	0.10805931	2908.946538	3137.331918	3342.877319	2861.956674	3929.864186	3117.470884	3234.949035	2630.613544	2695.049826	2760.80727	2668.837604	2317.108878	Stmn4
ENSMUSG00000105985	0.542501555	0.000517671	0.10805931	803.9270432	1037.117341	949.7555622	904.2597845	950.4616453	1054.805913	977.9108252	977.9447622	1071.003721	1781.278428	1357.385617	1759.392845	Gm42993
ENSMUSG00000108993	0.565795895	0.0005267	0.109004353	629.9779169	722.2410344	887.9371528	759.169514	672.3226754	863.0230196	819.3757938	1002.248715	792.418938	1491.951404	966.4810572	1408.664206	Gm44846
ENSMUSG00000036357	1.691447335	0.00053972	0.109821781	56.41593286	32.21506772	62.75505194	87.87157228	31.31365886	68.92197726	30.03821647	52.07989858	46.43079715	154.5401376	168.7357811	428.7596009	Gpr101
ENSMUSG00000090223	0.783499571	0.000538072	0.109821781	1766.523898	1854.964383	2572.957129	1899.456429	2242.610568	2166.547372	1854.859867	1696.647363	2826.087853	4640.851952	3360.654306	5127.866262	Pcp4
ENSMUSG00000022052	0.274633018	0.000547988	0.110574831	3676.438291	3525.991122	3923.59571	3543.47224	3308.195959	3450.09434	3579.55413	3798.360603	3792.880229	4743.104073	4443.375568	4826.420336	Ppp2r2a
ENSMUSG00000018669	-0.287558715	0.000616141	0.116814399	667.5885388	574.6752403	674.3826477	656.9932672	701.7943543	583.3396336	595.75796	612.2281411	511.7705641	498.4790904	498.7079752	488.7202348	Cdk5rap3
ENSMUSG00000019936	1.45627887	0.000589696	0.116814399	117.5331935	111.1939434	83.36118839	134.8726458	68.15325751	74.91519267	87.61146471	97.21581068	72.22568445	574.0062254	198.7332533	385.226538	Epyc
ENSMUSG00000023868	1.733897715	0.000614226	0.116814399	10367.60299	5544.109235	8507.524429	9585.153716	5472.52238	4992.34844	6452.375777	5086.470095	6871.757978	40678.91487	26793.36719	41552.71926	Pde10a
ENSMUSG00000027210	0.916342248	0.000615659	0.116814399	6232.785249	5482.796687	7477.217606	6480.017575	5175.042621	5157.161864	4947.127374	4976.523642	6657.144516	16835.57935	10695.03626	16041.523	Meis2
ENSMUSG00000032024	0.791530323	0.000601374	0.116814399	413.716841	612.0862867	648.1566558	511.9029967	518.517351	454.4855022	428.8789796	455.9884453	638.6814097	1214.243938	916.7977438	1209.06922	Clmp
ENSMUSG00000043441	1.895172383	0.000592644	0.116814399	69.34458414	21.82311039	50.57869858	97.0674345	33.15563879	46.94685408	34.21019098	37.03459455	40.2400242	350.9106884	121.8647308	386.8692951	Gpr149
ENSMUSG00000045534	1.374208807	0.000622328	0.116814399	243.2937105	113.2723349	187.3285132	304.4852156	172.2251237	131.8507391	136.006369	188.644966	143.4195734	759.9191728	499.6453962	792.6302968	Kcna5
ENSMUSG00000051527	0.671796764	0.00060664	0.116814399	1907.56373	1788.455856	1998.795236	2203.941644	1549.105123	2093.629918	1869.878975	1955.889524	2087.322281	3655.51333	3014.745955	4544.687494	Usp29
ENSMUSG00000108093	1.336779253	0.000621799	0.116814399	24.68197063	10.39195733	16.85956619	17.36996196	14.73583946	13.9841693	10.01273882	16.20263511	15.47693238	49.96410464	48.74589231	62.42476949	Gm44102
ENSMUSG00000101054	2.096035441	0.000639989	0.118426885	17.62997902	10.39195733	12.17635336	18.39172443	4.604949832	9.988692356	11.68152863	4.629324318	9.28615943	105.7379889	50.62073432	87.88750441	Gm18406
ENSMUSG00000107750	0.734283693	0.000640701	0.118426885	30.5586303	27.01908906	21.54277902	33.71816146	26.70870902	24.97173089	32.54140118	33.56260131	36.11284223	54.61192832	44.99620829	63.24614803	Gm44013
ENSMUSG00000001496	2.356691668	0.000646882	0.118663608	12.92865128	7.27437013	16.85956619	32.69639899	8.288909697	12.98530006	11.68152863	11.5733108	3.095386477	103.414077	64.68204941	192.2025797	Nkx2-1
ENSMUSG00000027849	0.646116376	0.000669233	0.120059031	2029.798251	1459.030809	2530.808214	2139.570609	2135.775732	2036.694371	2319.617828	2244.064963	2533.057933	4336.4195	2870.38312	4393.553842	Syt6
ENSMUSG00000047025	1.59194638	0.000670548	0.120059031	27.0326345	23.90150186	18.73285132	17.36996196	14.73583946	15.98190777	24.19745216	28.93327699	11.34975041	145.2444902	47.8084713	72.28131204	Ccer1
ENSMUSG00000052374	1.171247598	0.000674322	0.120059031	890.9016064	565.3224787	775.5400448	795.9529629	491.808642	664.2480417	550.7006353	461.7751007	782.1009831	2506.338923	1528.933661	2335.179206	Actn2
ENSMUSG00000087086	0.975027787	0.000669117	0.120059031	146.9164918	104.958769	112.3971079	133.8508834	100.3879063	94.89257739	105.9681526	115.733108	105.2431402	336.9672173	232.4804095	330.1941754	Gm13269
ENSMUSG00000086350	0.430842721	0.00068227	0.120587432	185.7024457	152.7617727	191.0750835	177.7866695	133.5435451	180.7953317	151.0254773	222.2075673	179.5324156	267.249862	241.8546195	217.6653147	B230369F24Rik
ENSMUSG00000025221	1.019823915	0.000727336	0.123158904	2485.827042	2341.307986	2127.115268	2511.492147	2164.326421	2361.326873	2373.019101	1593.644897	2557.821025	7307.540792	5135.192271	7105.7458	Kcnip2
ENSMUSG00000028876	-0.343653789	0.00072004	0.123158904	2108.545491	3033.412344	2502.708937	2340.857815	2434.176481	2374.312173	2628.343941	2010.284085	2343.207563	1824.270797	1831.720646	1799.640394	Epha10
ENSMUSG00000030223	0.743922781	0.000723922	0.123158904	856.8169803	833.4349778	1112.731369	967.6090576	1070.190341	732.1711497	893.6369401	782.3558098	1149.420178	1899.797932	1727.666914	2175.010389	Ptpro
ENSMUSG00000030802	-0.192028624	0.000709985	0.123158904	1198.838573	1240.799705	1308.489665	1180.135651	1344.645351	1231.605768	1224.057321	1183.949694	1110.21195	1064.351624	1096.782577	1009.474233	Bckdk
ENSMUSG00000080152	0.647362478	0.000714738	0.123158904	29.38329836	30.13667625	43.08555805	36.78344886	24.86672909	29.96607707	40.0509553	38.19192563	52.6215701	56.93584017	52.49557633	61.60339094	Gm12260
ENSMUSG00000108005	0.266790535	0.000706568	0.123158904	645.2572321	726.3978173	762.4270489	650.8626924	708.2412841	635.2808339	739.2738832	741.849222	835.7543487	893.5441038	788.371066	924.0508641	Gm44435
ENSMUSG00000054162	1.229289913	0.000732962	0.12324952	1263.48183	1036.078146	1042.483176	1401.858107	885.0713576	1074.783298	982.0827997	889.9876002	856.3902585	4079.627241	2563.846451	4479.798589	Spock3
ENSMUSG00000035528	2.757020381	0.000757296	0.124618374	4.701327738	1.039195733	5.619855397	4.087049874	0.920989966	3.995476943	5.006369412	1.15733108	4.127181969	42.99236911	6.561947042	67.35304076	Npffr2
ENSMUSG00000056023	1.542224087	0.000761688	0.124618374	79.92257155	75.8612885	87.10775866	94.00214709	63.54830768	50.94233102	73.42675138	53.23722966	48.49438813	426.4378233	195.9209902	367.15621	Gm9989
ENSMUSG00000068696	2.411241713	0.000761638	0.124618374	2496.405029	787.7103655	1175.486421	2090.52601	876.7824479	602.3181491	845.2420357	878.4142894	575.7418846	12141.27743	7175.02038	12946.56864	Gpr88
ENSMUSG00000092557	1.873840626	0.000757445	0.124618374	47.01327738	4.156782932	20.60613646	12.26114962	12.89385953	8.989823121	9.178343922	43.97858102	16.50872787	74.36517899	126.5518358	37.78341311	Gm8696
ENSMUSG00000016386	0.469691158	0.000776757	0.125389266	1375.138363	1268.85799	1539.840379	1409.010444	1323.462582	1269.562799	1256.598722	1290.424154	1623.014309	2270.461871	1811.097384	2342.571613	Mpped2
ENSMUSG00000033799	0.153352162	0.000775637	0.125389266	3230.987488	3151.880658	3229.543568	3209.355913	3007.03224	3100.490107	3146.503176	3453.475941	3293.491211	3698.505699	3352.217517	3735.629627	Fam208b
ENSMUSG00000046658	-0.25146136	0.000786669	0.125567424	1352.807057	1362.385606	1574.496154	1294.573047	1334.514461	1325.499476	1370.910824	1275.37885	1231.963818	1167.765701	1079.908999	1020.973533	Zfp316
ENSMUSG00000090120	0.922216545	0.000792211	0.125567424	186.8777776	130.9386623	172.3422322	185.9607692	121.5706756	148.8315161	155.1974518	152.7677025	151.6739374	414.8182641	316.8483	453.4009573	A730090N16Rik
ENSMUSG00000092035	1.085016413	0.000796652	0.125567424	1720.685952	928.0017895	1482.705182	1841.215968	1196.365966	1305.522091	1173.993627	1529.991687	1060.685766	3375.481953	3525.640403	5126.223505	Peg10
ENSMUSG00000102329	1.050251389	0.000798603	0.125567424	47.01327738	32.21506772	22.47942159	31.67463652	37.76058862	32.96268478	35.87898079	28.93327699	44.36720616	77.85104676	81.55562752	119.9212677	Gm10851
ENSMUSG00000014776	-0.393548149	0.000839461	0.126270282	479.5354293	472.8340585	521.7099094	436.292574	493.650622	428.5149021	441.3949032	410.8525332	435.4176977	355.5585121	298.0998799	284.1969769	Nol3
ENSMUSG00000021374	0.146393756	0.000817013	0.126270282	3991.42725	3564.441364	3800.895534	3948.090178	3763.165002	3804.692919	3786.484065	4021.725501	4203.534835	4057.550079	4477.122725	4305.666338	Nup153
ENSMUSG00000028034	0.181109978	0.000824348	0.126270282	4856.471554	4415.542669	4773.130517	4972.917934	4616.922701	4880.475085	4544.114636	5211.461851	4827.771108	5632.000353	5446.416045	5650.263017	Fubp1
ENSMUSG00000031559	1.346902514	0.000837426	0.126270282	55.24060092	25.97989332	64.62833707	63.34927304	35.91860869	59.93215414	46.72611451	57.86655398	42.30361518	184.7509916	99.36662663	253.8059707	4930555F03Rik
ENSMUSG00000037681	0.613638944	0.000835771	0.126270282	181.0011179	169.3889045	197.6315815	197.2001564	152.8843344	230.7387934	185.2356682	175.9143241	247.6309181	310.2422311	289.6630908	409.8678944	Esyt3
ENSMUSG00000049709	2.201808833	0.000839577	0.126270282	14.10398321	6.235174397	10.30306823	20.43524937	3.683959865	4.994346178	4.17197451	9.258648636	4.127181969	75.52713492	37.49684024	82.13785459	Nlrp10
ENSMUSG00000107917	0.26905538	0.000811964	0.126270282	405.4895174	480.1084286	484.2442067	408.7049874	417.2084547	421.5228174	441.3949032	520.7989858	500.4208137	555.4149306	472.460187	584.0001461	Gm44235
ENSMUSG00000020178	2.835490683	0.000852848	0.126692392	511.2693915	73.78289704	240.7171395	451.619011	108.676816	97.88918509	186.9044581	90.27182421	109.3703222	3277.877655	1862.655539	3177.092215	Adora2a
ENSMUSG00000039473	-0.170346407	0.000850542	0.126692392	2830.199298	2899.356095	3064.694477	2847.651999	2802.572468	2997.606576	2695.095534	2698.896078	2651.714415	2595.809529	2481.353403	2360.641941	Ubn1
ENSMUSG00000085717	-0.561960827	0.000861965	0.126709891	86.97456316	108.0763562	100.2207546	112.3938715	85.65206687	98.88805433	100.1273882	87.95716205	84.60723036	56.93584017	61.86978639	45.99719857	Hmgb4os
ENSMUSG00000099150	2.121045161	0.000863432	0.126709891	17.62997902	5.195978664	11.23971079	10.21762468	9.209899663	6.99208465	3.337579608	2.314662159	9.28615943	61.58366385	55.30783935	68.17441931	Gm27243
ENSMUSG00000045625	-0.424404109	0.000882738	0.128762714	579.4386437	462.4421011	387.7700224	558.9040702	390.4997457	535.3939103	520.6624189	395.8072292	308.5068522	400.874793	374.9684024	348.2645035	Pigz
ENSMUSG00000020007	1.949090697	0.000901665	0.130736047	11.75331935	8.313565863	11.23971079	14.30467456	7.367919731	5.993215414	9.178343922	12.73064188	2.063590984	66.23148754	35.62199823	70.63855495	Il20ra
ENSMUSG00000026787	1.035350029	0.000908451	0.130935895	6631.222775	4844.730507	7418.209125	8052.510013	5032.289176	6502.638724	5788.197435	5736.890161	5380.813492	16883.21954	15204.0313	21604.71989	Gad2
ENSMUSG00000070271	1.355999365	0.000917193	0.131413623	89.32522703	47.80300371	63.6916945	118.5244463	45.12850835	35.95929248	55.07006353	79.85584449	50.55797912	287.0031127	180.9222542	233.271507	Gm13268
ENSMUSG00000015879	0.930816626	0.000929095	0.131562089	494.8147445	324.2290687	457.0815723	571.1652198	381.2898461	369.5816172	396.3375785	423.5831751	395.1776735	977.2049302	949.6074791	1329.811866	Fam184b
ENSMUSG00000061947	0.592131683	0.000924003	0.131562089	89.32522703	96.64520316	92.72761406	89.91509722	74.60018727	94.89257739	86.77706981	99.53047284	88.73441233	164.9977409	142.4879929	174.9536303	Serpina10
ENSMUSG00000033487	0.252266818	0.000947584	0.133400056	5961.283572	4950.728471	6310.160969	5432.711044	5816.972627	5168.149425	6057.706989	6677.800329	6116.483678	6616.177019	7046.593702	7315.19733	Fndc3a
ENSMUSG00000039629	1.162732091	0.00096165	0.133430486	1523.230187	1035.03895	987.2212648	1336.465309	899.8071971	1023.840967	1105.573245	1109.880505	749.0835273	3800.75782	2778.515862	4211.207805	Strip2
ENSMUSG00000075245	0.845531399	0.000964332	0.133430486	16.45464708	33.25426345	26.22599185	16.34819949	42.36553845	17.97964624	30.03821647	43.97858102	40.2400242	49.96410464	43.12136627	58.31787676	Gm6043
ENSMUSG00000106395	0.545650991	0.000956908	0.133430486	89.32522703	98.72359462	108.6505377	108.3068217	95.7829565	117.8665698	123.4904455	119.2051012	117.6246861	199.8564185	144.3628349	193.0239583	Gm42439
ENSMUSG00000062184	0.528658598	0.000982282	0.134378347	1148.2993	1085.959541	1562.3198	1415.141019	1365.82812	1366.453114	1405.95541	1251.074897	1693.176403	2484.261761	1922.650483	2283.432358	Hs6st2
ENSMUSG00000063018	0.625268929	0.000979263	0.134378347	105.7798741	133.0170538	151.7360957	160.4167075	128.9385953	123.8597852	127.66242	126.1490877	153.7375283	245.1726995	242.7920405	257.0914849	2010204K13Rik
ENSMUSG00000002963	-0.268552059	0.00099301	0.134665196	698.1471691	725.3586216	620.0573788	619.1880558	637.3250567	586.3362413	675.8598706	589.0815195	587.0916351	485.6975753	552.1409725	492.005749	Pnkp
ENSMUSG00000002997	0.605901576	0.001014162	0.134665196	1222.345212	1244.956488	1344.082083	1325.225922	1240.573485	1346.47573	1156.471334	1160.803073	1454.831644	2548.169336	1829.845804	2657.980974	Prkar2b
ENSMUSG00000022519	-0.374260247	0.00101379	0.134665196	311.4629627	314.8763071	330.6348259	266.6800043	277.2179799	313.64494	359.6242028	238.4102024	286.8391468	230.0672725	253.1036716	192.2025797	Srl
ENSMUSG00000024097	0.268917727	0.001016007	0.134665196	2294.247936	1913.159344	2210.476456	2089.504248	2302.474916	2005.729425	2256.203815	2284.571551	2391.701951	2530.739998	2846.947595	2912.608324	Srsf7
ENSMUSG00000028041	-0.323133605	0.001023758	0.134665196	4177.129695	3956.218155	4034.119533	3820.369869	4248.526715	3635.884018	3705.54776	3895.576414	3304.840961	3088.47884	2915.379329	2546.273492	Adam15
ENSMUSG00000033007	0.985583788	0.001031973	0.134665196	325.5669459	284.7396308	297.8523361	330.0292773	331.5563879	322.6347631	322.9108271	227.9942227	348.7468764	980.690798	579.3261817	995.5107976	Asic4
ENSMUSG00000045374	-0.292002469	0.001019918	0.134665196	2129.701465	2059.685943	2022.2113	2113.004785	2499.566769	1804.956709	2160.248401	1863.303038	1659.127151	1632.54807	1931.087272	1544.191666	Wdr81
ENSMUSG00000103562	1.077068839	0.001034432	0.134665196	18.80531095	16.62713173	35.59241752	25.54406171	13.81484949	24.97173089	20.02547765	25.46128375	25.7948873	63.9075757	46.8710503	71.45993349	2810405F15Rik
ENSMUSG00000104034	1.263164492	0.001024012	0.134665196	202.1570927	169.3889045	131.1299593	235.0053677	103.1508762	113.8710929	120.9872608	209.4769254	88.73441233	578.654049	375.9058234	589.7497959	2900092N22Rik
ENSMUSG00000078776	1.326757963	0.001066843	0.138141853	84.62389929	27.01908906	30.90920469	44.95754861	30.39266889	35.95929248	32.54140118	54.39456074	35.08104673	181.2651238	152.799624	87.88750441	9530053A07Rik
ENSMUSG00000002900	0.311566288	0.001145686	0.139118207	1131.844653	1139.997719	1210.142196	1206.701475	1204.654876	1090.765205	1024.63694	1273.064188	1141.165814	1569.80245	1499.87361	1612.366086	Lamb1
ENSMUSG00000003134	0.825580429	0.001145534	0.139118207	1529.106847	1143.115306	1366.561504	1475.425004	1318.857632	1270.561668	1229.063691	1192.051012	1332.04798	3804.243688	2325.741516	3159.021887	Tbc1d8
ENSMUSG00000020723	0.887942628	0.00113207	0.139118207	1219.994548	937.3545511	1149.260429	1083.068217	1566.603933	1088.767467	1108.910825	825.1770597	1466.181394	2703.87143	2445.731405	3335.618275	Cacng4
ENSMUSG00000023495	-0.212366578	0.001149126	0.139118207	4950.498108	4740.810933	5122.498195	4543.777697	5029.526206	4538.861807	4796.936292	4521.692528	4438.784207	4000.614239	4208.082896	3627.207659	Pcbp4
ENSMUSG00000051111	1.396690918	0.001150508	0.139118207	2243.708663	1270.936381	1662.540555	2191.680495	1439.507317	2296.400373	1311.668786	1231.400269	1131.879655	7761.865557	5208.311109	8016.654608	Sv2c
ENSMUSG00000070687	1.506719633	0.001139296	0.139118207	58.76659673	20.78391466	71.18483503	66.41456045	44.20751838	25.97060013	42.55414	45.1359121	39.2082287	244.0107436	111.5530997	229.1646143	Htr1d
ENSMUSG00000083154	1.894636287	0.001127089	0.139118207	68.1692522	30.13667625	35.59241752	62.32751057	21.18276923	19.97738471	29.20382157	18.51729727	22.69950083	284.6792008	149.0499399	231.6287499	Gm11892
ENSMUSG00000085575	0.459227415	0.001095733	0.139118207	89.32522703	98.72359462	115.2070356	112.3938715	71.83721737	104.8812697	90.11464942	165.4983444	132.069823	131.3010192	117.1776257	125.6709175	Gm15485
ENSMUSG00000085631	0.662412053	0.001154818	0.139118207	48.18860932	55.07737384	54.32526884	49.04459848	46.97048828	38.95590019	50.89808902	74.06918909	43.33541067	106.8999448	73.11883847	91.17301859	9630028H03Rik
ENSMUSG00000087202	0.74870349	0.001127032	0.139118207	391.3855342	419.8350761	463.6380703	426.0749493	352.7391571	378.5714403	402.1783428	385.3912495	429.2269247	1016.711432	603.6991278	965.94117	Gm15813
ENSMUSG00000087461	1.028640921	0.001108872	0.139118207	28.20796643	46.76380798	30.90920469	79.69747253	45.12850835	42.95137713	49.22929922	43.97858102	74.28927544	133.624931	77.8059435	140.4557313	C230014O12Rik
ENSMUSG00000087947	0.6379925	0.001121912	0.139118207	68.1692522	78.9788757	115.2070356	84.80628488	86.57305683	102.8835313	104.2993628	134.2504052	90.79800331	164.9977409	127.4892568	195.4880939	Gm24249
ENSMUSG00000103026	0.847289972	0.001091801	0.139118207	84.62389929	59.23415677	81.48790326	65.39279798	43.28652842	84.90388503	70.92356667	87.95716205	66.0349115	174.2933883	126.5518358	173.3108732	Gm31326
ENSMUSG00000104713	1.122350934	0.001120529	0.139118207	887.3756106	386.5808126	619.1207363	756.1042266	434.7072641	316.6415477	1025.471335	930.494188	571.6147027	2099.654351	1566.430501	1714.217025	Gbp6
ENSMUSG00000050014	1.006968074	0.001162945	0.139403698	37.61062191	21.82311039	22.47942159	16.34819949	45.12850835	19.97738471	30.87261137	50.9225675	33.01745575	95.28038559	49.68331332	50.92546984	Apol10b
ENSMUSG00000017491	1.785404435	0.001179207	0.140656719	662.8872111	294.0923924	433.6655082	631.4492055	286.4278795	311.6472015	328.7515914	351.8286482	282.7119649	2565.598675	1488.624557	2570.914849	Rarb
ENSMUSG00000027820	1.50260513	0.001193281	0.140946867	372.5802233	192.2512106	266.0064888	377.0303508	199.8548227	151.8281238	160.2038212	166.6556755	175.4052337	1261.884131	730.2509637	1145.001693	Mme
ENSMUSG00000030067	0.684076419	0.001188357	0.140946867	5656.872601	6489.777352	5339.79927	5175.226902	5998.407651	5252.054441	5319.2675	4811.025298	6664.367084	13038.3074	8351.483742	12156.40248	Foxp1
ENSMUSG00000024521	0.752670132	0.001209461	0.142088945	222.1377356	103.9195733	156.4193086	163.4819949	128.0176053	122.860916	110.974522	223.3648984	166.1190742	211.4759778	381.5303494	227.5218572	Pmaip1
ENSMUSG00000073926	1.67826919	0.001214686	0.142088945	17.62997902	8.313565863	13.11299593	13.28291209	2.762969899	5.993215414	18.35668784	28.93327699	6.190772953	30.21085397	49.68331332	65.71028367	Olfr653
ENSMUSG00000039954	1.029100922	0.001237788	0.142571143	306.7616349	174.5848831	190.1384409	258.5059045	212.7486822	187.7874163	256.1592349	223.3648984	177.4688247	715.7648478	530.5802894	664.4952436	Stk32a
ENSMUSG00000083015	0.741970113	0.001245643	0.142571143	31.73396223	35.33265492	28.09927699	38.8269738	41.44454848	32.96268478	43.38853491	30.09060807	55.71695658	75.52713492	59.99494438	78.8523404	Gm16518
ENSMUSG00000085667	1.007381896	0.001256253	0.142571143	138.6891683	124.7034879	127.383389	127.7203085	116.9657257	126.8563929	115.1464965	97.21581068	117.6246861	413.6563082	254.9785136	375.3699955	Gm12992
ENSMUSG00000104936	0.533698395	0.001260024	0.142571143	298.5343114	329.4250473	319.3951151	355.573339	349.0551972	374.5759634	392.165604	322.8953712	423.0361518	691.3637735	481.8343971	582.357389	2610011E03Rik
ENSMUSG00000105708	0.822954604	0.001240949	0.142571143	22.33130676	21.82311039	18.73285132	23.50053677	20.26177926	10.98756159	16.68789804	19.67462835	29.92206927	37.1825895	45.93362929	35.31927747	Gm36070
ENSMUSG00000109555	0.664188458	0.001256606	0.142571143	146.9164918	137.1738367	123.6368187	145.0902705	122.4916655	152.8269931	114.3121016	138.8797295	166.1190742	300.9465837	164.048676	294.874898	Gm44891
ENSMUSG00000110137	1.560076674	0.001235547	0.142571143	12.92865128	6.235174397	29.97256212	23.50053677	16.57781939	19.97738471	20.02547765	24.30395267	16.50872787	76.68909084	34.68457722	119.9212677	Gm45577
ENSMUSG00000110408	0.96591835	0.001273535	0.143429663	49.36394125	30.13667625	65.56497964	59.26222317	41.44454848	28.96720783	36.71337569	43.97858102	60.87593404	105.7379889	85.30531154	137.1702172	Gm45881
ENSMUSG00000045573	2.682543266	0.001292409	0.144213823	1455.060935	253.5637588	923.5295703	1717.582709	365.6330166	401.5454327	433.0509541	298.5914185	375.5735592	9064.418146	5622.651194	10087.34992	Penk
ENSMUSG00000078137	1.049204399	0.001290672	0.144213823	1741.841927	932.1585724	1966.949389	2087.460723	1232.284575	1663.117277	1318.343945	1428.146552	1403.241869	4795.392089	3725.311078	4820.670686	Ankrd63
ENSMUSG00000014782	0.926095216	0.001317527	0.144611744	175.1244583	168.3497087	142.3696701	153.2643703	237.6154113	138.8428238	253.6560502	130.778412	256.9170776	436.8954266	384.3426124	513.3615912	Plekhg4
ENSMUSG00000034472	1.729964533	0.001319864	0.144611744	3918.55667	2182.311039	2746.236004	3726.367722	1754.485886	2017.715856	2023.407637	1872.561687	1937.711934	16247.62965	8797.696141	14667.35669	Rasd2
ENSMUSG00000085601	-0.949543498	0.001308732	0.144611744	165.7218028	84.17485436	57.13519654	107.2850592	62.62731771	120.8631775	64.24840746	71.75452693	54.68516109	42.99236911	40.30910326	35.31927747	Gm4969
ENSMUSG00000105504	1.097056487	0.001318372	0.144611744	3125.207614	1209.623833	1202.649055	1533.665465	1267.282194	926.9506507	2069.299357	2660.704152	1293.871547	5298.519003	4004.662538	4060.074152	Gbp5
ENSMUSG00000035305	1.077934779	0.00133961	0.145900436	126.9358489	69.6261141	107.7138951	126.6985461	129.8595853	68.92197726	94.28662393	149.2957093	71.19388896	333.4813495	191.2338852	345.8003678	Ror1
ENSMUSG00000102437	0.717942763	0.001343677	0.145900436	285.6056601	215.1135167	195.7582963	241.1359425	163.015224	212.7591472	224.4522286	227.9942227	233.1857812	501.9649582	340.2838252	501.040913	Gm38048
ENSMUSG00000104100	0.309705972	0.001351205	0.146062898	783.9464004	922.8058108	936.6425662	804.1270626	749.6858326	950.9235123	893.6369401	1112.195167	1076.162698	1157.308098	862.4273255	1143.358936	Gm37880
ENSMUSG00000079508	0.289242638	0.001366545	0.146413774	511.2693915	683.7907922	594.7680296	620.2098183	623.5102072	638.2774416	585.7452212	628.4307762	779.0055966	763.4050406	709.6277015	833.6992241	Apoo
ENSMUSG00000081008	1.381590202	0.001365971	0.146413774	119.8838573	57.15576531	67.43826477	121.5897337	47.89147825	63.92763108	51.73248393	90.27182421	46.43079715	384.6074101	209.9823053	252.9845921	Gm13314
ENSMUSG00000007122	-0.52482067	0.001376924	0.146875933	168.0724666	122.6250965	97.41082689	108.3068217	120.6496856	114.8699621	154.3630569	96.0584796	98.02057176	70.87931123	97.49178462	77.20958331	Casq1
ENSMUSG00000023068	0.193616658	0.001394519	0.147453595	2982.99245	3168.50779	3242.656564	3230.812925	3299.907049	3205.371377	3071.407634	3188.447124	3533.899561	3921.601236	3565.012086	3924.546692	Nus1
ENSMUSG00000027722	0.191837645	0.001390612	0.147453595	528.8993706	549.7345427	549.8091864	567.07817	553.5149698	528.4018257	588.2484059	578.6655398	615.9819088	625.1322859	649.6327571	680.9228145	Spata5
ENSMUSG00000055761	0.573038772	0.001415409	0.149011766	417.2428368	461.4029054	520.7732668	560.9475951	514.8333912	470.46741	520.6624189	457.1457764	568.5193162	749.4615695	871.8015356	1034.115589	Nkain3
ENSMUSG00000030413	-0.459508049	0.001451146	0.151457159	295.0083156	259.7989332	215.4277902	295.2893534	271.6920401	229.7399242	245.3121012	190.9596281	191.9139615	152.2162258	253.1036716	151.955031	Pglyrp1
ENSMUSG00000032259	2.484358738	0.001448178	0.151457159	971.9995099	118.4683135	408.3761589	820.4752621	189.7239331	287.6743399	380.4840753	334.468682	174.3734382	4497.931373	3070.053795	4621.075699	Drd2
ENSMUSG00000029015	1.148899804	0.001479667	0.151768469	19.98064289	17.66632746	13.11299593	19.4134869	15.65682943	7.990953885	13.35031843	20.83195943	14.44513689	53.4499724	28.12263018	51.74684839	Slc26a5
ENSMUSG00000033705	-0.225280119	0.001483779	0.151768469	2946.55716	2820.377219	2367.832407	2717.888166	2951.772842	2686.958244	2680.076425	2520.667091	2381.383996	2225.14559	2464.479825	2123.263541	Stard9
ENSMUSG00000036529	-0.251309728	0.00146424	0.151768469	10683.76729	11464.40733	11777.34363	10324.90974	11784.06662	11865.56765	11289.36302	10433.33968	10728.60953	9519.904867	8703.95404	8142.325525	Sbf1
ENSMUSG00000038370	1.280324932	0.001467908	0.151768469	2140.279453	1237.682118	1626.011495	2088.482485	1237.810515	1322.502868	1281.63057	1149.229762	1071.003721	6486.037955	4079.656218	6183.337693	Pcp4l1
ENSMUSG00000075410	-0.527421137	0.001485468	0.151768469	63.46792447	69.6261141	63.6916945	59.26222317	62.62731771	73.91632344	55.90445844	52.07989858	56.74875207	44.15432503	36.55941923	34.49789893	Prcd
ENSMUSG00000109562	0.527568537	0.001515947	0.154231683	676.9911943	734.7113832	754.9339084	763.2565639	541.5421002	757.1428806	698.388533	906.1902353	790.355347	1306.038456	734.9380687	1334.740137	Gm45178
ENSMUSG00000090125	0.42578396	0.001530564	0.155067272	966.1228502	1039.195733	1231.684975	782.6700508	945.8566954	856.0309349	1060.51592	1150.387093	1188.628407	1532.619861	1134.279417	1597.581272	Pou3f1
ENSMUSG00000024101	-0.200558737	0.00155248	0.156632291	725.1798036	632.8702013	706.2284949	711.146678	717.4511838	697.2107265	670.0191063	668.937364	619.0772953	603.0551234	567.1397086	567.5725752	Washc1
ENSMUSG00000001100	-0.185416724	0.001636462	0.157069053	1697.179314	1984.86385	1920.117261	1764.583783	1794.088454	1848.906955	1702.1656	1651.511451	1679.763061	1634.871982	1483.937452	1539.263395	Poldip2
ENSMUSG00000006270	1.336256742	0.001628609	0.157069053	37.61062191	20.78391466	38.40234522	43.93578614	12.89385953	41.9525079	29.20382157	31.24793915	26.8266828	128.9771073	89.99241657	127.3136746	Vax1
ENSMUSG00000029298	0.682737114	0.001585487	0.157069053	1371.612368	718.0842514	1014.383899	1050.371818	802.1822607	718.1869804	1249.089168	1504.530403	918.297988	1849.833827	1978.895744	1686.290155	Gbp9
ENSMUSG00000031575	0.149287532	0.001641136	0.157069053	1881.706427	1851.846796	1918.243976	1901.499954	1858.557752	1836.920524	1852.356682	1972.09216	1933.584752	2162.39997	2056.701687	2247.291702	Ash2l
ENSMUSG00000047343	0.432541527	0.001567755	0.157069053	104.6045422	123.6642922	94.60089919	115.4591589	89.33602673	88.89936197	99.29299334	150.4530403	139.2923914	99.92820927	144.3628349	152.7764095	Mettl21c
ENSMUSG00000056812	0.443941176	0.001616096	0.157069053	5151.479869	5963.944311	5840.903043	5457.233344	5513.045938	5849.378244	5357.649666	4986.939622	7228.759218	9040.017071	7042.844018	9723.479226	St8sia3
ENSMUSG00000069520	-0.211646534	0.001629345	0.157069053	1171.805939	1133.762545	1075.265666	1243.484924	1195.444976	1129.721106	1069.694264	1098.307194	1004.968809	989.9864454	978.6675302	878.8750441	Tmem19
ENSMUSG00000088527	0.762834151	0.001598645	0.157069053	49.36394125	52.99898238	44.02220061	65.39279798	44.20751838	60.93102337	54.23566863	50.9225675	55.71695658	108.0619007	105.9285737	127.3136746	Gm26086
ENSMUSG00000091705	1.955196071	0.001570182	0.157069053	8.227323542	2.078391466	4.683212831	8.174099747	4.604949832	2.996607707	2.503184706	2.314662159	5.158977461	24.40107436	23.43552515	35.31927747	H2-Q2
ENSMUSG00000096225	3.621492882	0.001635609	0.157069053	14.10398321	2.078391466	9.366425662	15.32643703	0	3.995476943	0.834394902	3.471993239	2.063590984	118.519504	44.05878728	231.6287499	Lhx8
ENSMUSG00000097466	0.731592702	0.001633741	0.157069053	122.2345212	175.6240789	153.6093809	162.4602325	118.8077057	151.8281238	114.3121016	136.5650674	184.6913931	331.1574377	187.4842012	343.3362322	D430036J16Rik
ENSMUSG00000102673	0.602423057	0.001618328	0.157069053	149.2671557	164.1929258	176.0888025	170.6343322	139.9904749	162.8156854	162.7070059	175.9143241	171.2780517	314.8900548	202.4829373	354.8355318	Gm37437
ENSMUSG00000108556	0.587249214	0.001581377	0.157069053	45.83794545	64.43013544	59.94512424	56.19693576	49.73345818	44.9491156	74.26114628	55.55189182	78.41645741	95.28038559	94.6795216	100.2081826	Gm17987
ENSMUSG00000029098	-0.311078692	0.001706363	0.157102142	1969.856322	2277.917046	1778.684233	1980.175664	2010.521096	1947.79501	1870.71337	1970.934828	1650.872787	1519.838346	1492.374242	1335.561516	Acox3
ENSMUSG00000030707	-0.400847625	0.001688857	0.157102142	1814.712507	1878.865885	1926.673759	1423.315118	2070.385444	1778.986109	2017.566873	1536.935674	1715.875903	1233.997189	1423.005087	1077.648652	Coro1a
ENSMUSG00000054079	0.208069372	0.001659854	0.157102142	580.6139757	563.2440872	572.288608	625.3186307	552.5939798	564.3611181	534.0127373	650.4200667	580.9008621	685.5539938	673.0682823	699.8145211	Utp18
ENSMUSG00000059361	0.509412039	0.001700243	0.157102142	2655.07484	2601.106919	3850.53759	3442.317756	2621.137444	2972.634845	2931.229291	3088.916651	3424.529239	5272.955973	4242.767473	5397.278425	Nrsn2
ENSMUSG00000063550	0.115204978	0.001649238	0.157102142	4682.522427	4723.144606	4507.124029	4504.950723	4531.270634	4493.912691	4348.031834	4647.841615	4919.600907	4879.052916	5066.760537	5067.08425	Nup98
ENSMUSG00000068267	-0.259667198	0.001692311	0.157102142	5473.520819	4670.145624	4712.248751	4698.06383	5134.519062	4424.990714	4975.496801	4557.569791	3444.133353	4065.68377	4412.440675	3859.657787	Cenpb
ENSMUSG00000070564	-1.046503867	0.001674487	0.157102142	52.88993706	44.68541651	26.22599185	32.69639899	26.70870902	42.95137713	73.42675138	30.09060807	29.92206927	11.61955922	16.87357811	15.60619237	Ntn5
ENSMUSG00000081534	-0.180702949	0.001665327	0.157102142	4902.309499	4681.576777	4984.811737	4521.298923	5371.213484	4845.514662	4800.273871	4268.237021	4263.378974	3934.382751	4663.669505	4360.6987	Slc48a1
ENSMUSG00000104074	0.452793848	0.001675247	0.157102142	45.83794545	41.56782932	59.00848167	45.97931108	49.73345818	49.94346178	53.40127373	65.96787153	65.00311601	77.85104676	64.68204941	66.53166222	Gm37025
ENSMUSG00000109606	0.389411877	0.00169638	0.157102142	303.2356391	278.5044564	255.7034206	332.0728022	223.8005618	269.6946936	282.8598718	305.535405	322.9519891	403.1987049	344.0335092	441.0802791	Gm45537
ENSMUSG00000028188	0.389031783	0.001728465	0.158327571	171.5984624	145.4874026	133.0032444	156.3296577	175.9090836	165.8122931	141.8471333	156.2396957	182.6278021	225.4194488	224.9810414	226.7004787	Spata1
ENSMUSG00000028221	0.242895483	0.001758905	0.158327571	1560.840809	1634.654888	1892.954626	1659.342249	1917.50111	1677.101447	1772.254772	1792.705842	1997.556073	2042.71851	2128.883105	2276.861329	Tmem55a
ENSMUSG00000031112	1.048248353	0.001758286	0.158327571	360.8269039	190.1728191	219.1743605	287.1152536	177.7510635	238.7297473	196.9171969	223.3648984	205.3273029	804.0734979	473.397608	759.7751549	Stk26
ENSMUSG00000033578	0.323081613	0.001742825	0.158327571	999.0321444	1075.567584	1354.385151	1141.308677	1321.620602	1188.65439	1190.681525	1185.107025	1619.918923	1476.845977	1480.187768	1628.793656	Tmem35a
ENSMUSG00000107745	1.1375265	0.001747799	0.158327571	62.29259253	36.37185065	29.97256212	45.97931108	27.62969899	33.96155401	45.05732471	47.45057426	29.92206927	138.2727547	84.36789054	140.4557313	Gm43917
ENSMUSG00000111752	1.637276915	0.001753016	0.158327571	21.15597482	11.43115306	27.16263442	24.52229924	16.57781939	10.98756159	20.02547765	11.5733108	12.38154591	99.92820927	55.30783935	113.3502393	Gm38575
ENSMUSG00000079363	0.887903865	0.001767264	0.158490882	1051.922081	412.560706	482.3709216	620.2098183	620.7472373	413.5318636	988.7579589	889.9876002	712.9706851	1594.203525	1393.945036	1475.195868	Gbp4
ENSMUSG00000038305	0.327738773	0.001784235	0.159422427	704.0238288	772.1224295	853.2813778	727.4948775	734.9499931	695.212988	815.2038193	766.1531747	846.0723036	955.1277677	1059.285737	1123.645851	Spats2l
ENSMUSG00000019558	-0.247524869	0.001808818	0.160434893	5125.622567	4775.104393	4340.401652	4533.560072	5037.815116	5097.229709	4479.866229	4587.660399	4193.21688	3553.261209	4105.904006	3650.206258	Slc6a8
ENSMUSG00000056854	1.266039101	0.001806167	0.160434893	503.042068	207.8391466	365.2906008	421.9878994	281.8229297	207.764801	293.7070055	253.4555064	239.3765542	1256.074351	945.857795	1223.032655	Pou3f4
ENSMUSG00000042379	0.72021608	0.0018194	0.160784452	37.61062191	21.82311039	19.66949389	33.71816146	36.83959865	26.96946936	33.37579608	41.66391886	33.01745575	67.39344346	50.62073432	54.21098403	Esm1
ENSMUSG00000028700	-0.173787602	0.001862709	0.163573761	1245.851851	1322.896168	1367.498147	1184.222701	1334.514461	1395.420322	1299.152862	1224.456282	1196.882771	1103.858126	1119.280681	1152.3941	Pomgnt1
ENSMUSG00000092072	1.100875022	0.001864473	0.163573761	11.75331935	10.39195733	6.556497964	21.45701184	13.81484949	17.97964624	11.68152863	16.20263511	17.54052337	32.53476581	28.12263018	47.63995566	Gm4540
ENSMUSG00000023078	1.82013985	0.001908968	0.163978019	61.1172606	7.27437013	12.17635336	24.52229924	13.81484949	12.98530006	98.45859844	39.3492567	83.57543487	154.5401376	152.799624	151.1336524	Cxcl13
ENSMUSG00000044461	1.125746423	0.001909713	0.163978019	212.7350802	118.4683135	218.2377179	208.4395436	129.8595853	121.8620467	168.5477702	107.6317904	191.9139615	367.1780713	528.7054474	639.0325087	Shisa2
ENSMUSG00000049285	-0.601462603	0.001901494	0.163978019	52.88993706	48.84219945	54.32526884	81.74099747	47.89147825	63.92763108	51.73248393	46.29324318	44.36720616	32.53476581	30.9348932	35.31927747	Mblac1
ENSMUSG00000074939	1.272800178	0.001896822	0.163978019	14.10398321	10.39195733	21.54277902	22.4787743	12.89385953	17.97964624	16.68789804	26.61861483	8.254363937	49.96410464	45.93362929	68.99579785	Chrm5
ENSMUSG00000105552	0.398398579	0.001889831	0.163978019	94.02655477	74.82209277	77.741333	77.6539476	89.33602673	78.91066962	68.42038197	113.4184458	103.1795492	83.66082637	116.2402047	108.4219681	Gm19710
ENSMUSG00000110246	1.28602559	0.001881813	0.163978019	271.5016769	154.8401642	259.4499908	322.87694	138.1484949	214.7568857	183.5668784	263.8714861	130.006232	892.3821479	386.2174545	1017.688018	C130073E24Rik
ENSMUSG00000089290	0.68751017	0.001924485	0.164662496	19.98064289	23.90150186	22.47942159	16.34819949	23.94573912	18.97851548	15.85350314	26.61861483	30.95386477	44.15432503	32.80973521	28.74824911	Gm23207
ENSMUSG00000060935	0.292340987	0.001937074	0.165003859	1120.091334	1265.740403	1223.255191	1284.355423	1257.151304	1381.436153	1207.369423	1233.714931	1402.210074	1710.399117	1549.556923	1746.250789	Tmem263
ENSMUSG00000062906	-0.38236364	0.001942104	0.165003859	694.6211733	687.9475752	637.8535876	659.0367921	625.3521871	638.2774416	618.2866224	614.5428032	595.345999	493.8312668	434.9633468	364.6920744	Hdac10
ENSMUSG00000021840	0.169589915	0.001950483	0.16509547	2270.741298	2284.152221	2432.460744	2514.557435	2652.451103	2263.437688	2322.121012	2612.096247	2736.321645	2562.112808	2754.142916	2782.009135	Mapk1ip1l
ENSMUSG00000039607	0.668944361	0.001966583	0.16509547	1001.382808	904.1002876	956.3120601	1042.197718	813.2341403	862.0241504	895.3057299	1017.294019	789.3235515	1982.296803	1431.441876	2130.655948	Rbms3
ENSMUSG00000106673	1.166622676	0.001970455	0.16509547	32.90929417	13.50954453	32.78248982	35.76168639	20.26177926	21.97512318	28.36942667	32.40527023	22.69950083	101.0901652	49.68331332	91.17301859	Gm43374
ENSMUSG00000108893	0.485449822	0.001969508	0.16509547	116.3578615	124.7034879	113.3337505	137.9379332	92.09899663	124.8586545	115.9808914	160.8690201	145.4831644	189.3988152	117.1776257	211.0942863	Gm44927
ENSMUSG00000021057	0.737185094	0.001994943	0.165941498	2602.184903	2797.514913	2493.342511	2701.539966	2624.821404	2644.006867	2343.81528	2084.353274	2811.642716	6531.354236	4152.775056	6097.092946	Akap5
ENSMUSG00000105063	0.632336754	0.001992958	0.165941498	25.85730256	48.84219945	38.40234522	25.54406171	31.31365886	48.94459255	31.70700628	43.97858102	65.00311601	53.4499724	55.30783935	59.1392553	Gm43488
ENSMUSG00000109857	1.147058161	0.002001112	0.165941498	77.57190768	56.11656958	61.81840937	95.02390956	65.39028761	78.91066962	49.22929922	43.97858102	67.06670699	213.7998896	183.7345172	255.4487278	Gm32817
ENSMUSG00000016427	0.340073162	0.002047318	0.168504405	466.606778	562.2048915	515.1534114	494.5330347	646.5349564	490.4447947	549.0318455	525.4283101	659.3173195	706.4692004	746.1871208	729.3841487	Ndufa1
ENSMUSG00000025555	-0.188971557	0.002052895	0.168504405	6387.929064	6475.228612	6920.851922	6866.243788	6867.822179	6130.060499	6779.458579	6071.358843	6340.383299	5826.046992	5749.20303	5112.26007	Farp1
ENSMUSG00000075316	0.552854403	0.002046311	0.168504405	331.4436055	286.8180223	391.5165927	343.3121894	283.6649096	342.6121478	305.3885341	412.0098643	343.5878989	513.5845174	388.0922965	734.31242	Scn9a
ENSMUSG00000003585	-0.259622242	0.002063494	0.16880214	1292.865128	1404.992631	1269.150677	1279.24661	1167.815277	1376.441807	1294.146493	1128.397803	1290.776161	1052.732065	1005.852739	945.4067063	Sec14l2
ENSMUSG00000106178	0.829871675	0.002074938	0.169025382	15.27931515	9.352761596	14.98628106	12.26114962	9.209899663	13.9841693	15.01910824	23.14662159	17.54052337	20.91520659	20.62326213	31.21238474	Gm42987
ENSMUSG00000110410	0.775666236	0.002080184	0.169025382	42.31194964	44.68541651	31.84584725	52.10988589	43.28652842	41.9525079	38.38216549	43.97858102	52.6215701	120.8434159	56.24526036	86.24474732	4933421D24Rik
ENSMUSG00000103136	0.477194436	0.002111668	0.171009805	83.44856735	112.2331392	126.4467464	88.89333475	104.0718662	96.89031586	141.0127384	149.2957093	158.8965058	158.0260054	115.3027837	170.025359	Gm37980
ENSMUSG00000062933	-0.292958042	0.00212646	0.171633673	185.7024457	235.8974314	217.3010754	197.2001564	180.5140334	189.7851548	198.5859867	166.6556755	159.9283013	171.9694764	153.737045	167.5612234	Gm10123
ENSMUSG00000066363	1.29052281	0.002152534	0.173160953	37.61062191	20.78391466	12.17635336	33.71816146	22.10375919	6.99208465	37.54777059	39.3492567	24.76309181	96.44234151	57.18268136	80.4950975	Serpina3f
ENSMUSG00000105795	-0.826411294	0.002165428	0.173593744	28.20796643	30.13667625	21.54277902	28.60934912	34.07662875	29.96607707	22.52866235	12.73064188	27.85847829	11.61955922	12.18647308	13.96343528	Gm3970
ENSMUSG00000106656	-1.435011729	0.00218659	0.173593744	14.10398321	17.66632746	9.366425662	11.23938715	12.89385953	18.97851548	13.35031843	13.88797295	4.127181969	1.161955922	5.624526036	1.642757092	Gm42750
ENSMUSG00000107962	0.255982472	0.002183788	0.173593744	895.6029341	881.2379815	868.2676589	920.607984	759.8167222	934.9416046	793.5095518	1008.03537	928.615943	1082.942919	952.4197421	1186.891999	Gm43980
ENSMUSG00000109416	0.879540797	0.002185728	0.173593744	85.79923122	68.58691837	102.0940397	99.11095943	52.49642808	99.88692356	65.91719726	92.58648636	75.32107093	223.095537	143.4254139	218.4866932	Gm44863
ENSMUSG00000085281	1.059671196	0.002200078	0.174093788	32.90929417	22.86230612	28.09927699	33.71816146	22.10375919	15.98190777	16.68789804	27.77594591	22.69950083	74.36517899	48.74589231	81.31647604	Gm13316
ENSMUSG00000035498	1.117358149	0.002230507	0.174224201	16.45464708	20.78391466	22.47942159	42.91402367	11.0518796	33.96155401	24.19745216	27.77594591	30.95386477	48.80214871	77.8059435	79.67371895	Cdcp1
ENSMUSG00000043635	0.87518533	0.002226056	0.174224201	1076.604052	978.9223804	848.598165	971.6961074	804.0242406	805.0886039	725.9235648	766.1531747	804.8004839	2451.726995	1532.683345	2579.950013	Adamts3
ENSMUSG00000070880	0.687822675	0.0022237	0.174224201	9088.84185	8439.308547	10829.46135	10238.05993	7691.187209	10323.31355	9278.47131	8396.436982	9352.194341	18119.54064	17090.12236	22851.57252	Gad1
ENSMUSG00000097871	0.821827838	0.002219734	0.174224201	24.68197063	16.62713173	21.54277902	37.80521133	14.73583946	21.97512318	27.53503177	27.77594591	29.92206927	52.28801648	50.62073432	46.81857712	B230104I21Rik
ENSMUSG00000095972	1.605583043	0.002252398	0.174902201	4.701327738	5.195978664	5.619855397	12.26114962	3.683959865	3.995476943	9.178343922	6.943986477	6.190772953	29.04889804	15.9361571	38.60479166	Gm23512
ENSMUSG00000102605	0.785792016	0.002253634	0.174902201	24.68197063	18.70552319	21.54277902	28.60934912	24.86672909	18.97851548	27.53503177	19.67462835	35.08104673	55.77388425	39.37168225	52.56822694	Gm37264
ENSMUSG00000000409	0.458188597	0.002290987	0.176271175	152.7931515	90.41002876	162.9758065	129.7638335	137.227505	100.8857928	129.3312098	181.7009795	166.1190742	178.941212	203.4203583	156.8833023	Lck
ENSMUSG00000032899	1.04568294	0.002282342	0.176271175	59.94192866	24.94069759	28.09927699	59.26222317	23.02474916	49.94346178	46.72611451	59.02388506	37.14463772	89.47060598	124.6769938	118.2785106	Styk1
ENSMUSG00000035456	-0.939009713	0.002293112	0.176271175	195.1051011	568.4400659	392.4532352	228.8747929	434.7072641	367.5838787	434.719744	284.7034456	303.3478747	128.9771073	137.8008879	123.2067819	Prdm8
ENSMUSG00000091816	1.182058065	0.002308728	0.176909902	63.46792447	38.45024212	35.59241752	69.47984785	35.91860869	41.9525079	30.03821647	37.03459455	40.2400242	153.3781817	106.8659947	170.8467375	Gm17141
ENSMUSG00000050248	-0.674541434	0.002316309	0.176930938	519.4967151	898.904309	530.1396925	530.2947211	649.2979263	638.2774416	622.4585969	532.3722966	571.6147027	310.2422311	288.7256698	262.8411347	Evc2
ENSMUSG00000033063	0.820417976	0.002328413	0.177296201	365.5282317	378.2672468	466.447998	458.7713483	348.1342073	335.6200632	400.509553	324.0527023	399.3048555	1039.95055	652.4450202	1056.29281	Cntnap3
ENSMUSG00000038718	1.715918135	0.002337291	0.177414285	674.6405304	268.1124991	445.8418615	676.4067541	350.8971772	359.5929248	325.4140118	377.2899319	231.1221902	2639.963854	1482.06261	2544.630735	Pbx3
ENSMUSG00000031636	1.001910141	0.002347836	0.177657833	47.01327738	11.43115306	28.09927699	21.45701184	34.07662875	22.97399242	31.70700628	43.97858102	25.7948873	70.87931123	68.43173344	71.45993349	Pdlim3
ENSMUSG00000037771	0.943104868	0.002384631	0.179879898	1995.713625	1326.013755	2278.851364	2151.831758	1630.15224	1917.828932	1858.197447	1409.629255	1669.445106	4937.150712	4385.255466	5668.333345	Slc32a1
ENSMUSG00000020267	-0.154875785	0.00239317	0.179963384	1397.46967	1435.129307	1578.242724	1484.620867	1458.848107	1483.320815	1455.184709	1377.223985	1348.556708	1302.552588	1372.384353	1209.890598	Hint1
ENSMUSG00000003226	0.167733279	0.00246749	0.180216868	8911.366728	9319.507333	9003.944989	9185.644591	9631.713068	9371.391169	9295.159209	9357.021778	10445.89756	10318.16859	10102.58618	11696.43049	Ranbp2
ENSMUSG00000020231	-0.226903375	0.002499871	0.180216868	7146.018162	6622.794406	6869.336581	6742.610529	6982.024935	7145.910512	7178.299342	6691.688302	6333.160731	6165.338121	5618.90151	4914.30784	Dip2a
ENSMUSG00000020599	1.644030302	0.002474653	0.180216868	3547.151779	1227.290161	2098.079348	3105.136141	1330.830501	1581.21	1596.197448	1464.023816	1610.632763	11178.01597	7200.330747	10884.08711	Rgs9
ENSMUSG00000024227	0.950682021	0.002481169	0.180216868	55.24060092	71.70450557	64.62833707	85.82804735	81.968107	59.93215414	99.29299334	60.18121614	78.41645741	235.8770521	134.0512039	207.8087721	Pdzph1
ENSMUSG00000031668	-0.260729947	0.00242314	0.180216868	1526.756183	1515.147379	1477.085327	1379.379332	1656.860949	1299.528876	1428.484072	1416.573241	1285.617183	1136.392891	1227.084097	1068.613488	Eif2ak3
ENSMUSG00000037752	0.420276519	0.0024676	0.180216868	203.3324247	143.4090111	189.2017984	189.0260567	209.9857123	171.8055085	186.9044581	239.5675335	177.4688247	288.1650686	240.9171985	289.9466267	Xkr8
ENSMUSG00000038582	0.566829271	0.002416767	0.180216868	2288.371277	1979.667871	2168.327541	2273.421492	1816.192214	2000.735079	1910.764326	1930.428241	2064.62278	3870.475175	3258.475417	4148.783035	Pptc7
ENSMUSG00000039304	0.757392305	0.002411385	0.180216868	810.9790349	311.7587199	454.2716446	494.5330347	456.8110233	366.5850095	572.3949028	924.7075326	423.0361518	959.7755914	890.5499557	987.2970121	Tnfsf10
ENSMUSG00000041798	1.160352593	0.002479208	0.180216868	28.20796643	19.74471892	28.09927699	17.36996196	14.73583946	16.98077701	15.85350314	19.67462835	19.60411435	51.12606056	43.12136627	89.5302615	Gck
ENSMUSG00000042680	0.33902761	0.002499125	0.180216868	2267.215302	2005.647764	2565.463989	2192.702257	2549.300227	2219.487442	2432.261139	2255.638274	2608.379004	3286.011347	3145.984896	3368.473417	Garem1
ENSMUSG00000051067	0.938379507	0.002468635	0.180216868	1385.716351	1174.291178	1479.895255	1517.317266	1492.003745	1425.386399	1472.707002	848.3236813	1495.071668	4081.951153	3063.491848	4126.605815	Lingo3
ENSMUSG00000083305	1.194602283	0.002445271	0.180216868	105.7798741	71.70450557	77.741333	139.9814582	66.31127758	70.91971573	50.89808902	89.11449313	53.65336559	317.2139666	200.6080953	291.5893838	Gm13315
ENSMUSG00000089710	0.757408803	0.002436812	0.180216868	527.7240386	497.7747561	520.7732668	508.8377093	324.1884681	501.4323563	403.8471326	477.9777359	456.0536075	1221.215674	694.6289654	1114.610687	Gm15810
ENSMUSG00000105773	0.543761286	0.002500738	0.180216868	56.41593286	64.43013544	72.1214776	59.26222317	69.99523744	52.94006949	50.06369412	75.22652017	72.22568445	113.8716803	69.36915444	111.7074822	4930563F08Rik
ENSMUSG00000000794	0.583263107	0.002553869	0.180289782	3444.8979	2249.858762	3758.746618	3448.448331	3019.00511	2809.81916	3078.082794	3345.844151	2959.189472	5680.802502	5270.180896	6081.486754	Kcnn3
ENSMUSG00000034438	1.304589339	0.002523177	0.180289782	43.48728158	30.13667625	19.66949389	24.52229924	52.49642808	17.97964624	87.61146471	37.03459455	58.81234305	151.0542698	114.3653627	126.4922961	Gbp8
ENSMUSG00000036912	1.467547305	0.002537045	0.180289782	15.27931515	6.235174397	19.66949389	18.39172443	8.288909697	9.988692356	22.52866235	33.56260131	5.158977461	41.83041318	69.36915444	48.46133421	Piwil4
ENSMUSG00000050936	-0.983864944	0.002511899	0.180289782	23.50663869	30.13667625	13.11299593	27.58758665	22.10375919	25.97060013	30.03821647	23.14662159	7.222568445	13.94347106	7.499368048	11.49929964	Gm42743
ENSMUSG00000051617	1.03571502	0.002524205	0.180289782	176.2997902	162.1145343	196.6949389	177.7866695	131.7015652	126.8563929	115.9808914	115.733108	126.9108455	460.134545	392.7794015	495.2912632	Krt9
ENSMUSG00000071234	2.558305398	0.002547514	0.180289782	437.2234797	66.50852691	206.9980071	377.0303508	74.60018727	96.89031586	149.3566875	109.9464526	45.39900166	2287.89121	1326.450723	2155.297304	Syndig1l
ENSMUSG00000102441	-0.450881995	0.002545117	0.180289782	132.8125086	190.1728191	144.2429552	141.0032206	133.5435451	144.8360392	130.9999996	130.778412	125.87905	95.28038559	101.2414686	80.4950975	Gm38032
ENSMUSG00000024384	0.173056022	0.00258397	0.180833118	1949.875679	2022.274896	2005.351734	1992.436813	2196.56107	2179.532672	2129.37579	2158.422463	2263.75931	2270.461871	2400.735196	2559.415549	Iws1
ENSMUSG00000032372	0.847335805	0.002576316	0.180833118	186.8777776	65.46933117	88.04440123	126.6985461	95.7829565	85.90275427	127.66242	181.7009795	94.92518528	226.5814047	266.2275657	226.7004787	Plscr2
ENSMUSG00000059540	-0.311851049	0.002578211	0.180833118	1321.073094	1534.892097	1275.707175	1260.854886	1277.413083	1484.319684	1220.719742	1195.523005	1270.140251	1062.027713	880.2383246	988.9397692	Tcea2
ENSMUSG00000109970	0.520701477	0.002595511	0.181117309	63.46792447	56.11656958	41.21227291	61.3057481	67.23226754	57.93441567	53.40127373	76.38385125	58.81234305	88.30865005	79.68078551	105.1364539	Gm17995
ENSMUSG00000087084	-0.754692166	0.002604432	0.181217542	54.06526899	65.46933117	47.76877088	60.28398564	33.15563879	63.92763108	34.21019098	45.1359121	30.95386477	29.04889804	26.24778817	21.35584219	Gm13016
ENSMUSG00000022144	1.434811738	0.002633774	0.181897035	47.01327738	18.70552319	33.71913238	40.87049874	34.99761872	26.96946936	22.52866235	32.40527023	14.44513689	142.9205784	79.68078551	163.4543306	Gdnf
ENSMUSG00000027286	-0.316960917	0.002636733	0.181897035	696.9718372	766.9264509	699.671997	708.0813906	712.8462339	832.0580733	664.178342	666.6227018	694.3983662	551.9290628	523.0809213	480.5064493	Lrrc57
ENSMUSG00000042694	0.244799244	0.002631857	0.181897035	564.1593286	562.2048915	574.1618931	582.404607	574.697739	530.3995641	581.5732467	574.0362155	591.218817	740.1659222	741.5000157	710.4924422	Stn1
ENSMUSG00000063446	0.948679124	0.002645875	0.182009157	458.3794545	299.2883711	568.5420377	663.123842	346.2922273	441.5002022	347.1082792	414.3245265	417.8771743	1280.475426	857.7402205	1335.561516	Plppr1
ENSMUSG00000103202	1.237715003	0.002657705	0.182304986	69.34458414	57.15576531	37.46570265	66.41456045	36.83959865	48.94459255	38.38216549	28.93327699	51.58977461	183.5890356	114.3653627	216.8439361	Gm37326
ENSMUSG00000000560	0.333676568	0.002708066	0.182909828	1831.167154	2126.194469	2491.469226	2215.181031	2351.287384	2197.512318	2363.006363	2225.547666	2682.66828	2918.833275	2728.832548	3463.753328	Gabra2
ENSMUSG00000001168	1.167151149	0.002736717	0.182909828	41.13661771	8.313565863	29.97256212	27.58758665	30.39266889	13.9841693	47.56050942	35.87726347	35.08104673	82.49887045	84.36789054	81.31647604	Oas1h
ENSMUSG00000028977	0.478779084	0.002685483	0.182909828	300.8849752	243.1718015	264.1332037	265.6582418	245.904321	239.7286166	236.1337573	305.535405	234.2175767	450.8388976	340.2838252	454.2223359	Casz1
ENSMUSG00000040339	0.636662383	0.002742061	0.182909828	1861.725784	1826.906098	1996.921951	2117.091835	2310.763826	1757.010985	1829.82802	1645.724795	2158.51617	4322.476029	2965.062642	4121.677543	Fam102b
ENSMUSG00000057880	0.526948019	0.002732195	0.182909828	9258.089649	8550.50249	8965.542644	9609.676015	9746.836814	8443.441649	8841.248382	7632.59847	10257.07899	16338.26222	13517.61091	17519.18301	Abat
ENSMUSG00000072812	-0.893981157	0.002727621	0.182909828	199.8064289	223.4270826	113.3337505	205.3742561	353.6601471	236.7320088	130.1656047	156.2396957	121.7518681	52.28801648	133.1137828	98.56542551	Ahnak2
ENSMUSG00000086385	1.371775342	0.002738096	0.182909828	15.27931515	16.62713173	14.98628106	20.43524937	8.288909697	12.98530006	7.509554118	25.46128375	6.190772953	62.74561978	28.12263018	54.21098403	Gm12701
ENSMUSG00000101166	0.942636124	0.002723202	0.182909828	38.78595384	18.70552319	47.76877088	18.39172443	17.49880936	24.97173089	17.52229294	49.76523642	34.04925124	61.58366385	68.43173344	37.78341311	Gm28496
ENSMUSG00000106557	0.481657305	0.002712692	0.182909828	125.760517	161.0753386	125.5101039	122.6114962	135.3855251	176.7998547	136.006369	127.3064188	197.072939	247.4966113	196.8584113	211.0942863	Gm42442
ENSMUSG00000108849	1.315864882	0.002721629	0.182909828	4.701327738	8.313565863	9.366425662	11.23938715	0.920989966	14.98303853	5.840764314	11.5733108	19.60411435	13.94347106	23.43552515	28.74824911	Gm35147
ENSMUSG00000039782	-0.234235765	0.002770229	0.183791531	5802.613761	6747.497894	5794.070915	5945.635804	6178.921684	6223.954207	5744.8089	5516.997256	5642.889547	5532.072144	4457.436883	4626.00397	Cpeb2
ENSMUSG00000104106	1.212049631	0.00277046	0.183791531	152.7931515	66.50852691	107.7138951	141.0032206	62.62731771	60.93102337	65.08280236	105.3171282	65.00311601	370.663939	221.2313574	322.8017685	Gm10848
ENSMUSG00000033196	-0.882176407	0.002796268	0.184871152	25.85730256	30.13667625	29.03591955	19.4134869	23.94573912	26.96946936	33.37579608	11.5733108	23.73129632	20.91520659	6.561947042	11.49929964	Myh2
ENSMUSG00000044006	0.68685275	0.002802003	0.184871152	133.9878405	95.60600743	107.7138951	91.95862216	71.83721737	88.89936197	76.76433099	145.823716	94.92518528	133.624931	248.4165666	141.2771099	Cilp2
ENSMUSG00000066510	0.926303705	0.002827048	0.18601666	58.76659673	50.92059091	45.89548575	69.47984785	44.20751838	69.9208465	44.22292981	48.60790534	48.49438813	139.4347106	121.8647308	160.1688164	Ankdd1a
ENSMUSG00000028661	0.678489221	0.002835788	0.186086077	322.0409501	282.6612393	246.3369949	288.1370161	251.4302608	215.7557549	211.1019102	230.3088848	280.6483739	560.0627543	413.4026636	590.5711745	Epha8
ENSMUSG00000061718	1.929778217	0.002850678	0.186557614	5649.820609	1753.123201	3153.67552	5470.516256	1895.397351	2655.993298	2182.777064	1764.929896	1976.920163	23026.4805	12573.62795	22599.40931	Ppp1r1b
ENSMUSG00000020189	0.481823475	0.002880912	0.187019855	4478.014671	4710.674257	4562.38594	4736.890803	4939.269189	4389.031421	4202.847121	4199.954488	4819.516744	7859.469855	6498.202413	8559.585827	Osbpl8
ENSMUSG00000030616	-0.536864605	0.002868449	0.187019855	2338.91055	2848.435504	1677.526836	1931.131065	2240.768588	2480.192312	2026.745217	2202.401044	1724.130267	1103.858126	1358.323038	1264.922961	Sytl2
ENSMUSG00000111348	0.585935399	0.002874139	0.187019855	117.5331935	171.4672959	168.5956619	147.1337954	171.3041337	158.8202085	183.5668784	127.3064188	229.0585993	293.9748482	238.1049355	310.4810903	Gm19531
ENSMUSG00000013091	0.604001895	0.0029019	0.187878641	44.66261351	22.86230612	34.65577495	29.63111158	25.78771906	22.97399242	30.03821647	39.3492567	44.36720616	51.12606056	53.43299734	39.4261702	Tmem190
ENSMUSG00000046480	2.391594261	0.002913395	0.188119871	2407.079802	1379.012738	1219.508621	2113.004785	450.3640935	763.136096	593.2547753	387.7059117	485.9756768	13233.51599	6810.363608	12534.23661	Scn4b
ENSMUSG00000056073	0.331290459	0.002930867	0.188744718	3156.941576	3379.464523	4285.13974	3547.55929	3638.831357	3204.372508	3587.063684	3719.66209	4057.019875	5070.775643	4117.153058	5321.711599	Grik2
ENSMUSG00000000724	0.552199713	0.002966519	0.19053394	86.97456316	48.84219945	55.26191141	59.26222317	56.18038795	74.91519267	47.56050942	85.64249989	70.16209347	96.44234151	113.4279417	81.31647604	Cryba1
ENSMUSG00000050473	2.324612796	0.003000512	0.190966555	122.2345212	27.01908906	59.00848167	95.02390956	31.31365886	38.95590019	48.39490432	23.14662159	18.57231886	565.8725339	330.9096151	570.0367108	Slc35d3
ENSMUSG00000063239	0.804733016	0.002997433	0.190966555	1478.567574	1128.566566	1397.470709	1372.226995	1608.048481	1435.375092	1502.745219	935.1235123	1627.141491	3695.019831	2619.154291	3504.000877	Grm4
ENSMUSG00000084848	0.971724761	0.003000062	0.190966555	28.20796643	25.97989332	24.35270672	51.08812342	34.07662875	28.96720783	28.36942667	21.98929051	44.36720616	89.47060598	59.99494438	92.81577568	4933408N05Rik
ENSMUSG00000107422	1.190143694	0.003004801	0.190966555	37.61062191	23.90150186	24.35270672	50.06636095	20.26177926	16.98077701	13.35031843	32.40527023	24.76309181	72.04126715	66.55689142	105.9578324	Gm44129
ENSMUSG00000039488	0.457874709	0.003051088	0.192895699	776.8944087	900.9827004	881.3806548	743.843077	777.3155316	718.1869804	811.0318448	725.6465869	947.1882618	1151.498318	1152.090416	1523.657203	Cntn5
ENSMUSG00000089679	0.75700651	0.003049739	0.192895699	85.79923122	112.2331392	112.3971079	66.41456045	50.65444815	134.8473468	97.62420354	106.4744593	208.4226894	152.2162258	119.0524678	209.4515292	Gm16299
ENSMUSG00000071072	0.171640791	0.003070331	0.19310389	2691.51013	2766.339041	2965.410365	2958.002346	3050.318768	2900.71626	2813.57961	3077.343341	3333.731235	2950.206085	3555.637876	3287.156941	Ptges3
ENSMUSG00000078922	1.067065881	0.003063144	0.19310389	472.4834377	177.7024703	283.8026976	272.8105791	202.6177926	153.8258623	589.9171957	421.268513	310.5704431	748.2996136	893.3622187	848.4840379	Tgtp1
ENSMUSG00000017144	0.673444018	0.003088005	0.19321176	1054.272745	568.4400659	779.2866151	790.8441505	730.3450433	634.2819646	636.6433102	786.9851341	684.0804113	1361.81234	1468.001295	1613.187464	Rnd3
ENSMUSG00000031090	-0.304778657	0.003083917	0.19321176	263.2743533	243.1718015	231.3507139	284.0499662	209.0647224	272.6913013	231.9617828	189.802297	204.2955075	192.884683	229.6681465	184.8101728	Nadsyn1
ENSMUSG00000009681	0.472561876	0.003188271	0.193678074	9125.27714	9012.944591	10444.50126	9165.209342	9209.899663	8662.194011	9684.821628	8733.220326	9907.300316	17573.42136	12544.5679	15965.95617	Bcr
ENSMUSG00000021615	0.347946629	0.003134524	0.193678074	238.5923827	221.3486911	209.8079348	297.3328783	231.1684815	221.7489703	244.4777063	271.9728037	245.5673271	312.566143	339.3464042	340.8720965	Xrcc4
ENSMUSG00000027016	0.617305216	0.003155428	0.193678074	1718.335288	1729.2217	1909.814193	1689.995123	1472.662956	1656.125193	1791.445855	1498.743748	1825.246226	3873.961043	2411.984248	3502.35812	Zfp385b
ENSMUSG00000027520	0.512022448	0.003120764	0.193678074	2596.308243	2254.015545	3058.137979	2796.563876	2660.740013	2797.832729	2315.445853	2245.222294	3319.286098	4022.691401	3942.792751	5289.677835	Zdbf2
ENSMUSG00000030779	0.097319195	0.003180413	0.193678074	4859.997549	4800.04509	5104.701986	4831.914713	4913.48147	4931.417416	4617.541388	5048.278169	5184.772348	5300.842915	5234.558897	5252.715801	Rbbp6
ENSMUSG00000035620	0.537790617	0.003151193	0.193678074	2193.16939	1993.177416	2202.983316	2208.028694	1783.036575	1985.75204	1931.624198	1803.121822	2198.756194	3899.524073	2985.685904	3936.86737	Ric8b
ENSMUSG00000045691	-0.172753042	0.003110682	0.193678074	857.9923122	918.6490279	979.7281243	922.651509	868.4935382	847.0411118	871.1082777	848.3236813	753.2107093	827.3126163	777.122014	769.6316975	Thtpa
ENSMUSG00000047712	0.488232797	0.003152616	0.193678074	505.3927319	440.6189907	632.2337322	577.2957946	520.359331	478.4583639	522.3312087	620.3294586	463.276176	938.8603848	806.1820651	855.0550663	Ust
ENSMUSG00000048827	-0.398788009	0.003191441	0.193678074	265.6250172	322.1506772	302.5355489	271.7888166	275.3759999	247.7195704	252.8216553	262.7141551	246.5991226	175.4553442	208.1074633	159.3474379	Pkd1l3
ENSMUSG00000057378	0.514248507	0.0031726	0.193678074	8837.320816	6679.950171	9872.212648	9416.562909	7541.065844	8429.45748	9694.834367	9221.614042	8747.562183	15896.71897	11644.64374	16180.33598	Ryr3
ENSMUSG00000078578	0.137752296	0.003117269	0.193678074	8736.24227	9159.47119	8243.391225	8925.095161	8545.865898	9271.504245	8249.662396	9696.119785	9496.64571	9072.551837	9651.686678	10112.81266	Ube2d3
ENSMUSG00000093942	-0.842025129	0.003182609	0.193678074	47.01327738	59.23415677	51.51534114	37.80521133	34.99761872	45.94798484	39.2165604	42.82124994	29.92206927	27.88694212	12.18647308	14.78481383	Olfr46
ENSMUSG00000023828	1.046731963	0.003220747	0.194481695	35.25995804	32.21506772	62.75505194	62.32751057	28.55068896	41.9525079	30.87261137	40.50658778	44.36720616	124.3292836	74.05625947	149.4908954	Slc22a3
ENSMUSG00000056268	0.198702442	0.003213944	0.194481695	2535.190983	2217.643694	2559.844133	2500.25276	2286.818086	2389.295212	2472.312095	2809.999861	2504.16766	2701.547518	2720.395759	3163.12878	Dennd1b
ENSMUSG00000026247	1.04851242	0.003229304	0.194513325	377.281551	470.755667	423.3624399	658.0150296	822.4440399	456.4832407	606.6050938	412.0098643	484.9438813	1324.629751	1290.828725	2123.263541	Ecel1
ENSMUSG00000036273	0.568495487	0.003279237	0.196439015	2861.933261	3624.714716	3336.320821	2625.929544	2962.824722	3169.412085	3369.286614	2569.274997	3989.953168	5920.165421	4292.450786	6478.212591	Lrrk2
ENSMUSG00000036510	0.620449722	0.003285612	0.196439015	1639.588049	1883.022668	1362.814934	1332.378259	1645.80907	1371.447461	1453.515919	1212.882971	1861.359068	2883.974598	2386.673881	3389.829259	Cdh8
ENSMUSG00000078161	0.415307318	0.003281854	0.196439015	900.3042619	884.3555687	1215.762051	1045.263005	876.7824479	876.0083197	1022.133755	1005.720708	1185.533021	1727.828456	1154.902679	1424.270399	Erich3
ENSMUSG00000020176	0.18255903	0.003366158	0.196705729	2143.805449	2467.05067	2394.058399	2386.837126	2290.502046	2315.378888	2481.490439	2503.307125	2777.593465	2612.076912	2486.040508	2977.497229	Grb10
ENSMUSG00000024553	1.678919825	0.003350614	0.196705729	58.76659673	12.47034879	49.64205601	84.80628488	18.41979933	50.94233102	20.02547765	45.1359121	21.66770534	125.4912396	262.4778817	218.4866932	Galr1
ENSMUSG00000029769	-0.431353916	0.003322454	0.196705729	1846.446469	2213.486911	1841.439285	1723.713284	1715.804307	1831.926178	1689.649677	1754.513917	1732.384631	1081.780963	1158.652363	1087.505195	Ccdc136
ENSMUSG00000040705	-0.753507505	0.003338333	0.196705729	27.0326345	42.60702505	24.35270672	18.39172443	27.62969899	35.95929248	26.70063686	16.20263511	19.60411435	19.75325067	14.9987361	15.60619237	A930016O22Rik
ENSMUSG00000040734	-0.307739262	0.003375705	0.196705729	397.2621939	351.2481577	359.6707454	355.573339	374.8429163	342.6121478	297.0445851	304.3780739	305.4114657	313.7280989	285.9134068	223.4149645	Ppp1r13l
ENSMUSG00000051182	1.550940218	0.003359492	0.196705729	10.57798741	8.313565863	12.17635336	10.21762468	7.367919731	0.998869236	6.675159216	15.04530403	5.158977461	31.37280989	17.81099911	47.63995566	Olfr655
ENSMUSG00000086496	1.064636423	0.00333114	0.196705729	559.4580009	255.6421503	527.3297648	535.4035334	298.4007491	413.5318636	352.9490436	333.3113509	338.4289214	1369.946032	976.7926882	1376.630443	Gm14204
ENSMUSG00000086842	0.772047778	0.003379433	0.196705729	96.37721863	107.0371605	63.6916945	72.54513526	97.62493643	71.91858497	99.29299334	85.64249989	87.70261684	227.7433607	135.9260459	204.5232579	Gm15681
ENSMUSG00000092518	1.100041717	0.003335379	0.196705729	19.98064289	10.39195733	14.98628106	11.23938715	12.89385953	2.996607707	9.178343922	13.88797295	26.8266828	18.59129475	40.30910326	23.81997783	Fam71e2
ENSMUSG00000097365	-0.760500733	0.003309529	0.196705729	81.09790349	74.82209277	40.27563035	63.34927304	60.78533778	49.94346178	31.70700628	43.97858102	26.8266828	25.56303028	39.37168225	32.85514184	C030034L19Rik
ENSMUSG00000097993	2.281426742	0.003353216	0.196705729	193.9297692	33.25426345	63.6916945	158.3731826	40.52355852	57.93441567	52.56687883	38.19192563	42.30361518	934.2125611	389.0297175	679.2800574	Ptprv
ENSMUSG00000104860	-0.489003239	0.003397609	0.197289463	132.8125086	168.3497087	177.9620876	143.0467456	154.7263143	152.8269931	162.7070059	119.2051012	165.0872787	97.60429743	80.61820651	95.27991132	Gm42510
ENSMUSG00000027257	-0.272024176	0.0034447	0.199545359	494.8147445	428.148642	389.6433076	391.3350254	438.391224	528.4018257	460.5859859	356.4579725	362.1602178	403.1987049	375.9058234	354.8355318	Pacsin3
ENSMUSG00000017493	-0.414427663	0.003471587	0.200145283	4289.961561	6344.289949	5929.884087	4393.578614	4715.468628	5514.75705	5920.866225	4753.158744	4722.527968	3777.518702	3463.770617	3174.62808	Igfbp4
ENSMUSG00000030854	0.616880417	0.003466064	0.200145283	5915.445627	6324.54523	6491.869627	5419.428132	6543.633711	6649.472502	7114.88533	5062.166142	7044.067825	12881.44335	9968.534978	13743.30583	Ptpn5
ENSMUSG00000004127	0.356106796	0.003507953	0.201706648	152.7931515	130.9386623	113.3337505	132.8291209	143.6744347	152.8269931	151.8598722	152.7677025	155.8011193	171.9694764	209.0448843	201.2377437	Trmt10a
ENSMUSG00000009075	-0.507606766	0.003517021	0.201706648	1071.902724	1199.231876	1263.530822	1316.030059	1220.311705	1472.333253	1873.216555	1246.445573	785.1963695	1122.44942	895.2370607	685.8510858	Cabp7
ENSMUSG00000037624	0.564928941	0.003524167	0.201706648	827.4336819	950.8640956	1056.532815	974.7613949	1046.244602	1003.863582	898.6433095	880.7289515	1004.968809	2035.746775	1363.010143	1856.315514	Kcnk2
ENSMUSG00000070421	1.110159212	0.003540321	0.201706648	29.38329836	17.66632746	14.04963849	30.65287405	9.209899663	15.98190777	26.70063686	33.56260131	15.47693238	42.99236911	64.68204941	63.24614803	Olfr658
ENSMUSG00000103832	1.779906381	0.00353266	0.201706648	4.701327738	10.39195733	15.92292363	19.4134869	7.367919731	5.993215414	5.840764314	4.629324318	7.222568445	55.77388425	33.74715622	68.99579785	Gm37611
ENSMUSG00000010066	0.974691818	0.003584903	0.203767217	3267.422778	1906.92417	3075.934187	4077.854011	2178.14127	2992.61223	2372.184706	2320.448815	2269.950083	7445.813547	6699.74793	9155.906651	Cacna2d2
ENSMUSG00000023274	2.431366891	0.003632841	0.204907431	253.8716979	47.80300371	56.19855397	221.7224556	58.94335785	58.9332849	80.9363055	27.77594591	50.55797912	1213.081982	685.2547554	1020.973533	Cd4
ENSMUSG00000042699	0.155083129	0.003620644	0.204907431	5676.853244	5347.701241	5913.024521	5564.518403	6065.639918	5460.818111	5832.420365	6169.731985	6459.039781	5906.22195	6942.53997	6224.406621	Dhx9
ENSMUSG00000079183	1.292105588	0.003625778	0.204907431	19.98064289	24.94069759	26.22599185	41.8922612	11.0518796	33.96155401	30.03821647	20.83195943	24.76309181	133.624931	61.86978639	87.88750441	C030005K15Rik
ENSMUSG00000087201	1.232949677	0.003647274	0.204907431	58.76659673	34.29345919	44.02220061	99.11095943	39.60256855	51.94120025	45.89171961	67.12520261	25.7948873	181.2651238	135.9260459	216.0225576	Gm15261
ENSMUSG00000106537	0.446624079	0.003642634	0.204907431	425.4701603	411.5215102	462.7014277	544.5993957	389.5787558	449.491156	413.8598714	480.292398	441.6084707	720.4126715	580.2636027	790.1661611	Gm43502
ENSMUSG00000020638	0.822164608	0.003796665	0.205786292	3806.900136	1794.691031	3719.40763	2835.39085	1841.979933	1623.162508	3455.229289	4459.19665	2227.646468	5751.681813	6011.680911	5641.227853	Cmpk2
ENSMUSG00000025484	-0.19953542	0.003701667	0.205786292	474.8341016	522.7154536	504.8503432	468.988973	512.9914112	539.3893872	511.4840749	439.7858102	479.7849039	465.9443246	415.2775056	404.1182446	Bet1l
ENSMUSG00000028217	1.346816162	0.003781506	0.205786292	8.227323542	1.039195733	12.17635336	9.195862216	3.683959865	4.994346178	3.337579608	19.67462835	12.38154591	6.971735531	18.74842012	18.89170656	Cdh17
ENSMUSG00000028786	0.871133424	0.00376353	0.205786292	12.92865128	15.58793599	15.92292363	13.28291209	11.97286956	9.988692356	15.85350314	16.20263511	19.60411435	27.88694212	42.18394527	18.89170656	Tmem54
ENSMUSG00000029417	1.248156763	0.003803558	0.205786292	44.66261351	38.45024212	29.03591955	22.4787743	53.41741805	26.96946936	125.1592353	41.66391886	103.1795492	110.3858126	166.8609391	156.0619237	Cxcl9
ENSMUSG00000029999	0.577751946	0.003823655	0.205786292	2168.487419	1679.340304	1481.76854	2006.741488	2128.407812	1696.079962	1766.414008	2278.784896	1447.609076	3269.743964	3181.606894	3601.744924	Tgfa
ENSMUSG00000031562	0.388287194	0.003682421	0.205786292	228.0143953	191.2120149	193.8850112	191.0695816	201.6968026	173.803247	160.2038212	179.3863173	232.1539857	284.6792008	259.6656187	292.4107623	Dctd
ENSMUSG00000037935	0.227205457	0.003705276	0.205786292	1590.224107	1471.501158	1404.027207	1467.250905	1706.594408	1476.32873	1549.471333	1525.362363	1688.017425	1813.813194	1918.900799	1966.380239	Smarce1
ENSMUSG00000039492	-0.835960397	0.003727364	0.205786292	77.57190768	156.9185557	69.3115499	62.32751057	82.88909697	88.89936197	94.28662393	43.97858102	89.76620782	47.64019279	30.9348932	41.06892729	Ccdc27
ENSMUSG00000039634	1.082917712	0.003798811	0.205786292	16468.75107	2368.327075	10205.6574	8315.102968	7867.096292	7777.195869	4735.191069	20131.77413	21895.73214	9438.567953	24034.53717	11859.06345	Zfp189
ENSMUSG00000042350	0.289502988	0.003818012	0.205786292	6050.608799	5855.867955	6364.486238	6129.553048	5449.497631	5623.633797	5766.503168	5938.265769	5974.0959	8280.097899	7638.106357	8169.431017	Arel1
ENSMUSG00000042515	0.819417859	0.003809462	0.205786292	106.955206	66.50852691	74.9314053	112.3938715	63.54830768	99.88692356	66.75159216	78.69851341	87.70261684	178.941212	153.737045	243.1280496	Mum1l1
ENSMUSG00000055026	0.377295735	0.003754159	0.205786292	2517.561004	3344.131868	3111.526605	2670.887092	2775.863759	2973.633715	2985.464959	2701.21074	3711.368385	4463.072696	3464.708038	4566.043337	Gabrg3
ENSMUSG00000066232	0.155814571	0.003705124	0.205786292	4387.514112	4822.907396	5186.189889	4530.494785	5129.914112	4860.497701	4756.885336	5192.944554	5617.094659	5130.035395	5379.859153	5477.773522	Ipo7
ENSMUSG00000072902	0.942883188	0.003709985	0.205786292	19.98064289	9.352761596	12.17635336	16.34819949	7.367919731	21.97512318	13.35031843	15.04530403	24.76309181	42.99236911	29.06005119	25.46273492	Gm10435
ENSMUSG00000086473	0.921023588	0.003841389	0.205786292	7.051991607	9.352761596	8.429783096	8.174099747	7.367919731	4.994346178	7.509554118	13.88797295	14.44513689	17.42933883	12.18647308	13.96343528	Gm16265
ENSMUSG00000090116	1.104325042	0.00381818	0.205786292	11.75331935	20.78391466	9.366425662	10.21762468	14.73583946	12.98530006	16.68789804	8.101317557	24.76309181	26.7249862	35.62199823	51.74684839	Gm15680
ENSMUSG00000090291	2.410962094	0.003811412	0.205786292	652.3092237	96.64520316	197.6315815	584.4481319	94.86196653	178.7975932	186.0700632	197.9036146	60.87593404	2698.06165	1879.529117	2724.512637	Lrrc10b
ENSMUSG00000102140	1.037626157	0.003838424	0.205786292	42.31194964	10.39195733	22.47942159	27.58758665	19.34078929	11.98643083	18.35668784	21.98929051	30.95386477	62.74561978	54.37041835	51.74684839	Gm38058
ENSMUSG00000107455	0.514732246	0.003780963	0.205786292	49.36394125	32.21506772	50.57869858	44.95754861	49.73345818	45.94798484	40.0509553	43.97858102	58.81234305	65.06953162	77.8059435	71.45993349	Gm43868
ENSMUSG00000107937	0.305655549	0.003832089	0.205786292	132.8125086	130.9386623	152.6727383	144.068508	142.7534448	125.8575237	135.1719741	146.9810471	166.1190742	204.5042422	156.549308	178.2391445	Gm44200
ENSMUSG00000036712	0.51328762	0.003870384	0.206799964	4818.860932	5031.785739	4911.753617	5297.838399	4461.275397	4754.617562	4292.961771	4718.438811	4702.923853	9251.493049	6391.336419	9157.549408	Cyld
ENSMUSG00000105893	0.486571315	0.003877393	0.206799964	108.130538	112.2331392	103.0306823	122.6114962	95.7829565	98.88805433	100.9617831	106.4744593	110.4021177	198.6944626	144.3628349	180.7032801	Wdr46-ps
ENSMUSG00000025137	-0.16419564	0.003904328	0.207062392	2047.42823	1880.944277	1807.720153	1709.40861	1780.273605	1836.920524	1801.458593	1770.716552	1640.554833	1629.062202	1624.550603	1536.799259	Pcyt2
ENSMUSG00000060534	0.675994478	0.003907967	0.207062392	1108.338014	1104.665064	1371.244717	1070.807067	1275.571103	1060.799128	1226.560506	888.8302691	1257.758705	2463.346554	2024.829373	2742.582965	Dcc
ENSMUSG00000109868	1.323344703	0.00389269	0.207062392	37.61062191	23.90150186	34.65577495	57.21869823	28.55068896	60.93102337	43.38853491	21.98929051	33.01745575	123.1673277	137.8008879	194.6667154	Gm39244
ENSMUSG00000085139	2.340497717	0.00392018	0.207256001	2.350663869	4.156782932	3.746570265	9.195862216	0.920989966	0.998869236	5.006369412	2.314662159	1.031795492	18.59129475	18.74842012	54.21098403	A730046J19Rik
ENSMUSG00000036928	-0.548714606	0.00393913	0.207360409	210.3844163	172.5064917	94.60089919	180.8519569	169.4621538	172.8043778	169.3821651	148.1383782	117.6246861	88.30865005	122.8021518	94.45853278	Stag3
ENSMUSG00000107913	0.426293182	0.003939283	0.207360409	51.71460512	70.66530984	59.00848167	81.74099747	58.02236788	68.92197726	64.24840746	79.85584449	82.54363937	101.0901652	74.05625947	98.56542551	Gm43871
ENSMUSG00000084771	0.428659597	0.003978014	0.20894498	186.8777776	169.3889045	191.0750835	177.7866695	141.8324548	148.8315161	169.3821651	189.802297	166.1190742	241.6868317	241.8546195	296.5176551	A230072E10Rik
ENSMUSG00000050471	0.157776692	0.004009558	0.210145954	940.2655477	922.8058108	885.1272251	917.5426966	890.5972974	967.9042893	851.0828001	967.5287825	965.7605807	1080.619007	993.6662663	1066.970731	Fam118b
ENSMUSG00000000085	0.224999813	0.004056368	0.210396406	3018.252408	3244.369078	3429.048435	3018.286332	3158.074595	3235.337454	3242.458589	3247.471009	3561.758039	4280.645616	3442.209934	4123.3203	Scmh1
ENSMUSG00000036533	0.337222863	0.004044696	0.210396406	360.8269039	346.0521791	280.0561273	310.6157904	357.3441069	304.6551169	343.7706996	349.513986	348.7468764	445.029118	417.1523477	514.1829697	Cdc42ep3
ENSMUSG00000073867	0.366212045	0.004055557	0.210396406	196.2804331	178.7416661	207.9346497	214.5701184	162.0942341	182.7930701	191.0764326	244.1968578	172.3098472	268.4118179	273.7269337	267.769406	AA474408
ENSMUSG00000086133	1.603335456	0.004037212	0.210396406	5.876659673	10.39195733	4.683212831	10.21762468	3.683959865	2.996607707	3.337579608	5.786655398	4.127181969	20.91520659	23.43552515	33.67652038	Gm16331
ENSMUSG00000108825	0.764819543	0.004057782	0.210396406	225.6637314	134.0562495	166.7223768	229.8965554	145.5164147	171.8055085	151.0254773	252.2981753	125.87905	441.5432503	266.2275657	399.1899733	Gm45838
ENSMUSG00000085623	0.490532589	0.004072636	0.210715391	641.7312363	517.519475	441.1586487	602.8398564	504.7025015	534.3950411	539.0191067	593.7108438	493.1982453	883.0865005	813.6814332	1007.831476	Gm16041
ENSMUSG00000105218	0.75415451	0.004083288	0.210816086	225.6637314	182.898449	209.8079348	190.0478191	139.9904749	195.7783702	198.5859867	181.7009795	180.5642111	527.5279885	279.3514598	447.6513075	Gm38413
ENSMUSG00000041380	0.770360681	0.004099339	0.210865661	1122.441998	1107.782651	1453.669263	1748.235583	887.8343275	1327.497214	1016.292991	1175.848377	1167.992497	2759.645314	2120.446316	3329.868625	Htr2c
ENSMUSG00000056962	0.403919108	0.004101665	0.210865661	836.8363374	602.7335251	721.214776	652.9062173	843.6268092	675.2356033	755.9617812	719.8599315	829.5635757	988.8244894	1251.457043	1016.86664	Jmjd6
ENSMUSG00000031438	0.177321776	0.004166155	0.212110731	416.0675048	423.991859	426.1723676	453.662536	455.8900333	428.5149021	390.4968141	477.9777359	482.8802903	465.9443246	506.2073432	482.970585	Rnf128
ENSMUSG00000054453	0.565539922	0.004163036	0.212110731	128.1111809	126.7818794	149.8628106	121.5897337	190.644923	152.8269931	161.872611	137.7223985	174.3734382	283.5172449	203.4203583	291.5893838	Sytl5
ENSMUSG00000060373	0.389781886	0.004155988	0.212110731	2763.205378	2878.57218	3230.480211	2764.889239	3888.419638	3108.481061	3872.42674	3031.050097	4366.558523	4308.532558	4851.153706	4506.082703	Hnrnpc
ENSMUSG00000087059	1.540960175	0.004169683	0.212110731	28.20796643	6.235174397	18.73285132	21.45701184	6.446929764	7.990953885	10.84713373	12.73064188	11.34975041	75.52713492	39.37168225	67.35304076	Gm12339
ENSMUSG00000089709	-0.545030631	0.004147472	0.212110731	37.61062191	48.84219945	51.51534114	53.13164836	57.10137791	55.9366772	67.58598706	46.29324318	42.30361518	26.7249862	31.8723142	36.14065602	Gm16262
ENSMUSG00000000325	-0.211269744	0.004203191	0.212482716	1490.320893	1227.290161	1283.200316	1347.704696	1460.690087	1273.558275	1374.248404	1146.9151	1173.151475	1182.871128	1295.51583	1037.401103	Arvcf
ENSMUSG00000017390	0.290044764	0.004220872	0.212482716	14839.74101	14337.78353	13610.35313	12696.42043	12234.43071	14615.45466	14923.98722	12994.51336	17047.32512	19473.21929	16946.69695	18475.26763	Aldoc
ENSMUSG00000046922	2.968239527	0.004188245	0.212482716	306.7616349	20.78391466	107.7138951	262.5929544	30.39266889	13.9841693	60.91082785	32.40527023	25.7948873	1656.949144	1064.910263	1707.645997	Gpr6
ENSMUSG00000090266	0.372562398	0.004215161	0.212482716	513.6200554	427.1094462	468.3212831	418.922612	471.5468628	362.5895325	419.7006357	440.9431413	489.0710633	592.5975201	720.8767536	602.8918527	Mettl23
ENSMUSG00000105096	1.761847154	0.004207945	0.212482716	117.5331935	28.05828479	92.72761406	81.74099747	42.36553845	29.96607707	214.4394898	106.4744593	77.38466191	491.5073549	365.5941923	429.5809795	Gbp10
ENSMUSG00000022354	-0.180359402	0.00425178	0.213206696	1183.559258	1259.505228	1267.277392	1193.418563	1105.18796	1220.618206	1099.732481	1045.069965	1014.254969	1173.575481	997.4159504	1022.61629	Ndufb9
ENSMUSG00000037075	0.135597561	0.004252863	0.213206696	1430.378964	1286.524317	1327.222516	1387.553432	1302.279812	1427.384138	1325.853499	1520.733039	1419.750597	1447.797079	1506.435557	1542.548909	Rnf139
ENSMUSG00000053861	0.696355718	0.004273169	0.213341265	78.74723962	73.78289704	67.43826477	74.58866019	58.02236788	63.92763108	90.94904432	54.39456074	90.79800331	162.673829	119.0524678	159.3474379	Gm9925
ENSMUSG00000103621	0.280881458	0.004265559	0.213341265	223.3130676	209.917538	203.2514369	218.6571682	183.2770033	222.7478395	187.738853	267.3434794	206.3590984	252.144435	249.3539876	278.4473271	Gm38366
ENSMUSG00000003233	-0.211443512	0.00431619	0.21460277	2458.794407	2601.106919	2611.359475	2271.377967	2708.631491	2378.30765	2413.904452	2182.726416	2397.892724	2225.14559	2117.634052	1843.173457	Dvl3
ENSMUSG00000005640	1.340443613	0.004316603	0.21460277	24.68197063	15.58793599	31.84584725	24.52229924	13.81484949	8.989823121	37.54777059	52.07989858	9.28615943	85.98473821	44.99620829	91.99439714	Insrr
ENSMUSG00000083633	1.184784334	0.004325025	0.21460277	29.38329836	19.74471892	38.40234522	41.8922612	13.81484949	22.97399242	21.69426745	39.3492567	15.47693238	103.414077	53.43299734	92.81577568	Gm13312
ENSMUSG00000022860	1.035354927	0.004354102	0.215468089	27.0326345	13.50954453	25.28934929	18.39172443	13.81484949	17.97964624	14.18471333	18.51729727	19.60411435	56.93584017	29.99747219	64.06752658	Chodl
ENSMUSG00000063681	0.628276236	0.004360261	0.215468089	55.24060092	39.48943785	85.23447353	95.02390956	51.57543811	66.92423879	61.74522275	82.17050665	85.63902585	117.3575481	88.11757456	128.9564317	Crb1
ENSMUSG00000034282	0.376788652	0.00438626	0.215871735	307.9369669	343.9737876	273.4996293	303.4634531	278.1389698	300.6596399	261.1656043	266.1861483	363.1920132	465.9443246	389.0297175	431.2237366	Evpl
ENSMUSG00000099115	1.740387848	0.004378023	0.215871735	50.53927319	22.86230612	14.04963849	56.19693576	8.288909697	26.96946936	10.01273882	17.35996619	18.57231886	151.0542698	91.86725859	170.025359	Gm17190
ENSMUSG00000023723	-0.234603031	0.004409101	0.216117361	672.2898666	764.8480594	758.6804786	669.2544168	815.9971102	664.2480417	726.7579597	615.7001343	715.0342761	583.3018727	589.6378128	578.2504963	Mrps23
ENSMUSG00000078921	1.020106638	0.004405464	0.216117361	1008.4348	365.796898	598.5145998	589.5569443	510.2284413	291.6698168	1302.490442	869.1556407	772.8148236	1431.529696	2058.576529	1627.972278	Tgtp2
ENSMUSG00000004347	1.133551231	0.004429973	0.216701761	1064.850733	532.0682152	508.5969135	837.8452241	482.5987424	579.3441567	569.0573232	611.07081	342.5561034	2334.369447	1615.176393	2263.719272	Pde1c
ENSMUSG00000057054	-0.37838096	0.004442275	0.216865407	215.085744	207.8391466	168.5956619	226.831268	192.486903	174.8021162	162.7070059	187.4876349	158.8965058	124.3292836	133.1137828	137.1702172	Inca1
ENSMUSG00000026414	-0.662415976	0.004452615	0.21693285	171.5984624	239.0150186	139.5597424	205.3742561	141.8324548	244.7229627	232.7961777	193.2742903	137.2288005	120.8434159	89.99241657	81.31647604	Tnnt2
ENSMUSG00000027368	0.743315609	0.004511518	0.218310068	55.24060092	29.09748052	23.41606416	33.71816146	44.20751838	30.9649463	43.38853491	59.02388506	53.65336559	38.34454542	96.55436362	61.60339094	Dusp2
ENSMUSG00000042492	-0.160241474	0.004516947	0.218310068	2156.7341	2234.270826	2424.967604	2108.917735	2322.736695	2256.445603	2363.006363	2178.097092	2082.163303	2007.859833	2037.015846	1846.458971	Tbc1d10b
ENSMUSG00000062542	0.411306112	0.004512169	0.218310068	322.0409501	327.3466559	443.9685764	360.6821513	403.3936053	357.5951864	383.8216549	342.5699995	604.6321584	571.6823135	429.3388207	521.5753766	Syt9
ENSMUSG00000087445	0.306031353	0.004492834	0.218310068	191.5791053	172.5064917	218.2377179	223.7659806	216.4326421	207.764801	195.2484071	221.0502362	223.8996218	304.4324515	240.9171985	269.412163	Gm14286
ENSMUSG00000028681	0.594162535	0.004554592	0.218924521	114.0071977	113.2723349	135.8131721	107.2850592	129.8595853	128.8541314	131.8343945	129.6210809	119.6882771	256.7922587	156.549308	265.3052703	Ptch2
ENSMUSG00000032698	0.897532471	0.004556784	0.218924521	470.1327738	268.1124991	395.2631629	444.4666738	592.1965483	301.6585092	448.0700624	398.1218914	317.7930116	1074.809228	890.5499557	1203.31957	Lmo2
ENSMUSG00000062393	1.339242457	0.004545186	0.218924521	54.06526899	31.17587199	112.3971079	103.1980093	46.04949832	64.92650032	60.07643295	68.28253369	35.08104673	182.4270797	201.5455163	364.6920744	Dgkk
ENSMUSG00000018417	0.544447948	0.004793889	0.219156781	896.7782661	1126.488174	819.5622454	951.2608581	1024.140843	902.977789	774.3184691	902.7182421	925.5205565	1824.270797	1288.953883	1823.460372	Myo1b
ENSMUSG00000020286	-1.199265472	0.004586226	0.219156781	104.6045422	104.958769	67.43826477	115.4591589	33.15563879	81.90727732	34.21019098	76.38385125	25.7948873	29.04889804	14.9987361	22.99859928	1700093K21Rik
ENSMUSG00000020974	0.619228972	0.004693269	0.219156781	86.97456316	52.99898238	68.37490733	68.45808538	91.17800667	61.92989261	66.75159216	78.69851341	74.28927544	105.7379889	166.8609391	117.4571321	Pole2
ENSMUSG00000021108	1.04822154	0.004575042	0.219156781	695.7965053	316.9546985	294.1057658	523.1423838	502.8605216	297.6630322	319.5732475	349.513986	329.142762	1346.706913	1030.225686	1300.242238	Prkch
ENSMUSG00000021236	-0.189078292	0.004868155	0.219156781	1485.619565	1289.641905	1150.197071	1347.704696	1328.988521	1370.448591	1353.388531	1193.208343	1094.735017	1142.202671	1244.895096	1164.714778	Entpd5
ENSMUSG00000021684	0.487973906	0.004686144	0.219156781	2506.983016	2664.497859	2452.130238	2609.581344	2675.475852	2699.943544	2814.414005	2194.299727	2984.984359	4589.725891	3638.130924	5046.549786	Pde8b
ENSMUSG00000022261	0.271357903	0.004830772	0.219156781	1175.331935	1176.36957	1145.513858	1277.203085	1283.860013	1194.647606	1208.203818	1246.445573	1198.946362	1515.190522	1616.113814	1713.395647	Sdc2
ENSMUSG00000024381	-0.266299074	0.004831876	0.219156781	7314.090629	7962.317705	7140.026282	6148.966535	7240.823115	8391.500449	8098.636919	5969.513708	7416.545998	5659.887295	6024.804805	5987.849599	Bin1
ENSMUSG00000025064	0.546357588	0.0048716	0.219156781	82.27323542	103.9195733	66.5016222	95.02390956	85.65206687	70.91971573	87.61146471	72.91185801	107.3067312	155.7020935	123.7395728	156.0619237	Col17a1
ENSMUSG00000026028	-0.13801451	0.004623923	0.219156781	8335.45408	9046.198855	8430.719739	8317.146493	8181.153871	8787.052666	8263.84711	8448.516881	7823.073422	7559.685227	7384.065264	7323.411115	Trak2
ENSMUSG00000026360	0.545999252	0.004717044	0.219156781	1527.931515	1508.912204	1563.256443	1445.793893	1865.004682	1943.799533	1602.038212	1241.816248	2185.342852	2469.156334	2718.520917	3330.690004	Rgs2
ENSMUSG00000031111	0.938002455	0.004879734	0.219156781	68.1692522	62.35174397	56.19855397	74.58866019	62.62731771	65.92536955	58.40764314	62.4958783	66.0349115	76.68909084	136.8634669	268.5907845	Igsf1
ENSMUSG00000034021	0.217413343	0.004728118	0.219156781	4654.314461	5385.112288	5690.10359	5253.902612	5570.147316	5390.897265	5259.191067	5261.227088	6330.065345	6684.732418	5857.006445	6763.230947	Pds5b
ENSMUSG00000034194	-0.206846685	0.004824855	0.219156781	324.3916139	326.3074601	342.8111792	315.7246027	351.8181671	349.6042325	312.0636934	284.7034456	311.6022386	280.0313771	299.0373009	263.6625132	R3hcc1
ENSMUSG00000035355	0.889003903	0.004827287	0.219156781	726.3551356	721.2018386	464.5747128	592.6222317	560.8828895	483.4527101	516.4904444	332.1540198	680.9850248	1582.583965	1087.408367	1692.861183	Kcnh4
ENSMUSG00000035852	0.781814382	0.004885479	0.219156781	55.24060092	36.37185065	58.07183911	40.87049874	50.65444815	59.93215414	69.25477687	34.71993239	79.4482529	125.4912396	119.9898888	95.27991132	Misp
ENSMUSG00000037720	0.146124547	0.004898748	0.219156781	3359.098669	3480.266509	3220.177143	3391.229633	3640.673337	3545.985787	3572.87897	3509.027833	3733.036091	3835.616498	3945.605014	4107.714108	Tmem33
ENSMUSG00000039967	0.137558819	0.004905549	0.219156781	4038.440527	3869.964909	3979.794264	4049.244662	3974.071705	3923.558358	3746.43311	4180.279859	4181.86713	4291.103219	4174.33574	4833.812743	Zfp292
ENSMUSG00000040447	-0.308789089	0.004637417	0.219156781	3353.222009	3554.049406	2841.773546	3136.810778	2760.206929	3571.956387	3273.331201	2959.29557	2955.06229	2443.593303	2565.721293	2048.518093	Spns2
ENSMUSG00000040606	0.637760471	0.004692006	0.219156781	4688.399087	3728.63429	4468.721683	4247.466581	4140.770889	3961.515389	4149.445848	3576.153036	3886.773619	9401.385363	6853.484975	8938.241336	Kazn
ENSMUSG00000045318	0.506744227	0.004767647	0.219156781	454.8534587	512.3234963	383.0868096	431.1837617	524.9642808	440.5013329	429.7133745	374.9752698	568.5193162	833.1223959	615.8856009	829.5923313	Adra2c
ENSMUSG00000048997	-0.186654923	0.004875409	0.219156781	1184.73459	1301.073058	1372.18136	1206.701475	1307.805752	1298.530006	1289.974519	1136.49912	1262.917682	1145.688539	1008.665002	1076.005895	Atxn7l2
ENSMUSG00000051379	0.318685225	0.004870604	0.219156781	1185.909922	1355.111236	1336.588942	1229.180249	1270.045164	1175.66909	1178.999997	1274.221519	1418.718802	1859.129475	1334.887513	1889.992034	Flrt3
ENSMUSG00000059811	0.159661056	0.004674763	0.219156781	2101.493499	1958.883956	2103.699204	1949.52279	2093.410193	1915.831194	1951.649676	2098.241247	2187.406443	2356.446609	2127.008263	2455.921852	Atl2
ENSMUSG00000069793	0.782438803	0.004810305	0.219156781	1478.567574	572.5968488	1027.496895	937.977946	1107.02994	589.332849	1345.044582	1258.018883	1015.286764	1796.383855	2549.785136	2050.982229	Slfn9
ENSMUSG00000070866	0.500205075	0.00484667	0.219156781	745.1604465	818.8862375	1057.469457	960.4567203	828.8909697	977.8929817	795.1783416	810.1317557	1046.240629	1453.606858	1148.340732	1787.319716	Zfp804a
ENSMUSG00000073152	0.947819731	0.004701749	0.219156781	16.45464708	14.54874026	14.98628106	16.34819949	8.288909697	7.990953885	12.51592353	10.41597972	18.57231886	26.7249862	30.9348932	36.96203456	Gm10475
ENSMUSG00000073923	1.8891355	0.004603738	0.219156781	12.92865128	1.039195733	8.429783096	10.21762468	5.525939798	0	7.509554118	8.101317557	6.190772953	42.99236911	23.43552515	39.4261702	Olfr657
ENSMUSG00000077767	1.114602067	0.00485852	0.219156781	15.27931515	9.352761596	6.556497964	11.23938715	8.288909697	11.98643083	10.01273882	17.35996619	8.254363937	30.21085397	14.9987361	40.24754875	Snora35
ENSMUSG00000079554	0.740752777	0.004848027	0.219156781	23.50663869	14.54874026	19.66949389	18.39172443	11.97286956	13.9841693	11.68152863	17.35996619	27.85847829	31.37280989	33.74715622	23.81997783	Aox2
ENSMUSG00000085229	0.567816755	0.004829161	0.219156781	45.83794545	39.48943785	35.59241752	45.97931108	45.12850835	31.96381554	32.54140118	50.9225675	63.97132052	77.85104676	37.49684024	62.42476949	Gm11672
ENSMUSG00000086128	0.324453775	0.004901673	0.219156781	79.92257155	97.68439889	99.28411202	89.91509722	85.65206687	97.88918509	82.6050953	100.6878039	105.2431402	124.3292836	112.4905207	122.3854033	St8sia3os
ENSMUSG00000093460	2.455484703	0.004660191	0.219156781	133.9878405	20.78391466	53.38862627	177.7866695	32.23464882	37.95703095	37.54777059	40.50658778	13.4133414	596.0833879	409.6529796	873.1253943	Six3os1
ENSMUSG00000101299	-0.465057927	0.004635496	0.219156781	82.27323542	128.8602709	93.66425662	71.52337279	109.597806	89.89823121	96.78980863	63.65320938	85.63902585	60.42170793	66.55689142	71.45993349	Gm28175
ENSMUSG00000102653	0.524781618	0.004712971	0.219156781	208.0337524	163.1537301	166.7223768	229.8965554	202.6177926	164.8134239	205.2611459	232.623547	163.0236878	311.404187	299.0373009	369.6203456	Gm37079
ENSMUSG00000105500	0.54136349	0.0048921	0.219156781	44.66261351	54.03817811	43.08555805	48.02283601	32.23464882	51.94120025	39.2165604	43.97858102	62.93952502	82.49887045	57.18268136	77.20958331	Gm42591
ENSMUSG00000106061	0.300559656	0.004846221	0.219156781	102.2538783	103.9195733	108.6505377	124.6550211	103.1508762	101.884662	105.1337577	129.6210809	127.942641	126.6531955	122.8021518	150.3122739	Gm43773
ENSMUSG00000106320	0.486057067	0.004605137	0.219156781	693.4458414	829.2781948	770.856832	726.473115	787.4464212	962.9099432	876.1146471	759.2091882	842.9769171	1500.085095	1141.778785	1404.557313	Gm42992
ENSMUSG00000106826	0.496062548	0.004924774	0.219610455	1204.715233	1367.581584	1388.104283	1233.267299	1198.207946	1359.46103	1374.248404	1223.298951	1411.496233	2373.875948	1584.2415	2598.841719	Gm42583
ENSMUSG00000024486	0.509011371	0.004937783	0.219785798	700.497833	425.0310548	473.0044959	502.7071345	578.3816989	417.5273405	537.3503169	619.1721276	632.4906367	575.1681813	1086.470946	777.8454829	Hbegf
ENSMUSG00000020072	-0.459906205	0.004954393	0.22012051	84.62389929	84.17485436	104.9039674	85.82804735	64.46929764	91.89596968	64.24840746	68.28253369	49.52618362	67.39344346	58.12010237	58.31787676	Pbld2
ENSMUSG00000031506	1.258309707	0.004976327	0.220690087	62.29259253	23.90150186	16.85956619	26.56582418	94.86196653	24.97173089	46.72611451	46.29324318	51.58977461	99.92820927	155.611887	151.955031	Ptpn7
ENSMUSG00000028784	-0.749473718	0.004995809	0.220797472	52.88993706	25.97989332	46.83212831	43.93578614	23.94573912	34.96042325	29.20382157	17.35996619	19.60411435	27.88694212	27.18520917	17.24894946	Spocd1
ENSMUSG00000037653	0.877735829	0.005001222	0.220797472	233.891055	140.2914239	205.124722	196.1783939	149.2003745	125.8575237	141.0127384	128.4637498	164.0554833	508.9366937	335.5967201	425.4740868	Kctd8
ENSMUSG00000105470	0.750666782	0.005006104	0.220797472	151.6178196	160.0361429	126.4467464	166.5472823	122.4916655	134.8473468	123.4904455	103.0024661	153.7375283	375.3117627	230.6055675	320.3376329	Gm42589
ENSMUSG00000094083	0.700350225	0.005041164	0.221939554	35.25995804	29.09748052	45.89548575	40.87049874	26.70870902	25.97060013	34.21019098	38.19192563	37.14463772	65.06953162	50.62073432	83.78061168	Gm1604a
ENSMUSG00000019813	0.376529373	0.005100835	0.222496416	306.7616349	278.5044564	256.6400631	283.0282037	273.53402	247.7195704	239.4713369	289.3327699	264.139646	433.4095588	344.0335092	414.7961657	Cep57l1
ENSMUSG00000029219	2.35557313	0.005110358	0.222496416	72.87057994	7.27437013	78.67797556	107.2850592	23.02474916	32.96268478	31.70700628	43.97858102	9.28615943	379.9595864	286.8508278	572.5008465	Slc10a4
ENSMUSG00000058897	0.791943471	0.005093324	0.222496416	2029.798251	1645.046845	2332.23999	2911.001272	1369.51208	2359.329135	1717.184708	2213.974355	1554.915807	4131.915258	4879.276336	4982.482259	Col25a1
ENSMUSG00000059406	0.668646094	0.005113308	0.222496416	105.7798741	40.52863358	92.72761406	76.63218513	80.12612707	46.94685408	94.28662393	86.79983097	121.7518681	156.8640494	123.7395728	120.7426462	Tmprss9
ENSMUSG00000073555	0.862408707	0.005118134	0.222496416	881.4989509	375.1496596	795.2095387	884.8462976	324.1884681	423.5205559	880.2866216	1115.667161	598.4413855	1231.673277	1636.737076	1344.59668	Gm4951
ENSMUSG00000076258	-0.430845105	0.005091901	0.222496416	1102.461355	1117.135413	1333.779014	1088.177029	1466.216026	1127.723367	1211.541398	976.7874311	598.4413855	1214.243938	861.4899045	827.9495742	Gm23935
ENSMUSG00000092563	0.574481492	0.005115841	0.222496416	78.74723962	84.17485436	60.8817668	65.39279798	50.65444815	56.93554643	57.57324824	64.81054046	76.35286642	130.1390632	88.11757456	121.5640248	Gm3617
ENSMUSG00000014243	-0.319765239	0.005179261	0.223765705	257.3976937	258.7597375	230.4140713	286.0934912	205.3807625	251.7150474	227.7898083	238.4102024	209.4544849	169.6455646	188.4216222	177.4177659	Zswim7
ENSMUSG00000022061	-0.959658965	0.005176823	0.223765705	10.57798741	20.78391466	30.90920469	19.4134869	29.47167892	23.97286166	28.36942667	20.83195943	13.4133414	9.295647374	12.18647308	5.749649821	Nkx3-1
ENSMUSG00000039285	0.218288487	0.005184297	0.223765705	2016.8696	1964.079935	2379.072118	1931.131065	2002.232187	1974.764479	2111.853497	2319.291483	2040.891484	2474.966113	2502.914086	2610.341019	Azi2
ENSMUSG00000056579	0.127593723	0.005159777	0.223765705	5383.02026	5565.932345	5255.501439	5846.524844	5567.384346	5793.441567	5327.611449	5743.834148	5887.425078	6339.631509	5929.187863	6325.436182	Tug1
ENSMUSG00000020566	0.675412071	0.005230694	0.224966299	63.46792447	52.99898238	62.75505194	63.34927304	52.49642808	46.94685408	60.91082785	48.60790534	58.81234305	124.3292836	97.49178462	128.9564317	Atp6v1c2
ENSMUSG00000048251	0.456419829	0.005230614	0.224966299	5623.963307	5389.269071	8927.140299	6511.692211	6376.934527	6299.868269	6410.656032	6647.709721	7606.396368	11985.57533	8158.375015	10236.01944	Rit1
ENSMUSG00000032846	0.495104855	0.005258905	0.225378983	3803.37414	3013.667625	2822.104052	3297.227486	2228.795719	2608.047574	2156.076427	3017.162124	3080.94134	5032.431097	4233.393263	4695.821147	Zswim6
ENSMUSG00000103313	0.31601805	0.005258575	0.225378983	559.4580009	537.2641939	406.5028737	567.07817	475.2308226	581.3418951	503.1401259	524.270979	674.7942519	597.2453438	708.6902805	717.0634706	Gm38357
ENSMUSG00000031367	0.585053133	0.005286122	0.225704008	919.1095728	725.3586216	929.1494257	1117.80814	1029.666782	817.0750348	802.6878957	992.9900663	762.4968687	1690.645866	1427.692192	1918.740283	Ap1s2
ENSMUSG00000031932	0.672963708	0.005291792	0.225704008	728.7057994	775.2400167	709.0384226	779.6047634	886.9133376	844.0445041	843.5732459	555.5189182	930.6795339	2017.15548	1275.829989	1560.619237	Gpr83
ENSMUSG00000057098	0.711850332	0.005294453	0.225704008	306.7616349	246.2893887	175.1521599	290.180541	303.9266889	235.7331396	171.8853498	299.7487496	197.072939	534.499724	423.7142947	566.7511967	Ebf1
ENSMUSG00000026249	0.501442967	0.005312911	0.226092849	3441.371904	2992.883711	2905.46524	3732.498297	4091.03743	2877.742268	3137.324832	3203.492428	3263.569142	5463.516744	5208.311109	6295.866554	Serpine2
ENSMUSG00000007850	0.222417295	0.005394669	0.227638116	5363.039617	4574.539616	4964.205601	5369.361771	4639.94745	5119.204833	4649.248394	5477.648	4866.979337	6202.52071	6188.853481	6159.517716	Hnrnph1
ENSMUSG00000021519	0.160059958	0.00539124	0.227638116	973.1748418	870.8460242	906.6700041	987.0225445	914.5430366	985.8839356	913.6624177	1034.653985	974.0149446	1016.711432	1065.847684	1130.216879	Mterf3
ENSMUSG00000030110	0.945026301	0.005374767	0.227638116	190.4037734	213.0351252	282.866055	385.2044506	216.4326421	295.6652938	178.560509	160.8690201	254.8534866	599.5692556	693.6915444	712.9565778	Ret
ENSMUSG00000110227	0.546762073	0.005396229	0.227638116	50.53927319	51.95978664	67.43826477	56.19693576	45.12850835	54.93780796	45.89171961	62.4958783	85.63902585	101.0901652	48.74589231	90.35164005	Gm45634
ENSMUSG00000110760	1.23990461	0.005381229	0.227638116	17.62997902	10.39195733	14.04963849	21.45701184	11.97286956	8.989823121	13.35031843	11.5733108	11.34975041	59.25975201	26.24778817	55.85374112	Gm39456
ENSMUSG00000024077	0.563195903	0.005424545	0.22780443	6115.252056	5475.522317	5292.967142	6058.029675	5063.602835	5612.646235	5176.585972	4694.134859	5440.65763	11188.47357	8658.957832	10958.83256	Strn
ENSMUSG00000033961	0.301919112	0.005410188	0.22780443	645.2572321	598.5767421	575.0985357	624.2968682	557.1989296	562.3633797	671.6878961	703.6572964	557.1695658	828.4745722	787.433645	850.126795	Zfp446
ENSMUSG00000099839	0.882352283	0.005428395	0.22780443	12.92865128	25.97989332	17.79620876	28.60934912	25.78771906	22.97399242	11.68152863	25.46128375	21.66770534	36.02063358	49.68331332	57.49649821	Gm29374
ENSMUSG00000055653	0.743882442	0.005449573	0.227903207	111.6565338	72.7437013	83.36118839	133.8508834	93.94097657	108.8767467	68.42038197	99.53047284	102.1477537	135.9488428	197.7958323	266.1266489	Gpc3
ENSMUSG00000084440	0.871495299	0.005447768	0.227903207	5.876659673	13.50954453	7.49314053	12.26114962	14.73583946	12.98530006	6.675159216	24.30395267	19.60411435	20.91520659	12.18647308	19.7130851	Gm26254
ENSMUSG00000038774	0.348302737	0.005471462	0.228266417	4305.240876	3385.699698	5026.960653	4240.314244	3438.976534	3628.891933	4509.070051	5484.591986	3988.921373	5376.37005	5484.850306	5613.300983	Ascc3
ENSMUSG00000108042	0.263012902	0.005477112	0.228266417	188.0531095	182.898449	166.7223768	203.3307312	161.1732441	193.7806317	186.9044581	208.3195943	197.072939	239.3629199	211.8571474	240.6639139	B130021K23Rik
ENSMUSG00000039031	0.467518014	0.005503954	0.228990975	484.236757	400.0903572	394.3265204	504.7506594	439.3122139	401.5454327	408.0191071	488.3937156	374.5417637	686.7159498	643.0708101	799.2013251	Arhgap18
ENSMUSG00000053626	0.606665589	0.005556183	0.230064418	76.39657575	48.84219945	66.5016222	73.56689772	68.15325751	61.92989261	46.72611451	77.54118233	55.71695658	108.0619007	103.1163107	133.884703	Tll1
ENSMUSG00000079669	0.700963494	0.005552465	0.230064418	94.02655477	54.03817811	92.72761406	82.76275994	80.12612707	86.9016235	78.43312079	92.58648636	66.0349115	170.8075205	130.3015198	199.5949866	Gm17396
ENSMUSG00000087385	-0.275157184	0.005558259	0.230064418	235.0663869	273.3084778	336.2546813	285.0717287	280.9019397	286.6754706	263.668789	259.2421618	232.1539857	227.7433607	205.2952003	235.7356427	Frg2f1
ENSMUSG00000039081	1.180241381	0.005570539	0.230179255	259.7483575	120.546705	115.2070356	214.5701184	151.9633444	116.8677006	147.6878977	119.2051012	90.79800331	599.5692556	416.2149267	596.3208243	Zfp503
ENSMUSG00000104647	0.327239434	0.005581332	0.230232312	494.8147445	626.6350269	724.9613463	554.8170203	566.4088293	648.2661339	655.834393	708.2866207	742.8927544	867.9810736	627.134653	883.8033154	Gm43485
ENSMUSG00000003824	-0.337856623	0.005620363	0.230663522	143.390496	145.4874026	108.6505377	135.8944083	122.4916655	142.8383007	136.006369	127.3064188	98.02057176	113.8716803	99.36662663	91.99439714	Syce2
ENSMUSG00000073927	1.410145582	0.005617373	0.230663522	16.45464708	8.313565863	21.54277902	24.52229924	2.762969899	3.995476943	20.02547765	27.77594591	12.38154591	37.1825895	52.49557633	55.03236257	Olfr652
ENSMUSG00000090226	0.925070805	0.005606132	0.230663522	15.27931515	18.70552319	15.92292363	18.39172443	15.65682943	18.97851548	22.52866235	19.67462835	15.47693238	40.66845726	30.9348932	62.42476949	Gm16110
ENSMUSG00000036534	-0.237018691	0.005662237	0.231553559	1516.178196	1703.241806	1733.72539	1440.68508	1626.468281	1584.206608	1519.433117	1488.327768	1501.262441	1364.136252	1271.142884	1122.824472	Slc38a7
ENSMUSG00000074862	0.456974973	0.005685798	0.231553559	39.96128578	46.76380798	67.43826477	64.37103551	55.25939798	51.94120025	52.56687883	72.91185801	58.81234305	88.30865005	68.43173344	83.78061168	BC025920
ENSMUSG00000097331	-0.474666149	0.005657586	0.231553559	152.7931515	192.2512106	143.3063126	174.7213821	160.2522541	222.7478395	174.3885345	175.9143241	140.3241869	112.7097244	110.6156787	90.35164005	F420014N23Rik
ENSMUSG00000106825	-0.389891662	0.005689864	0.231553559	152.7931515	138.2130325	125.5101039	145.0902705	143.6744347	125.8575237	114.3121016	127.3064188	114.5292996	96.44234151	104.9911527	73.92406913	2510016D11Rik
ENSMUSG00000109814	0.492403226	0.005675241	0.231553559	161.020475	136.134641	151.7360957	175.7431446	117.8867157	165.8122931	141.8471333	193.2742903	128.9744365	246.3346554	205.2952003	279.2687056	Gm45847
ENSMUSG00000002266	0.71114442	0.005748016	0.231584805	257.3976937	258.7597375	334.3813961	409.7267498	268.9290702	338.6166709	278.6878973	299.7487496	274.4576009	514.7464733	560.5777616	858.3405804	Zim1
ENSMUSG00000050623	-0.834462275	0.005708631	0.231584805	98.7278825	140.2914239	94.60089919	69.47984785	114.2027558	135.846216	129.3312098	72.91185801	119.6882771	51.12606056	34.68457722	36.14065602	Catsperz
ENSMUSG00000058626	-1.811405163	0.005714501	0.231584805	217.4364079	160.0361429	23.41606416	134.8726458	14.73583946	19.97738471	16.68789804	17.35996619	15.47693238	30.21085397	29.06005119	27.10549201	Capn11
ENSMUSG00000102306	2.192157157	0.005740273	0.231584805	27.0326345	6.235174397	14.98628106	34.73992393	2.762969899	7.990953885	13.35031843	10.41597972	1.031795492	127.8151514	58.12010237	151.1336524	NA
ENSMUSG00000107312	1.376349701	0.005727686	0.231584805	22.33130676	16.62713173	21.54277902	34.73992393	13.81484949	8.989823121	16.68789804	16.20263511	10.31795492	94.11842966	49.68331332	78.8523404	Gm43229
ENSMUSG00000110147	1.257749582	0.005732321	0.231584805	41.13661771	35.33265492	48.70541344	70.50161032	39.60256855	33.96155401	38.38216549	50.9225675	18.57231886	166.1596968	72.18141746	216.8439361	Gm45324
ENSMUSG00000047511	1.440811898	0.005773527	0.232226218	37.61062191	3.117587199	15.92292363	16.34819949	16.57781939	6.99208465	20.02547765	60.18121614	9.28615943	73.20322307	33.74715622	49.28271275	Olfr1396
ENSMUSG00000051169	-0.283423245	0.005792029	0.232584054	267.9756811	255.6421503	275.3729145	278.9411539	241.2993712	249.7173089	250.3184706	248.8261821	249.6945091	201.0183745	184.6719382	186.4529299	Rpusd3
ENSMUSG00000054728	0.47572631	0.005830153	0.23372736	17897.9547	19108.73114	21479.08733	17654.01193	19390.52275	18737.78799	19728.43306	15870.48109	22806.80756	36649.25173	24662.60925	33108.94781	Phactr1
ENSMUSG00000027350	-0.344235087	0.005909525	0.233812499	4314.643532	6039.8056	6342.006816	4541.734172	4521.139745	6085.111384	5250.012724	4367.767494	4876.265496	4143.534817	3625.00703	3861.300544	Chgb
ENSMUSG00000029206	0.695081128	0.005861643	0.233812499	545.3540176	381.384834	561.9855397	632.4709679	387.7367758	576.347549	502.305731	483.7643913	437.4812887	1048.084241	976.7926882	1200.855434	Nsun7
ENSMUSG00000032625	0.892425074	0.005867217	0.233812499	2029.798251	1416.423784	1753.394884	2460.404024	1283.860013	1558.236008	1430.152862	1535.778343	1173.151475	4862.785533	3528.452666	4719.641125	Thsd7a
ENSMUSG00000036412	0.69206109	0.005904699	0.233812499	76.39657575	32.21506772	43.08555805	41.8922612	56.18038795	44.9491156	45.89171961	87.95716205	38.17643321	87.14669413	96.55436362	82.13785459	Arsi
ENSMUSG00000056328	-1.132939075	0.005897145	0.233812499	31.73396223	46.76380798	49.64205601	29.63111158	28.55068896	52.94006949	45.05732471	21.98929051	43.33541067	13.94347106	8.436789054	5.749649821	Myh1
ENSMUSG00000096279	0.972842434	0.005844522	0.233812499	9.402655477	8.313565863	8.429783096	11.23938715	11.97286956	11.98643083	7.509554118	12.73064188	8.254363937	24.40107436	19.68584113	30.3910062	NA
ENSMUSG00000103214	0.298131973	0.005905063	0.233812499	618.2245976	813.6902589	837.3584542	776.539476	704.5573242	779.1180038	761.8025455	952.4834785	897.6620782	1037.626638	722.7515956	1039.043861	Gm38286
ENSMUSG00000109125	0.443433304	0.005905075	0.233812499	2827.848635	3050.039476	2969.156935	3232.85645	2175.3783	3200.377031	2779.369419	3583.097022	2962.284858	4955.742006	3039.118901	5113.081448	Gm45159
ENSMUSG00000023345	-0.252048941	0.005938566	0.234578216	334.9696014	368.9144852	348.4310346	311.6375529	358.2650969	361.5906633	345.4394894	304.3780739	331.206353	285.8411568	303.7244059	235.7356427	Poc1a
ENSMUSG00000102973	-0.428593653	0.005979669	0.235817102	158.6698112	179.7808618	171.4055896	154.2861327	159.3312642	179.7964624	191.9108275	152.7677025	174.3734382	99.92820927	112.4905207	96.92266841	E430014B02Rik
ENSMUSG00000021866	-0.499580638	0.006007902	0.23616125	607.6466102	858.3756754	690.3055713	608.9704312	721.1351436	704.2028111	875.2802522	584.4521952	732.5747994	428.7617351	486.5215021	329.3727969	Anxa11
ENSMUSG00000081583	-0.757476165	0.006002222	0.23616125	17.62997902	23.90150186	28.09927699	23.50053677	19.34078929	15.98190777	20.02547765	16.20263511	11.34975041	16.2673829	10.31163107	9.856542551	Gm14769
ENSMUSG00000016940	-0.32367652	0.006037306	0.236932461	1219.994548	1306.269036	1506.121246	1229.180249	1235.968535	1273.558275	1211.541398	1254.54689	1184.501225	1014.38752	874.6137986	803.3082179	Kctd2
ENSMUSG00000031325	-1.015334391	0.006074287	0.237613537	37.61062191	20.78391466	14.98628106	48.02283601	21.18276923	23.97286166	22.52866235	15.04530403	7.222568445	8.133691452	22.49810414	13.14205673	4930519F16Rik
ENSMUSG00000078486	0.405227901	0.006073522	0.237613537	293.8329836	232.7798442	266.9431314	259.527667	319.5835183	248.7184397	366.299362	283.5461145	332.2381485	389.2552338	456.5240299	418.0816799	Perm1
ENSMUSG00000005813	0.147693135	0.006150834	0.237645817	1643.114045	1727.143308	1696.259687	1660.364011	1656.860949	1681.096924	1607.878976	1705.906011	1961.443231	1688.321954	1953.585376	1917.918905	Metap1
ENSMUSG00000024789	0.306662583	0.006128062	0.237645817	2992.395105	2237.388413	2544.857852	2690.300579	2545.616267	2579.080366	2700.936298	2811.157192	2518.612796	3763.575231	3512.516509	3550.819454	Jak2
ENSMUSG00000029059	-0.29860696	0.006131309	0.237645817	295.0083156	405.2863358	323.1416853	319.8116526	309.4526287	342.6121478	385.4904447	243.0395267	285.8073513	263.7639942	263.4153027	324.4445256	Fam213b
ENSMUSG00000060600	-0.357656309	0.006153627	0.237645817	225.6637314	233.8190399	182.6453004	242.157705	170.3831438	198.7749779	185.2356682	196.7462835	150.6421419	160.3499172	163.111255	132.2419459	Eno3
ENSMUSG00000072964	0.269118629	0.00615121	0.237645817	1406.872326	1658.55639	1673.780266	1632.776424	1501.213645	1604.183992	1618.72611	1570.498275	1707.62154	2062.471761	1888.903327	2318.751635	Bhlhb9
ENSMUSG00000078920	0.954525493	0.006133276	0.237645817	1224.695876	338.7778089	572.288608	705.0161032	461.4159731	356.5963171	961.2229271	1148.072431	540.6608379	1422.234048	1872.029749	1411.128342	Ifi47
ENSMUSG00000084511	0.841713141	0.006108193	0.237645817	18.80531095	11.43115306	5.619855397	17.36996196	14.73583946	12.98530006	10.84713373	25.46128375	13.4133414	29.04889804	20.62326213	27.92687056	Gm22481
ENSMUSG00000085845	0.730444834	0.006129859	0.237645817	66.99392027	50.92059091	65.56497964	57.21869823	48.81246822	70.91971573	57.57324824	48.60790534	68.09850248	158.0260054	83.43046953	136.3488386	Gm13944
ENSMUSG00000020253	-0.307380234	0.006164084	0.2376706	714.6018162	838.6309564	681.8757882	661.0803171	811.3921603	715.1903727	733.4331189	681.6680059	667.5716834	456.6486773	639.3211261	531.4319192	Ppm1m
ENSMUSG00000021541	0.791181021	0.006181064	0.23794641	112.8318657	119.5075093	293.1691232	175.7431446	151.0423545	157.8213392	164.3757957	165.4983444	190.8821661	428.7617351	253.1036716	413.9747871	Trpc7
ENSMUSG00000084904	0.418742201	0.006191093	0.237954185	186.8777776	255.6421503	268.8164165	230.9183179	296.5587692	215.7557549	309.5605087	256.9274997	376.6053546	342.7769969	300.9121429	408.2251373	Gm14827
ENSMUSG00000097023	-0.422953581	0.006220312	0.238581286	1381.015023	1715.712155	1493.008251	1421.271594	1170.578247	1770.995155	1204.031844	1481.383782	1155.610951	986.5005776	888.6751137	901.0522648	Mir9-3hg
ENSMUSG00000110688	1.2987344	0.006227115	0.238581286	11.75331935	2.078391466	11.23971079	14.30467456	7.367919731	7.990953885	7.509554118	12.73064188	7.222568445	27.88694212	17.81099911	42.71168439	Gm45696
ENSMUSG00000031355	1.21485152	0.006318997	0.240433924	530.0747025	232.7798442	416.805942	819.4534997	238.5364013	450.4900253	317.9044577	461.7751007	205.3273029	1401.318842	1126.780049	1787.319716	Arhgap6
ENSMUSG00000036480	1.319988863	0.006323972	0.240433924	18.80531095	15.58793599	17.79620876	24.52229924	10.13088963	11.98643083	29.20382157	13.88797295	11.34975041	91.79451782	44.05878728	67.35304076	Prss56
ENSMUSG00000062561	0.38403894	0.00633411	0.240433924	292.6576517	312.7979156	323.1416853	282.0064413	323.2674782	356.5963171	322.9108271	307.8500672	448.8310391	511.2606056	314.973458	480.5064493	Gm10118
ENSMUSG00000074113	0.537409567	0.006335048	0.240433924	145.7411599	104.958769	106.7772525	154.2861327	101.3088963	108.8767467	130.1656047	116.890439	133.1016185	210.3140218	178.1099911	242.306671	Gm10629
ENSMUSG00000082292	0.994750524	0.006307725	0.240433924	437.2234797	157.9577514	241.6537821	294.2675909	154.7263143	138.8428238	436.3885338	545.1029385	180.5642111	544.9573273	732.1258057	645.6035371	Gm12250
ENSMUSG00000109901	0.545153414	0.006326182	0.240433924	975.5255057	767.9656466	872.9508717	911.4121218	900.7281871	809.0840809	863.5987236	811.2890868	770.7512327	1641.843717	1391.132773	1742.143896	Chmp1b
ENSMUSG00000080807	-1.201890596	0.00635792	0.240924372	11.75331935	37.41104638	15.92292363	18.39172443	17.49880936	27.9683386	28.36942667	9.258648636	20.63590984	9.295647374	1.874842012	8.213785459	Gm13117
ENSMUSG00000046618	-0.280006187	0.006388314	0.241096775	256.2223617	271.2300863	326.8882556	324.920465	260.6401605	235.7331396	292.8726106	251.1408443	235.2493722	233.5531403	224.9810414	216.0225576	Olfml2a
ENSMUSG00000097652	1.706175928	0.00639234	0.241096775	27.0326345	10.39195733	9.366425662	26.56582418	3.683959865	6.99208465	10.01273882	6.943986477	11.34975041	99.92820927	35.62199823	64.06752658	Mhrt
ENSMUSG00000108954	0.328310576	0.006386867	0.241096775	238.5923827	181.8592533	215.4277902	227.8530305	180.5140334	239.7286166	171.0509549	261.556824	228.0268038	291.6509364	236.2300935	285.0183554	Gm44901
ENSMUSG00000107525	0.334059547	0.006463129	0.243387575	91.6758909	102.8803776	110.5238228	101.1544844	123.4126555	104.8812697	115.9808914	124.9917566	140.3241869	127.8151514	117.1776257	165.0970877	Gm44071
ENSMUSG00000090216	0.557333473	0.006478837	0.243600229	32.90929417	16.62713173	32.78248982	42.91402367	25.78771906	32.96268478	28.36942667	39.3492567	42.30361518	49.96410464	45.93362929	45.17582002	Gm16549
ENSMUSG00000057914	0.463465851	0.006515002	0.243824205	2825.497971	2979.374166	3214.557287	3070.396218	2306.158876	2633.019305	2617.496808	3051.882057	2625.919528	5235.773384	3531.26493	4903.629919	Cacnb2
ENSMUSG00000064740	-0.736869541	0.00649785	0.243824205	49.36394125	56.11656958	52.45198371	45.97931108	31.31365886	40.95363866	50.89808902	42.82124994	41.27181969	23.23911844	18.74842012	15.60619237	Gm24706
ENSMUSG00000105946	0.4358699	0.006511726	0.243824205	511.2693915	443.7365779	453.3350021	571.1652198	424.5763745	480.4561023	469.7643298	442.1004724	534.4700649	763.4050406	614.0107589	883.8033154	Gm43776
ENSMUSG00000028270	1.029806942	0.006550879	0.244084511	4392.215439	1761.436767	3180.838155	3057.113305	1321.620602	1586.204346	4887.050941	5001.984926	1857.231886	7571.304786	7829.340242	7179.66987	Gbp2
ENSMUSG00000037997	0.576661838	0.006552198	0.244084511	1741.841927	1125.448979	2099.952633	1542.861327	1258.993284	1168.677006	1970.006364	1915.382937	1435.22753	2748.025755	2858.196647	2662.909246	Parp11
ENSMUSG00000109456	0.794596344	0.00653751	0.244084511	131.6371767	99.76279036	154.5460234	186.9825317	85.65206687	152.8269931	133.5031843	137.7223985	121.7518681	342.7769969	205.2952003	362.2279387	Gm44584
ENSMUSG00000022636	0.46274084	0.00668668	0.244578944	4132.467082	4890.455119	5317.319848	4503.928961	4411.541939	3514.021971	4461.509541	4453.409994	4563.631462	7924.539387	5698.582295	8102.899355	Alcam
ENSMUSG00000025812	0.66172716	0.006672844	0.244578944	1793.556532	1230.407748	1388.104283	1748.235583	1479.109886	1354.466684	1561.152862	1508.002397	1136.006837	3249.990713	2674.46213	3356.974117	Pard3
ENSMUSG00000028399	-0.279367272	0.006641797	0.244578944	14760.99377	16949.2824	15652.23392	14059.45157	15466.1845	16327.51653	15339.51588	14823.09647	15343.83076	11530.08861	11633.39468	10562.10672	Ptprd
ENSMUSG00000031910	0.340609564	0.006660215	0.244578944	298.5343114	245.250193	321.2684002	358.6386264	301.163719	311.6472015	322.0764322	310.1647293	345.6514899	484.5356194	383.4051914	428.7596009	Has3
ENSMUSG00000031928	0.216558547	0.00658028	0.244578944	719.303144	642.2229629	596.6413147	725.4513526	686.1375249	702.2050727	706.732482	694.3986477	747.0199363	790.1300268	883.0505876	846.0199023	Mre11a
ENSMUSG00000038879	0.386876566	0.006618081	0.244578944	291.4823198	338.7778089	304.408834	306.5287405	232.0894715	284.6777322	297.87898	335.6260131	306.4432612	457.8106332	327.1599311	491.1843704	Nipal2
ENSMUSG00000050164	0.606882368	0.006656216	0.244578944	452.5027948	491.5395817	634.1070173	639.6233052	443.9171638	456.4832407	483.1146483	481.4497291	473.5941309	1116.639641	825.8679063	1019.330775	Mchr1
ENSMUSG00000055045	1.397732882	0.006685089	0.244578944	23.50663869	4.156782932	15.92292363	31.67463652	16.57781939	29.96607707	25.03184706	12.73064188	19.60411435	66.23148754	69.36915444	107.6005895	Gm11190
ENSMUSG00000059493	0.633635439	0.006681958	0.244578944	488.9380848	343.9737876	472.0678534	478.1848352	373.9219263	453.486633	382.1528651	407.38054	364.2238087	734.3561426	795.8704341	1011.938369	Nhs
ENSMUSG00000090565	0.258019617	0.006650782	0.244578944	163.3711389	176.6632746	168.5956619	168.5908073	139.9904749	187.7874163	162.7070059	211.7915876	210.4862804	203.3422863	179.0474121	193.8453368	4930405O22Rik
ENSMUSG00000091283	0.518478379	0.006679289	0.244578944	27.0326345	23.90150186	23.41606416	24.52229924	25.78771906	22.97399242	24.19745216	32.40527023	29.92206927	39.50650134	35.62199823	37.78341311	Gm17234
ENSMUSG00000102692	0.910602432	0.006656636	0.244578944	543.0033538	286.8180223	421.4891548	504.7506594	290.1118394	458.4809792	356.2866232	318.2660469	348.7468764	1229.349365	698.3786495	1245.209876	Dchs2
ENSMUSG00000024817	0.231129744	0.006719223	0.244692658	2483.476378	2110.606534	2556.097563	2592.211382	2693.895652	2533.132382	2579.949037	2494.048476	2719.812917	3095.450576	3183.481736	3218.161143	Uhrf2
ENSMUSG00000025533	-0.23089445	0.006724486	0.244692658	550.0553454	523.7546494	569.4786803	528.2511962	508.3864614	572.352072	496.4649667	542.7882763	458.1171985	470.5921483	406.8407166	408.2251373	Asl
ENSMUSG00000032192	0.402033925	0.006735803	0.244692658	2987.693778	3643.42024	3820.565028	2949.828246	3524.628601	3802.69518	3461.070054	2995.172834	4592.521736	5319.43421	4159.337004	5763.613256	Gnb5
ENSMUSG00000054931	-0.392199251	0.006750421	0.244692658	69.34458414	100.8019861	81.48790326	92.98038462	81.968107	82.90614656	77.59872589	72.91185801	60.87593404	56.93584017	53.43299734	74.74544768	Zkscan4
ENSMUSG00000074281	-0.636127938	0.006707647	0.244692658	65.81858834	67.54772264	52.45198371	50.06636095	51.57543811	58.9332849	61.74522275	38.19192563	65.00311601	30.21085397	32.80973521	22.17722074	Gm12522
ENSMUSG00000089940	0.500605341	0.006746694	0.244692658	170.4231305	187.0552319	218.2377179	237.0488927	232.0894715	145.8349084	234.4649675	215.2635808	203.263712	324.1857022	322.4728261	374.5486169	Gm4117
ENSMUSG00000059412	0.545180386	0.006768206	0.244970601	95.2018867	94.56681169	157.3559511	87.87157228	103.1508762	92.89483891	88.44585961	92.58648636	133.1016185	161.5118731	179.0474121	182.3460372	Fxyd2
ENSMUSG00000102440	0.270354756	0.006779866	0.245026392	1188.260586	1000.745491	1226.065119	1224.071437	1028.745792	1117.734675	1292.477703	1305.469458	1184.501225	1633.710026	1316.139092	1520.371688	Pcdhga9
ENSMUSG00000084303	-0.699181343	0.006810179	0.245755099	29.38329836	29.09748052	20.60613646	34.73992393	33.15563879	21.97512318	24.19745216	21.98929051	22.69950083	10.4576033	16.87357811	13.14205673	Gm8216
ENSMUSG00000024238	0.404693344	0.006828099	0.245779952	4573.216557	3818.005123	4622.331064	4935.112722	4368.25541	3934.545919	4292.961771	4482.343271	4012.652669	6560.403134	6464.455257	7359.551771	Zeb1
ENSMUSG00000031351	-0.806986494	0.006831168	0.245779952	135.1631725	151.722577	116.1436782	153.2643703	90.2570167	175.8009855	168.5477702	141.1943917	92.8615943	31.37280989	87.18015356	52.56822694	Zfp185
ENSMUSG00000023147	0.268687229	0.006889303	0.247503838	2015.694268	2048.25479	2421.221034	2023.089687	2479.304989	2016.716987	2375.522286	2117.915876	2949.903312	2764.293138	2575.095503	2828.006333	Wrb
ENSMUSG00000009876	0.570635788	0.006912876	0.247982797	38.78595384	63.39093971	45.89548575	41.8922612	48.81246822	27.9683386	54.23566863	45.1359121	73.25747994	87.14669413	67.49431243	68.17441931	Cox4i2
ENSMUSG00000031851	-0.269124643	0.006969889	0.248961425	534.7760302	576.7536318	518.8999817	514.9682841	657.586836	504.428964	669.1847114	468.7190872	495.2618362	446.191074	521.2060793	427.9382224	Ntpcr
ENSMUSG00000048852	1.246925547	0.006981284	0.248961425	164.5464708	37.41104638	85.23447353	87.87157228	89.33602673	54.93780796	302.0509545	131.9357431	144.4513689	317.2139666	419.0271897	380.2982667	Gm12185
ENSMUSG00000086115	0.799313892	0.006971709	0.248961425	7.051991607	12.47034879	10.30306823	7.152337279	14.73583946	16.98077701	12.51592353	17.35996619	15.47693238	24.40107436	17.81099911	26.28411347	Gm15733
ENSMUSG00000107638	1.334936007	0.006969018	0.248961425	5.876659673	0	18.73285132	10.21762468	6.446929764	4.994346178	9.178343922	18.51729727	10.31795492	19.75325067	27.18520917	24.64135638	Gm30524
ENSMUSG00000005148	0.265812198	0.007079161	0.24911698	785.1217323	928.0017895	1086.505377	808.2141125	923.7529362	848.0399811	926.1783412	981.4167555	1197.914566	1167.765701	945.857795	1125.288608	Klf5
ENSMUSG00000024786	0.991642342	0.007087288	0.24911698	10.57798741	11.43115306	13.11299593	23.50053677	7.367919731	11.98643083	10.84713373	28.93327699	8.254363937	37.1825895	28.12263018	23.81997783	Majin
ENSMUSG00000029755	0.989430067	0.007003479	0.24911698	346.7229207	172.5064917	308.1554043	294.2675909	157.4892842	211.760278	190.2420377	209.4769254	153.7375283	714.6028919	586.8255497	717.8848491	Dlx5
ENSMUSG00000029817	0.216560624	0.007084015	0.24911698	3676.438291	3498.972033	3721.280916	3858.175081	3836.8442	3724.78338	4096.044574	3704.616786	3963.126485	4926.693108	4548.366721	4777.959001	Tra2a
ENSMUSG00000036006	0.480780101	0.007080523	0.24911698	4764.795663	4218.09548	5590.819478	6006.941552	4208.003156	4734.640177	4665.936292	4747.372088	4619.348418	7961.721976	7941.830763	8806.820769	Ripor2
ENSMUSG00000043671	0.345994471	0.00701828	0.24911698	2769.082038	2967.943013	2913.895024	2921.218897	3054.923718	3161.421131	2927.891711	2531.083071	3480.246195	4472.368343	3780.618917	4541.40198	Dpy19l3
ENSMUSG00000085276	0.622256732	0.007064389	0.24911698	374.9308871	358.5225278	319.3951151	352.5080516	245.904321	339.6155401	294.5414004	296.2767564	316.7612161	765.7289524	462.1485559	670.2448934	Gm15812
ENSMUSG00000086308	0.922002915	0.007088527	0.24911698	72.87057994	69.6261141	81.48790326	79.69747253	42.36553845	67.92310802	45.89171961	77.54118233	40.2400242	197.5325067	115.3027837	190.5598226	G630016G05Rik
ENSMUSG00000088972	0.544799436	0.007035688	0.24911698	30.5586303	27.01908906	29.97256212	25.54406171	24.86672909	26.96946936	30.87261137	40.50658778	26.8266828	48.80214871	36.55941923	50.92546984	Gm23761
ENSMUSG00000090965	0.324660356	0.007063553	0.24911698	156.3191473	125.7426837	123.6368187	105.2415342	125.2546354	132.8496083	138.5095537	170.1276687	131.0380275	188.2368593	159.361571	163.4543306	Gm17203
ENSMUSG00000042489	1.03401393	0.0071089	0.249269284	75.22124381	68.58691837	34.65577495	85.82804735	194.3288829	70.91971573	75.09554118	83.32783773	112.4657086	162.673829	269.0398287	256.2701063	Clspn
ENSMUSG00000066687	-0.388184992	0.00711345	0.249269284	6849.834515	7906.201136	6364.486238	7330.123948	6820.851691	6370.787985	7098.197432	5609.583743	7184.392012	4804.687737	5461.414781	3543.427047	Zbtb16
ENSMUSG00000097180	0.538513129	0.007132651	0.249580945	161.020475	73.78289704	103.0306823	125.6767836	94.86196653	100.8857928	87.61146471	164.3410133	124.8472546	154.5401376	205.2952003	124.0281604	2700038G22Rik
ENSMUSG00000057411	-0.171272359	0.007178132	0.25080995	781.5957365	765.8872551	823.3088157	703.9943407	830.7329496	700.2073342	801.8535008	724.4892558	683.0486158	662.3148754	688.0670184	675.1731647	Fam173a
ENSMUSG00000009248	-0.996086537	0.007303947	0.252054467	17.62997902	32.21506772	32.78248982	18.39172443	11.0518796	22.97399242	15.85350314	15.04530403	4.127181969	15.10542698	11.24905207	9.035164005	Ascl2
ENSMUSG00000021070	-0.789914319	0.007335943	0.252054467	42.31194964	29.09748052	17.79620876	20.43524937	30.39266889	46.94685408	28.36942667	25.46128375	15.47693238	12.78151514	17.81099911	17.24894946	Bdkrb2
ENSMUSG00000021991	0.473569337	0.007348681	0.252054467	2219.026692	2476.403431	2355.656054	2093.591298	2077.753364	1923.822148	2479.821649	2141.062497	2230.741854	3916.953412	2861.946331	4345.913886	Cacna2d3
ENSMUSG00000024084	0.351403688	0.007314539	0.252054467	300.8849752	260.838129	335.3180387	360.6821513	388.6577658	324.6325016	333.7579608	348.3566549	354.9376493	417.1421759	447.1498198	530.6105406	Qpct
ENSMUSG00000025938	0.87096937	0.007338397	0.252054467	344.3722568	161.0753386	293.1691232	346.3774768	161.1732441	245.721832	220.2802541	300.9060807	167.1508697	633.2659774	509.0196062	703.1000353	Slco5a1
ENSMUSG00000036699	0.696916913	0.007311103	0.252054467	1230.572535	890.5907431	1324.412589	1571.470676	896.1232372	1182.661175	1055.509551	1137.656451	955.4426258	2404.086802	2046.390056	2892.895239	Zcchc12
ENSMUSG00000042453	0.527335179	0.00735972	0.252054467	3344.994686	4412.425082	5374.455045	3725.34596	4628.895571	4256.181813	4297.133745	3393.294725	5604.713114	7582.924346	5868.255497	8474.983836	Reln
ENSMUSG00000042508	0.244468488	0.00730141	0.252054467	2812.569319	3001.197277	3170.535087	3102.070854	3405.820895	3325.235685	3495.280245	3042.623408	3639.142701	4014.55771	3915.607542	4267.882924	Dmtf1
ENSMUSG00000053870	0.174651926	0.007226991	0.252054467	673.4651985	668.2028562	764.300334	688.6679037	672.3226754	684.2254264	691.7133738	697.870641	764.5604597	801.749586	777.122014	859.161959	Fpgt
ENSMUSG00000077175	1.465520028	0.007329612	0.252054467	10.57798741	10.39195733	2.809927699	11.23938715	7.367919731	6.99208465	7.509554118	5.786655398	5.158977461	46.47823687	18.74842012	35.31927747	Gm25758
ENSMUSG00000085093	0.417797184	0.007375845	0.252054467	71.69524801	60.27335251	70.24819247	87.87157228	62.62731771	99.88692356	77.59872589	100.6878039	79.4482529	118.519504	104.9911527	102.6723182	Gm12737
ENSMUSG00000085889	0.57050371	0.007390711	0.252054467	19.98064289	19.74471892	25.28934929	20.43524937	16.57781939	21.97512318	29.20382157	34.71993239	30.95386477	39.50650134	28.12263018	31.21238474	1700054M17Rik
ENSMUSG00000094772	-0.948660832	0.007383856	0.252054467	29.38329836	23.90150186	14.98628106	23.50053677	21.18276923	20.97625395	10.01273882	19.67462835	10.31795492	6.971735531	6.561947042	9.856542551	Rpl29-ps2
ENSMUSG00000104866	0.563141876	0.007340558	0.252054467	76.39657575	31.17587199	50.57869858	52.10988589	42.36553845	47.94572331	33.37579608	63.65320938	61.90772953	66.23148754	75.93110148	81.31647604	Gm42948
ENSMUSG00000106570	0.47420933	0.007344802	0.252054467	203.3324247	282.6612393	235.0972841	226.831268	251.4302608	254.7116551	261.1656043	231.4662159	254.8534866	471.7541042	322.4728261	421.367194	C230071H17Rik
ENSMUSG00000109088	1.392825145	0.007252016	0.252054467	24.68197063	14.54874026	9.366425662	14.30467456	9.209899663	7.990953885	14.18471333	12.73064188	7.222568445	79.01300268	25.31036716	51.74684839	Gm44593
ENSMUSG00000111783	-1.108470953	0.007385861	0.252054467	11.75331935	9.352761596	16.85956619	9.195862216	13.81484949	17.97964624	10.84713373	10.41597972	9.28615943	5.809779609	2.812263018	2.464135638	Gm8863
ENSMUSG00000074001	-0.994572981	0.007444399	0.25352838	173.9491263	256.681346	147.0528829	176.764907	117.8867157	280.6822552	174.3885345	185.1729727	141.3559824	68.55539938	38.43426124	43.53306293	Klhl40
ENSMUSG00000037337	-0.319873122	0.007471602	0.253741066	177.4751221	141.3306197	146.1162403	138.9596957	177.7510635	130.8518699	146.0191079	118.0477701	140.3241869	103.414077	119.0524678	123.2067819	Map4k1
ENSMUSG00000041328	0.168678738	0.007463645	0.253741066	3393.183295	3025.098778	2902.655313	3095.940279	3104.657176	3177.403039	2863.643304	3167.615165	3272.855301	3475.410162	3594.072137	3791.483368	Pcf11
ENSMUSG00000021990	0.617887572	0.007505941	0.253881896	2431.761773	1584.773493	1606.342001	2009.806775	1955.261699	1555.2394	2081.815281	2283.41422	1337.206958	3925.087104	3392.526621	3557.390482	Spata13
ENSMUSG00000045259	-0.34926072	0.007504733	0.253881896	196.2804331	206.7999508	193.8850112	195.1566315	160.2522541	199.7738471	149.3566875	184.0156416	141.3559824	148.730358	117.1776257	139.6343528	Klhdc9
ENSMUSG00000102407	0.248468792	0.007507204	0.253881896	666.4132069	786.6711698	752.1239807	733.6254523	697.1894045	714.1915035	682.5350299	894.6169245	853.294872	892.3821479	664.6314932	965.94117	Gm37862
ENSMUSG00000028842	0.096758705	0.007518494	0.253909081	5747.37316	5910.945329	5760.351782	5751.500935	6051.825069	6035.167922	5769.840747	5849.151276	6247.521705	6468.608617	6337.903421	6429.751257	Ago3
ENSMUSG00000027330	-0.274533965	0.007562379	0.254680714	822.7323542	851.1013052	721.214776	730.5601649	804.0242406	812.0806886	775.9872589	743.0065531	702.6527302	736.6800544	531.5177104	549.5022472	Cdc25b
ENSMUSG00000029054	0.716990673	0.007552394	0.254680714	622.9259253	778.3576039	716.5315632	608.9704312	685.2165349	586.3362413	673.3566859	402.7512157	828.5317802	1741.771927	1046.161843	1465.339326	Gabrd
ENSMUSG00000032383	-0.121914258	0.007591012	0.255289948	1556.139481	1571.263948	1545.460234	1500.969066	1579.497792	1475.329861	1536.95541	1526.519694	1408.400847	1321.143883	1433.316718	1379.094579	Ppib
ENSMUSG00000082542	1.172322818	0.007605196	0.255412233	48.18860932	44.68541651	55.26191141	81.74099747	38.68157859	43.95024637	40.8853502	47.45057426	21.66770534	198.6944626	104.0537317	196.3094725	Gm13311
ENSMUSG00000022076	0.861827024	0.007651969	0.255968708	49.36394125	72.7437013	88.98104379	60.28398564	78.28414714	59.93215414	55.90445844	47.45057426	78.41645741	185.9129475	89.99241657	202.0591223	Klhl1
ENSMUSG00000027349	0.130152146	0.007653479	0.255968708	946.1422073	926.9625937	975.0449114	917.5426966	883.2293777	944.9302969	948.7070036	972.1581068	1074.099107	1038.788594	1053.661211	976.6190911	Fam98b
ENSMUSG00000107902	1.565348448	0.007647051	0.255968708	19.98064289	17.66632746	16.85956619	9.195862216	3.683959865	6.99208465	3.337579608	6.943986477	9.28615943	59.25975201	42.18394527	45.17582002	Gm32592
ENSMUSG00000029821	0.259846913	0.007735563	0.258357149	1618.432074	1674.144326	1620.39164	1811.584856	1503.976615	1601.187385	1480.216556	1628.364829	1734.448222	2247.222753	1825.158699	2234.149645	Gsdme
ENSMUSG00000030592	0.656307366	0.007773218	0.259257151	708.7251565	1265.740403	711.8483503	702.9725783	1029.666782	943.9314277	1042.159233	649.2627356	1349.588504	1866.10121	1402.381825	1942.560261	Ryr1
ENSMUSG00000097566	0.729973363	0.00778397	0.259258667	196.2804331	123.6642922	215.4277902	200.2654438	90.2570167	122.860916	133.5031843	234.9382091	137.2288005	386.931322	206.2326213	316.2307402	A930024N18Rik
ENSMUSG00000022020	0.195176148	0.007806676	0.259657759	621.7505934	550.7737384	531.0763351	576.2740322	523.1223009	543.3848642	545.6942659	571.7215533	593.282408	664.6387873	638.3837051	707.206928	Naa16
ENSMUSG00000035509	0.345231624	0.007838534	0.260359746	200.9817608	243.1718015	227.6041436	224.787743	183.2770033	228.741055	225.2866235	263.8714861	208.4226894	320.6998344	256.8533556	340.8720965	Fbxl21
ENSMUSG00000004980	0.204036225	0.007889618	0.260400305	6195.174627	5366.406765	5438.14674	6091.747837	6448.771744	5903.317183	6180.363039	6447.491444	5972.032309	6868.321454	7611.858569	7344.766957	Hnrnpa2b1
ENSMUSG00000026469	0.170596568	0.007888794	0.260400305	7934.66589	8161.843286	8468.185441	8866.854701	8731.905871	9017.791459	7953.452206	8574.665968	9305.763544	9573.35484	9332.026114	10749.38103	Xpr1
ENSMUSG00000044352	0.455686526	0.007878469	0.260400305	1819.413835	1841.454839	2197.36346	2091.547773	1913.81715	1900.848155	2002.547765	1773.031214	1992.397095	3712.44917	2635.090448	3372.580309	Sowaha
ENSMUSG00000057346	1.102856734	0.007915034	0.260400305	106.955206	52.99898238	99.28411202	84.80628488	35.91860869	31.96381554	161.872611	142.3517228	65.00311601	190.5607712	295.2876169	187.2743085	Apol9a
ENSMUSG00000085944	1.900877276	0.00791193	0.260400305	105.7798741	21.82311039	24.35270672	86.84980981	17.49880936	28.96720783	30.87261137	28.93327699	27.85847829	391.5791456	160.298992	233.271507	1700003D09Rik
ENSMUSG00000092277	0.762143552	0.007913539	0.260400305	229.1897272	86.25324583	170.4689471	183.9172443	85.65206687	111.8733544	200.2547765	245.3541889	135.1652095	306.7563633	311.223774	294.0535194	Gm19684
ENSMUSG00000104026	0.378324084	0.007902639	0.260400305	186.8777776	199.5255807	159.2292363	204.3524937	163.015224	215.7557549	184.4012733	199.0609457	186.7549841	291.6509364	242.7920405	296.5176551	Gm37212
ENSMUSG00000035606	1.081195062	0.007930547	0.260556665	65.81858834	83.13565863	39.33898778	51.08812342	36.83959865	32.96268478	53.40127373	32.40527023	41.27181969	182.4270797	152.799624	137.9915957	Ky
ENSMUSG00000054263	-0.247719155	0.007973644	0.261330706	3779.867502	4043.510597	2857.69647	3711.041285	3458.317324	3532.001617	3218.261137	3189.604455	3181.025502	2614.400824	3002.559482	2809.936005	Lifr
ENSMUSG00000097138	0.469654951	0.007975691	0.261330706	75.22124381	43.64622078	46.83212831	67.43632291	80.12612707	53.93893872	52.56687883	74.06918909	71.19388896	91.79451782	87.18015356	89.5302615	Gm26625
ENSMUSG00000030068	0.532899481	0.007999181	0.261655173	478.3600974	455.167731	431.792223	490.4459848	307.6106488	483.4527101	432.2165592	457.1457764	420.9725608	933.0506052	581.2010237	788.523404	Gm20696
ENSMUSG00000058260	2.871267245	0.008007206	0.261655173	150.4424876	15.58793599	59.94512424	115.4591589	11.0518796	8.989823121	15.01910824	11.5733108	5.158977461	787.806115	419.0271897	742.5262055	Serpina9
ENSMUSG00000021548	0.165103475	0.008111539	0.264603748	1343.404401	1479.814724	1465.845616	1441.706843	1308.726742	1457.350215	1399.280251	1459.394491	1739.6072	1496.599227	1535.495608	1689.575669	Ccnh
ENSMUSG00000024008	0.689118093	0.008217643	0.264603748	3629.425014	4729.37978	3079.680758	3423.926032	3687.643825	4070.392135	3805.675148	2332.022125	5075.402026	9065.580102	5434.229572	8525.087928	Cpne5
ENSMUSG00000031258	1.085926531	0.008200113	0.264603748	37.61062191	14.54874026	21.54277902	28.60934912	14.73583946	22.97399242	16.68789804	28.93327699	11.34975041	72.04126715	50.62073432	73.10269058	Xkrx
ENSMUSG00000034648	-0.226342161	0.008206472	0.264603748	3232.16282	2409.894905	2483.976086	2786.346251	2484.830929	2546.117682	2529.885343	2281.099558	2029.541733	2306.482505	2463.542404	2195.544853	Lrrn1
ENSMUSG00000038299	0.168766274	0.008131289	0.264603748	910.8822493	1085.959541	1042.483176	942.0649959	1022.298863	1111.741459	1040.490443	1218.669627	1182.437634	1084.104875	1118.34326	1145.823072	Wdr36
ENSMUSG00000042258	2.329760299	0.008125537	0.264603748	71.69524801	8.313565863	72.1214776	119.5462088	20.26177926	37.95703095	27.53503177	60.18121614	4.127181969	360.2063358	243.7294616	614.3911523	Isl1
ENSMUSG00000073434	-0.308560847	0.008212651	0.264603748	1148.2993	1156.624851	869.2043015	1059.56768	1115.318849	1168.677006	1002.942672	1010.350032	968.8559672	920.26909	755.5613308	685.8510858	Wdr90
ENSMUSG00000097386	-0.530214482	0.008184263	0.264603748	57.59126479	49.88139518	41.21227291	37.80521133	38.68157859	54.93780796	35.04458588	32.40527023	35.08104673	25.56303028	35.62199823	26.28411347	9130213A22Rik
ENSMUSG00000099591	0.886275117	0.008205661	0.264603748	18.80531095	21.82311039	19.66949389	22.4787743	23.02474916	27.9683386	24.19745216	11.5733108	29.92206927	68.55539938	44.05878728	54.21098403	Gm17969
ENSMUSG00000109907	1.231954694	0.008185363	0.264603748	38.78595384	15.58793599	31.84584725	45.97931108	23.02474916	28.96720783	22.52866235	31.24793915	17.54052337	106.8999448	41.24652426	148.6695168	Gm45321
ENSMUSG00000109995	1.315013187	0.008199005	0.264603748	64.6432564	17.66632746	39.33898778	45.97931108	11.97286956	25.97060013	17.52229294	34.71993239	19.60411435	95.28038559	99.36662663	145.3840026	B020031H02Rik
ENSMUSG00000022961	0.089433756	0.008294595	0.264963568	23668.8345	23906.69784	22559.03621	23921.50291	24274.53254	23542.34901	24311.76426	24575.92547	24138.85554	25887.21598	25424.73252	26263.579	Son
ENSMUSG00000031578	0.173546144	0.008312239	0.264963568	470.1327738	451.0109481	467.3846405	455.7060609	489.9666621	470.46741	468.09554	528.9003034	469.4669489	529.8519003	588.7003918	519.111241	Mak16
ENSMUSG00000034751	-0.236219727	0.008281186	0.264963568	7700.774835	8529.718576	7225.260756	6803.916277	8000.639838	8211.703986	7741.515901	6991.437052	7600.205595	6009.636027	6722.246034	5554.161727	Mast4
ENSMUSG00000064345	0.245604729	0.008244958	0.264963568	74559.53193	89294.97174	84149.84143	81544.81908	89441.94058	85118.64192	75263.25456	84467.80884	99866.45389	98027.24938	88715.64916	119560.6825	mt-Nd2
ENSMUSG00000073096	0.357982128	0.008305709	0.264963568	413.716841	370.9928766	417.7425845	431.1837617	366.5540066	335.6200632	382.98726	418.9538508	362.1602178	633.2659774	517.4563953	556.0732756	Lrrc61
ENSMUSG00000093000	-0.481878298	0.008312685	0.264963568	62.29259253	49.88139518	58.07183911	69.47984785	52.49642808	59.93215414	64.24840746	50.9225675	53.65336559	47.64019279	33.74715622	29.56962765	Gm24155
ENSMUSG00000098383	-0.677642067	0.008316359	0.264963568	24.68197063	40.52863358	34.65577495	34.73992393	26.70870902	16.98077701	35.04458588	23.14662159	13.4133414	18.59129475	21.56068314	18.89170656	Gm27197
ENSMUSG00000108146	0.355403618	0.008277335	0.264963568	400.7881897	489.4611902	446.7785041	405.6397	407.0775651	481.4549716	408.853502	535.8442898	452.9582211	648.3714044	430.2762417	709.6710636	Gm43889
ENSMUSG00000110281	1.344435872	0.008379675	0.266630037	16.45464708	6.235174397	9.366425662	12.26114962	7.367919731	14.98303853	10.01273882	9.258648636	7.222568445	58.09779609	17.81099911	45.99719857	Gm2516
ENSMUSG00000005973	0.603515941	0.008391776	0.266664657	305.586303	230.7014527	445.8418615	302.4416906	366.5540066	230.7387934	310.3949036	318.2660469	293.0299198	582.1399168	584.9507077	600.427717	Rcn1
ENSMUSG00000091730	0.976225927	0.008413093	0.266991666	169.2477986	110.1547477	59.94512424	125.6767836	83.81008694	71.91858497	82.6050953	111.1037836	66.0349115	345.1009088	189.3590432	275.1618129	Gm17230
ENSMUSG00000029917	1.85295377	0.00847608	0.268389179	14.10398321	4.156782932	18.73285132	19.4134869	7.367919731	17.97964624	6.675159216	8.101317557	1.031795492	75.52713492	52.49557633	90.35164005	C130060K24Rik
ENSMUSG00000097546	0.195206387	0.008479298	0.268389179	239.7677147	241.09341	236.0339267	250.3318048	254.1932307	257.7082628	221.114649	295.1194253	265.1714415	283.5172449	274.6643548	272.6976772	Gm26749
ENSMUSG00000029754	1.113650304	0.008535088	0.268616049	518.3213831	199.5255807	394.3265204	447.5319612	208.1437324	324.6325016	261.9999992	262.7141551	178.5006201	1132.907024	884.9254296	1178.678213	Dlx6
ENSMUSG00000038805	2.659102101	0.008525264	0.268616049	220.9624037	9.352761596	72.1214776	251.3535672	21.18276923	42.95137713	58.40764314	43.97858102	11.34975041	1136.392891	627.134653	1231.24644	Six3
ENSMUSG00000049807	-0.219964876	0.008541933	0.268616049	10808.35247	9455.641974	8655.513955	9025.227883	9557.112881	9985.695749	10272.23564	9273.69394	8150.152593	8140.663188	8989.867447	7003.894861	Arhgap23
ENSMUSG00000085247	0.409121713	0.008530967	0.268616049	189.2284415	226.5446698	285.6759827	207.4177811	218.274622	241.726355	251.9872604	212.9489186	273.4258054	335.8052614	314.036037	400.0113518	4930545L23Rik
ENSMUSG00000106199	1.397375567	0.008539975	0.268616049	14.10398321	13.50954453	7.49314053	20.43524937	7.367919731	8.989823121	6.675159216	10.41597972	4.127181969	45.31628095	36.55941923	50.1040913	Mir3967
ENSMUSG00000062470	0.286720556	0.008560756	0.268858812	188.0531095	166.2713173	199.5048666	191.0695816	196.1708628	170.8066393	173.5541396	230.3088848	201.200121	283.5172449	205.2952003	203.7018794	Fbxl12os
ENSMUSG00000000296	0.414781196	0.008699138	0.268866738	437.2234797	406.3255316	296.9156935	371.9215385	272.61303	324.6325016	316.2356679	343.7273306	388.9869006	496.1551786	498.7079752	577.4291178	Tpd52l1
ENSMUSG00000002546	-0.181867586	0.008705357	0.268866738	2807.867992	3038.608323	3183.648083	2700.518204	2901.118394	2873.746791	2761.847126	2693.109422	2736.321645	2709.68121	2256.372361	2372.962619	Golga2
ENSMUSG00000026791	-0.209207773	0.008665068	0.268866738	722.8291398	785.6319741	698.7353544	759.169514	795.7353309	693.2152495	709.2356667	650.4200667	752.1789138	625.1322859	572.7642347	593.0353101	Slc2a8
ENSMUSG00000029392	-0.36981345	0.008587058	0.268866738	1419.800977	1773.907116	1507.994532	1351.791746	1631.99422	1598.190777	1799.789804	1289.266823	1697.303585	973.7190624	1150.215574	1017.688018	Rilpl1
ENSMUSG00000033427	1.690778867	0.008655501	0.268866738	37.61062191	8.313565863	19.66949389	37.80521133	5.525939798	6.99208465	15.85350314	12.73064188	11.34975041	85.98473821	46.8710503	145.3840026	Upb1
ENSMUSG00000034898	0.696431328	0.008620883	0.268866738	381.9828787	274.3476735	279.1194847	399.5091251	299.3217391	287.6743399	276.1847126	281.2314523	252.7898956	795.9398064	549.3287095	663.6738651	Filip1
ENSMUSG00000038949	0.310177359	0.008652763	0.268866738	1826.465826	1826.906098	1964.139461	1889.238804	2071.306434	1780.983847	1979.184708	1659.612768	2241.059809	2753.835535	2380.111934	2776.259485	Cnst
ENSMUSG00000051648	1.112627046	0.008581838	0.268866738	18.80531095	9.352761596	19.66949389	13.28291209	8.288909697	13.9841693	5.840764314	11.5733108	13.4133414	42.99236911	44.99620829	23.81997783	Kctd19
ENSMUSG00000054072	0.916271082	0.008664272	0.268866738	3494.261841	1173.251982	2570.147202	2822.107938	1008.484013	1266.566191	3118.133749	3960.386954	1751.988746	4983.628948	5362.048154	4772.209352	Iigp1
ENSMUSG00000086013	-0.417010792	0.00869821	0.268866738	158.6698112	191.2120149	163.9124491	183.9172443	137.227505	186.7885471	131.8343945	151.6103714	143.4195734	132.4629751	96.55436362	95.27991132	Gm15706
ENSMUSG00000107310	0.336785044	0.008678426	0.268866738	585.3153034	485.3044073	561.9855397	573.2087448	494.5716119	532.3973026	594.9235651	511.5403372	583.9962486	735.5180985	749.9368048	868.197123	Gm7452
ENSMUSG00000108129	1.823488281	0.00862861	0.268866738	25.85730256	1.039195733	15.92292363	5.108812342	3.683959865	3.995476943	3.337579608	9.258648636	7.222568445	56.93584017	34.68457722	39.4261702	4930417O13Rik
ENSMUSG00000109622	1.271471007	0.008664064	0.268866738	27.0326345	14.54874026	18.73285132	30.65287405	11.97286956	17.97964624	15.85350314	24.30395267	11.34975041	113.8716803	24.37294616	61.60339094	Gm45517
ENSMUSG00000074925	-0.191619018	0.0087386	0.269549619	873.2716274	944.6289212	781.1599002	825.5840745	875.861458	919.958566	809.363055	731.4332423	781.0691876	662.3148754	810.8691702	779.48824	Ptar1
ENSMUSG00000061654	0.155322033	0.008762386	0.269939453	602.9452824	668.2028562	627.5505194	620.2098183	605.0904079	593.328326	631.6369408	636.5320938	729.479413	723.8985393	654.3198622	714.5993349	Spry3
ENSMUSG00000021820	-0.440573008	0.008783477	0.270063798	4280.558906	6662.283844	5286.410644	4068.658149	4487.984106	5406.879173	4545.783426	4407.116751	4841.184449	3219.779859	2874.132804	2942.99933	Camk2g
ENSMUSG00000032269	-0.470629996	0.008788729	0.270063798	337.3202652	373.0712681	362.4806731	352.5080516	319.5835183	346.6076248	372.1401263	363.401959	316.7612161	181.2651238	245.6043036	165.0970877	Htr3a
ENSMUSG00000034135	0.224189247	0.008803713	0.270181372	14480.08943	13037.74966	14910.41301	13942.97064	13429.87569	12692.63138	14523.47766	14279.15086	13740.42057	17185.32808	18178.46815	17561.89469	Sik3
ENSMUSG00000020303	0.736450448	0.008824523	0.270477226	90.50055896	67.54772264	57.13519654	89.91509722	69.99523744	54.93780796	47.56050942	77.54118233	49.52618362	146.4064461	149.0499399	143.7412455	Stc2
ENSMUSG00000045008	-0.393785393	0.008860566	0.270799333	94.02655477	110.1547477	130.1933167	94.00214709	91.17800667	103.8824005	116.8152863	96.0584796	98.02057176	65.06953162	68.43173344	76.38820477	9030612E09Rik
ENSMUSG00000051650	0.813417037	0.008868583	0.270799333	44.66261351	40.52863358	33.71913238	47.00107355	55.25939798	46.94685408	38.38216549	43.97858102	28.89027378	99.92820927	89.05499557	121.5640248	B3gnt2
ENSMUSG00000098026	0.982404038	0.00885173	0.270799333	18.80531095	8.313565863	13.11299593	15.32643703	19.34078929	5.993215414	15.85350314	16.20263511	12.38154591	27.88694212	42.18394527	36.96203456	Gm27014
ENSMUSG00000031986	0.17883039	0.008885035	0.270802227	923.8109006	758.612885	785.8431131	808.2141125	789.2884011	802.0919962	822.7133734	879.5716205	845.0405081	909.8114867	1020.851476	939.6570565	Sprtn
ENSMUSG00000101621	0.777777565	0.008902229	0.270802227	14.10398321	15.58793599	7.49314053	13.28291209	12.89385953	12.98530006	19.19108275	11.5733108	23.73129632	23.23911844	25.31036716	32.03376329	Gm28905
ENSMUSG00000104264	-1.032633827	0.008898079	0.270802227	14.10398321	20.78391466	8.429783096	12.26114962	7.367919731	23.97286166	16.68789804	8.101317557	7.222568445	6.971735531	4.68710503	9.035164005	Gm18529
ENSMUSG00000097301	0.505214086	0.008971525	0.272567769	50.53927319	59.23415677	38.40234522	68.45808538	43.28652842	52.94006949	60.91082785	84.48516881	56.74875207	92.95647374	58.12010237	87.06612586	AW121686
ENSMUSG00000106356	0.474512348	0.009013765	0.273507901	64.6432564	85.2140501	69.3115499	72.54513526	72.75820734	77.91180038	68.42038197	81.01317557	72.22568445	140.5966665	86.24273255	126.4922961	Gm42438
ENSMUSG00000022687	-0.287921252	0.009107024	0.274366079	1237.624527	1419.541371	1179.232991	1107.590516	1165.973297	996.8714972	1224.891716	1146.9151	1063.781152	872.6288973	991.7914243	801.6654608	Boc
ENSMUSG00000038128	0.461401365	0.009101895	0.274366079	6034.154152	8921.495367	7364.820498	6525.996886	6528.897871	7148.907119	6075.229282	6006.548303	8788.834002	12812.88795	8324.298533	11863.17034	Camk4
ENSMUSG00000060882	0.407433553	0.009074951	0.274366079	2751.452059	3647.577022	3676.322072	2903.848935	3800.004601	3447.097732	3335.076423	2929.204962	4516.168869	5421.686331	3901.546227	5552.51897	Kcnd2
ENSMUSG00000073139	0.181262215	0.00911324	0.274366079	889.7262745	1035.03895	1046.229746	963.5220077	1007.563023	988.8805433	1045.496812	992.9900663	1117.434518	1245.616748	1104.281945	1191.82027	Tmem185a
ENSMUSG00000081970	1.147597119	0.009121363	0.274366079	52.88993706	17.66632746	26.22599185	57.21869823	23.94573912	44.9491156	30.03821647	33.56260131	22.69950083	109.2238566	85.30531154	147.8481383	Gm16057
ENSMUSG00000084007	0.339333754	0.009070124	0.274366079	76.39657575	82.0964629	85.23447353	78.67571007	88.41503677	77.91180038	104.2993628	106.4744593	104.2113447	108.0619007	90.92983758	127.3136746	Gm9003
ENSMUSG00000110824	0.606616192	0.009081246	0.274366079	149.2671557	144.4482069	153.6093809	153.2643703	104.0718662	176.7998547	157.7006365	126.1490877	184.6913931	277.7074653	179.9848331	359.7638031	Gm48677
ENSMUSG00000097385	0.441740963	0.009170016	0.275487318	398.4375258	355.4049406	311.9019746	380.0956382	269.8500601	400.5465635	316.2356679	405.0658778	342.5561034	612.3507708	396.5290855	601.2490956	Gm26814
ENSMUSG00000024180	-0.326207017	0.009194224	0.275786116	912.0575812	1056.86206	879.5073697	930.8256087	967.9604546	915.9630891	934.5222903	940.9101677	920.361579	671.6105228	629.009495	600.427717	Tmem8
ENSMUSG00000106976	0.751029466	0.009202741	0.275786116	106.955206	49.88139518	70.24819247	81.74099747	60.78533778	51.94120025	109.3057322	90.27182421	65.00311601	134.7868869	188.4216222	158.5260594	Gm42963
ENSMUSG00000027359	0.606207962	0.009227953	0.276199811	202.1570927	155.8793599	182.6453004	236.0271302	125.2546354	155.8236008	169.3821651	162.0263511	176.4370292	327.6715699	269.0398287	396.7258377	Slc27a2
ENSMUSG00000049741	1.074127067	0.009246177	0.276403609	7.051991607	10.39195733	4.683212831	4.087049874	11.0518796	2.996607707	8.34394902	5.786655398	21.66770534	12.78151514	17.81099911	14.78481383	Rxfp4
ENSMUSG00000055675	0.248826469	0.009305792	0.277365104	5109.16792	4974.629973	5951.426866	5421.471657	4916.24444	5224.086102	5209.127373	5505.423945	5098.101527	7190.183244	6909.730235	6534.887711	Kbtbd11
ENSMUSG00000074203	-0.546787365	0.009324159	0.277365104	135.1631725	107.0371605	89.91768636	119.5462088	83.81008694	106.8790082	120.1528659	108.7891215	81.51184388	81.33691452	59.99494438	43.53306293	G430095P16Rik
ENSMUSG00000075514	-0.301277234	0.009315793	0.277365104	387.8595384	328.3858516	294.1057658	346.3774768	292.8748093	342.6121478	249.4840757	292.8047631	231.1221902	256.7922587	268.1024077	248.8776994	Gm13375
ENSMUSG00000082088	0.586007823	0.009314733	0.277365104	43.48728158	31.17587199	41.21227291	47.00107355	28.55068896	30.9649463	32.54140118	30.09060807	61.90772953	48.80214871	58.12010237	71.45993349	Gm15753
ENSMUSG00000041939	-0.256790333	0.009364477	0.278209043	629.9779169	717.0450557	546.9992587	603.8616188	554.4359597	569.3554643	593.2547753	556.6762493	576.7736801	454.3247654	495.8957122	436.9733864	Mvk
ENSMUSG00000042502	-0.103744352	0.009375509	0.278209043	1522.054855	1516.186574	1562.3198	1458.055042	1430.297418	1543.252969	1481.050951	1438.562532	1371.256209	1392.023194	1408.943772	1378.2732	Cd2bp2
ENSMUSG00000042599	0.243099439	0.009404192	0.278377871	4823.562259	4835.377745	4598.915	4926.938623	4503.640935	4649.736292	4610.866229	4507.804555	4804.039812	6084.001206	5954.49823	6498.747055	Kdm7a
ENSMUSG00000085379	0.324384927	0.00939711	0.278377871	148.0918238	179.7808618	187.3285132	144.068508	173.1461137	167.8100316	191.0764326	160.8690201	234.2175767	195.2085949	237.1675145	236.5570212	2310058D17Rik
ENSMUSG00000092184	1.107419599	0.009429197	0.27877725	14.10398321	9.352761596	8.429783096	11.23938715	7.367919731	8.989823121	11.68152863	5.786655398	9.28615943	27.88694212	29.06005119	36.14065602	Gm18489
ENSMUSG00000040717	-0.326330223	0.009494275	0.279691879	437.2234797	414.6390974	508.5969135	452.6407735	515.7543811	398.548825	357.955413	400.4365535	377.6371501	266.0879061	377.7806654	335.1224467	Il17rd
ENSMUSG00000050711	0.424976824	0.009484098	0.279691879	3604.743043	4376.053231	5756.605212	4224.987807	4381.14927	4396.023506	4796.101897	3962.701616	5441.689426	6823.005173	5949.811125	8063.473185	Scg2
ENSMUSG00000102722	-1.020474696	0.009494785	0.279691879	18.80531095	7.27437013	11.23971079	8.174099747	16.57781939	11.98643083	15.01910824	9.258648636	3.095386477	6.971735531	7.499368048	4.928271275	Gm37935
ENSMUSG00000028222	0.483288657	0.009526295	0.280009816	1323.423758	1974.471892	2409.04468	1722.691522	1926.71101	1615.171554	1871.547765	1886.44966	2566.075389	3318.546113	1812.034805	3241.981121	Calb1
ENSMUSG00000051343	-0.293136058	0.009528706	0.280009816	3743.432212	4940.336514	4464.975113	3791.76052	4313.917002	4389.031421	4131.08916	3911.779049	4279.887702	3152.386416	3040.993743	2975.033093	Rab11fip5
ENSMUSG00000003623	0.460344847	0.009570249	0.280889703	1035.467434	918.6490279	889.8104379	1142.33044	1110.713899	882.0015351	1048.834392	1063.587262	903.8528512	1945.114213	1292.703567	1701.074969	Crot
ENSMUSG00000020912	-0.635768254	0.009612619	0.281245922	161.020475	272.269282	175.1521599	150.1990829	151.0423545	254.7116551	150.1910824	156.2396957	176.4370292	92.95647374	74.99368048	104.3150753	Krt12
ENSMUSG00000029026	-0.544752716	0.009606802	0.281245922	108.130538	76.90048423	74.9314053	104.2197718	55.25939798	93.89370815	101.796178	72.91185801	59.84413855	49.96410464	76.86852249	41.89030584	Trp73
ENSMUSG00000033032	-0.322092027	0.009617231	0.281245922	679.3418582	697.3003368	504.8503432	562.9911201	670.4806955	542.385995	587.414011	580.9802019	459.148994	398.5508812	555.8906565	430.402358	Afap1l1
ENSMUSG00000025094	0.413151632	0.009662791	0.281897371	338.4955972	310.7195241	346.5577495	327.9857524	370.2379665	429.5137713	317.0700628	326.3673644	378.6689456	441.5432503	548.3912885	622.6049378	Slc18a2
ENSMUSG00000061702	0.424641511	0.009662669	0.281897371	555.932005	519.5978664	574.1618931	597.731044	559.9618995	616.3023184	599.9299346	459.4604386	710.9070941	943.5082085	720.8767536	1020.973533	Tmem91
ENSMUSG00000031074	1.670741694	0.009677259	0.281979721	16.45464708	6.235174397	12.17635336	19.4134869	7.367919731	24.97173089	7.509554118	9.258648636	2.063590984	56.93584017	74.99368048	69.8171764	Fgf3
ENSMUSG00000087042	-0.279598517	0.009703994	0.282418879	973.1748418	890.5907431	766.1736192	854.1934236	723.8981135	917.9608276	857.7579593	715.2306072	751.1471183	826.1506604	671.1934403	560.1801683	Gm11611
ENSMUSG00000108043	0.945518119	0.009718153	0.282491416	12.92865128	10.39195733	18.73285132	18.39172443	13.81484949	9.988692356	8.34394902	17.35996619	11.34975041	27.88694212	23.43552515	45.99719857	Zim3
ENSMUSG00000103135	0.422517004	0.009731573	0.282542325	63.46792447	47.80300371	53.38862627	68.45808538	46.04949832	73.91632344	45.89171961	76.38385125	72.22568445	65.06953162	80.61820651	84.60199023	Gm37979
ENSMUSG00000022705	2.406002874	0.009938417	0.284454879	29.38329836	3.117587199	31.84584725	60.28398564	5.525939798	14.98303853	7.509554118	9.258648636	5.158977461	209.1520659	115.3027837	238.1997783	Drd3
ENSMUSG00000023224	0.510349424	0.009827221	0.284454879	1573.76946	799.1415186	1390.914211	1210.788525	1117.160829	965.9065509	1593.694263	1981.350808	1177.278657	1701.103469	2255.43494	1687.111533	Serping1
ENSMUSG00000024420	0.680788459	0.009868789	0.284454879	1472.690914	747.1817319	1455.542548	1471.337954	1196.365966	1000.866974	1417.636939	1333.245404	981.2375131	2129.865205	2841.323069	2745.0471	Zfp521
ENSMUSG00000027284	-0.126855217	0.009831181	0.284454879	1328.125086	1343.680083	1361.878291	1313.986534	1373.19604	1446.362653	1347.547767	1248.760235	1348.556708	1259.560219	1198.024046	1175.392699	Cdan1
ENSMUSG00000031906	0.417026407	0.009919087	0.284454879	4238.246956	4349.034142	4943.599465	4453.8626	4082.748521	4160.290366	4287.955401	3765.955333	4537.836575	7635.212362	5849.507077	7312.733194	Smpd3
ENSMUSG00000032343	1.215419528	0.009871213	0.284454879	44.66261351	14.54874026	20.60613646	28.60934912	15.65682943	20.97625395	20.02547765	18.51729727	12.38154591	88.30865005	61.86978639	91.17301859	Impg1
ENSMUSG00000035064	-0.252052401	0.009927227	0.284454879	2744.400067	3018.863604	2855.823184	3009.090469	2579.692896	3081.511592	2625.840757	2869.023746	2639.332869	2210.040163	2241.373625	1988.55746	Eef2k
ENSMUSG00000040964	-0.261702606	0.009917186	0.284454879	2978.291122	3272.427363	3311.031472	2758.758665	2937.037003	2910.704953	2813.57961	3145.625874	2579.48873	2457.536775	2155.130893	2167.617983	Arhgef10l
ENSMUSG00000041358	-0.591283125	0.009873821	0.284454879	39.96128578	38.45024212	45.89548575	42.91402367	46.97048828	58.9332849	39.2165604	43.97858102	36.11284223	17.42933883	20.62326213	30.3910062	Nutm1
ENSMUSG00000045333	0.468033605	0.009928288	0.284454879	1437.430956	1130.644957	1490.198323	1638.906999	1598.838582	1305.522091	1393.439486	1233.714931	1489.912691	2067.119585	2521.662506	2560.236928	Zfp423
ENSMUSG00000074625	0.784754018	0.009885111	0.284454879	36.43528997	11.43115306	20.60613646	20.43524937	22.10375919	21.97512318	17.52229294	18.51729727	26.8266828	44.15432503	45.93362929	47.63995566	Arhgap40
ENSMUSG00000085148	-0.369577853	0.009869985	0.284454879	574.737316	706.6530984	553.5557566	568.0999324	487.2036922	630.2864877	523.9999985	548.5749317	562.3285432	357.8824239	386.2174545	381.9410238	Mir22hg
ENSMUSG00000014786	0.495410767	0.009969368	0.284965556	1364.560376	1338.484104	1275.707175	1387.553432	1440.428307	1159.687183	1324.18471	964.0567893	1599.283013	2463.346554	1888.903327	2437.851524	Slc9a5
ENSMUSG00000097393	0.316573412	0.009979796	0.284965556	172.7737944	165.2321215	221.0476456	185.9607692	167.6201739	199.7738471	191.0764326	212.9489186	208.4226894	233.5531403	206.2326213	296.5176551	D030068K23Rik
ENSMUSG00000038872	0.695100288	0.010004362	0.284994843	2531.664987	1771.828725	1879.84163	2783.280964	2763.890889	2295.401504	2209.477701	2042.689355	1726.193858	5138.169086	4773.347762	5093.368363	Zfhx3
ENSMUSG00000105677	-0.289344239	0.009994511	0.284994843	125.760517	129.8994666	98.34746945	117.5026839	108.676816	121.8620467	125.1592353	101.845135	92.8615943	90.6325619	98.42920563	98.56542551	Gm43328
ENSMUSG00000085110	-0.53857459	0.010020877	0.285129861	48.18860932	45.72461225	37.46570265	50.06636095	35.91860869	58.9332849	67.58598706	37.03459455	36.11284223	30.21085397	39.37168225	27.10549201	Gm13920
ENSMUSG00000044768	-0.220696303	0.010053011	0.285708469	2040.376238	2088.783423	1995.985309	1805.454282	2176.29929	1826.931832	1941.636937	1959.361518	1780.87902	1439.663387	1764.226333	1562.261994	D1Ertd622e
ENSMUSG00000097825	0.644718986	0.010095541	0.286580822	59.94192866	58.19496104	47.76877088	54.15341083	39.60256855	60.93102337	32.54140118	53.23722966	46.43079715	98.76625335	81.55562752	111.7074822	9630001P10Rik
ENSMUSG00000044167	0.733587295	0.010113057	0.286741883	2428.235777	1709.476981	1411.520347	2448.142874	1588.707692	1334.489299	1420.140123	1759.143241	1354.747481	4539.761786	3145.984896	3855.550894	Foxo1
ENSMUSG00000005716	-0.494945642	0.010167835	0.286930009	243.2937105	449.9717523	368.1005285	235.0053677	442.0751838	303.6562476	329.5859863	254.6128375	304.3796702	178.941212	236.2300935	228.3432358	Pvalb
ENSMUSG00000019890	1.998610058	0.010209732	0.286930009	68.1692522	11.43115306	73.99476273	107.2850592	28.55068896	24.97173089	26.70063686	41.66391886	12.38154591	170.8075205	274.6643548	473.1140424	Nts
ENSMUSG00000022565	-0.258521305	0.010180606	0.286930009	16625.07021	21146.59397	17632.29631	15675.87979	19418.15245	19576.83815	17012.47766	16912.07907	17261.93858	14524.44902	14245.04961	12944.1045	Plec
ENSMUSG00000022723	0.658134047	0.01023819	0.286930009	669.9392027	454.1285353	355.9241752	509.8594717	617.0632774	480.4561023	544.859871	505.7536818	412.7181969	1077.133139	900.8615867	1195.927163	Crybg3
ENSMUSG00000027404	-0.208949533	0.010157048	0.286930009	1614.906078	1485.010702	1631.63135	1489.729679	1421.087518	1543.252969	1549.471333	1547.351653	1353.715686	1224.701542	1388.32051	1123.645851	Snrpb
ENSMUSG00000028578	0.215514813	0.010173524	0.286930009	289.1316559	301.3667625	266.0064888	318.7898901	309.4526287	349.6042325	273.6815279	362.2446279	333.269944	327.6715699	361.8445083	360.5851816	Caap1
ENSMUSG00000029151	-0.637933371	0.010156788	0.286930009	1710.107965	3225.663555	2091.52285	1819.758956	2391.810943	2348.341573	2440.605088	1612.162194	2584.647708	1114.315729	1183.962731	863.2688517	Slc30a3
ENSMUSG00000036492	-0.639861747	0.010193847	0.286930009	217.4364079	346.0521791	192.9483686	181.8737194	260.6401605	248.7184397	238.636942	188.644966	256.9170776	126.6531955	99.36662663	102.6723182	Rnf39
ENSMUSG00000097777	-0.238464502	0.010234693	0.286930009	296.1836475	308.6411327	265.0698462	283.0282037	247.7463009	308.6505938	253.6560502	243.0395267	225.9632128	270.7357298	219.3565154	229.9859928	Gm16794
ENSMUSG00000106671	0.640502593	0.010216693	0.286930009	69.34458414	49.88139518	33.71913238	62.32751057	40.52355852	64.92650032	30.87261137	93.74381744	47.46259264	85.98473821	70.30657545	91.99439714	Gm42900
ENSMUSG00000057455	0.353458796	0.010279038	0.287741778	1288.1638	1656.477998	1586.672507	1285.377185	1574.892842	1596.193039	1581.178339	1379.538647	2257.568537	1986.944626	1652.673234	2367.212969	Rit2
ENSMUSG00000033948	0.500335458	0.010337948	0.288140657	989.6294889	709.7706856	948.8189196	979.8702072	845.4687891	796.0987808	867.7706981	775.4118233	831.6271667	1453.606858	1408.943772	1729.001839	Zswim5
ENSMUSG00000064363	0.244394558	0.010319896	0.288140657	73258.43948	86924.56627	78959.90498	77305.5266	88504.37279	81772.42998	73909.86603	78314.27949	96434.70209	101155.2347	85969.94304	112498.4698	mt-Nd4
ENSMUSG00000074178	-0.546771258	0.010352786	0.288140657	37.61062191	46.76380798	33.71913238	39.84873627	27.62969899	31.96381554	28.36942667	20.83195943	27.85847829	25.56303028	20.62326213	24.64135638	Gm10638
ENSMUSG00000092923	0.635764792	0.010345507	0.288140657	22.33130676	15.58793599	20.60613646	21.45701184	15.65682943	16.98077701	16.68789804	25.46128375	35.08104673	15.10542698	33.74715622	32.03376329	Gm24561
ENSMUSG00000093668	0.30709616	0.010305622	0.288140657	95.2018867	82.0964629	85.23447353	94.00214709	90.2570167	82.90614656	105.1337577	113.4184458	112.4657086	101.0901652	102.1788897	130.5991888	Pou5f2
ENSMUSG00000108812	0.246069399	0.010366674	0.288195913	206.8584205	188.0944277	209.8079348	213.5483559	228.4055116	191.7828932	227.7898083	216.4209119	223.8996218	281.1933331	254.0410926	266.9480274	C130083A15Rik
ENSMUSG00000020847	0.603676115	0.010468737	0.288230928	91.6758909	56.11656958	55.26191141	96.04567203	67.23226754	60.93102337	64.24840746	78.69851341	61.90772953	148.730358	115.3027837	127.3136746	Rph3al
ENSMUSG00000021731	0.15850627	0.010458343	0.288230928	458.3794545	495.6963646	437.4120784	475.1195478	425.4973644	484.4515793	478.1082789	538.158952	499.3890182	517.0703852	536.2048154	504.3264272	Mrps30
ENSMUSG00000022752	0.274888693	0.010462283	0.288230928	4277.03291	5098.294266	4921.120043	4873.806974	4253.131665	4745.627739	4180.318459	4585.345737	5052.702525	6359.38476	5197.062057	6759.124054	Tomm70a
ENSMUSG00000027935	0.316391182	0.010454871	0.288230928	148.0918238	135.0954453	129.2566741	151.2208453	171.3041337	128.8541314	176.8917192	174.756993	151.6739374	188.2368593	206.2326213	204.5232579	Rab13
ENSMUSG00000033508	-0.515734863	0.010446065	0.288230928	115.1825296	108.0763562	85.23447353	90.93685969	92.09899663	129.8530006	89.28025452	111.1037836	54.68516109	76.68909084	62.8072074	51.74684839	Asprv1
ENSMUSG00000079659	0.25174309	0.010445279	0.288230928	1389.242347	1178.447961	1230.748332	1409.010444	1205.575866	1165.680398	1204.031844	1351.762701	1218.550476	1562.830715	1587.053763	1743.786653	Tmem243
ENSMUSG00000087670	0.689575813	0.010394795	0.288230928	36.43528997	23.90150186	31.84584725	28.60934912	22.10375919	30.9649463	17.52229294	27.77594591	30.95386477	40.66845726	49.68331332	68.17441931	9530036M11Rik
ENSMUSG00000103443	-0.321473117	0.010475065	0.288230928	133.9878405	173.5456874	168.5956619	182.8954818	173.1461137	182.7930701	168.5477702	167.8130065	151.6739374	123.1673277	108.7408367	128.1350532	Gm37132
ENSMUSG00000110160	1.214511991	0.010433976	0.288230928	55.24060092	17.66632746	33.71913238	91.95862216	29.47167892	42.95137713	50.06369412	33.56260131	29.92206927	151.0542698	149.987361	166.7398448	Gm45560
ENSMUSG00000032097	0.1061643	0.010487315	0.288240448	9731.748418	10553.03267	9786.978175	10384.17197	10065.49934	10562.0433	9837.515895	10440.28367	11584.99979	10846.85853	10575.04637	11075.46831	Ddx6
ENSMUSG00000032126	0.184721737	0.010501166	0.288293911	425.4701603	393.8551828	374.6570265	405.6397	440.2332039	373.5770941	418.8662408	454.8311143	410.6546059	476.4019279	489.3337651	467.3643926	Hmbs
ENSMUSG00000028416	-0.232226011	0.010525109	0.288623987	1428.0283	1350.954453	1686.893262	1323.182397	1741.592026	1373.445199	1568.662416	1263.805539	1420.782393	1231.673277	1282.391936	1172.928564	Bag1
ENSMUSG00000074968	0.515896651	0.010582697	0.288894514	2223.72802	3299.446452	2804.307843	2323.487853	2544.695277	2780.851952	2644.197445	2263.739592	3057.210043	5252.040766	3196.60563	5247.78753	Ano3
ENSMUSG00000077572	0.781169165	0.010565884	0.288894514	9.402655477	17.66632746	12.17635336	13.28291209	10.13088963	17.97964624	15.01910824	13.88797295	18.57231886	24.40107436	21.56068314	37.78341311	Gm24886
ENSMUSG00000086296	0.702961808	0.0105708	0.288894514	32.90929417	52.99898238	57.13519654	45.97931108	32.23464882	38.95590019	50.06369412	40.50658778	42.30361518	113.8716803	80.61820651	83.78061168	D030055H07Rik
ENSMUSG00000107215	0.743820231	0.010569539	0.288894514	708.7251565	263.9557162	559.175612	554.8170203	322.3464882	294.6664245	562.382164	841.3796948	351.8422628	942.3462526	825.8679063	944.5853278	Gm43197
ENSMUSG00000022704	0.21738706	0.010617777	0.289200059	926.1615644	807.4550845	807.3858921	876.6721979	748.7648426	784.11235	852.7515899	861.0543232	838.8497351	1020.197299	1021.788897	1071.899002	Qtrt2
ENSMUSG00000032033	-0.575774271	0.010611268	0.289200059	38.78595384	73.78289704	69.3115499	49.04459848	54.33840801	85.90275427	75.09554118	46.29324318	47.46259264	52.28801648	41.24652426	28.74824911	Barx2
ENSMUSG00000001774	0.297036958	0.010636466	0.289383593	1696.003982	1845.611622	2201.110031	1829.976581	2332.867585	1982.755433	2280.401267	1926.956247	2404.083497	2707.357298	2576.032924	2820.613927	Chordc1
ENSMUSG00000106439	0.512143778	0.010663542	0.289469724	81.09790349	92.48842023	73.05812017	95.02390956	73.67919731	73.91632344	60.91082785	67.12520261	93.89338979	135.9488428	107.8034157	152.7764095	Gm44327
ENSMUSG00000109413	-0.420062732	0.01065205	0.289469724	69.34458414	72.7437013	79.61461813	70.50161032	67.23226754	75.91406191	88.44585961	65.96787153	51.58977461	69.71735531	36.55941923	58.31787676	Gm45165
ENSMUSG00000027748	0.554277613	0.010687195	0.289786951	1793.556532	1277.171556	2064.360216	2177.37582	1251.625364	1816.94314	1591.191078	1918.85493	1461.022417	2621.37256	3119.737108	3434.1837	Trpc4
ENSMUSG00000018476	0.239820885	0.010764549	0.290873128	4333.448843	3427.267527	3649.159438	3761.107646	3534.759491	3473.068332	3179.044577	4124.727968	3857.883345	4416.594459	5065.823116	3919.618421	Kdm6b
ENSMUSG00000035517	0.359094958	0.010750867	0.290873128	2517.561004	1864.317145	2594.499908	2407.272376	1724.093217	1862.891124	2243.687892	2689.637429	2072.877144	3084.992972	3227.540524	2862.504232	Tdrd7
ENSMUSG00000057440	0.837375201	0.010775303	0.290873128	195.1051011	109.115552	133.0032444	200.2654438	129.8595853	122.860916	115.1464965	106.4744593	118.6564816	415.98022	277.4766178	363.0493173	Mpp7
ENSMUSG00000088153	0.364292374	0.010764206	0.290873128	54.06526899	54.03817811	51.51534114	54.15341083	53.41741805	47.94572331	46.72611451	61.33854722	66.0349115	73.20322307	56.24526036	74.74544768	Gm26348
ENSMUSG00000040407	0.418757177	0.010788778	0.290912538	6352.669106	5720.77251	6102.226319	6690.500643	5403.448132	6023.181491	5744.8089	5847.993945	5382.877083	9911.484013	8365.545057	10628.63838	Akap9
ENSMUSG00000027871	-0.92330786	0.010826839	0.2913221	21.15597482	33.25426345	28.09927699	29.63111158	20.26177926	32.96268478	17.52229294	21.98929051	21.66770534	15.10542698	5.624526036	5.749649821	Hsd3b1
ENSMUSG00000083587	-0.855109902	0.010828029	0.2913221	58.76659673	93.52761596	53.38862627	58.2404607	37.76058862	49.94346178	64.24840746	63.65320938	43.33541067	20.91520659	16.87357811	20.53446365	Gm14741
ENSMUSG00000028849	-0.21708329	0.010857221	0.291356539	9294.524939	9631.266052	10562.51822	8305.907106	11210.28987	9835.865363	10609.33118	8965.843873	9323.304067	8295.203326	8576.464784	7521.363345	Map7d1
ENSMUSG00000047369	-0.725555146	0.010854165	0.291356539	595.8932908	721.2018386	421.4891548	555.8387828	338.0033176	635.2808339	518.1592342	543.9456074	464.3079715	241.6868317	204.3577793	182.3460372	Dnah14
ENSMUSG00000061132	-0.541401381	0.010865407	0.291356539	1182.383926	1478.775528	1404.027207	1129.047528	1326.225552	1669.110493	1570.331206	1304.312127	1270.140251	555.4149306	1026.476002	634.925616	Blnk
ENSMUSG00000081148	1.723168988	0.010908903	0.291876701	37.61062191	18.70552319	14.04963849	37.80521133	16.57781939	4.994346178	18.35668784	4.629324318	8.254363937	124.3292836	85.30531154	125.6709175	Gm11891
ENSMUSG00000097219	0.618594942	0.010908913	0.291876701	63.46792447	46.76380798	31.84584725	64.37103551	62.62731771	45.94798484	39.2165604	48.60790534	54.68516109	96.44234151	94.6795216	91.99439714	Gm26551
ENSMUSG00000001017	0.123186406	0.010956557	0.291983007	4385.163448	4382.288406	4391.916993	4281.184743	4581.925082	4355.069867	4374.732471	4299.484961	4748.322855	4718.702998	5069.5728	5078.583549	Chtop
ENSMUSG00000007034	0.769937973	0.011088136	0.291983007	19.98064289	21.82311039	13.11299593	16.34819949	18.41979933	12.98530006	6.675159216	16.20263511	33.01745575	30.21085397	31.8723142	20.53446365	Slc44a4
ENSMUSG00000018574	-0.185336913	0.011053692	0.291983007	821.5570223	743.024949	658.4597241	755.0824641	795.7353309	720.1847189	680.0318451	653.8920599	618.0454998	700.6594208	665.5689142	611.9270167	Acadvl
ENSMUSG00000020701	0.521832833	0.011109598	0.291983007	573.5619841	518.5586707	700.6086395	675.3849916	551.6729898	513.4187871	526.5031832	641.1614181	460.1807895	1091.076611	817.4311172	1152.3941	Tmem132e
ENSMUSG00000021182	0.552193532	0.011009289	0.291983007	1619.607406	1293.798687	1486.451753	1444.77213	1604.364521	1344.477991	1357.560506	1050.85662	1540.47067	2988.550631	2261.059466	2789.401542	Ccdc88c
ENSMUSG00000022518	0.397722279	0.011191494	0.291983007	102.2538783	97.68439889	90.85432892	99.11095943	87.4940468	82.90614656	90.94904432	93.74381744	89.76620782	138.2727547	128.4266778	159.3474379	4930562C15Rik
ENSMUSG00000022558	-0.280408092	0.011201412	0.291983007	4164.201044	5013.080215	4842.442067	4166.747346	4965.056908	4445.966968	4372.229287	4593.447055	4253.061019	3573.014459	3391.5892	2995.567557	Mroh1
ENSMUSG00000023800	0.35821491	0.010991371	0.291983007	2398.852478	2401.581339	3195.824436	2366.401877	2460.88519	2258.443342	2340.4777	2196.614389	3039.66952	4044.768564	3260.350259	3410.363722	Tiam2
ENSMUSG00000026479	-0.447434987	0.011031987	0.291983007	466.606778	637.0269843	377.4669542	471.0324979	540.6211102	429.5137713	508.1464953	476.8204048	447.7992436	304.4324515	311.223774	258.734242	Lamc2
ENSMUSG00000027669	0.307422861	0.011198854	0.291983007	1284.637804	1295.877079	1807.720153	1352.813508	1448.717217	1349.472337	1277.458595	1473.282464	1548.725034	2025.289172	1592.678289	2037.018794	Gnb4
ENSMUSG00000027718	0.879653369	0.01101724	0.291983007	48.18860932	18.70552319	28.09927699	17.36996196	17.49880936	19.97738471	19.19108275	53.23722966	17.54052337	63.9075757	49.68331332	36.96203456	Il21
ENSMUSG00000028978	-0.432998353	0.011180968	0.291983007	601.7699505	673.3988349	601.3245275	620.2098183	628.115157	487.448187	463.0891706	609.9134789	387.9551051	419.4660878	460.2737139	280.9114627	Nos3
ENSMUSG00000035773	-0.46466282	0.011121806	0.291983007	344.3722568	559.0873043	434.6021507	356.5951015	367.4749966	504.428964	381.3184702	335.6260131	416.8453788	306.7563633	205.2952003	262.8411347	Kiss1r
ENSMUSG00000036879	0.139387122	0.011073572	0.291983007	1652.5167	1627.380518	1549.206805	1735.974434	1768.300735	1618.168162	1761.407638	1801.964491	1769.529269	1744.095839	1944.211166	1950.774046	Phkb
ENSMUSG00000039410	0.759230392	0.011205863	0.291983007	1248.202515	582.9888062	1080.885521	1289.464235	1093.21509	910.9687429	982.9171946	1097.149863	663.4445015	1973.001155	2619.154291	2336.821963	Prdm16
ENSMUSG00000042644	-0.42243209	0.011192524	0.291983007	706.3744927	612.0862867	463.6380703	688.6679037	703.6363343	585.3373721	565.7197436	633.0601005	390.018696	376.4737187	548.3912885	358.121046	Itpr3
ENSMUSG00000061186	0.266148714	0.011214347	0.291983007	279.7290004	285.7788265	351.2409623	312.6593153	288.2698595	324.6325016	345.4394894	347.1993239	386.9233096	383.4454542	314.973458	446.829929	Sfmbt2
ENSMUSG00000070720	1.058245041	0.011143037	0.291983007	68.1692522	59.23415677	52.45198371	55.17517329	81.968107	43.95024637	47.56050942	39.3492567	29.92206927	174.2933883	145.3002559	217.6653147	Tmem200b
ENSMUSG00000071753	0.317459012	0.011051191	0.291983007	3424.917257	4094.431188	3864.587228	3948.090178	3373.586247	4053.411358	3860.745212	4030.98415	4185.994312	5845.800242	3823.740283	5807.146319	C230004F18Rik
ENSMUSG00000090074	1.118250368	0.011055717	0.291983007	10.57798741	4.156782932	5.619855397	10.21762468	7.367919731	9.988692356	12.51592353	12.73064188	4.127181969	23.23911844	24.37294616	28.74824911	Gm6921
ENSMUSG00000096916	0.238807795	0.011175341	0.291983007	218.6117398	260.838129	209.8079348	247.2665174	252.3512508	255.7105243	228.6242032	246.5115199	320.8883981	269.5737739	270.9146707	299.8031692	Zfp850
ENSMUSG00000101930	0.281884799	0.010969486	0.291983007	425.4701603	539.3425854	466.447998	450.5972486	471.5468628	490.4447947	444.7324828	484.9217223	501.4526092	650.6953162	518.3938163	698.171764	Gm5441
ENSMUSG00000106524	-0.973734265	0.011179633	0.291983007	30.5586303	48.84219945	23.41606416	18.39172443	28.55068896	20.97625395	31.70700628	27.77594591	21.66770534	10.4576033	5.624526036	9.035164005	Gm42706
ENSMUSG00000108591	-0.324261413	0.010988873	0.291983007	163.3711389	164.1929258	192.9483686	134.8726458	151.9633444	151.8281238	121.8216557	130.778412	134.133414	113.8716803	111.5530997	125.6709175	Particl
ENSMUSG00000109293	-0.629034913	0.010970521	0.291983007	122.2345212	100.8019861	97.41082689	133.8508834	56.18038795	110.8744852	75.09554118	90.27182421	66.0349115	76.68909084	42.18394527	47.63995566	Dcst2
ENSMUSG00000021116	0.159888378	0.011254925	0.292681422	1143.597972	1101.547477	1147.387144	1174.005076	1261.756254	1131.718844	1203.197449	1227.928275	1377.446982	1159.63201	1355.510775	1388.951121	Eif2s1
ENSMUSG00000024054	0.145024433	0.011265346	0.292681422	3506.015161	3250.604252	3077.807473	3309.488635	3473.053163	3269.299008	3283.343939	3621.288948	3315.158916	3539.317738	3979.35217	3837.480566	Smchd1
ENSMUSG00000023150	0.286944346	0.011292758	0.292765354	5089.187277	4183.802021	4647.620414	4817.610038	4210.766126	4326.10266	4478.197439	4719.596142	4292.269247	6440.721674	5737.016557	6479.03397	Ivns1abp
ENSMUSG00000055214	1.026352902	0.011292305	0.292765354	440.7494755	141.3306197	292.2324807	350.4645267	262.4821404	337.6178016	324.5796169	318.2660469	149.6103464	553.0910188	903.6738498	1200.855434	Pld5
ENSMUSG00000035722	-0.380391057	0.011325372	0.292983493	1725.38728	2028.510071	1608.215286	1591.905926	1725.014207	1926.818756	1729.700632	1874.876349	1489.912691	1338.573222	1117.405839	951.9777347	Abca7
ENSMUSG00000042105	0.344488863	0.011324566	0.292983493	3574.184413	3069.784195	3341.004034	3642.5832	2995.059371	3467.075117	3088.929927	3331.956178	3126.340341	4563.000905	4521.181512	5474.488008	Inpp5f
ENSMUSG00000002565	1.199179101	0.011360764	0.293585428	31.73396223	8.313565863	5.619855397	15.32643703	6.446929764	12.98530006	7.509554118	21.98929051	17.54052337	18.59129475	59.05752338	24.64135638	Scin
ENSMUSG00000058881	0.418282282	0.011384805	0.293893034	1577.295456	1192.996701	1456.47919	1582.710064	1272.808133	1123.72789	1193.18471	1253.389559	1355.779277	2210.040163	2025.766794	2124.08492	Zfp516
ENSMUSG00000027544	0.43425967	0.011446874	0.295024396	1261.131166	1254.30925	1219.508621	1251.659024	1618.179371	1262.570714	1509.420378	1064.744593	1588.965058	2278.595563	1880.466538	2236.61378	Nfatc2
ENSMUSG00000057719	2.95350608	0.011477368	0.295024396	330.2682736	8.313565863	82.42454583	221.7224556	15.65682943	29.96607707	44.22292981	18.51729727	4.127181969	1353.678649	936.483585	1738.858382	Sh3rf2
ENSMUSG00000107858	0.356481471	0.011458218	0.295024396	377.281551	468.6772755	413.9960143	426.0749493	381.2898461	520.4108718	423.0382153	491.8657088	488.0392678	629.7801096	423.7142947	718.7062276	Gm43879
ENSMUSG00000109450	3.331087991	0.011465967	0.295024396	35.25995804	5.195978664	9.366425662	38.8269738	3.683959865	0	7.509554118	4.629324318	0	297.460716	115.3027837	298.9817907	Gm39043
ENSMUSG00000001415	0.15367479	0.011607277	0.298047313	4494.469318	4366.70047	4472.468254	4305.707042	4366.41343	4448.963576	4660.095528	4476.556616	4741.100287	5715.661179	4927.084807	4865.846506	Smg5
ENSMUSG00000083421	0.342074223	0.011648192	0.298781073	178.6504541	222.3878868	151.7360957	206.3960186	186.0399732	196.7772394	159.3694263	204.8476011	210.4862804	256.7922587	207.1700423	295.6962765	Gm14776
ENSMUSG00000029410	0.802358515	0.011713644	0.300141981	45.83794545	30.13667625	50.57869858	47.00107355	51.57543811	36.95816172	48.39490432	32.40527023	40.2400242	101.0901652	80.61820651	131.4205673	Ppef2
ENSMUSG00000031374	0.313726916	0.011777778	0.301466296	255.0470298	244.2109972	275.3729145	263.6147168	250.5092708	262.702609	285.3630565	240.7248645	294.0617153	349.7487325	323.4102471	419.7244369	Zfp92
ENSMUSG00000102212	-0.406081872	0.011798383	0.301674811	255.0470298	328.3858516	317.52183	277.9193914	300.242729	298.6619015	295.3757953	247.668851	330.1745575	190.5607712	183.7345172	167.5612234	C230085N15Rik
ENSMUSG00000024726	0.197416458	0.01181178	0.301687995	327.9176097	302.4059583	309.0920469	303.4634531	320.5045083	328.6279785	275.3503177	335.6260131	338.4289214	326.509614	386.2174545	381.1196453	Carnmt1
ENSMUSG00000073925	1.410610575	0.011823817	0.301687995	17.62997902	5.195978664	12.17635336	17.36996196	6.446929764	1.997738471	5.840764314	11.5733108	5.158977461	36.02063358	35.62199823	36.96203456	Olfr654
ENSMUSG00000000263	0.982620822	0.011917894	0.301861794	39.96128578	40.52863358	24.35270672	29.63111158	12.89385953	20.97625395	13.35031843	42.82124994	17.54052337	53.4499724	51.55815533	88.70888296	Glra1
ENSMUSG00000025375	-0.174288109	0.011901167	0.301861794	12050.67833	12645.97287	11561.91584	10402.56369	13190.4183	12621.71166	12746.21652	10281.72931	11754.21425	10909.60415	10917.20504	10084.06441	Aatk
ENSMUSG00000027870	-0.951071281	0.011908345	0.301861794	57.59126479	58.19496104	34.65577495	38.8269738	19.34078929	50.94233102	33.37579608	37.03459455	35.08104673	13.94347106	11.24905207	11.49929964	Hao2
ENSMUSG00000029735	-0.352274817	0.01189825	0.301861794	162.195807	156.9185557	158.2925937	171.6560947	120.6496856	154.8247315	156.8662416	163.1836822	127.942641	102.2521211	112.4905207	101.0295611	Tpk1
ENSMUSG00000038079	-0.196527284	0.011917055	0.301861794	559.4580009	599.6159379	615.374166	556.8605453	593.1175383	569.3554643	514.8216545	518.4843236	566.4557252	511.2606056	452.7743459	453.4009573	Tmem237
ENSMUSG00000085762	0.391398041	0.011873723	0.301861794	50.53927319	59.23415677	44.02220061	44.95754861	56.18038795	60.93102337	56.73885334	56.7092229	67.06670699	70.87931123	87.18015356	66.53166222	Lrrc75aos2
ENSMUSG00000093884	0.330927244	0.011846321	0.301861794	97.55255057	118.4683135	110.5238228	124.6550211	88.41503677	103.8824005	97.62420354	134.2504052	122.7836636	138.2727547	108.7408367	160.1688164	Olfr239
ENSMUSG00000000197	0.25176439	0.01199149	0.302651381	4077.226481	5265.604779	5699.470015	4694.998542	5219.250139	5129.193525	5124.019093	5113.088709	6247.521705	6516.248809	5341.424892	6727.911669	Nalcn
ENSMUSG00000026723	0.178001422	0.012024062	0.302651381	363.1775678	373.0712681	351.2409623	369.8780136	338.9243076	344.6098863	373.8089161	439.7858102	392.082287	356.720468	413.4026636	427.1168439	Trdmt1
ENSMUSG00000032420	0.468955175	0.012020141	0.302651381	473.6587696	364.7577022	331.5714684	401.5526501	269.8500601	356.5963171	312.0636934	378.447263	349.7786718	629.7801096	470.585345	649.7104298	Nt5e
ENSMUSG00000033847	0.556496921	0.011975184	0.302651381	39.96128578	27.01908906	28.09927699	28.60934912	55.25939798	32.96268478	35.04458588	41.66391886	43.33541067	47.64019279	66.55689142	59.1392553	Pla2g4c
ENSMUSG00000074811	-0.26397892	0.011973232	0.302651381	208.0337524	192.2512106	163.9124491	168.5908073	190.644923	200.7727164	188.5732479	157.3970268	165.0872787	145.2444902	179.0474121	133.884703	Hps6
ENSMUSG00000104837	0.943228079	0.012019779	0.302651381	34.0846261	20.78391466	29.03591955	28.60934912	20.26177926	31.96381554	28.36942667	18.51729727	21.66770534	76.68909084	53.43299734	93.63715423	Gm42520
ENSMUSG00000053367	0.855952448	0.012041651	0.302779387	9.402655477	9.352761596	8.429783096	6.13057481	11.0518796	4.994346178	6.675159216	16.20263511	20.63590984	8.133691452	14.06131509	13.14205673	Epp13
ENSMUSG00000028896	-0.196079876	0.012070069	0.303179106	521.8473789	427.1094462	463.6380703	478.1848352	474.3098327	429.5137713	429.7133745	429.3698305	351.8422628	402.0367489	414.3400846	410.6892729	Rcc1
ENSMUSG00000108670	0.81442219	0.012095915	0.303513462	14.10398321	8.313565863	12.17635336	10.21762468	6.446929764	8.989823121	7.509554118	17.35996619	12.38154591	15.10542698	13.12389408	25.46273492	Gm44815
ENSMUSG00000026077	0.327723008	0.012135851	0.303766034	3259.195455	4039.353814	3812.135245	3254.313462	3562.38919	3376.178016	3868.254766	3231.268374	4188.057903	5733.090518	4279.326892	5133.615912	Npas2
ENSMUSG00000052605	0.237547496	0.012143616	0.303766034	125.760517	135.0954453	126.4467464	137.9379332	156.5682943	139.841693	151.0254773	163.1836822	159.9283013	174.2933883	163.111255	161.8115735	Isoc2b
ENSMUSG00000056155	-0.484704106	0.012139626	0.303766034	62.29259253	66.50852691	59.00848167	38.8269738	54.33840801	66.92423879	50.06369412	48.60790534	45.39900166	45.31628095	27.18520917	37.78341311	Nanos3
ENSMUSG00000026768	-0.470800343	0.012239015	0.305836431	525.3733748	674.4380306	692.1788564	558.9040702	642.8509965	594.3271952	587.414011	635.3747627	571.6147027	332.3193936	376.8432444	289.9466267	Itga8
ENSMUSG00000047749	0.210730172	0.012251977	0.30584472	396.0868619	444.7757737	430.8555805	429.1402367	488.1246822	419.525079	401.3439479	418.9538508	527.2474965	551.9290628	488.3963441	501.8622915	Zc3hav1l
ENSMUSG00000003531	-0.194403459	0.012268154	0.305933131	752.2124381	835.5133692	786.7797556	741.7995521	785.6044413	771.1270499	816.0382142	726.803918	806.8640749	646.0474925	623.384969	627.5332091	Dgcr6
ENSMUSG00000021135	0.66874923	0.012282907	0.305985912	97.55255057	49.88139518	53.38862627	62.32751057	49.73345818	53.93893872	51.73248393	67.12520261	63.97132052	82.49887045	166.8609391	91.99439714	Slc10a1
ENSMUSG00000034059	-0.277041269	0.012332669	0.306909802	2028.622919	2485.756193	2728.439795	2063.960186	2212.217899	2341.349488	2143.560503	2173.467767	2092.481258	1955.571816	1522.371714	1694.50394	Ypel4
ENSMUSG00000090707	0.752330347	0.012382911	0.307843754	12.92865128	8.313565863	14.04963849	13.28291209	11.97286956	7.990953885	7.509554118	13.88797295	15.47693238	16.2673829	18.74842012	25.46273492	Gm8237
ENSMUSG00000031399	-0.159419634	0.012403487	0.308039021	829.7843458	770.0440381	803.6393218	800.0400128	876.7824479	806.0874732	755.9617812	786.9851341	760.4332777	661.1529195	718.0644906	683.3869502	Fam3a
ENSMUSG00000097801	-0.269615217	0.012417748	0.308077199	175.1244583	192.2512106	203.2514369	210.4830685	168.5411638	222.7478395	185.2356682	177.0716552	144.4513689	175.4553442	139.6757299	169.2039805	Gm26777
ENSMUSG00000057003	-0.989517083	0.012452123	0.308613815	9.402655477	19.74471892	15.92292363	18.39172443	14.73583946	10.98756159	12.51592353	6.943986477	15.47693238	6.971735531	2.812263018	4.928271275	Myh4
ENSMUSG00000022947	0.613664919	0.012523317	0.308760269	145.7411599	139.2522282	135.8131721	146.112033	112.3607759	114.8699621	123.4904455	151.6103714	93.89338979	335.8052614	193.1087272	228.3432358	Cbr3
ENSMUSG00000028161	0.347265324	0.012549982	0.308760269	19856.0577	25212.96687	23695.18364	20912.41244	20149.41848	23517.37728	20669.63051	20116.72882	24267.82998	34933.04283	26358.40385	34270.37707	Ppp3ca
ENSMUSG00000028496	0.196307545	0.012532611	0.308760269	2330.683226	2109.567338	2216.096312	2179.419345	2118.276923	2221.48518	2126.03821	2319.291483	2144.071033	2763.131182	2407.297143	2884.681453	Mllt3
ENSMUSG00000051166	0.25076593	0.01251526	0.308760269	3766.93885	4154.70454	4364.754359	3765.194696	4012.753283	4391.02916	4156.955402	3772.899319	4918.569111	5149.788645	4614.923612	5858.071789	Eml5
ENSMUSG00000062753	-0.299063606	0.012538222	0.308760269	365.5282317	426.0702505	514.2167689	354.5515765	455.8900333	397.5499558	443.8980879	364.5592901	400.336651	318.3759226	356.2199823	280.9114627	AI413582
ENSMUSG00000103567	0.216684635	0.012472508	0.308760269	999.0321444	860.4540668	930.0860683	1060.589442	873.0984881	1011.854536	1042.159233	964.0567893	1089.57604	1287.447161	1123.967786	1159.786507	Pcdhga5
ENSMUSG00000105065	0.932758563	0.012503898	0.308760269	29.38329836	24.94069759	20.60613646	32.69639899	10.13088963	28.96720783	18.35668784	31.24793915	22.69950083	82.49887045	26.24778817	61.60339094	Gm42513
ENSMUSG00000106421	-0.406555265	0.012560042	0.308760269	96.37721863	88.3316373	73.99476273	77.6539476	69.99523744	72.9174542	83.4394902	56.7092229	53.65336559	87.14669413	58.12010237	49.28271275	Gm9645
ENSMUSG00000021997	-0.852843569	0.012590067	0.308972259	14.10398321	16.62713173	13.11299593	14.30467456	12.89385953	14.98303853	16.68789804	16.20263511	8.254363937	4.647823687	7.499368048	4.928271275	Lrrc63
ENSMUSG00000030930	0.387474003	0.012606946	0.308972259	1739.491263	2226.996456	2563.590704	2078.264861	2047.360695	2540.124466	1921.611459	2011.441416	2548.534866	3599.739446	2542.285768	3422.684401	Chst15
ENSMUSG00000087678	-1.172070231	0.012597724	0.308972259	48.18860932	30.13667625	29.03591955	39.84873627	14.73583946	47.94572331	15.85350314	34.71993239	12.38154591	13.94347106	5.624526036	5.749649821	Gm14120
ENSMUSG00000070604	-0.300376831	0.012640208	0.309189515	188.0531095	208.8783423	152.6727383	179.8301944	198.9338327	170.8066393	141.8471333	153.9250336	152.7057328	133.624931	149.987361	128.9564317	Vsig10l
ENSMUSG00000106045	0.43301107	0.012641349	0.309189515	219.7870718	248.3677802	264.1332037	285.0717287	256.0352106	242.7252243	246.980891	190.9596281	317.7930116	404.3606608	338.4089832	446.829929	Gm42996
ENSMUSG00000050808	0.426919384	0.012672218	0.309279924	216.261076	230.7014527	186.3918707	196.1783939	204.4597725	247.7195704	207.7643306	190.9596281	220.8042353	353.2346002	278.4140388	384.4051595	Muc15
ENSMUSG00000053714	-0.193530514	0.012666423	0.309279924	762.7904255	733.6721874	670.6360774	650.8626924	651.1399062	770.1281807	741.7770679	673.5666883	682.0168203	600.7312116	566.2022876	590.5711745	4732471J01Rik
ENSMUSG00000098127	-0.414701339	0.012683364	0.309279924	69.34458414	89.37083303	76.80469043	82.76275994	90.2570167	82.90614656	85.10828001	76.38385125	75.32107093	69.71735531	46.8710503	44.35444148	Gm4665
ENSMUSG00000024949	0.212166102	0.012837142	0.309600167	7302.337309	6855.57425	8112.261266	6757.936966	8227.203369	7083.980619	8452.420357	7563.158605	8445.246103	9451.349468	9461.390213	8763.287706	Sf1
ENSMUSG00000028706	-0.175417258	0.012744095	0.309600167	555.932005	476.9908414	502.9770581	538.4688208	475.2308226	475.4617562	488.1210177	491.8657088	416.8453788	427.5997792	446.2123988	438.6161435	Nsun4
ENSMUSG00000028917	-0.122825159	0.012835568	0.309600167	3581.236405	3648.616218	3549.875326	3173.594227	3722.641444	3374.180278	3714.726104	3246.313678	3257.378369	3330.165672	3264.099943	3152.450859	Plekhm2
ENSMUSG00000038092	-0.786693901	0.012792189	0.309600167	22.33130676	39.48943785	33.71913238	28.60934912	21.18276923	45.94798484	26.70063686	30.09060807	23.73129632	11.61955922	15.9361571	9.856542551	Hsd3b5
ENSMUSG00000039765	-0.207962186	0.012722246	0.309600167	2159.084764	2186.467822	1933.230257	2193.72402	1731.461137	2002.732817	2015.063688	2070.465301	1683.890243	1627.900246	1710.793336	1701.896347	Cc2d2a
ENSMUSG00000051940	0.990608573	0.012822988	0.309600167	7.051991607	4.156782932	9.366425662	18.39172443	8.288909697	9.988692356	8.34394902	25.46128375	6.190772953	22.07716251	22.49810414	17.24894946	5031410I06Rik
ENSMUSG00000070462	0.390386195	0.012817374	0.309600167	933.213556	996.5887078	1279.453745	889.95511	1213.864776	876.0083197	1032.146494	951.3261474	1192.755589	1723.180632	1302.077777	1591.831622	Tlnrd1
ENSMUSG00000086536	0.27134014	0.012713324	0.309600167	220.9624037	198.486385	232.2873564	254.4188546	199.8548227	220.7501011	216.1082796	207.1622632	272.3940099	305.5944074	254.0410926	289.1252481	Gm12264
ENSMUSG00000090026	0.334405745	0.012800755	0.309600167	83.44856735	86.25324583	112.3971079	90.93685969	95.7829565	82.90614656	112.6433118	98.37314176	124.8472546	145.2444902	115.3027837	117.4571321	Gm15996
ENSMUSG00000091604	0.67797047	0.012796221	0.309600167	24.68197063	8.313565863	20.60613646	17.36996196	20.26177926	30.9649463	15.01910824	28.93327699	28.89027378	31.37280989	26.24778817	40.24754875	Gm17349
ENSMUSG00000105078	0.591182796	0.012792682	0.309600167	29.38329836	25.97989332	49.64205601	29.63111158	37.76058862	32.96268478	32.54140118	32.40527023	36.11284223	65.06953162	58.12010237	64.06752658	Gm35911
ENSMUSG00000043183	0.16223653	0.012865563	0.309976851	1248.202515	1055.822865	1208.26891	1285.377185	1143.869538	1177.666829	1132.273882	1229.085606	1297.998729	1340.897134	1274.892568	1446.447619	Simc1
ENSMUSG00000004631	0.240505703	0.012944055	0.310241959	832.1350097	815.7686503	780.2232577	919.5862216	860.2046286	874.0105812	826.050953	896.9315867	785.1963695	1107.343993	1091.158051	1102.290009	Sgce
ENSMUSG00000031551	2.340844831	0.012925486	0.310241959	52.88993706	7.27437013	16.85956619	43.93578614	1.841979933	9.988692356	8.34394902	6.943986477	6.190772953	190.5607712	112.4905207	193.0239583	Ido1
ENSMUSG00000032485	-0.13328593	0.012938105	0.310241959	4281.734238	4537.12857	4859.301634	4125.876847	4646.39438	4275.160329	4358.044573	4074.962731	4260.283587	4074.979418	4066.532324	3772.591661	Scap
ENSMUSG00000061455	-0.309829612	0.012979066	0.310241959	1192.961914	1295.877079	911.3532169	1222.027912	955.0665951	1237.598983	936.1910801	1100.621857	891.4713052	836.6082637	796.8078551	841.091631	Stx17
ENSMUSG00000074149	0.649494263	0.012905076	0.310241959	19.98064289	11.43115306	12.17635336	12.26114962	11.0518796	12.98530006	13.35031843	25.46128375	21.66770534	17.42933883	17.81099911	21.35584219	Gm10634
ENSMUSG00000087293	-0.702126036	0.012978612	0.310241959	24.68197063	21.82311039	18.73285132	22.4787743	13.81484949	17.97964624	15.01910824	15.04530403	12.38154591	10.4576033	11.24905207	9.856542551	Gm14341
ENSMUSG00000096936	-0.37496727	0.012976049	0.310241959	56.41593286	87.29244156	77.741333	75.61042266	64.46929764	72.9174542	82.6050953	64.81054046	56.74875207	45.31628095	58.12010237	59.96063385	Gm3510
ENSMUSG00000105495	0.446285329	0.012933199	0.310241959	81.09790349	76.90048423	100.2207546	95.02390956	90.2570167	91.89596968	88.44585961	92.58648636	86.67082134	160.3499172	106.8659947	160.1688164	Gm42995
ENSMUSG00000044968	-0.314533765	0.0130008	0.310455006	688.7445137	747.1817319	702.4819247	658.0150296	691.6634647	667.2446494	704.2292973	694.3986477	673.7624564	488.0214871	534.3299734	404.1182446	Napepld
ENSMUSG00000044345	-0.264049875	0.013018348	0.310567759	600.5946186	479.0692329	478.6243513	532.338246	565.4878393	456.4832407	493.961782	498.8096953	364.2238087	411.3323963	481.8343971	389.3334307	Marveld1
ENSMUSG00000005949	-0.174592781	0.013044262	0.310879681	1263.48183	1169.0952	1158.626854	1270.050748	1041.639652	1186.656652	1120.592353	1150.387093	1064.812948	1037.626638	943.982953	1000.439069	Ctns
ENSMUSG00000042675	-0.262680751	0.013078736	0.311088919	3545.976447	4155.743736	4154.009781	3307.44511	4161.953658	3844.647688	4207.853491	3336.585502	3950.74494	3440.551484	2767.26681	2809.936005	Ypel3
ENSMUSG00000089857	0.239802019	0.013067548	0.311088919	344.3722568	301.3667625	328.7615407	326.9639899	350.8971772	311.6472015	328.7515914	317.1087158	371.4463772	452.0008536	358.0948243	433.6878722	Zfp882
ENSMUSG00000097926	0.560973158	0.013099194	0.311269748	91.6758909	76.90048423	101.1573972	122.6114962	66.31127758	91.89596968	95.12101883	98.37314176	83.57543487	161.5118731	133.1137828	202.0591223	Gm26575
ENSMUSG00000026073	-0.557952413	0.013165504	0.311927118	117.5331935	123.6642922	105.84061	135.8944083	143.6744347	105.880139	70.92356667	127.3064188	58.81234305	62.74561978	76.86852249	64.88890512	Il1r2
ENSMUSG00000031379	-0.38232002	0.013143385	0.311927118	251.521034	253.5637588	165.7857342	205.3742561	206.3017525	235.7331396	204.426751	218.735574	182.6278021	141.7586225	165.9235181	126.4922961	Pir
ENSMUSG00000050824	1.441206142	0.013154926	0.311927118	27.0326345	13.50954453	27.16263442	61.3057481	6.446929764	25.97060013	13.35031843	20.83195943	11.34975041	89.47060598	107.8034157	108.4219681	Sstr5
ENSMUSG00000100891	-0.612822125	0.01323499	0.313266907	110.4812018	148.6049898	84.29783096	106.2632967	82.88909697	89.89823121	74.26114628	94.90114852	88.73441233	51.12606056	41.24652426	50.1040913	2810049E08Rik
ENSMUSG00000070520	-0.295864794	0.013248342	0.313276716	687.5691817	868.7676327	772.7301171	695.820241	773.6315717	853.0343272	721.7515902	651.5773978	818.2138253	587.9496964	543.7041835	527.3250265	Nsmce3
ENSMUSG00000006179	-0.968200505	0.013316732	0.31350641	12.92865128	30.13667625	17.79620876	16.34819949	25.78771906	13.9841693	14.18471333	15.04530403	11.34975041	13.94347106	5.624526036	3.285514184	Prss16
ENSMUSG00000026303	-0.609280276	0.013348104	0.31350641	184.5271137	187.0552319	59.00848167	186.9825317	150.1213645	147.8326469	179.3949039	96.0584796	119.6882771	82.49887045	120.9273098	92.81577568	Mlph
ENSMUSG00000032611	0.368209823	0.013288286	0.31350641	49.36394125	68.58691837	65.56497964	62.32751057	69.99523744	63.92763108	63.41401255	59.02388506	90.79800331	75.52713492	87.18015356	94.45853278	1700102P08Rik
ENSMUSG00000038046	0.237482438	0.013284995	0.31350641	225.6637314	250.4461716	288.4859104	246.2447549	263.4031304	283.6788629	284.5286616	307.8500672	346.6832854	289.3270245	270.9146707	338.4079609	Mrm3
ENSMUSG00000038388	0.283537299	0.01333085	0.31350641	1815.887839	1721.947329	1845.185855	1969.958039	1842.900923	1712.06187	1793.114644	1675.815403	1925.330388	2510.986747	2178.566418	2748.332615	Mpp6
ENSMUSG00000038967	-0.233282011	0.013355172	0.31350641	4241.772952	5093.098287	4744.094598	4180.030258	3905.918447	4831.530493	4363.050943	4046.029454	4361.399545	3948.326222	3370.965937	3332.332761	Pdk2
ENSMUSG00000066149	0.15667835	0.013325183	0.31350641	718.127812	759.6520807	736.2010571	795.9529629	731.2660333	719.1858497	720.0828004	726.803918	791.3871425	887.7343242	874.6137986	841.091631	Cdc26
ENSMUSG00000110264	0.518119219	0.013361634	0.31350641	36.43528997	47.80300371	29.03591955	42.91402367	46.97048828	39.95476943	43.38853491	38.19192563	65.00311601	52.28801648	52.49557633	82.95923313	E330018M18Rik
ENSMUSG00000111539	-0.349409189	0.013400789	0.314120727	114.0071977	101.8411818	84.29783096	122.6114962	83.81008694	84.90388503	90.94904432	68.28253369	73.25747994	80.1749586	83.43046953	75.56682622	Gm48372
ENSMUSG00000066258	0.498294706	0.013473824	0.315527237	688.7445137	401.1295529	517.0266966	698.8855284	509.3074514	442.4990714	664.178342	857.58233	455.0218121	816.855013	1016.16437	810.7006248	Trim12a
ENSMUSG00000031145	-0.583110161	0.013601218	0.317748264	148.0918238	155.8793599	73.05812017	108.3068217	168.5411638	133.8484776	111.8089169	121.5197634	92.8615943	56.93584017	94.6795216	63.24614803	Prickle3
ENSMUSG00000109131	0.706956656	0.013590879	0.317748264	68.1692522	51.95978664	61.81840937	74.58866019	41.44454848	71.91858497	63.41401255	60.18121614	59.84413855	130.1390632	75.93110148	177.4177659	Gm44862
ENSMUSG00000110393	0.357350241	0.013608035	0.317748264	125.760517	84.17485436	94.60089919	113.415634	91.17800667	114.8699621	99.29299334	140.0370606	96.98877626	135.9488428	156.549308	130.5991888	Gm36445
ENSMUSG00000066760	-0.74321584	0.013625521	0.317850058	218.6117398	395.9335742	216.3644328	199.2436813	229.3265016	288.6732091	271.1783432	216.4209119	276.5211919	108.0619007	91.86725859	84.60199023	Psg16
ENSMUSG00000034300	-0.179714314	0.013736729	0.318785687	2932.453177	3121.743982	3373.786524	2961.067633	3070.580548	2975.631453	3125.643303	3115.535266	2849.819149	2736.406196	2520.725085	2382.819162	Fam53c
ENSMUSG00000047604	0.402924846	0.01370748	0.318785687	119.8838573	86.25324583	107.7138951	91.95862216	110.518796	87.90049274	95.12101883	107.6317904	102.1477537	132.4629751	184.6719382	131.4205673	Frat2
ENSMUSG00000049281	0.252244976	0.013708491	0.318785687	4644.911805	5290.545476	6258.645628	5462.342156	4920.84939	4962.382363	5295.070048	5324.880297	6140.214974	7527.150461	5652.648666	6694.235149	Scn3b
ENSMUSG00000061100	-0.677104551	0.013784117	0.318785687	22.33130676	27.01908906	34.65577495	27.58758665	26.70870902	46.94685408	32.54140118	28.93327699	18.57231886	25.56303028	13.12389408	13.14205673	Retnla
ENSMUSG00000068154	0.643555318	0.013780903	0.318785687	295.0083156	289.9356095	247.2736375	233.9836053	301.163719	209.7625395	248.6496808	156.2396957	311.6022386	627.4561978	442.4627148	498.5767773	Insm1
ENSMUSG00000071172	0.200439381	0.01371395	0.318785687	3239.214812	2906.630465	2585.133483	3163.376602	3201.361123	3095.495761	3296.694258	3097.017969	3341.985599	3530.02209	3915.607542	3747.128926	Srsf3
ENSMUSG00000085933	-0.967472023	0.013761909	0.318785687	9.402655477	14.54874026	14.98628106	15.32643703	15.65682943	12.98530006	18.35668784	8.101317557	15.47693238	1.161955922	7.499368048	4.928271275	Tmem61
ENSMUSG00000102257	-0.433717275	0.013778686	0.318785687	138.6891683	187.0552319	149.8628106	135.8944083	149.2003745	169.8077701	161.872611	155.0823647	151.6739374	101.0901652	85.30531154	87.06612586	Gm37649
ENSMUSG00000106173	0.439017452	0.013764747	0.318785687	58.76659673	54.03817811	58.07183911	78.67571007	45.12850835	48.94459255	38.38216549	71.75452693	62.93952502	85.98473821	73.11883847	74.74544768	Gm42764
ENSMUSG00000060771	0.193786198	0.013798895	0.318809504	752.2124381	761.7304722	821.4355306	835.8016991	881.3873978	885.997012	885.292991	813.6037489	926.552352	1059.703801	967.4184782	992.2252834	Tsga10
ENSMUSG00000105345	-0.335465841	0.01381148	0.318809504	205.6830885	256.681346	239.780497	268.7235292	171.3041337	245.721832	240.3057318	214.1062497	202.2319165	184.7509916	142.4879929	179.8819015	BC030343
ENSMUSG00000016262	0.496804683	0.013832491	0.318974197	350.2489165	385.5416169	379.3402393	388.269738	335.2403477	375.5748326	358.7898079	307.8500672	353.9058538	698.335509	494.0208701	737.5979342	Sertad4
ENSMUSG00000030433	0.761122337	0.01388448	0.318974197	34.0846261	19.74471892	17.79620876	13.28291209	23.02474916	21.97512318	19.19108275	21.98929051	19.60411435	44.15432503	56.24526036	36.96203456	Sbk2
ENSMUSG00000031951	0.274586182	0.013876612	0.318974197	535.9513622	511.2843006	567.6053951	601.8180939	661.2707958	592.3294567	560.7133742	542.7882763	630.4270457	759.9191728	708.6902805	838.6274953	Tmem231
ENSMUSG00000087321	0.552934184	0.013854721	0.318974197	23.50663869	27.01908906	28.09927699	15.32643703	19.34078929	21.97512318	22.52866235	27.77594591	23.73129632	36.02063358	35.62199823	41.06892729	Gm5353
ENSMUSG00000111077	0.355937661	0.013871445	0.318974197	112.8318657	143.4090111	125.5101039	146.112033	113.2817659	118.865439	110.974522	162.0263511	174.3734382	160.3499172	109.6782577	188.9170656	Gm48743
ENSMUSG00000036478	0.521326535	0.013916248	0.318995158	1770.049893	989.3143377	1261.657537	1368.139945	1483.714836	901.9789198	1329.191079	1433.933208	1160.769929	2026.451128	2558.221925	2152.01179	Btg1
ENSMUSG00000045092	0.286056844	0.013938089	0.318995158	5164.40852	4416.581865	4246.737395	5382.644684	5559.095437	4525.876507	5476.133742	4682.561548	5759.482437	6273.400022	7286.573479	6279.438983	S1pr1
ENSMUSG00000049225	0.407505012	0.013926911	0.318995158	3342.644022	4685.73356	3815.881815	3336.054459	4577.320133	3572.955256	4317.159223	3268.302969	5210.567236	5261.336414	5532.658777	6919.29287	Pdp1
ENSMUSG00000074736	0.646822429	0.013931528	0.318995158	346.7229207	546.6169555	402.7563035	393.3785503	385.8947959	452.4877637	421.3694255	253.4555064	560.2649523	917.9451782	584.0132867	981.5473623	Syndig1
ENSMUSG00000027506	-0.279613972	0.013966568	0.319345112	2797.290004	3227.741946	2714.390157	2672.930617	3252.936561	2899.717391	2793.554132	2855.135773	2848.787354	2119.407601	2244.185888	1915.454769	Tpd52
ENSMUSG00000031561	0.381260806	0.013986432	0.319497616	4582.619213	4264.859288	6616.443088	5115.964679	5443.050701	5394.892742	4680.9554	4484.657933	6208.313476	8052.354538	6780.366136	8057.723535	Tenm3
ENSMUSG00000000385	0.885398817	0.014193159	0.319578003	162.195807	47.80300371	98.34746945	125.6767836	46.04949832	45.94798484	74.26114628	133.0930741	74.28927544	201.0183745	220.2939364	161.8115735	Tmprss2
ENSMUSG00000021647	0.932905782	0.014171463	0.319578003	55.24060092	71.70450557	74.9314053	56.19693576	133.5435451	50.94233102	91.78343922	70.59719585	94.92518528	104.576033	114.3653627	343.3362322	Cartpt
ENSMUSG00000022197	0.4334117	0.014214319	0.319578003	8105.089021	7897.88757	9354.249309	8829.049489	8686.777362	9259.517814	10317.29296	7367.569652	9529.663166	16272.03073	11727.13678	15341.70848	Pdzd2
ENSMUSG00000028794	0.639607798	0.014126183	0.319578003	39.96128578	30.13667625	45.89548575	28.60934912	44.20751838	27.9683386	42.55414	24.30395267	58.81234305	66.23148754	79.68078551	59.1392553	A3galt2
ENSMUSG00000029814	0.17739023	0.014114346	0.319578003	859.1676442	898.904309	975.0449114	906.3033095	967.9604546	954.9189893	949.5413985	909.6622285	1068.94013	1074.809228	1008.665002	1195.105784	Igf2bp3
ENSMUSG00000032342	0.119685104	0.014049208	0.319578003	901.4795938	873.9636114	925.4028554	865.4328107	873.0984881	869.016235	923.6751565	916.606215	937.9021024	1021.359255	1006.79016	955.2632489	Mto1
ENSMUSG00000032788	0.302343256	0.014115471	0.319578003	7084.900902	6619.676819	8057.935997	7775.612384	7332.001122	6889.201118	7069.828005	6835.197356	7266.935651	10448.30765	9311.402852	10907.08571	Pdxk
ENSMUSG00000034212	0.394457867	0.014044455	0.319578003	58.76659673	62.35174397	46.83212831	55.17517329	39.60256855	53.93893872	44.22292981	60.18121614	66.0349115	84.82278229	62.8072074	64.06752658	Ankmy1
ENSMUSG00000038260	-0.433368565	0.014181184	0.319578003	813.3296987	880.1987858	1140.830646	859.3022359	670.4806955	912.9664814	783.496813	893.4595934	745.9881408	608.864903	477.147292	482.970585	Trpm4
ENSMUSG00000041986	0.348834631	0.014077519	0.319578003	4903.484831	5852.750368	7353.580787	5418.40637	5625.406714	5886.336406	5407.71336	5662.820972	7325.747994	9483.884234	6018.242858	8304.137099	Elmod1
ENSMUSG00000053228	-1.004423248	0.014206498	0.319578003	19.98064289	20.78391466	15.92292363	19.4134869	11.97286956	18.97851548	20.02547765	9.258648636	21.66770534	5.809779609	6.561947042	2.464135638	Ceacam3
ENSMUSG00000055271	0.341206958	0.01411497	0.319578003	69.34458414	88.3316373	73.99476273	65.39279798	53.41741805	67.92310802	70.08917177	81.01317557	78.41645741	96.44234151	94.6795216	90.35164005	9330161L09Rik
ENSMUSG00000089272	0.865528603	0.014142462	0.319578003	18.80531095	14.54874026	18.73285132	20.43524937	16.57781939	15.98190777	15.01910824	20.83195943	11.34975041	56.93584017	23.43552515	43.53306293	Gm24549
ENSMUSG00000092622	1.21496635	0.014213929	0.319578003	10.57798741	9.352761596	19.66949389	8.174099747	14.73583946	6.99208465	8.34394902	4.629324318	12.38154591	29.04889804	27.18520917	55.03236257	Khdc3
ENSMUSG00000103428	-0.436846992	0.014093252	0.319578003	122.2345212	133.0170538	128.3200316	124.6550211	112.3607759	144.8360392	126.8280251	121.5197634	76.35286642	111.5477685	54.37041835	108.4219681	Gm20754
ENSMUSG00000104253	-0.381750558	0.014041131	0.319578003	94.02655477	86.25324583	76.80469043	78.67571007	69.07424747	59.93215414	70.92356667	50.9225675	55.71695658	51.12606056	60.93236539	71.45993349	Gm37174
ENSMUSG00000111583	-0.469375391	0.014040533	0.319578003	57.59126479	39.48943785	50.57869858	49.04459848	69.07424747	61.92989261	64.24840746	49.76523642	49.52618362	31.37280989	36.55941923	36.14065602	Gm47962
ENSMUSG00000018387	-0.381814853	0.014379651	0.31961862	525.3733748	648.4581373	429.9189379	526.2076712	525.8852708	540.3882565	502.305731	515.0123304	503.5162002	382.2834983	345.9083512	283.3755983	Shroom1
ENSMUSG00000020672	0.528885402	0.01434453	0.31961862	217.4364079	200.5647764	179.8353727	183.9172443	119.7286956	191.7828932	154.3630569	232.623547	143.4195734	342.7769969	225.9184624	339.2293394	Sntg2
ENSMUSG00000027014	0.19237044	0.014306425	0.31961862	924.9862325	824.0822162	912.2898595	896.0856848	835.3378995	923.954043	877.7834369	965.2141203	845.0405081	1139.878759	1019.914054	1084.219681	Cwc22
ENSMUSG00000033021	-0.161687366	0.014237424	0.31961862	1432.729628	1525.539336	1367.498147	1379.379332	1515.028495	1414.398838	1469.369422	1391.111958	1335.143367	1381.565591	1223.334413	1129.395501	Gmppa
ENSMUSG00000033319	0.352335266	0.01434464	0.31961862	1860.550452	1422.658958	1593.229005	1899.456429	1566.603933	1658.122931	1577.84076	1877.191011	1396.019301	2314.616196	2444.793984	2522.453514	Fem1c
ENSMUSG00000036964	0.358702124	0.014318414	0.31961862	296.1836475	326.3074601	426.1723676	291.2023035	361.9490568	332.6234555	382.1528651	306.6927361	436.4494932	456.6486773	555.8906565	457.5078501	Trim17
ENSMUSG00000038702	0.168627931	0.014349872	0.31961862	1181.208594	1198.19268	1374.054645	1367.118183	1193.602996	1315.510783	1189.012735	1402.685268	1305.221298	1515.190522	1342.386881	1514.622039	Dsel
ENSMUSG00000063687	-0.278531322	0.014324851	0.31961862	202.1570927	252.5245631	249.1469226	261.5711919	227.4845217	215.7557549	236.1337573	217.578243	231.1221902	191.7227271	167.7983601	164.2757092	Pcdhb5
ENSMUSG00000085419	-0.712564003	0.014315512	0.31961862	41.13661771	38.45024212	45.89548575	52.10988589	29.47167892	61.92989261	42.55414	50.9225675	27.85847829	23.23911844	20.62326213	14.78481383	Gm11734
ENSMUSG00000089446	-0.328960383	0.014307101	0.31961862	85.79923122	91.44922449	80.5512607	99.11095943	75.52117724	96.89031586	93.45222903	63.65320938	75.32107093	81.33691452	75.93110148	59.1392553	Gm22533
ENSMUSG00000102296	0.355702965	0.014362295	0.31961862	108.130538	139.2522282	159.2292363	128.742071	116.0447358	153.8258623	119.318471	185.1729727	171.2780517	194.0466389	120.9273098	175.7750088	Gm37543
ENSMUSG00000108450	0.644683053	0.0143402	0.31961862	19.98064289	25.97989332	17.79620876	16.34819949	16.57781939	20.97625395	25.86624196	18.51729727	24.76309181	41.83041318	29.99747219	44.35444148	Gm44977
ENSMUSG00000108956	0.421447582	0.014387722	0.31961862	574.737316	589.2239805	512.3434837	646.7756425	401.5516253	567.3577258	494.7961769	739.5345598	528.279292	973.7190624	536.2048154	844.3771452	Gm45179
ENSMUSG00000025198	0.199741829	0.014462588	0.319896902	1143.597972	1021.529405	1107.111513	1160.722164	1196.365966	1047.813828	1028.808914	1028.86733	1276.331024	1368.784076	1298.328093	1345.418058	Erlin1
ENSMUSG00000030921	0.540830823	0.014473805	0.319896902	3255.669459	1875.748298	2776.208566	2737.301653	2449.83331	1742.027947	3517.808907	3674.526178	2333.921403	3468.438426	5582.342091	4013.255575	Trim30a
ENSMUSG00000038178	-0.239633288	0.014442956	0.319896902	3645.879661	3789.946838	3088.110541	4448.753787	4425.356788	3619.90211	3860.745212	3315.753543	3477.150809	3160.520107	3437.522829	2871.539396	Slc43a2
ENSMUSG00000042064	1.168899063	0.014418085	0.319896902	115.1825296	41.56782932	98.34746945	162.4602325	56.18038795	68.92197726	64.24840746	69.43986477	38.17643321	270.7357298	241.8546195	353.1927747	Myo3b
ENSMUSG00000043015	-0.245005135	0.014479516	0.319896902	511.2693915	452.0501438	467.3846405	478.1848352	425.4973644	490.4447947	490.6242024	512.6976682	375.5735592	384.6074101	383.4051914	345.8003678	Nemp2
ENSMUSG00000085272	0.464371419	0.014473943	0.319896902	81.09790349	61.31254824	82.42454583	66.41456045	82.88909697	76.91293114	111.8089169	70.59719585	100.0841627	133.624931	128.4266778	122.3854033	Sbk3
ENSMUSG00000071424	0.258075556	0.014561539	0.32132345	1633.711389	1744.809636	2017.528088	1748.235583	2095.252173	1888.861725	1812.305727	1766.087227	2300.903948	2335.531403	2007.018374	2643.196161	Grid2
ENSMUSG00000078300	0.868349273	0.014570626	0.32132345	34.0846261	25.97989332	13.11299593	15.32643703	11.97286956	18.97851548	15.85350314	16.20263511	23.73129632	59.25975201	33.74715622	41.89030584	Gm2606
ENSMUSG00000034820	0.0952653	0.014585491	0.321358584	2733.82208	2772.574215	2878.302606	2586.080808	2829.281177	2757.87796	2841.949036	2930.362293	2948.871517	3101.260355	2954.751011	2877.289046	Cpsf7
ENSMUSG00000042671	0.595741964	0.014607219	0.321544727	1835.868482	2825.573198	1994.112023	1698.169222	2424.966581	1939.804056	2327.961777	1554.29564	2568.13898	4768.667103	2833.823701	4516.760624	Rgs8
ENSMUSG00000004268	0.16385803	0.014713938	0.323012966	936.7395518	900.9827004	885.1272251	896.0856848	971.6444145	823.0682502	946.2038189	955.9554717	922.42517	1030.654903	1125.842628	1051.364539	Emg1
ENSMUSG00000035954	0.257980104	0.014690163	0.323012966	6967.367708	7952.964944	7723.554601	7170.729003	7658.95256	7599.397145	7618.025455	7048.146274	7796.246739	9417.652746	9593.566575	11146.10687	Dock4
ENSMUSG00000039457	0.268253022	0.014705721	0.323012966	200.9817608	155.8793599	145.1795978	196.1783939	168.5411638	172.8043778	165.2101906	186.3303038	191.9139615	223.095537	236.2300935	196.3094725	Ppl
ENSMUSG00000028556	0.118196958	0.014758485	0.323372429	4255.876935	4210.82111	4228.941187	4440.579688	4521.139745	4276.159198	4214.52865	4580.716413	4338.700045	4597.859582	4700.228924	5147.579347	Dock7
ENSMUSG00000040054	-0.127871195	0.014770377	0.323372429	6044.732139	6075.138254	5880.242031	6090.726074	5781.975009	5964.248206	5546.222914	5814.431344	5494.310996	5651.753604	5222.372424	4876.524427	Baz2a
ENSMUSG00000084954	0.394344857	0.014766641	0.323372429	77.57190768	66.50852691	88.98104379	102.1762468	96.70394646	107.8778774	95.95541373	106.4744593	98.02057176	133.624931	104.0537317	154.4191666	Gm16351
ENSMUSG00000020876	-0.159702035	0.014803146	0.323562863	869.7456316	1004.902274	960.9952729	904.2597845	955.0665951	973.8975048	936.1910801	933.9661812	872.8989864	863.3332499	805.2446441	756.4896408	Snx11
ENSMUSG00000089545	0.893352609	0.0148058	0.323562863	5.876659673	12.47034879	5.619855397	5.108812342	9.209899663	10.98756159	5.006369412	16.20263511	11.34975041	19.75325067	8.436789054	16.42757092	Gm25838
ENSMUSG00000034842	0.471949494	0.014861249	0.323711217	165.7218028	120.546705	145.1795978	121.5897337	90.2570167	110.8744852	135.1719741	136.5650674	116.5928906	207.99011	194.9835692	222.5935859	Art3
ENSMUSG00000065126	-0.38660098	0.014866064	0.323711217	125.760517	94.56681169	120.826891	100.1327219	119.7286956	118.865439	112.6433118	109.9464526	59.84413855	109.2238566	76.86852249	79.67371895	Snord104
ENSMUSG00000078307	0.355071319	0.014863029	0.323711217	4936.394125	6392.092953	6043.217837	4591.800533	5742.37244	6166.019792	5748.980875	4888.56648	6961.524186	8292.879414	6943.477391	9109.909452	AI593442
ENSMUSG00000105316	-1.506326278	0.01485064	0.323711217	16.45464708	30.13667625	10.30306823	7.152337279	12.89385953	10.98756159	23.36305726	10.41597972	12.38154591	0	4.68710503	0.821378546	Gm42953
ENSMUSG00000042659	0.404800778	0.01489148	0.323973321	467.78211	288.8964137	359.6707454	349.4427642	420.8924146	235.7331396	399.6751581	505.7536818	369.3827862	520.556253	535.2673944	454.2223359	Arrdc4
ENSMUSG00000086328	0.68057033	0.014930681	0.324534568	159.8451431	139.2522282	202.3147943	190.0478191	146.4374046	140.8405622	161.0382161	114.5757769	158.8965058	414.8182641	238.1049355	377.8341311	2700033N17Rik
ENSMUSG00000040328	1.164513396	0.014972735	0.32499102	66.99392027	22.86230612	46.83212831	34.73992393	13.81484949	8.989823121	40.8853502	97.21581068	16.50872787	81.33691452	99.36662663	81.31647604	Olfr56
ENSMUSG00000045034	0.272662075	0.014986322	0.32499102	880.323619	788.7495613	899.1768636	984.9790195	907.1751168	962.9099432	883.6242012	804.3451003	1085.448858	1071.32336	1146.46589	1329.811866	Ankrd34b
ENSMUSG00000050288	0.837287972	0.014991946	0.32499102	317.3396223	164.1929258	303.4721915	238.0706551	279.0599598	179.7964624	206.9299357	195.5889524	146.5149599	571.6823135	603.6991278	636.5683731	Fzd2
ENSMUSG00000001964	-0.134682863	0.015009873	0.325010746	888.5509425	831.3565863	828.9286711	881.7810102	858.3626486	860.0264119	851.0828001	827.4917219	815.1184388	770.3767761	794.9330131	700.6358996	Emd
ENSMUSG00000086331	0.359234219	0.0150197	0.325010746	303.2356391	183.9376447	204.1880794	211.504831	187.8819531	201.7715856	218.6114643	226.8368916	280.6483739	233.5531403	334.6592991	303.910062	Gm16310
ENSMUSG00000030089	-0.419062336	0.01504763	0.325324377	220.9624037	313.8371113	163.9124491	242.157705	250.5092708	227.7421857	205.2611459	201.3756078	222.8678263	144.0825343	138.7383089	160.990195	Slc41a3
ENSMUSG00000085234	0.343203442	0.015075839	0.325643496	71.69524801	85.2140501	90.85432892	72.54513526	67.23226754	79.90953885	72.59235648	92.58648636	80.48004839	120.8434159	109.6782577	87.06612586	Gm15614
ENSMUSG00000081476	0.373487353	0.01509814	0.325834539	48.18860932	55.07737384	50.57869858	53.13164836	55.25939798	50.94233102	41.7197451	62.4958783	53.65336559	82.49887045	59.99494438	69.8171764	Itpa-ps1
ENSMUSG00000102243	0.402471902	0.015144111	0.326245108	88.14989509	66.50852691	79.61461813	78.67571007	57.10137791	70.91971573	67.58598706	120.3624323	70.16209347	99.92820927	79.68078551	109.2433466	Gm37718
ENSMUSG00000103761	0.320926715	0.0151397	0.326245108	196.2804331	243.1718015	195.7582963	208.4395436	196.1708628	207.764801	226.1210184	196.7462835	239.3765542	319.5378785	239.9797775	317.8734973	Gm37859
ENSMUSG00000035164	0.287720188	0.01519728	0.327099492	1829.991822	1557.754404	1607.278644	1766.627308	1308.726742	1549.246184	1510.254773	1730.209964	1573.488126	2190.286913	1845.781961	2360.641941	Zc3h12c
ENSMUSG00000035373	0.931968568	0.015216045	0.327189189	317.3396223	105.9979648	266.0064888	155.3078952	151.9633444	73.91632344	237.8025471	412.0098643	103.1795492	443.8671621	449.9620829	373.7272384	Ccl7
ENSMUSG00000052566	-0.355677062	0.015228472	0.327189189	567.6853244	508.1667134	606.0077403	484.31541	460.4949832	493.4414024	445.5668777	540.4736142	430.2587202	398.5508812	303.7244059	320.3376329	Hook2
ENSMUSG00000111498	-0.958105854	0.015257084	0.327513327	164.5464708	86.25324583	44.02220061	96.04567203	47.89147825	106.8790082	71.75796157	91.42915528	50.55797912	25.56303028	39.37168225	20.53446365	Gm47059
ENSMUSG00000078853	0.870953158	0.015272377	0.327551226	3246.266803	1316.660994	2527.998286	2332.683715	944.9357055	1174.670221	3997.585976	3548.37709	1839.691363	5259.012502	5162.37748	4492.119267	Igtp
ENSMUSG00000000126	-0.681017256	0.015849291	0.327564532	391.3855342	470.755667	383.0868096	365.7909637	349.0551972	366.5850095	352.1146487	342.5699995	407.5592194	201.0183745	138.7383089	105.1364539	Wnt9a
ENSMUSG00000004902	-0.29747194	0.015842228	0.327564532	2248.409991	2787.122956	2123.368698	2200.876357	2840.333056	2236.468219	2514.03184	2337.808781	2140.975646	1471.036197	2016.392584	1885.885141	Slc25a18
ENSMUSG00000006958	-0.603803987	0.015826897	0.327564532	1962.804331	2378.719033	2236.702448	2152.853521	1541.737204	2022.710202	1883.229294	2204.715707	1722.066676	1203.786335	868.0518515	667.7807578	Chrd
ENSMUSG00000007036	-0.163506011	0.015891057	0.327564532	2291.897272	2445.227559	2670.367956	2195.767545	2246.294528	2310.384542	2429.757955	2322.763477	2113.117168	2187.963001	2049.202319	1914.63339	Abhd16a
ENSMUSG00000020067	-0.674157208	0.015820176	0.327564532	132.8125086	155.8793599	168.5956619	120.5679713	103.1508762	244.7229627	112.6433118	127.3064188	121.7518681	108.0619007	53.43299734	55.85374112	Mypn
ENSMUSG00000020609	-0.560305967	0.015877929	0.327564532	35.25995804	43.64622078	28.09927699	34.73992393	33.15563879	23.97286166	40.8853502	26.61861483	29.92206927	13.94347106	20.62326213	24.64135638	Apob
ENSMUSG00000021764	0.1645778	0.015783652	0.327564532	774.5437449	840.7093479	795.2095387	784.7135757	863.8885884	867.0184965	841.9044561	813.6037489	912.1072151	938.8603848	910.2357968	1039.043861	Ndufs4
ENSMUSG00000022040	0.361873003	0.015524868	0.327564532	399.6128578	465.5596883	487.0541344	515.9900465	576.5397189	486.4493178	541.5222914	417.7965197	597.40959	777.3485117	641.1959681	754.0255051	Ephx2
ENSMUSG00000022820	-0.212545212	0.015397547	0.327564532	711.0758204	772.1224295	826.1187434	806.1705876	608.7743677	772.1259192	654.1656032	609.9134789	670.6670699	650.6953162	632.759179	610.2842596	Ndufb4
ENSMUSG00000025089	0.53111976	0.01532719	0.327564532	2220.202024	1754.162397	2220.779525	2784.302726	2085.121284	1974.764479	2142.726108	2063.521315	1837.627772	3017.599529	4198.708686	4550.437144	Gfra1
ENSMUSG00000026819	0.189541952	0.015887168	0.327564532	2240.182667	2446.266755	2464.306592	2263.203867	2420.361632	2367.320088	2440.605088	2167.681112	2891.090969	2725.948592	2786.952651	2980.782743	Slc25a25
ENSMUSG00000027708	0.158148614	0.015400528	0.327564532	1562.016141	1746.888027	1559.509873	1552.057189	1518.712454	1695.081093	1458.522289	1757.98591	1714.844108	1907.931624	1603.927341	1855.494135	Dcun1d1
ENSMUSG00000028102	-0.162913393	0.015803485	0.327564532	492.4640806	534.1466067	548.8725438	520.0770964	546.14705	534.3950411	529.8407628	462.9324318	539.6290424	471.7541042	429.3388207	464.0788784	Pex11b
ENSMUSG00000028525	0.270934234	0.015560858	0.327564532	5461.7675	5017.236998	4242.990825	4935.112722	4465.880347	4655.729507	4708.490432	5189.472561	4391.321615	6246.675035	6163.543114	6865.081886	Pde4b
ENSMUSG00000029192	-0.140481786	0.015537325	0.327564532	3567.132421	3530.147905	3429.985078	3233.878212	3906.839437	3537.994833	3596.242028	3380.564083	3278.014279	3095.450576	3366.278832	2956.141387	Tbc1d14
ENSMUSG00000031129	-0.326356141	0.015365066	0.327564532	1150.649964	1516.186574	1224.191834	1221.00615	1561.998983	1356.464422	1380.923563	1185.107025	1404.273665	901.6777953	1015.226949	857.5192019	Slc9a9
ENSMUSG00000032503	0.382389496	0.015367281	0.327564532	19022.74736	22158.77061	25388.6334	19797.66959	22415.0538	21876.23513	22540.34388	18833.24866	27006.21521	35595.35771	24065.47207	37138.63095	Arpp21
ENSMUSG00000040372	0.220842749	0.015659106	0.327564532	493.6394125	480.1084286	481.434279	522.1206214	432.8652842	494.4402716	520.6624189	513.8549993	504.5479957	583.3018727	555.8906565	689.1366	Gpr63
ENSMUSG00000046761	-0.247184328	0.015861125	0.327564532	192.7544373	206.7999508	189.2017984	194.134869	191.565913	204.7681933	197.7515918	206.0049322	177.4688247	151.0542698	156.549308	141.2771099	Fam83h
ENSMUSG00000047843	-0.234994426	0.015576094	0.327564532	632.3285808	596.4983507	812.0691049	611.0139561	687.0585149	590.3317183	611.6114632	605.2841546	534.4700649	567.0344898	563.3900246	489.5416133	Bri3
ENSMUSG00000048349	0.976929219	0.015679502	0.327564532	16.45464708	4.156782932	25.28934929	16.34819949	6.446929764	6.99208465	8.34394902	16.20263511	30.95386477	20.91520659	28.12263018	21.35584219	Pou4f1
ENSMUSG00000051219	0.58993013	0.015599611	0.327564532	44.66261351	72.7437013	42.14891548	41.8922612	37.76058862	50.94233102	45.89171961	45.1359121	58.81234305	111.5477685	59.05752338	86.24474732	3100002H09Rik
ENSMUSG00000052776	0.62729921	0.015902516	0.327564532	887.3756106	485.3044073	815.8156752	664.1456045	611.5373376	402.544302	991.2611436	952.4834785	662.412706	899.3538835	1730.479177	1114.610687	Oas1a
ENSMUSG00000053835	0.244255739	0.015508788	0.327564532	1867.602444	1612.831777	1962.266176	1804.432519	1547.263143	1570.222438	2029.248402	1988.294795	1788.101588	2118.245645	2445.731405	2144.619383	H2-T24
ENSMUSG00000054619	-0.388450346	0.015836266	0.327564532	800.4010474	659.8892904	472.0678534	746.9083644	497.3345818	720.1847189	760.1337557	613.3854722	420.9725608	539.1475477	545.5790255	423.0099511	Mettl7a1
ENSMUSG00000059409	0.265153165	0.015802524	0.327564532	3441.371904	3124.861569	3520.839406	3260.444037	3460.159304	3471.070594	3290.853494	2982.442192	3692.796067	4827.926855	4097.467217	4629.289485	Ppp2r5d
ENSMUSG00000066861	0.693279239	0.015297667	0.327564532	521.8473789	193.2904063	353.1142475	353.5298141	305.7686688	176.7998547	398.0063683	445.5724656	288.9027378	532.1758122	793.9955921	597.1422029	Oas1g
ENSMUSG00000068062	0.622309047	0.015740369	0.327564532	155.1438154	127.8210751	162.039164	193.1131065	80.12612707	112.8722236	134.3375792	152.7677025	117.6246861	281.1933331	212.7945684	295.6962765	Gm14164
ENSMUSG00000071265	0.300206962	0.015620693	0.327564532	1076.604052	1391.483086	1445.23948	1108.612278	1340.040401	1079.777644	1225.726111	1232.5576	1425.94137	1782.440384	1381.758563	1800.461773	1700086L19Rik
ENSMUSG00000073535	0.735596326	0.015922336	0.327564532	11.75331935	9.352761596	13.11299593	10.21762468	7.367919731	7.990953885	6.675159216	16.20263511	11.34975041	18.59129475	15.9361571	16.42757092	Gm5532
ENSMUSG00000085418	0.308245961	0.015842874	0.327564532	236.2417188	272.269282	320.3317576	241.1359425	240.3783812	305.6539861	274.5159228	314.7940536	321.9201936	378.7976305	259.6656187	397.5472162	Grip1os1
ENSMUSG00000086918	0.62262139	0.015548432	0.327564532	35.25995804	30.13667625	27.16263442	50.06636095	24.86672909	35.95929248	28.36942667	39.3492567	31.98566026	54.61192832	47.8084713	78.8523404	4930429F24Rik
ENSMUSG00000090258	0.165228351	0.015777894	0.327564532	571.2113202	564.283283	586.3382465	674.3632291	580.2236788	542.385995	560.7133742	638.8467559	618.0454998	644.8855366	655.2572832	706.3855495	Churc1
ENSMUSG00000091159	0.497859024	0.015764011	0.327564532	29.38329836	25.97989332	29.03591955	26.56582418	28.55068896	45.94798484	30.87261137	53.23722966	39.2082287	38.34454542	34.68457722	52.56822694	Gm17545
ENSMUSG00000092741	-0.634450295	0.01538516	0.327564532	38.78595384	31.17587199	34.65577495	36.78344886	45.12850835	43.95024637	25.86624196	18.51729727	15.47693238	15.10542698	34.68457722	32.03376329	Mir3074-1
ENSMUSG00000095276	-0.77387457	0.015760304	0.327564532	32.90929417	50.92059091	49.64205601	48.02283601	28.55068896	38.95590019	33.37579608	45.1359121	27.85847829	22.07716251	12.18647308	12.32067819	Gfy
ENSMUSG00000097207	0.360768931	0.015582214	0.327564532	298.5343114	257.7205418	283.8026976	371.9215385	352.7391571	314.6438092	298.7133749	341.4126685	282.7119649	477.5638838	408.7155586	486.2560992	6030443J06Rik
ENSMUSG00000097929	0.636964193	0.015871193	0.327564532	161.020475	130.9386623	260.3866334	244.2012299	198.0128428	180.7953317	155.1974518	153.9250336	192.945757	311.404187	371.2187184	446.829929	Tunar
ENSMUSG00000098043	1.185937028	0.015642545	0.327564532	19.98064289	3.117587199	3.746570265	7.152337279	11.0518796	7.990953885	4.17197451	23.14662159	10.31795492	23.23911844	27.18520917	8.213785459	Gm26980
ENSMUSG00000102742	0.242358722	0.01554538	0.327564532	618.2245976	561.1656958	657.5230815	572.1869823	603.2484279	550.3769488	654.1656032	563.6202357	648.9993646	802.9115419	786.496224	759.7751549	Pcdhga11
ENSMUSG00000104861	0.191480442	0.015897249	0.327564532	253.8716979	269.1516948	309.0920469	284.0499662	299.3217391	261.7037397	277.8535024	324.0527023	306.4432612	338.1291732	290.6005119	338.4079609	3110039M20Rik
ENSMUSG00000104987	0.673490272	0.015693206	0.327564532	23.50663869	29.09748052	26.22599185	33.71816146	20.26177926	32.96268478	37.54777059	30.09060807	24.76309181	70.87931123	46.8710503	59.1392553	2810432F15Rik
ENSMUSG00000106753	1.051115074	0.015329481	0.327564532	34.0846261	33.25426345	23.41606416	52.10988589	11.0518796	29.96607707	18.35668784	26.61861483	19.60411435	79.01300268	72.18141746	100.2081826	Gm43230
ENSMUSG00000109082	0.648409586	0.01563224	0.327564532	78.74723962	80.01807143	73.05812017	85.82804735	45.12850835	93.89370815	63.41401255	83.32783773	60.87593404	149.8923139	103.1163107	183.1674157	Gm44586
ENSMUSG00000110258	0.665033545	0.015890452	0.327564532	81.09790349	76.90048423	48.70541344	69.47984785	52.49642808	63.92763108	50.06369412	62.4958783	59.84413855	168.4836087	77.8059435	131.4205673	Gm45406
ENSMUSG00000110465	1.591467199	0.015388284	0.327564532	8.227323542	5.195978664	6.556497964	7.152337279	4.604949832	3.995476943	1.668789804	9.258648636	0	19.75325067	14.9987361	35.31927747	Gm45832
ENSMUSG00000110827	0.412732498	0.015689303	0.327564532	109.3058699	107.0371605	129.2566741	88.89333475	115.1237458	133.8484776	130.9999996	103.0024661	150.6421419	171.9694764	140.6131509	206.9873936	Gm32281
ENSMUSG00000111435	2.780323037	0.015914612	0.327564532	7.051991607	0	7.49314053	5.108812342	1.841979933	0	1.668789804	0	0	33.69672173	29.99747219	49.28271275	Gm47358
ENSMUSG00000070871	0.202528189	0.016013912	0.329168817	980.2268334	867.728437	861.7111609	851.1281362	884.1503677	791.1044346	847.7452205	824.0197286	962.6651942	1034.14077	1123.030365	1050.54316	Ccnyl1
ENSMUSG00000055421	-0.123600608	0.016064112	0.329920611	8310.772109	7886.456417	8697.66287	7518.128242	8818.478928	8743.10242	8467.439466	7288.871139	7930.380153	7610.811288	7732.785878	7753.813473	Pcdh9
ENSMUSG00000029033	-0.305337288	0.016226087	0.332401407	4996.336054	6642.539125	6015.11856	5054.658931	5376.739423	6284.885231	5422.732468	5061.008811	5889.488669	4450.29118	3745.93434	3858.01503	Acap3
ENSMUSG00000086275	-0.877239883	0.016225995	0.332401407	44.66261351	50.92059091	28.09927699	41.8922612	17.49880936	41.9525079	15.01910824	32.40527023	17.54052337	17.42933883	14.06131509	12.32067819	1700121C08Rik
ENSMUSG00000097797	0.292348112	0.016210448	0.332401407	90.50055896	93.52761596	120.826891	97.0674345	116.9657257	113.8710929	115.1464965	119.2051012	148.5785509	142.9205784	113.4279417	133.0633244	Gm26901
ENSMUSG00000094392	0.793633729	0.01624993	0.332608451	10.57798741	8.313565863	18.73285132	10.21762468	9.209899663	10.98756159	7.509554118	16.20263511	30.95386477	13.94347106	15.9361571	16.42757092	Gm3788
ENSMUSG00000014773	0.664568347	0.016288423	0.332975826	417.2428368	182.898449	394.3265204	323.8987025	209.9857123	207.764801	236.9681522	390.0205738	210.4862804	606.5409912	516.5189743	509.2546984	Dll1
ENSMUSG00000042870	-0.185415116	0.016303608	0.332975826	1062.500069	949.8248999	981.6014094	966.5872951	985.459264	873.011712	937.025475	925.8648636	836.7861442	771.5387321	949.6074791	759.7751549	Tom1
ENSMUSG00000067724	0.673215077	0.016309132	0.332975826	55.24060092	45.72461225	41.21227291	45.97931108	44.20751838	41.9525079	46.72611451	47.45057426	52.6215701	60.42170793	55.30783935	147.0267597	Gbx1
ENSMUSG00000019817	0.380218159	0.016327267	0.333065252	1440.956952	1190.91831	898.240221	1131.091053	1181.630127	1221.617075	1085.547768	1053.171282	1219.582272	1656.949144	1858.905855	1784.034202	Plagl1
ENSMUSG00000034780	0.241387047	0.016380192	0.333863611	1562.016141	2073.195487	2106.509131	1637.885237	2190.11414	2005.729425	2062.624198	2106.342565	2561.948207	2319.26402	2165.442524	2365.570212	B3galt1
ENSMUSG00000090263	0.423913104	0.016425871	0.334037164	232.715723	200.5647764	147.0528829	235.0053677	156.5682943	224.745578	188.5732479	192.1169592	208.4226894	334.6433055	277.4766178	312.1238474	D730045A05Rik
ENSMUSG00000101481	0.482746465	0.016405256	0.334037164	176.2997902	182.898449	223.8575733	225.8095055	142.7534448	220.7501011	157.7006365	222.2075673	188.8185751	292.8128923	216.5442524	404.9396231	1700123O21Rik
ENSMUSG00000110997	-0.279531895	0.016430093	0.334037164	137.5138363	136.134641	118.0169633	142.0249831	122.4916655	141.8394315	117.6496812	127.3064188	101.1159582	90.6325619	101.2414686	116.6357535	2610028D06Rik
ENSMUSG00000090667	-1.048778827	0.016502803	0.335233947	101.0785464	128.8602709	34.65577495	34.73992393	60.78533778	59.93215414	121.8216557	60.18121614	66.0349115	23.23911844	16.87357811	21.35584219	Gm765
ENSMUSG00000050957	0.76305992	0.016542284	0.335754286	18.80531095	8.313565863	8.429783096	15.32643703	13.81484949	11.98643083	16.68789804	17.35996619	13.4133414	33.69672173	18.74842012	29.56962765	Insl6
ENSMUSG00000102861	0.319293138	0.016603067	0.336142695	84.62389929	99.76279036	115.2070356	92.98038462	121.5706756	99.88692356	118.4840761	105.3171282	118.6564816	138.2727547	140.6131509	150.3122739	Gm37637
ENSMUSG00000105011	0.769803965	0.016580371	0.336142695	90.50055896	72.7437013	109.5871802	155.3078952	50.65444815	104.8812697	81.7707004	107.6317904	69.13029798	177.779256	199.6706743	254.6273492	Gm43210
ENSMUSG00000110341	0.582786752	0.016602923	0.336142695	22.33130676	25.97989332	23.41606416	29.63111158	50.65444815	25.97060013	30.03821647	46.29324318	36.11284223	32.53476581	51.55815533	55.85374112	Gm45424
ENSMUSG00000000766	0.543100501	0.016662954	0.336522521	377.281551	396.97277	641.6001579	402.5744125	419.9714246	552.3746873	480.6114636	465.247094	576.7736801	1041.112506	452.7743459	869.8398801	Oprm1
ENSMUSG00000037531	0.143759972	0.016691317	0.336522521	420.7688326	469.7164713	461.7647851	439.3578614	465.099933	446.4945483	492.2929922	493.0230399	508.6751776	527.5279885	487.4589231	510.076077	Mrpl47
ENSMUSG00000059149	-0.276905361	0.016687783	0.336522521	2973.589794	3331.66152	3820.565028	3186.877139	3231.753792	3582.943948	2981.292985	3340.057496	3141.817274	2478.451981	2434.482353	2232.506888	Mfsd4a
ENSMUSG00000060923	0.238983291	0.01664417	0.336522521	195.1051011	215.1135167	266.9431314	216.6136433	244.983331	227.7421857	264.5031839	268.5008105	249.6945091	268.4118179	286.8508278	303.0886834	Acyp2
ENSMUSG00000093629	0.272409492	0.016666422	0.336522521	146.9164918	184.9768405	177.9620876	165.5255199	191.565913	189.7851548	192.7452224	162.0263511	233.1857812	235.8770521	224.0436204	223.4149645	Prox2os
ENSMUSG00000028405	-0.140884892	0.016710253	0.336624006	1161.227951	1148.311285	1139.894003	1148.461014	1227.679625	1065.793474	1088.885347	1093.67787	957.5062167	1005.091872	1116.468418	997.1535547	Aco1
ENSMUSG00000025323	0.178706359	0.016762582	0.337397468	1719.51062	1767.671942	1607.278644	1689.995123	1538.974234	1937.806317	1684.643307	1923.484254	1707.62154	2082.225012	1857.031013	2085.480128	Sp4
ENSMUSG00000107234	0.960103664	0.016803677	0.337943709	14.10398321	7.27437013	12.17635336	18.39172443	9.209899663	10.98756159	6.675159216	15.04530403	7.222568445	33.69672173	19.68584113	32.85514184	Gm43371
ENSMUSG00000045969	0.208500846	0.01682172	0.338025831	778.0697407	658.8500947	724.0247037	642.6885926	734.0290032	634.2819646	664.178342	786.9851341	788.291756	720.4126715	948.670058	744.1689626	Ing1
ENSMUSG00000097160	0.635177191	0.016841873	0.33815017	76.39657575	62.35174397	49.64205601	96.04567203	61.70632774	73.91632344	66.75159216	48.60790534	85.63902585	163.835785	100.3040476	140.4557313	A630072L19Rik
ENSMUSG00000018378	-0.171023876	0.016982419	0.338833784	1467.989586	1241.838901	1186.726131	1324.204159	1273.729123	1200.640821	1299.987257	1271.906856	1047.272425	1124.773332	1168.963994	1094.076223	Cuedc1
ENSMUSG00000025138	-0.149241382	0.01700186	0.338833784	1201.189237	1283.40673	1105.238228	1162.765689	1354.77624	1233.603506	1276.6242	1086.733884	1143.229405	1130.583112	1154.902679	1038.222482	Sirt7
ENSMUSG00000027403	0.607821064	0.017000395	0.338833784	29.38329836	11.43115306	20.60613646	20.43524937	12.89385953	16.98077701	19.19108275	28.93327699	27.85847829	19.75325067	33.74715622	30.3910062	Tgm6
ENSMUSG00000027765	0.7812655	0.016894554	0.338833784	70.51991607	65.46933117	55.26191141	91.95862216	77.36315717	56.93554643	60.07643295	81.01317557	35.08104673	184.7509916	110.6156787	174.1322517	P2ry1
ENSMUSG00000028771	0.10736242	0.016977426	0.338833784	2190.818726	2184.389431	1994.112023	2102.78716	2187.35117	2077.64801	1957.49044	2272.99824	2184.311057	2241.412973	2343.552515	2257.969623	Ptpn12
ENSMUSG00000029055	-0.473449845	0.016987706	0.338833784	2335.384554	3336.857498	2735.932936	2342.90134	2893.750474	2721.918667	3274.99999	2360.955402	3100.545454	1861.453387	1392.070194	1392.236635	Plch2
ENSMUSG00000031216	-0.462287814	0.016920344	0.338833784	897.953598	1340.562495	1019.067112	865.4328107	1645.80907	1079.777644	1308.331206	769.6251679	1152.515565	655.3431399	971.1681622	680.9228145	Stard8
ENSMUSG00000031333	0.181429475	0.016972993	0.338833784	1410.398321	1591.008667	1610.088571	1601.101788	1497.529685	1609.178339	1414.299359	1712.849998	1509.516805	1900.959888	1647.986129	1922.025797	Abcb7
ENSMUSG00000041468	0.563603623	0.016980443	0.338833784	503.042068	426.0702505	476.7510662	502.7071345	477.9937925	455.4843715	443.8980879	349.513986	432.3223112	1003.929916	686.1921764	995.5107976	Gpr12
ENSMUSG00000111794	1.144747606	0.017024154	0.338999058	10.57798741	8.313565863	10.30306823	12.26114962	9.209899663	5.993215414	10.84713373	3.471993239	14.44513689	34.85867765	12.18647308	41.06892729	Gm48294
ENSMUSG00000070081	0.968464211	0.017038578	0.339007494	8.227323542	3.117587199	7.49314053	9.195862216	6.446929764	7.990953885	14.18471333	9.258648636	7.222568445	19.75325067	22.49810414	20.53446365	Mir505
ENSMUSG00000028101	-0.245108452	0.017128011	0.339948903	1218.819216	1359.268019	1051.849602	1137.221627	1216.627746	1135.714321	1088.050952	1195.523005	1069.971925	861.009338	973.9804252	847.6626593	Pias3
ENSMUSG00000053093	1.407691756	0.017119419	0.339948903	473.6587696	163.1537301	504.8503432	459.7931108	106.8348361	202.7704548	249.4840757	317.1087158	147.5467554	1695.29369	733.0632267	1200.855434	Myh7
ENSMUSG00000080846	0.485774859	0.017127832	0.339948903	189.2284415	172.5064917	196.6949389	252.3753297	151.9633444	217.7534934	211.1019102	181.7009795	230.0903948	417.1421759	227.7933045	335.1224467	Gm13379
ENSMUSG00000049160	0.318306119	0.017161155	0.340327774	106.955206	105.9979648	132.0666018	157.3514201	119.7286956	114.8699621	125.1592353	130.778412	140.3241869	173.1314323	141.5505719	181.5246586	Tex50
ENSMUSG00000036371	0.122105704	0.01717817	0.340386431	4603.775188	5114.921397	4817.152718	4743.021378	5124.388173	5062.269286	4590.840751	4962.635669	5472.643291	5284.575532	5114.569009	5635.478203	Serbp1
ENSMUSG00000046219	0.296742928	0.017244773	0.341426768	92.85122283	84.17485436	104.9039674	77.6539476	85.65206687	99.88692356	110.1401271	109.9464526	119.6882771	104.576033	109.6782577	130.5991888	C230012O17Rik
ENSMUSG00000102784	0.34435155	0.017293583	0.342113411	245.6443743	282.6612393	237.9072118	253.3970922	211.8276923	297.6630322	271.1783432	255.7701686	286.8391468	407.8465285	278.4140388	402.4754875	Gm38251
ENSMUSG00000106596	0.451358679	0.017352627	0.34300123	414.8921729	368.9144852	300.6622638	398.4873627	260.6401605	350.6031017	317.9044577	357.6153036	318.8248071	567.0344898	446.2123988	662.8524865	Gm42822
ENSMUSG00000034855	1.219410447	0.01743452	0.344058253	4147.746397	930.0801809	2875.492678	1786.040795	1244.257445	746.155319	3279.171965	3977.74692	1326.889003	6852.054071	6290.09495	6515.996004	Cxcl10
ENSMUSG00000037824	-0.302154813	0.01742625	0.344058253	1971.031654	2050.333181	1889.208056	1876.977654	2419.440642	1899.849286	2194.458592	1819.324457	2033.668915	1252.588484	1798.91091	1381.558714	Tspan14
ENSMUSG00000025979	0.158602929	0.017494022	0.344494689	1453.885603	1680.3795	1529.537311	1668.538111	1643.96709	1742.027947	1481.050951	1692.018038	1930.489366	1745.257795	1677.983601	1880.95687	Mob4
ENSMUSG00000030059	-0.129422031	0.017512511	0.344494689	2383.573163	2420.286862	2199.236746	2344.944865	2165.247411	2343.347227	2080.980886	2178.097092	2113.117168	1940.466389	2116.696631	2053.446365	Tmf1
ENSMUSG00000042846	0.317426038	0.017532836	0.344494689	1978.083646	2394.306969	2663.811458	2055.786086	2312.605805	2302.393588	2403.057318	2239.435639	2635.205687	3640.407903	2412.921669	3412.00648	Lrrtm3
ENSMUSG00000057135	0.699117278	0.017541998	0.344494689	45.83794545	40.52863358	33.71913238	41.8922612	52.49642808	26.96946936	77.59872589	86.79983097	43.33541067	62.74561978	118.1150468	59.96063385	Scimp
ENSMUSG00000064369	0.316205199	0.017536809	0.344494689	890.9016064	1187.800723	1061.216028	989.0660694	1200.049926	1066.792344	1026.305729	975.6301001	1488.880895	1302.552588	1155.8401	1675.612234	mt-Te
ENSMUSG00000088820	0.500896456	0.01748173	0.344494689	24.68197063	34.29345919	42.14891548	24.52229924	33.15563879	23.97286166	20.85987255	42.82124994	40.2400242	44.15432503	33.74715622	45.17582002	Gm25224
ENSMUSG00000022487	-0.8659354	0.017720407	0.346392131	16.45464708	12.47034879	9.366425662	19.4134869	9.209899663	22.97399242	14.18471333	5.786655398	7.222568445	6.971735531	7.499368048	12.32067819	Gtsf1
ENSMUSG00000033653	-0.163041349	0.017699653	0.346392131	3816.302792	3855.416169	3599.517382	3436.187181	3550.41632	3783.716665	3800.668779	3540.275772	3705.177612	3071.049501	3254.725733	2918.357974	Vps8
ENSMUSG00000037148	0.424386354	0.017724451	0.346392131	1249.377846	1159.742438	1153.006999	1078.981167	1072.953311	1132.717713	1022.96815	913.1342218	1138.070428	2048.52829	1514.872346	1926.954069	Arhgap10
ENSMUSG00000039844	-0.216223404	0.017659451	0.346392131	8797.35953	10367.01663	10097.94351	8564.41301	8614.940145	9001.809552	8922.184687	9105.880934	8447.309694	8259.182692	6967.850337	6801.835738	Rapgef1
ENSMUSG00000098061	0.354608688	0.01770958	0.346392131	1270.533821	1293.798687	1258.847609	1417.184544	1234.126555	1299.528876	1079.707003	1083.26189	1733.416427	1826.594709	1325.513302	2114.228377	Gm26945
ENSMUSG00000107729	0.318150712	0.017678871	0.346392131	206.8584205	235.8974314	256.6400631	200.2654438	237.6154113	260.7048705	234.4649675	245.3541889	295.0935108	317.2139666	224.0436204	371.2631027	B230112I24Rik
ENSMUSG00000035041	-0.652290718	0.01782097	0.347997555	41.13661771	37.41104638	44.02220061	68.45808538	59.86434781	58.9332849	49.22929922	50.9225675	47.46259264	24.40107436	19.68584113	22.17722074	Creb3l3
ENSMUSG00000063234	0.559300636	0.017856419	0.348408816	339.6709291	194.3296021	343.7478218	339.2251395	280.9019397	187.7874163	316.2356679	547.4176006	217.7088489	386.931322	536.2048154	418.9030584	Gpr84
ENSMUSG00000078635	0.486284327	0.017884995	0.3486854	30.5586303	37.41104638	19.66949389	34.73992393	28.55068896	25.97060013	40.8853502	35.87726347	47.46259264	37.1825895	48.74589231	47.63995566	1700028N14Rik
ENSMUSG00000029344	-0.216218033	0.01793495	0.348945399	659.3612153	605.8511123	700.6086395	599.7745689	716.5301938	598.3226722	637.4777051	651.5773978	520.0249281	579.816005	561.5151826	470.6499068	Tpst2
ENSMUSG00000104153	1.169500205	0.017916722	0.348945399	52.88993706	37.41104638	27.16263442	80.719235	16.57781939	30.9649463	22.52866235	35.87726347	21.66770534	184.7509916	76.86852249	110.8861037	Gm38105
ENSMUSG00000110088	0.232344562	0.017941564	0.348945399	196.2804331	194.3296021	214.4911477	205.3742561	171.3041337	177.7987239	191.9108275	231.4662159	222.8678263	240.5248758	188.4216222	250.5204565	Gm45343
ENSMUSG00000022842	0.417601683	0.017977666	0.349366938	738.1084549	664.0460733	907.6066467	1026.871281	764.4216721	808.0852116	760.1337557	764.9958436	769.7194372	1308.362368	1139.903943	1424.270399	Ece2
ENSMUSG00000022763	-0.31396007	0.018002762	0.349574075	2528.138991	3213.193206	2752.792502	2263.203867	2322.736695	2586.072451	2617.496808	2644.501517	2241.059809	2226.307546	1580.491816	1816.889343	Aifm3
ENSMUSG00000003273	0.358039566	0.018044006	0.350094209	2287.195945	2719.575233	2820.230767	2202.919882	3018.08412	2382.303127	2686.751585	2169.995774	3327.540462	4208.604349	3054.117637	3825.981267	Car11
ENSMUSG00000020908	-0.61802047	0.018102191	0.35022306	165.7218028	108.0763562	194.8216538	142.0249831	105.9138461	132.8496083	130.1656047	128.4637498	115.5610951	102.2521211	72.18141746	39.4261702	Myh3
ENSMUSG00000024187	-0.36575953	0.018122966	0.35022306	1351.631725	1008.019861	713.7216355	1254.724311	1160.447358	1117.734675	1098.898086	888.8302691	690.2711843	786.644159	1066.785105	836.9847383	Fam234a
ENSMUSG00000025246	0.136840284	0.01809377	0.35022306	4040.791191	3835.67145	4512.743884	4019.613551	3884.735678	3911.571927	3935.006358	4129.357292	4136.468128	4638.52804	4557.740931	4635.039134	Tbl1x
ENSMUSG00000085881	-0.356797285	0.018122029	0.35022306	102.2538783	84.17485436	71.18483503	76.63218513	78.28414714	85.90275427	65.91719726	67.12520261	51.58977461	68.55539938	55.30783935	70.63855495	Gm15912
ENSMUSG00000086822	-0.539868205	0.0180773	0.35022306	152.7931515	161.0753386	150.7994532	190.0478191	104.0718662	193.7806317	132.6687894	172.4423309	121.7518681	73.20322307	79.68078551	87.06612586	5330413P13Rik
ENSMUSG00000037393	1.509264281	0.018155269	0.350288185	9.402655477	1.039195733	5.619855397	9.195862216	7.367919731	4.994346178	3.337579608	2.314662159	4.127181969	16.2673829	21.56068314	37.78341311	Nmur2
ENSMUSG00000086745	-0.692252671	0.018148443	0.350288185	31.73396223	16.62713173	21.54277902	34.73992393	13.81484949	30.9649463	26.70063686	17.35996619	10.31795492	18.59129475	15.9361571	15.60619237	Tspan2os
ENSMUSG00000013419	-0.207321284	0.018195088	0.350776967	2734.997412	3324.38715	3190.204581	2669.86533	3105.578166	2870.750183	3094.770692	2557.701686	3124.27675	2490.07154	2468.229509	2349.142641	Zfp651
ENSMUSG00000034912	0.221420233	0.01824318	0.350866049	3891.524035	4010.256333	4332.908511	4386.426277	3849.738059	4400.018983	4244.566867	4109.682664	4463.547299	5515.804761	4427.439411	5728.293979	Mdga2
ENSMUSG00000035385	0.874754686	0.018236051	0.350866049	807.453039	449.9717523	642.5368004	425.0531869	494.5716119	197.7761087	599.9299346	1010.350032	230.0903948	1338.573222	1141.778785	1016.86664	Ccl2
ENSMUSG00000106734	0.785514066	0.018220056	0.350866049	2206.098041	882.2771772	2339.73313	1819.758956	823.3650299	919.958566	2131.878975	2955.823577	1113.307336	3050.134295	3153.484264	3421.863022	Gm20559
ENSMUSG00000025197	0.668240214	0.018339789	0.351328837	22.33130676	9.352761596	26.22599185	25.54406171	12.89385953	14.98303853	12.51592353	24.30395267	23.73129632	27.88694212	35.62199823	27.92687056	Cyp2c23
ENSMUSG00000028245	0.216242163	0.018301699	0.351328837	3319.137383	2849.4747	3428.111792	3167.463652	2672.712882	2949.660853	3086.426743	3745.123373	2947.839721	3851.883881	3349.405254	3922.903935	Nsmaf
ENSMUSG00000041165	0.887038397	0.018304077	0.351328837	12.92865128	4.156782932	11.23971079	8.174099747	6.446929764	6.99208465	9.178343922	5.786655398	13.4133414	22.07716251	20.62326213	15.60619237	Spem1
ENSMUSG00000068859	0.964647872	0.018329885	0.351328837	548.8800134	208.8783423	555.4290418	526.2076712	258.7981805	353.5997094	367.1337569	313.6367226	207.3908939	1274.665646	973.9804252	1158.965128	Sp9
ENSMUSG00000107567	1.300651275	0.018338694	0.351328837	65.81858834	14.54874026	22.47942159	77.6539476	22.10375919	50.94233102	16.68789804	45.1359121	14.44513689	149.8923139	106.8659947	157.7046808	4930480K02Rik
ENSMUSG00000015189	0.171124856	0.018450459	0.352116615	2030.973583	2203.094954	2263.865083	2157.962333	2191.03513	2255.446734	1975.012733	2032.273376	2458.768658	2516.796527	2440.106879	2672.765788	Casd1
ENSMUSG00000034265	0.30648703	0.018418938	0.352116615	1526.756183	1615.949365	1875.158418	1531.62194	1785.799545	1574.217915	1737.210186	1414.258579	1846.913931	2261.166224	2355.738988	2408.281897	Zdhhc14
ENSMUSG00000039781	-0.268439915	0.018416689	0.352116615	863.8689719	957.09927	771.7934746	913.4556467	714.6882139	854.0331965	706.732482	819.3904043	674.7942519	741.3278781	620.572706	574.9649821	Cep131
ENSMUSG00000073761	-0.87374531	0.018437251	0.352116615	62.29259253	98.72359462	58.07183911	72.54513526	20.26177926	89.89823121	32.54140118	57.86655398	25.7948873	25.56303028	28.12263018	32.03376329	4933427I04Rik
ENSMUSG00000105990	-0.520265103	0.018453621	0.352116615	47.01327738	52.99898238	46.83212831	56.19693576	49.73345818	79.90953885	64.24840746	57.86655398	39.2082287	41.83041318	36.55941923	24.64135638	Gm43307
ENSMUSG00000029427	0.138891417	0.018507761	0.352871601	1114.214674	1064.13643	1034.053393	1071.828829	1081.24222	1085.770859	1083.878978	1080.947228	1130.847859	1265.369999	1135.216838	1308.456024	Zcchc8
ENSMUSG00000008845	1.598931362	0.018577537	0.353247332	162.195807	113.2723349	83.36118839	272.8105791	102.2298863	38.95590019	80.10191059	87.95716205	35.08104673	689.0398616	405.9032956	626.7118305	Cd163
ENSMUSG00000039450	-0.378357908	0.018559704	0.353247332	357.3009081	269.1516948	217.3010754	371.9215385	312.2155986	247.7195704	301.2165596	244.1968578	184.6913931	190.5607712	284.9759858	234.9142641	Dcxr
ENSMUSG00000049608	0.57104687	0.018600411	0.353247332	117.5331935	94.56681169	95.53754176	120.5679713	106.8348361	123.8597852	113.4777067	82.17050665	104.2113447	234.7150962	169.6732021	227.5218572	Gpr55
ENSMUSG00000084231	0.508238252	0.01858906	0.353247332	83.44856735	49.88139518	51.51534114	76.63218513	58.02236788	65.92536955	45.89171961	60.18121614	68.09850248	120.8434159	83.43046953	103.4936968	Gm11975
ENSMUSG00000108123	0.429899326	0.018578048	0.353247332	68.1692522	98.72359462	103.0306823	75.61042266	84.7310769	109.8756159	104.2993628	103.0024661	118.6564816	134.7868869	91.86725859	171.6681161	Gm43884
ENSMUSG00000024734	1.252634579	0.018669681	0.353363325	16.45464708	1.039195733	12.17635336	7.152337279	2.762969899	3.995476943	6.675159216	5.786655398	21.66770534	15.10542698	26.24778817	15.60619237	Zp1
ENSMUSG00000031284	0.183141445	0.01870508	0.353363325	5133.84989	5940.042809	6400.078655	6459.582325	6014.98547	6389.7665	5698.917181	6204.451917	7064.703735	7093.740902	6216.038691	7511.506802	Pak3
ENSMUSG00000035486	0.567305338	0.018710114	0.353363325	343.1969249	243.1718015	286.6126253	304.4852156	221.0375919	205.7670625	184.4012733	215.2635808	277.5529874	574.0062254	343.0960882	481.3278279	Plk5
ENSMUSG00000037440	1.270221146	0.018690012	0.353363325	10.57798741	6.235174397	12.17635336	22.4787743	11.0518796	8.989823121	18.35668784	12.73064188	3.095386477	52.28801648	51.55815533	35.31927747	Vnn1
ENSMUSG00000060206	0.242007566	0.018650254	0.353363325	5243.15576	5269.761561	5560.846916	5696.325761	5086.627584	4453.957922	5199.949029	5242.70979	5131.118983	7053.072445	6313.530475	7099.174772	Zfp462
ENSMUSG00000083080	0.539344734	0.018682537	0.353363325	16.45464708	18.70552319	29.03591955	28.60934912	23.94573912	18.97851548	32.54140118	30.09060807	39.2082287	44.15432503	27.18520917	36.14065602	Gm11484
ENSMUSG00000091994	-0.318012811	0.018723265	0.353363325	359.651572	393.8551828	231.3507139	344.3339518	283.6649096	294.6664245	263.668789	259.2421618	262.076055	224.2574929	238.1049355	257.9128634	E130317F20Rik
ENSMUSG00000110683	0.497052778	0.018688157	0.353363325	74.04591188	75.8612885	59.00848167	71.52337279	52.49642808	50.94233102	75.92993608	56.7092229	69.13029798	110.3858126	100.3040476	124.849539	Gm45874
ENSMUSG00000020600	-0.764743955	0.018775361	0.354070561	83.44856735	93.52761596	24.35270672	53.13164836	69.07424747	76.91293114	71.75796157	72.91185801	27.85847829	33.69672173	31.8723142	32.85514184	Slc7a15
ENSMUSG00000041324	0.441783898	0.018848509	0.354713546	378.4568829	362.6793108	493.6106324	445.4884362	454.0480534	437.5047252	534.8471322	354.1433103	527.2474965	556.5768865	788.371066	786.0592684	Inhba
ENSMUSG00000077772	0.361776486	0.018833133	0.354713546	102.2538783	144.4482069	147.0528829	114.4373965	91.17800667	125.8575237	117.6496812	145.823716	151.6739374	164.9977409	119.9898888	190.5598226	Gm22373
ENSMUSG00000079103	-0.483037079	0.018853404	0.354713546	31.73396223	25.97989332	29.97256212	32.69639899	32.23464882	32.96268478	30.87261137	27.77594591	20.63590984	18.59129475	23.43552515	20.53446365	Tgm7
ENSMUSG00000105624	0.470960702	0.018882041	0.354976509	490.1134167	534.1466067	437.4120784	511.9029967	331.5563879	424.5194251	437.2229287	355.3006414	528.279292	836.6082637	591.5126548	821.3785459	Gm43187
ENSMUSG00000092545	-0.357452136	0.018942828	0.355843011	82.27323542	92.48842023	91.79097149	71.52337279	85.65206687	106.8790082	89.28025452	79.85584449	85.63902585	59.25975201	68.43173344	54.21098403	Gm20319
ENSMUSG00000108864	0.742581474	0.018958659	0.355864313	5.876659673	14.54874026	8.429783096	14.30467456	5.525939798	13.9841693	13.35031843	21.98929051	14.44513689	17.42933883	14.9987361	22.17722074	Gm44933
ENSMUSG00000024914	-0.17295009	0.018999752	0.3563594	3252.143463	3145.645483	3806.515389	3166.44189	3225.306862	2973.633715	3607.923556	3216.22307	2930.299198	2760.80727	2980.061378	2801.72222	Drap1
ENSMUSG00000022639	0.266193952	0.019072326	0.357178953	453.6781267	412.560706	419.6158697	440.3796239	571.0137791	397.5499558	454.7452216	474.5057426	469.4669489	607.7029471	618.6978639	535.5388119	Dubr
ENSMUSG00000055053	-0.247579697	0.019072949	0.357178953	6116.427387	5888.083023	5365.088619	5100.638242	6905.582768	5995.213152	5589.611449	5763.508776	5161.041052	4117.971787	5319.864209	4282.667738	Nfic
ENSMUSG00000093686	0.70651402	0.019113342	0.357658774	37.61062191	33.25426345	27.16263442	20.43524937	16.57781939	26.96946936	26.70063686	28.93327699	25.7948873	58.09779609	34.68457722	70.63855495	Gm4705
ENSMUSG00000103466	-0.326708123	0.019220443	0.359385183	133.9878405	164.1929258	116.1436782	134.8726458	135.3855251	155.8236008	164.3757957	135.4077363	134.133414	115.0336363	93.7421006	96.92266841	Gm37247
ENSMUSG00000020821	-0.302925605	0.01928204	0.3599272	3883.296712	3280.740929	2946.677513	3574.125114	4569.031223	2990.614492	3334.242028	3137.524557	2289.554197	2698.06165	3306.283888	2799.258084	Kif1c
ENSMUSG00000025163	-0.827804219	0.019294024	0.3599272	66.99392027	85.2140501	54.32526884	49.04459848	85.65206687	66.92423879	103.4649679	64.81054046	74.28927544	19.75325067	29.99747219	18.07032801	Cd7
ENSMUSG00000109390	0.208793544	0.01927052	0.3599272	295.0083156	281.6220436	283.8026976	326.9639899	326.0304481	325.6313708	342.9363047	324.0527023	378.6689456	326.509614	360.9070873	408.2251373	Gm45718
ENSMUSG00000042500	0.286655121	0.019350873	0.360412068	584.1399715	602.7335251	546.9992587	558.9040702	659.4288159	539.3893872	607.4394887	540.4736142	626.2998638	733.1941866	744.3122787	923.2294856	Ago4
ENSMUSG00000078640	1.215408918	0.019363423	0.360412068	10.57798741	9.352761596	13.11299593	10.21762468	5.525939798	2.996607707	4.17197451	5.786655398	6.190772953	38.34454542	20.62326213	21.35584219	Gm11627
ENSMUSG00000111360	-0.9694938	0.019364669	0.360412068	204.5077566	117.4291178	53.38862627	113.415634	53.41741805	119.8643083	77.59872589	116.890439	60.87593404	32.53476581	33.74715622	26.28411347	AC110091.2
ENSMUSG00000097275	0.265058261	0.019381679	0.360451589	453.6781267	476.9908414	458.0182149	459.7931108	368.3959865	427.5160329	423.0382153	547.4176006	398.27306	615.8366385	488.3963441	582.357389	Gm26648
ENSMUSG00000061311	-0.818092594	0.019399476	0.360505687	24.68197063	14.54874026	13.11299593	18.39172443	11.97286956	26.96946936	18.35668784	15.04530403	15.47693238	4.647823687	9.37421006	7.392406913	Rag1
ENSMUSG00000091890	0.345203435	0.01942441	0.360692227	267.9756811	331.5034388	270.6897016	295.2893534	243.1413511	303.6562476	236.9681522	296.2767564	294.0617153	469.4301924	297.1624589	410.6892729	A830073O21Rik
ENSMUSG00000090135	0.594921526	0.019480884	0.361463694	208.0337524	199.5255807	162.039164	205.3742561	104.9928562	209.7625395	130.9999996	173.5996619	169.2144607	368.3400272	224.9810414	378.6555097	Gm15809
ENSMUSG00000008307	0.178732994	0.019597865	0.361516383	384.3335426	360.6009193	351.2409623	380.0956382	322.3464882	331.6245862	370.4713365	422.425844	365.2556042	441.5432503	383.4051914	409.8678944	1700109H08Rik
ENSMUSG00000040774	0.152084236	0.019531582	0.361516383	1181.208594	1151.428872	1254.164396	1244.506687	1179.788147	1159.687183	1312.503181	1286.95216	1324.825412	1206.110247	1448.315454	1462.053812	Cept1
ENSMUSG00000040811	-0.306077357	0.019613256	0.361516383	6076.466102	6185.293002	5872.74889	6016.137414	4443.776588	6271.899931	4857.84712	5887.343202	4609.030464	4712.893219	3635.318661	4107.714108	Eml2
ENSMUSG00000054000	-0.260080684	0.019510856	0.361516383	156.3191473	165.2321215	157.3559511	143.0467456	164.857204	164.8134239	168.5477702	156.2396957	155.8011193	116.1955922	130.3015198	112.5288608	Tusc1
ENSMUSG00000093593	-0.314271272	0.019616576	0.361516383	89.32522703	84.17485436	101.1573972	96.04567203	116.0447358	85.90275427	110.1401271	86.79983097	68.09850248	89.47060598	79.68078551	71.45993349	Gm20683
ENSMUSG00000094595	0.677709651	0.019618094	0.361516383	37.61062191	30.13667625	22.47942159	29.63111158	41.44454848	30.9649463	23.36305726	35.87726347	22.69950083	67.39344346	45.93362929	73.10269058	Fsbp
ENSMUSG00000105726	0.403243064	0.01958357	0.361516383	129.2865128	151.722577	146.1162403	134.8726458	116.9657257	156.82247	122.6560506	118.0477701	156.8329148	247.4966113	164.9860971	216.8439361	Gm42443
ENSMUSG00000109940	0.761899317	0.019605017	0.361516383	7.051991607	6.235174397	8.429783096	13.28291209	5.525939798	9.988692356	8.34394902	17.35996619	11.34975041	11.61955922	16.87357811	13.96343528	Gm45399
ENSMUSG00000111272	-0.895473428	0.019592684	0.361516383	10.57798741	19.74471892	21.54277902	13.28291209	12.89385953	26.96946936	18.35668784	12.73064188	17.54052337	3.485867765	6.561947042	7.392406913	Gm7787
ENSMUSG00000050737	-0.437683874	0.01963716	0.361592541	597.0686228	563.2440872	746.5041253	520.0770964	765.342662	405.5409097	573.2292977	605.2841546	446.7674481	353.2346002	473.397608	322.8017685	Ptges
ENSMUSG00000105289	0.386800507	0.019667147	0.361869521	206.8584205	257.7205418	212.6178625	252.3753297	198.0128428	251.7150474	234.4649675	189.802297	267.2350325	403.1987049	294.3501959	351.5500176	Gm43483
ENSMUSG00000053286	0.095542033	0.019712056	0.362420447	1674.848007	1710.516176	1722.485679	1671.603398	1661.465899	1612.174946	1680.471333	1659.612768	1798.419543	1796.383855	1853.281329	1839.887943	Trmt1l
ENSMUSG00000019139	0.511240089	0.019734385	0.362468765	979.0515015	838.6309564	1419.013488	813.3229248	1022.298863	661.251434	710.9044565	1225.613613	754.2425048	1414.100357	1682.670706	1483.409654	Isyna1
ENSMUSG00000041351	0.438637226	0.019759592	0.362468765	7996.958483	8118.197065	9660.531428	7718.393686	8639.806874	8591.274296	8420.713351	6858.343977	9376.957433	17079.59009	9836.358616	14107.17653	Rap1gap
ENSMUSG00000055471	0.341662564	0.01975451	0.362468765	372.5802233	406.3255316	536.6961904	433.2272866	404.3145952	372.5782249	445.5668777	368.0312833	514.8659506	582.1399168	542.7667625	680.101436	Alk
ENSMUSG00000027399	0.527591939	0.01987037	0.364224931	139.8645002	94.56681169	88.04440123	57.21869823	100.3879063	87.90049274	115.1464965	118.0477701	98.02057176	117.3575481	181.8596752	185.6315514	Il1a
ENSMUSG00000027806	-0.129949015	0.019900571	0.364502597	3503.664497	3560.284581	3742.823695	3420.860744	3890.261618	3451.093209	3581.222919	3113.220604	3593.743699	3338.299363	3322.220045	3053.885434	Tsc22d2
ENSMUSG00000001260	0.581888581	0.020206517	0.365040833	505.3927319	461.4029054	442.0952913	583.4263695	373.9219263	534.3950411	384.6560498	457.1457764	359.0648313	842.4180433	689.0044394	1162.250642	Gabrg1
ENSMUSG00000008305	0.253931828	0.020232735	0.365040833	2896.017887	2743.476735	2533.618142	2608.559582	2709.552481	2388.296342	2600.80891	2577.376314	2522.739978	3649.70355	3376.590464	3610.780088	Tle1
ENSMUSG00000015970	-0.381065595	0.020564997	0.365040833	962.5968544	730.5546002	555.4290418	816.3882122	537.8581403	948.9257739	748.4522271	666.6227018	462.2443805	613.5127267	599.0120228	565.1084396	Chdh
ENSMUSG00000020098	0.413457475	0.020026446	0.365040833	116.3578615	109.115552	104.9039674	108.3068217	139.0694849	109.8756159	133.5031843	108.7891215	215.6452579	130.1390632	132.1763618	193.0239583	Pcbd1
ENSMUSG00000020937	-0.216485978	0.020425143	0.365040833	561.8086647	572.5968488	471.1312108	475.1195478	509.3074514	484.4515793	446.4012726	460.6177697	470.4987444	440.3812944	431.2136627	363.0493173	Plcd3
ENSMUSG00000021520	0.146613731	0.020204605	0.365040833	1413.924317	1334.327321	1446.176122	1414.119256	1454.243157	1491.311769	1311.668786	1420.045235	1658.095356	1438.501431	1588.928605	1687.111533	Uqcrb
ENSMUSG00000021870	0.305118579	0.020106285	0.365040833	3958.517956	3662.125763	3887.06665	3907.219679	3829.47628	3616.905502	3723.070053	3689.571482	3506.041082	5902.736083	4651.483032	5709.402272	Slmap
ENSMUSG00000022112	0.279924098	0.020457108	0.365040833	680.5171901	738.8681661	755.8705509	660.0585546	623.5102072	705.2016804	762.6369404	660.8360464	748.0517318	988.8244894	809.9317492	1062.863838	Gpc5
ENSMUSG00000022620	-0.204832477	0.020356479	0.365040833	1298.741788	1237.682118	1199.839127	1271.072511	1252.546354	1161.684921	1190.681525	1172.376384	1238.154591	991.1484013	1077.096736	861.6260946	Arsa
ENSMUSG00000024948	-0.200367671	0.02032568	0.365040833	3154.590912	3400.248438	2836.153691	3110.244954	3160.837564	3246.325016	2871.987253	2928.047631	2957.125881	2968.79738	2327.616358	2363.106076	Map4k2
ENSMUSG00000027318	-0.57815341	0.020454042	0.365040833	77.57190768	128.8602709	70.24819247	55.17517329	91.17800667	91.89596968	69.25477687	60.18121614	69.13029798	55.77388425	66.55689142	28.74824911	Adam33
ENSMUSG00000027490	-0.358347211	0.020198082	0.365040833	488.9380848	519.5978664	507.6602709	488.4024599	629.957137	505.4278332	506.4777055	402.7512157	579.8690666	412.4943522	360.9070873	278.4473271	E2f1
ENSMUSG00000030805	-0.21286477	0.019972469	0.365040833	754.563102	732.6329917	748.3774104	675.3849916	871.2565081	723.1813266	856.0891695	756.894526	607.7275449	634.4279333	710.5651225	598.7849599	Stx4a
ENSMUSG00000031939	0.16398795	0.020146655	0.365040833	1511.476868	1310.425819	1356.258436	1463.163855	1433.981378	1355.465553	1335.031843	1666.556755	1436.259325	1412.938401	1752.03986	1543.370288	Taf1d
ENSMUSG00000032028	-0.358487685	0.020038077	0.365040833	190.4037734	228.6230612	168.5956619	210.4830685	156.5682943	214.7568857	177.7261141	206.0049322	127.942641	163.835785	130.3015198	124.849539	Nxpe2
ENSMUSG00000032500	0.55972835	0.02037691	0.365040833	739.2837868	892.6691346	974.1082689	770.4089012	883.2293777	739.1632344	774.3184691	631.9027694	846.0723036	1978.810935	991.7914243	1629.615035	Dclk3
ENSMUSG00000033060	0.58317537	0.019951922	0.365040833	3501.313833	3066.666608	4952.96589	4407.883289	2458.12222	3314.248124	2810.24203	3590.041009	2999.429496	8045.382802	4821.156234	6773.087489	Lmo7
ENSMUSG00000033697	-0.140299182	0.020578226	0.365040833	5378.318933	5867.299108	5642.334819	5187.488052	5145.570942	5537.731042	5874.974505	4689.505534	5475.738677	4931.340932	5261.744107	4681.036333	Arhgap39
ENSMUSG00000034839	-0.134325675	0.020587868	0.365040833	1033.11677	982.0399676	905.7333615	941.0432334	863.8885884	994.8737587	955.3821628	920.0782082	877.0261684	834.2843518	850.2408524	860.8047161	Larp6
ENSMUSG00000035232	0.127381731	0.020462576	0.365040833	1411.573653	1492.285072	1470.528829	1406.966919	1399.904749	1492.310638	1423.477703	1394.583951	1633.332264	1610.470908	1543.932397	1689.575669	Pdk3
ENSMUSG00000036298	0.337127265	0.020077712	0.365040833	3246.266803	4565.186855	3557.368467	3085.722655	3715.273524	3677.836526	3512.802538	3134.052563	4648.238692	4968.523522	4297.137891	5832.609054	Slc2a13
ENSMUSG00000038844	-0.205306417	0.020157566	0.365040833	1229.397204	1211.702225	1093.061875	1167.874501	1056.375491	1159.687183	1132.273882	1231.400269	994.6508545	984.1766657	900.8615867	880.5178012	Kif16b
ENSMUSG00000039908	-0.424274192	0.02022432	0.365040833	307.9369669	210.9567338	184.5185855	237.0488927	340.7662875	222.7478395	216.9426745	231.4662159	166.1190742	153.3781817	217.4816734	147.8481383	Slc26a11
ENSMUSG00000040325	0.114598017	0.020418148	0.365040833	2113.246818	2135.547231	2233.89252	2175.332295	1982.891398	2212.495357	2116.025472	2178.097092	2506.231251	2319.26402	2239.498783	2331.072313	Dcaf1
ENSMUSG00000046798	0.18064365	0.020606736	0.365040833	1285.813136	1360.307214	1404.027207	1405.945157	1234.126555	1364.455376	1213.210188	1378.381316	1319.666434	1660.435012	1481.125189	1660.006041	Cldn12
ENSMUSG00000048271	0.148810541	0.020021051	0.365040833	6211.629274	6672.675801	7286.142523	6248.077494	6940.580386	6555.578794	7127.401253	6658.125701	7493.93066	7965.207844	7300.634795	7836.772706	Rbm33
ENSMUSG00000048701	0.124023133	0.020530301	0.365040833	5227.876445	4888.376728	5565.530129	5051.593644	5015.711357	5066.264763	5084.802533	4992.726277	5530.423838	5798.16005	5863.568392	5755.399471	Ccdc6
ENSMUSG00000058569	-0.179795568	0.020396707	0.365040833	1798.25786	1950.570391	2187.060392	1797.280182	2026.177926	1832.925047	2020.070058	1867.932362	1870.645227	1602.337216	1723.91723	1524.478581	Tmed9
ENSMUSG00000063897	0.423637077	0.02048974	0.365040833	200.9817608	140.2914239	179.8353727	170.6343322	268.9290702	169.8077701	241.1401267	199.0609457	210.4862804	299.7846278	309.348932	295.6962765	CAAA01118383.1
ENSMUSG00000069713	-0.420083249	0.020606851	0.365040833	65.81858834	65.46933117	46.83212831	49.04459848	55.25939798	56.93554643	46.72611451	46.29324318	36.11284223	54.61192832	38.43426124	32.03376329	4933406P04Rik
ENSMUSG00000076320	0.613317002	0.020325376	0.365040833	15.27931515	12.47034879	14.98628106	16.34819949	16.57781939	18.97851548	20.85987255	17.35996619	23.73129632	18.59129475	28.12263018	36.96203456	Gm26340
ENSMUSG00000077392	0.592233478	0.020367776	0.365040833	29.38329836	21.82311039	29.03591955	36.78344886	22.10375919	30.9649463	24.19745216	30.09060807	30.95386477	61.58366385	29.99747219	55.85374112	Gm24337
ENSMUSG00000081747	-0.477792345	0.020195637	0.365040833	57.59126479	72.7437013	43.08555805	62.32751057	46.97048828	50.94233102	51.73248393	47.45057426	52.6215701	24.40107436	36.55941923	36.14065602	Rpl7a-ps9
ENSMUSG00000084240	0.61852463	0.020528578	0.365040833	45.83794545	73.78289704	48.70541344	59.26222317	58.02236788	60.93102337	91.78343922	63.65320938	63.97132052	105.7379889	81.55562752	165.0970877	Gm15383
ENSMUSG00000084968	-0.299227498	0.020393455	0.365040833	139.8645002	177.7024703	141.4330275	127.7203085	167.6201739	156.82247	154.3630569	149.2957093	122.7836636	106.8999448	138.7383089	102.6723182	Gm12743
ENSMUSG00000089774	0.295747585	0.020320237	0.365040833	6701.742691	5125.313355	4878.034485	5289.664299	7029.916413	6029.174706	6458.216542	7314.332423	7464.00859	5845.800242	8992.67971	6779.658518	Slc5a3
ENSMUSG00000097332	0.728804366	0.020342768	0.365040833	10.57798741	16.62713173	19.66949389	12.26114962	10.13088963	10.98756159	12.51592353	25.46128375	13.4133414	31.37280989	13.12389408	27.10549201	2610020F03Rik
ENSMUSG00000102866	1.325170658	0.02060836	0.365040833	9.402655477	3.117587199	4.683212831	7.152337279	2.762969899	1.997738471	15.85350314	9.258648636	4.127181969	18.59129475	19.68584113	28.74824911	Gm37636
ENSMUSG00000104330	-0.670667505	0.020310436	0.365040833	146.9164918	170.4281002	152.6727383	103.1980093	173.1461137	196.7772394	147.6878977	104.1597972	196.0411435	70.87931123	60.93236539	58.31787676	Gm38285
ENSMUSG00000106049	0.394492955	0.020158845	0.365040833	340.846261	367.8752894	289.422553	359.6603889	278.1389698	281.6811245	307.0573239	287.0181077	336.3653305	528.6899444	379.6555074	554.4305185	Gm43019
ENSMUSG00000106087	0.321809808	0.020512217	0.365040833	71.69524801	63.39093971	59.94512424	55.17517329	60.78533778	61.92989261	65.91719726	70.59719585	67.06670699	88.30865005	72.18141746	91.99439714	Gm43609
ENSMUSG00000108968	0.628719074	0.020395237	0.365040833	17.62997902	13.50954453	12.17635336	14.30467456	15.65682943	10.98756159	10.01273882	15.04530403	16.50872787	20.91520659	22.49810414	27.10549201	Gm45011
ENSMUSG00000109461	0.418672444	0.020383365	0.365040833	97.55255057	104.958769	145.1795978	138.9596957	79.2051371	116.8677006	105.9681526	141.1943917	131.0380275	168.4836087	115.3027837	196.3094725	Gm44848
ENSMUSG00000109873	0.487568117	0.020212702	0.365040833	277.3783366	192.2512106	229.4774287	248.2882798	163.936214	206.7659318	191.9108275	206.0049322	212.5498714	428.7617351	266.2275657	396.7258377	Gm45407
ENSMUSG00000110612	0.541805439	0.020112315	0.365040833	19.98064289	15.58793599	18.73285132	26.56582418	15.65682943	21.97512318	20.02547765	34.71993239	24.76309181	23.23911844	36.55941923	24.64135638	Gm17827
ENSMUSG00000029798	0.459207289	0.020714326	0.366649626	3869.192729	2563.695873	3861.777301	3188.920664	1971.839518	2302.393588	3662.99362	4666.358913	2755.92576	4666.414982	4662.732084	4283.489117	Herc6
ENSMUSG00000065947	0.360939526	0.020880534	0.36932158	112.8318657	99.76279036	98.34746945	112.3938715	112.3607759	126.8563929	70.92356667	141.1943917	134.133414	134.7868869	102.1788897	158.5260594	mt-Nd4l
ENSMUSG00000110657	0.615724818	0.020896474	0.369333735	14.10398321	12.47034879	24.35270672	11.23938715	11.97286956	18.97851548	14.18471333	21.98929051	17.54052337	24.40107436	25.31036716	27.92687056	Gm7684
ENSMUSG00000024059	0.341630101	0.020936272	0.369469414	2358.891193	2316.367289	2480.229515	2473.686936	2068.543464	2401.281642	2136.885344	2136.433173	2306.062925	3797.271952	2741.956442	3711.809649	Clip4
ENSMUSG00000030956	-0.291000721	0.020940079	0.369469414	2730.296084	3178.899747	2584.19684	2273.421492	3302.670019	3081.511592	3108.12101	2004.49743	3056.178248	2179.829309	2358.551251	2228.399995	Fam53b
ENSMUSG00000045776	0.581760779	0.020949926	0.369469414	720.4784759	747.1817319	702.4819247	684.5808538	619.8262473	567.3577258	1029.643309	738.3772288	569.5511117	1588.393745	932.7339009	1592.653	Lrtm1
ENSMUSG00000099708	0.18461507	0.020966869	0.369499109	269.151013	253.5637588	246.3369949	279.9629163	251.4302608	278.6845167	285.3630565	340.2553374	300.2524882	300.9465837	272.7895127	302.2673049	Gm29361
ENSMUSG00000097381	0.489996189	0.021000497	0.369822578	78.74723962	87.29244156	72.1214776	94.00214709	61.70632774	61.92989261	69.25477687	65.96787153	87.70261684	135.9488428	87.18015356	147.8481383	A230087F16Rik
ENSMUSG00000004371	0.692438828	0.02105687	0.370276719	56.41593286	46.76380798	26.22599185	17.36996196	29.47167892	34.96042325	18.35668784	33.56260131	50.55797912	55.77388425	67.49431243	55.03236257	Il11
ENSMUSG00000045238	-0.735435573	0.021056592	0.370276719	37.61062191	69.6261141	44.95884318	52.10988589	31.31365886	47.94572331	47.56050942	45.1359121	41.27181969	27.88694212	17.81099911	11.49929964	A730035I17Rik
ENSMUSG00000045065	1.035502239	0.021079082	0.370398318	8.227323542	7.27437013	10.30306823	7.152337279	9.209899663	1.997738471	10.01273882	27.77594591	10.31795492	5.809779609	24.37294616	11.49929964	9930022D16Rik
ENSMUSG00000045689	-0.336339051	0.021103439	0.370557415	190.4037734	165.2321215	170.4689471	177.7866695	200.7758127	179.7964624	119.318471	113.4184458	160.9600968	141.7586225	115.3027837	147.8481383	Pcdhb4
ENSMUSG00000003380	-0.175918856	0.021118913	0.3705604	2881.913904	2723.732016	3311.031472	2752.62809	2470.09509	2830.795414	2829.433113	2657.232159	2681.636484	2493.557408	2396.048091	2294.110279	Rabac1
ENSMUSG00000020782	-0.560962549	0.021181376	0.370582261	123.4098531	68.58691837	86.17111609	90.93685969	105.9138461	93.89370815	95.95541373	83.32783773	93.89338979	45.31628095	67.49431243	32.85514184	Llgl2
ENSMUSG00000028358	0.661485586	0.021155242	0.370582261	446.6261351	219.2702996	371.8470988	431.1837617	231.1684815	343.6110171	323.745222	379.6045941	216.6770534	721.5746274	638.3837051	717.0634706	Zfp618
ENSMUSG00000073569	0.999038669	0.021177082	0.370582261	12.92865128	13.50954453	4.683212831	7.152337279	6.446929764	17.97964624	13.35031843	20.83195943	5.158977461	25.56303028	23.43552515	32.85514184	Gm10540
ENSMUSG00000074733	0.252261497	0.021145852	0.370582261	2061.532213	2224.918064	2154.277902	2436.903487	2034.466836	2299.39698	2351.324834	2342.438105	2186.374648	3249.990713	2396.985512	3064.563355	Zfp950
ENSMUSG00000105286	-0.420905639	0.021219455	0.370980424	75.22124381	84.17485436	73.99476273	56.19693576	42.36553845	73.91632344	70.08917177	60.18121614	44.36720616	48.80214871	47.8084713	52.56822694	Gm43140
ENSMUSG00000024026	-0.12320323	0.021263241	0.371278039	1058.974073	1168.056004	1148.323786	1128.025765	1159.526368	1124.726759	1197.356684	1065.901924	963.6969897	1135.230936	1045.224422	1034.115589	Glo1
ENSMUSG00000047281	0.452573799	0.021297453	0.371278039	79.92257155	55.07737384	70.24819247	58.2404607	101.3088963	51.94120025	65.91719726	71.75452693	78.41645741	96.44234151	117.1776257	106.779211	Sfn
ENSMUSG00000102384	0.829319671	0.021296735	0.371278039	16.45464708	8.313565863	11.23971079	11.23938715	15.65682943	15.98190777	14.18471333	5.786655398	19.60411435	26.7249862	32.80973521	32.03376329	Gm38143
ENSMUSG00000104097	0.388369238	0.021297811	0.371278039	42.31194964	54.03817811	39.33898778	47.00107355	36.83959865	50.94233102	52.56687883	52.07989858	58.81234305	68.55539938	49.68331332	72.28131204	Gm37313
ENSMUSG00000018160	0.109533933	0.021366638	0.372209907	3749.308871	3937.512632	4186.792271	3779.499371	4044.066942	3908.575319	4193.668778	4122.413305	4176.708152	4575.78242	4381.505782	4175.067149	Med1
ENSMUSG00000099005	0.429368717	0.021412203	0.372735506	36.43528997	44.68541651	31.84584725	52.10988589	38.68157859	44.9491156	45.05732471	48.60790534	70.16209347	63.9075757	40.30910326	59.96063385	Mir6398
ENSMUSG00000026785	-0.468446008	0.021450221	0.37291006	119.8838573	104.958769	109.5871802	138.9596957	119.7286956	110.8744852	109.3057322	123.8344255	91.8297988	49.96410464	98.42920563	56.67511967	Pkn3
ENSMUSG00000028690	0.172178401	0.021453032	0.37291006	515.9707193	563.2440872	602.2611701	606.9269062	627.1941671	537.3916488	546.5286608	570.5642222	656.221933	698.335509	624.32239	670.2448934	Mmachc
ENSMUSG00000096938	0.345694307	0.021484099	0.372914683	58.76659673	78.9788757	55.26191141	65.39279798	49.73345818	70.91971573	62.57961765	64.81054046	86.67082134	76.68909084	91.86725859	78.8523404	9530052E02Rik
ENSMUSG00000107295	-0.466378591	0.021477398	0.372914683	42.31194964	42.60702505	36.52906008	53.13164836	34.99761872	49.94346178	35.87898079	33.56260131	27.85847829	37.1825895	20.62326213	33.67652038	Gm42896
ENSMUSG00000038037	0.64815008	0.021557993	0.37392925	588.8412992	209.917538	353.1142475	322.87694	307.6106488	174.8021162	426.3757949	516.1696615	305.4114657	657.6670517	667.4437563	520.7539981	Socs1
ENSMUSG00000040467	0.356130688	0.021598188	0.374358293	81.09790349	73.78289704	88.98104379	67.43632291	63.54830768	66.92423879	82.6050953	68.28253369	102.1477537	102.2521211	118.1150468	87.88750441	4921522P10Rik
ENSMUSG00000038777	-0.247157916	0.021661294	0.375183534	688.7445137	657.8108989	639.7268727	620.2098183	619.8262473	508.4244409	576.5668773	540.4736142	549.9469973	618.1605504	435.9007678	453.4009573	Sema6c
ENSMUSG00000060183	1.040671731	0.021728121	0.37586908	86.97456316	16.62713173	41.21227291	34.73992393	41.44454848	13.9841693	86.77706981	78.69851341	34.04925124	119.6814599	115.3027837	124.849539	Cxcl11
ENSMUSG00000107354	0.601134892	0.02173192	0.37586908	12.92865128	14.54874026	22.47942159	21.45701184	12.89385953	12.98530006	13.35031843	30.09060807	20.63590984	17.42933883	23.43552515	27.92687056	Gm43040
ENSMUSG00000085932	0.725595728	0.021754792	0.375996101	21.15597482	11.43115306	12.17635336	9.195862216	10.13088963	5.993215414	10.01273882	18.51729727	12.38154591	17.42933883	20.62326213	23.81997783	Gm15556
ENSMUSG00000024588	-0.174470272	0.021816012	0.376516693	2235.48134	2406.777317	2218.906239	2360.271302	2332.867585	2100.622003	2347.152859	2163.051788	2370.034246	1839.376224	1854.21875	1903.955469	Fech
ENSMUSG00000064043	0.326501932	0.02180295	0.376516693	3702.295594	4017.530703	4846.188638	3857.153318	3921.575277	3770.731365	3879.936294	3687.256819	4290.205656	6638.254181	4538.992511	5920.496559	Trerf1
ENSMUSG00000083353	0.626790004	0.021842075	0.376698002	8.227323542	16.62713173	17.79620876	27.58758665	17.49880936	25.97060013	19.19108275	23.14662159	29.92206927	26.7249862	25.31036716	41.06892729	Gm12540
ENSMUSG00000031837	0.765796448	0.021883	0.377013013	1779.452549	965.4128359	1436.809697	1876.977654	1042.560642	1825.932963	1441.834391	1281.165505	842.9769171	3646.217683	3112.23774	3709.345513	Necab2
ENSMUSG00000077578	0.600031071	0.02189148	0.377013013	22.33130676	12.47034879	11.23971079	10.21762468	13.81484949	12.98530006	16.68789804	18.51729727	19.60411435	25.56303028	20.62326213	22.99859928	Gm25631
ENSMUSG00000020836	-0.536067132	0.021975333	0.377479864	1177.682598	2080.469857	1775.874306	997.2401692	1098.74103	1368.450853	1291.643308	1116.824492	1273.235637	1049.246197	509.0196062	875.5895299	Coro6
ENSMUSG00000027890	-0.252588719	0.021996535	0.377479864	309.1122988	320.0722857	245.4003524	320.8334151	322.3464882	276.6867783	302.8853494	276.602128	299.2206927	228.9053166	240.9171985	213.5584219	Gstm4
ENSMUSG00000086231	-0.274535091	0.021985029	0.377479864	302.0603072	413.5999017	387.7700224	343.3121894	303.0056989	397.5499558	345.4394894	336.7833442	331.206353	299.7846278	243.7294616	263.6625132	Rapgef4os3
ENSMUSG00000098242	-0.599915934	0.021936992	0.377479864	49.36394125	63.39093971	49.64205601	43.93578614	45.12850835	55.9366772	45.89171961	43.97858102	56.74875207	23.23911844	18.74842012	24.64135638	Gm26929
ENSMUSG00000107148	0.966007015	0.021984851	0.377479864	181.0011179	96.64520316	91.79097149	169.6125698	84.7310769	78.91066962	94.28662393	62.4958783	75.32107093	382.2834983	238.1049355	352.3713962	Gm42888
ENSMUSG00000035067	0.374876072	0.022030685	0.377798167	1426.852969	1634.654888	1138.020718	1436.598031	1187.156067	1382.435022	1346.713372	1315.885437	1285.617183	2257.680356	1725.792072	2260.433758	Xkr6
ENSMUSG00000034480	0.30050111	0.022141328	0.378725361	2355.365197	2197.898975	2017.528088	2603.450769	2327.341645	2059.668364	2014.229293	2248.694288	2053.273029	3125.66143	2906.94254	3363.545145	Diaph2
ENSMUSG00000035208	0.617338963	0.022139704	0.378725361	2484.65171	1019.451014	1689.703189	1776.844933	1484.635826	963.9088124	2270.388528	2314.662159	1429.036757	2469.156334	3769.369865	2825.542198	Slfn8
ENSMUSG00000036061	0.309651665	0.022178598	0.378725361	506.5680638	489.4611902	473.0044959	481.2501226	491.808642	495.4391409	446.4012726	462.9324318	460.1807895	786.644159	582.1384447	702.2786567	Smug1
ENSMUSG00000063077	-0.17930351	0.022163492	0.378725361	50598.03978	56229.84191	53357.71707	49564.67558	47205.34072	56580.94785	49361.13361	49465.48767	49911.04334	47939.97742	40363.47368	41243.05955	Kif1b
ENSMUSG00000078772	0.354441209	0.022169832	0.378725361	76.39657575	69.6261141	64.62833707	58.2404607	69.99523744	58.9332849	59.24203804	85.64249989	69.13029798	92.95647374	64.68204941	103.4936968	Gm12353
ENSMUSG00000105813	0.478444835	0.02214333	0.378725361	79.92257155	46.76380798	43.08555805	70.50161032	53.41741805	55.9366772	52.56687883	67.12520261	51.58977461	101.0901652	96.55436362	82.13785459	Gm42928
ENSMUSG00000000440	-0.623721281	0.022538292	0.378821031	158.6698112	249.4069759	171.4055896	159.3949451	234.8524414	249.7173089	206.9299357	184.0156416	216.6770534	62.74561978	105.9285737	94.45853278	Pparg
ENSMUSG00000000782	0.522401463	0.022717871	0.378821031	324.3916139	229.662257	198.568224	275.8758665	365.6330166	228.741055	261.1656043	217.578243	272.3940099	436.8954266	520.2686583	483.7919635	Tcf7
ENSMUSG00000019487	-0.236129592	0.022742252	0.378821031	251.521034	223.4270826	254.766778	213.5483559	272.61303	286.6754706	247.8152859	232.623547	211.5180759	180.1031679	235.2926725	202.0591223	Trip10
ENSMUSG00000020818	-0.145051406	0.022551666	0.378821031	1415.099649	1322.896168	1316.919448	1477.468529	1374.11703	1354.466684	1216.547767	1333.245404	1251.567932	1181.709172	1228.021518	1128.574122	Mfsd11
ENSMUSG00000021047	0.325787125	0.022369763	0.378821031	2301.299928	2395.346164	1918.243976	2400.120038	2049.202675	2317.376627	1958.324835	2049.633342	2259.632128	2823.55289	2814.13786	3780.805447	Nova1
ENSMUSG00000022858	0.182842561	0.022514836	0.378821031	3040.583715	2370.405467	2555.160921	2783.280964	2548.379237	2565.096197	2573.273878	2968.554219	2559.884616	2972.283248	3248.163786	3193.519786	Tra2b
ENSMUSG00000024042	0.336335999	0.022252183	0.378821031	1892.284415	1406.031827	1272.897248	1773.779645	1158.605378	1472.333253	1332.528659	1586.70091	1512.612192	1846.34796	2214.188416	2131.477327	Sik1
ENSMUSG00000024104	-0.181572715	0.022242062	0.378821031	3831.582107	3732.791073	3234.226781	3957.28604	3241.884681	3651.865926	3386.808907	3578.467698	2857.041718	3203.512476	3200.355314	2929.857273	Washc2
ENSMUSG00000024601	0.368023486	0.022431359	0.378821031	712.2511523	623.5174397	839.2317393	840.9105115	590.3545684	662.2503032	733.4331189	849.4810124	592.2506125	969.0712388	1003.977897	1194.284406	Isoc1
ENSMUSG00000024841	-0.144997517	0.022406275	0.378821031	646.432564	630.7918099	620.0573788	585.4698944	581.1446688	583.3396336	585.7452212	545.1029385	550.9787928	568.1964457	582.1384447	489.5416133	Eif1ad
ENSMUSG00000024866	-0.418738815	0.022583466	0.378821031	141.0398321	128.8602709	102.0940397	148.1555579	92.09899663	116.8677006	93.45222903	126.1490877	75.32107093	88.30865005	74.99368048	75.56682622	Acy3
ENSMUSG00000027297	-0.352502844	0.022335339	0.378821031	1048.396086	1426.815741	1144.577216	1013.588369	1227.679625	1263.569583	1198.191079	1048.541958	1295.935138	862.171294	748.9993838	703.1000353	Ltk
ENSMUSG00000027832	1.019325713	0.022754077	0.378821031	362.0022358	264.9949119	127.383389	115.4591589	244.0623411	63.92763108	167.7133753	406.2232089	81.51184388	675.0963906	434.0259258	350.7286391	Ptx3
ENSMUSG00000027962	0.499999206	0.022565193	0.378821031	2481.125714	1668.948347	1741.218531	2012.872063	2463.64816	1235.601244	2217.82165	2359.798071	1721.034881	2639.963854	4117.153058	3122.059853	Vcam1
ENSMUSG00000031755	0.261957914	0.022314785	0.378821031	949.6682031	834.4741735	895.4302933	1007.457794	756.1327624	847.0411118	785.9999977	908.5048975	849.1676901	1210.75807	1020.851476	1211.533355	Bbs2
ENSMUSG00000035429	-0.509429758	0.02266852	0.378821031	86.97456316	86.25324583	59.00848167	66.41456045	56.18038795	119.8643083	64.24840746	69.43986477	51.58977461	62.74561978	44.05878728	43.53306293	Ptprh
ENSMUSG00000043843	-0.613292852	0.022605243	0.378821031	1108.338014	1771.828725	1339.39887	874.6286729	1331.751491	1304.523222	1193.18471	1072.845911	1454.831644	633.2659774	484.6466601	522.3967552	Tmem145
ENSMUSG00000044787	-0.570654936	0.022652859	0.378821031	91.6758909	136.134641	131.1299593	95.02390956	69.07424747	115.8688313	94.28662393	101.845135	96.98877626	65.06953162	46.8710503	43.53306293	Spata32
ENSMUSG00000046879	0.515655906	0.022583447	0.378821031	7190.680776	3504.168011	5144.040974	6109.117799	3310.958929	3722.785641	6942.99998	7478.673436	5078.497413	7302.892968	9264.531802	7559.968136	Irgm1
ENSMUSG00000056144	0.505598156	0.022388371	0.378821031	883.8496148	508.1667134	655.6497964	858.2804735	449.4431036	491.4436639	759.2993608	1049.699289	557.1695658	876.114765	1209.273098	977.4404696	Trim34a
ENSMUSG00000065599	-0.292832252	0.022689528	0.378821031	84.62389929	114.3115306	97.41082689	98.08919697	87.4940468	99.88692356	109.3057322	91.42915528	89.76620782	76.68909084	77.8059435	69.8171764	Mir23b
ENSMUSG00000068417	0.962637084	0.022429848	0.378821031	43.48728158	9.352761596	29.97256212	27.58758665	7.367919731	20.97625395	15.01910824	26.61861483	21.66770534	54.61192832	47.8084713	61.60339094	Pnp2
ENSMUSG00000070923	0.13343161	0.022755941	0.378821031	3052.337034	3514.559969	3267.945914	3444.361281	3598.307798	3494.044586	3165.694258	3612.030299	3452.387717	3877.446911	3585.635348	3913.868771	Klhl9
ENSMUSG00000081771	0.655486959	0.022299901	0.378821031	71.69524801	55.07737384	40.27563035	60.28398564	47.89147825	72.9174542	87.61146471	61.33854722	67.06670699	82.49887045	96.55436362	180.7032801	Gm15381
ENSMUSG00000083718	0.278252482	0.022544879	0.378821031	155.1438154	171.4672959	181.7086578	186.9825317	236.6944213	190.784024	205.2611459	184.0156416	226.9950083	262.6020383	235.2926725	243.1280496	Ccnb2-ps
ENSMUSG00000085290	0.783202224	0.02229419	0.378821031	9.402655477	7.27437013	11.23971079	19.4134869	7.367919731	7.990953885	10.01273882	12.73064188	13.4133414	15.10542698	19.68584113	27.10549201	Gm16129
ENSMUSG00000086119	0.304158372	0.022520198	0.378821031	476.0094335	565.3224787	593.831387	487.3806974	551.6729898	508.4244409	549.8662404	466.4044251	703.6845257	788.9680709	559.6403406	772.9172117	Gm2415
ENSMUSG00000090356	-1.150461003	0.022244182	0.378821031	12.92865128	25.97989332	14.98628106	6.13057481	17.49880936	17.97964624	13.35031843	5.786655398	18.57231886	5.809779609	2.812263018	2.464135638	Teddm3
ENSMUSG00000090817	-0.640675738	0.022778699	0.378821031	34.0846261	75.8612885	47.76877088	56.19693576	42.36553845	62.92876185	40.8853502	48.60790534	45.39900166	22.07716251	30.9348932	18.89170656	Gm4450
ENSMUSG00000092051	1.307956074	0.022307276	0.378821031	296.1836475	239.0150186	89.91768636	318.7898901	96.70394646	203.7693241	79.26751569	99.53047284	180.5642111	922.5930019	425.5891367	711.3138207	Gm17229
ENSMUSG00000092243	0.909898003	0.022503906	0.378821031	17.62997902	4.156782932	8.429783096	9.195862216	5.525939798	7.990953885	9.178343922	13.88797295	8.254363937	29.04889804	17.81099911	13.96343528	Gm7030
ENSMUSG00000092677	0.570175981	0.022725953	0.378821031	16.45464708	21.82311039	18.73285132	17.36996196	19.34078929	29.96607707	12.51592353	30.09060807	24.76309181	39.50650134	24.37294616	26.28411347	Mir5106
ENSMUSG00000099907	0.423937062	0.022772616	0.378821031	247.9950382	219.2702996	268.8164165	293.2458284	238.5364013	230.7387934	267.0063686	212.9489186	288.9027378	456.6486773	277.4766178	455.0437144	Gm10421
ENSMUSG00000102619	0.442243755	0.022676762	0.378821031	36.43528997	29.09748052	31.84584725	29.63111158	33.15563879	31.96381554	30.03821647	25.46128375	44.36720616	49.96410464	42.18394527	51.74684839	Gm37849
ENSMUSG00000103062	-0.554798307	0.022582441	0.378821031	24.68197063	28.05828479	18.73285132	24.52229924	21.18276923	23.97286166	20.85987255	16.20263511	18.57231886	15.10542698	12.18647308	16.42757092	Gm37200
ENSMUSG00000106682	0.525130949	0.022733781	0.378821031	121.0591893	95.60600743	86.17111609	132.8291209	95.7829565	94.89257739	70.92356667	137.7223985	68.09850248	158.0260054	171.5480441	179.060523	Gm42648
ENSMUSG00000107017	0.980020544	0.022322036	0.378821031	115.1825296	54.03817811	166.7223768	112.3938715	27.62969899	49.94346178	110.1401271	214.1062497	48.49438813	245.1726995	179.0474121	209.4515292	Gm43196
ENSMUSG00000111602	-0.486848718	0.022596533	0.378821031	175.1244583	247.3285844	124.5734613	188.0042942	154.7263143	189.7851548	168.5477702	179.3863173	165.0872787	101.0901652	88.11757456	103.4936968	Gm32014
ENSMUSG00000028789	-0.192662595	0.022862411	0.379952238	908.5315854	1074.528388	1006.890759	977.8266823	1002.037083	980.8895894	952.0445832	974.472769	949.2518528	885.4104124	718.0644906	792.6302968	Azin2
ENSMUSG00000071266	0.265325319	0.02293427	0.380885059	372.5802233	380.3456382	339.064609	438.3360989	303.0056989	387.5612634	317.0700628	420.1111819	383.8279231	469.4301924	386.2174545	515.8257268	Zfp946
ENSMUSG00000040250	0.133134971	0.022967077	0.381080027	1296.391124	1237.682118	1187.662774	1241.441399	1235.968535	1291.537922	1229.898086	1300.840133	1230.932022	1444.311211	1352.698512	1496.551711	Ints13
ENSMUSG00000094090	0.823878304	0.022977486	0.381080027	10.57798741	11.43115306	14.98628106	20.43524937	20.26177926	14.98303853	10.84713373	17.35996619	9.28615943	33.69672173	27.18520917	42.71168439	Gm8494
ENSMUSG00000054871	0.739902338	0.023032162	0.381725375	1540.860166	833.4349778	1280.390388	1466.229142	944.9357055	1255.578629	1188.17834	788.1424652	983.301104	3427.769969	1901.0898	3049.778541	Tmem158
ENSMUSG00000020122	0.268533958	0.023121584	0.382835984	1646.64004	1411.227805	1597.912218	1622.5588	1652.256	1357.463291	1390.936302	1557.767633	1413.559824	2120.569557	2120.446316	1973.772646	Egfr
ENSMUSG00000020840	0.102161792	0.023130794	0.382835984	1241.150523	1240.799705	1403.090564	1315.008297	1341.882381	1361.458768	1301.656047	1428.146552	1387.764937	1405.966665	1411.756035	1427.555913	Blmh
ENSMUSG00000110244	-0.615487022	0.023155682	0.382986122	34.0846261	38.45024212	31.84584725	43.93578614	23.02474916	35.95929248	17.52229294	18.51729727	14.44513689	19.75325067	23.43552515	27.10549201	Gm2253
ENSMUSG00000086213	-0.486424042	0.023244187	0.384187545	108.130538	163.1537301	144.2429552	111.3721091	146.4374046	124.8586545	125.9936302	141.1943917	123.8154591	76.68909084	61.86978639	69.8171764	A330040F15Rik
ENSMUSG00000041119	0.385850695	0.023272233	0.384388704	834.4856735	647.4189416	1080.885521	844.9975614	754.2907824	901.9789198	821.8789785	782.3558098	820.2774163	1256.074351	1237.395728	1395.522149	Pde9a
ENSMUSG00000020790	0.206107041	0.02329492	0.384388756	6707.619351	5581.520281	6756.00283	6464.691138	6490.216293	5284.018257	7055.643291	7271.511173	6463.166963	7163.458258	8328.985638	7307.804923	Ankfy1
ENSMUSG00000039914	-0.20040215	0.023303985	0.384388756	597.0686228	618.3214611	610.6909532	551.7517329	518.517351	639.2763108	603.2675142	596.025506	495.2618362	561.2247102	464.960819	460.7933642	Coq10a
ENSMUSG00000020309	0.271016217	0.02339126	0.384521136	125.760517	165.2321215	167.6590194	148.1555579	120.6496856	164.8134239	129.3312098	189.802297	184.6913931	155.7020935	162.173834	187.2743085	Chac2
ENSMUSG00000030747	0.289598695	0.023384314	0.384521136	1737.140599	1583.734297	1706.562756	1787.062557	1520.554434	1688.089008	1423.477703	1516.103714	1653.968174	2409.896582	1986.395112	2423.888089	Dgat2
ENSMUSG00000032966	0.144248863	0.023414276	0.384521136	8461.214597	8386.309564	9296.17747	9387.95356	8195.88971	9074.727006	8291.382141	8913.763975	8899.23612	9989.335059	9873.855456	10545.67915	Fkbp1a
ENSMUSG00000034845	-0.258978663	0.023439052	0.384521136	332.6189375	352.2873534	340.9378941	258.5059045	314.0575785	320.6370246	288.7006361	333.3113509	265.1714415	245.1726995	247.4791456	229.1646143	Plvap
ENSMUSG00000036306	0.288962523	0.023413052	0.384521136	5171.460512	5814.300126	6992.036757	5786.240859	6325.359089	6369.789116	6388.12737	5065.638135	7588.855845	7938.482858	8347.734058	8450.34248	Lzts1
ENSMUSG00000047773	0.97679593	0.023432147	0.384521136	390.2102023	143.4090111	280.9927699	505.7724219	156.5682943	340.6144094	278.6878973	267.3434794	139.2923914	676.2583465	919.6100069	942.9425707	Ankfn1
ENSMUSG00000052752	-0.121438493	0.023392094	0.384521136	2251.935987	2061.764334	2138.354979	2156.940571	2307.079866	2025.70681	2070.968147	2049.633342	1860.327272	1989.268538	2092.323685	1867.814813	Traf7
ENSMUSG00000107512	0.226351573	0.023354973	0.384521136	835.6610055	991.3927292	1148.323786	863.3892858	967.0394646	946.9280354	975.4076405	1008.03537	1147.356587	1143.364627	996.4785294	1326.526352	Gm44433
ENSMUSG00000022553	-0.121005049	0.023572044	0.384536452	1768.874562	1758.31918	1881.714916	1656.276961	1783.957565	1678.100316	1688.815282	1688.546045	1598.251217	1703.427381	1545.807239	1495.730332	Maf1
ENSMUSG00000027869	-0.798386309	0.023502747	0.384536452	29.38329836	45.72461225	40.27563035	23.50053677	31.31365886	32.96268478	25.86624196	34.71993239	28.89027378	11.61955922	7.499368048	12.32067819	Hsd3b6
ENSMUSG00000028268	0.607303354	0.023476956	0.384536452	2585.730256	1612.831777	2627.282398	2258.095055	1132.817659	1338.484776	2636.68789	3208.121753	1489.912691	3288.335259	4017.786432	3438.290593	Gbp3
ENSMUSG00000031503	-0.36987245	0.02359097	0.384536452	3239.214812	3628.871499	4363.817716	3372.837908	3862.631919	3226.347631	3203.242029	3820.349894	3080.94134	2357.608565	2693.21055	1812.782451	Col4a2
ENSMUSG00000037152	0.16948971	0.023510628	0.384536452	889.7262745	1025.686188	976.9181966	906.3033095	1024.140843	950.9235123	968.7324812	945.539492	1218.550476	1065.51358	1023.663739	1161.429264	Ndufc1
ENSMUSG00000039989	0.354645504	0.023594263	0.384536452	1919.317049	1427.854937	1651.300844	1459.076805	1235.047545	1188.65439	1372.579614	1828.583106	1250.536137	2075.253276	2193.565154	2014.841573	Cbx4
ENSMUSG00000044813	0.513934627	0.023551688	0.384536452	628.802585	340.8562004	611.6275957	529.2729586	490.8876521	466.471933	464.7579604	506.9110128	401.3684465	952.8038559	777.122014	963.4770343	Shb
ENSMUSG00000047434	0.187898381	0.023598793	0.384536452	776.8944087	850.0621095	886.0638677	820.4752621	927.4368961	879.0049274	821.0445836	788.1424652	958.5380122	1035.302726	994.6036873	1071.077624	Xxylt1
ENSMUSG00000073676	0.277081944	0.023507386	0.384536452	1047.220754	962.2952487	1274.770533	1033.001856	1183.472107	978.8918509	1252.426748	1058.957938	1266.013069	1239.806969	1636.737076	1489.159304	Hspe1
ENSMUSG00000086604	-0.559787476	0.023593477	0.384536452	59.94192866	58.19496104	63.6916945	49.04459848	31.31365886	64.92650032	33.37579608	37.03459455	25.7948873	44.15432503	26.24778817	41.06892729	Gm15510
ENSMUSG00000014852	-0.675806219	0.023652498	0.384567494	50.53927319	31.17587199	44.95884318	35.76168639	40.52355852	43.95024637	39.2165604	37.03459455	43.33541067	9.295647374	19.68584113	18.89170656	Adamts13
ENSMUSG00000020205	0.291049465	0.02369599	0.384567494	709.9004885	762.7696679	790.5263259	579.3393196	745.0808828	653.2604801	811.0318448	665.4653707	810.9912569	855.1995584	1058.348316	1022.61629	Phlda1
ENSMUSG00000082902	-0.817513714	0.023661463	0.384567494	19.98064289	14.54874026	9.366425662	23.50053677	32.23464882	14.98303853	19.19108275	17.35996619	8.254363937	8.133691452	7.499368048	13.14205673	Ccl19-ps1
ENSMUSG00000099179	1.313312455	0.023688055	0.384567494	23.50663869	1.039195733	10.30306823	20.43524937	4.604949832	21.97512318	8.34394902	12.73064188	12.38154591	37.1825895	35.62199823	60.7820124	Gm27980
ENSMUSG00000103209	0.248303986	0.023640411	0.384567494	491.2887486	667.1636605	617.2474511	556.8605453	528.6482407	597.3238029	576.5668773	674.7240194	693.3665707	776.1865557	528.7054474	752.382748	Gm37331
ENSMUSG00000107606	0.342703345	0.023688924	0.384567494	97.55255057	137.1738367	87.10775866	102.1762468	104.0718662	91.89596968	126.8280251	122.6770944	124.8472546	141.7586225	116.2402047	170.025359	Gm43873
ENSMUSG00000029394	-0.238274875	0.023744324	0.384896705	693.4458414	802.2591058	576.0351782	628.3839181	722.0561336	638.2774416	713.4076412	629.5881073	543.7562244	540.3095036	676.8179663	501.040913	Cdk2ap1
ENSMUSG00000092325	0.345293558	0.023748066	0.384896705	56.41593286	52.99898238	43.08555805	39.84873627	51.57543811	54.93780796	40.0509553	64.81054046	63.97132052	62.74561978	55.30783935	59.96063385	Gm18284
ENSMUSG00000029145	-0.17019402	0.023825498	0.385893384	839.1870013	817.8470418	899.1768636	847.0410863	832.5749296	807.0863424	747.6178322	842.5370259	730.5112085	664.6387873	767.7478039	671.8876505	Eif2b4
ENSMUSG00000016200	0.349716395	0.023888566	0.386652814	1484.444233	1720.908134	1537.030451	1844.281255	1393.457819	1544.251838	1415.133754	1528.834356	1417.687006	2491.233496	2002.331269	2515.061107	Syt14
ENSMUSG00000089972	0.890672891	0.023904322	0.386652814	14.10398321	3.117587199	14.04963849	10.21762468	11.0518796	7.990953885	5.840764314	15.04530403	7.222568445	26.7249862	19.68584113	18.89170656	Gm16318
ENSMUSG00000003228	0.28248747	0.024006021	0.386813297	657.0105514	600.6551336	700.6086395	714.2119654	589.4335785	683.2265572	634.1401255	674.7240194	609.7911359	765.7289524	984.2920563	939.6570565	Grk5
ENSMUSG00000021474	0.176167536	0.024007498	0.386813297	1885.232423	1970.31511	2179.567252	2089.504248	1934.078929	2053.675148	1735.541396	2086.667936	2009.937619	2313.45424	2221.687784	2539.702464	Sfxn1
ENSMUSG00000033826	-0.641918911	0.023994626	0.386813297	77.57190768	78.9788757	73.05812017	84.80628488	128.0176053	76.91293114	87.61146471	77.54118233	82.54363937	22.07716251	60.93236539	35.31927747	Dnah8
ENSMUSG00000037992	-0.395076159	0.024014535	0.386813297	1227.04654	1561.911187	1310.36295	1248.593736	1417.403558	1766.000809	1318.343945	1277.693512	1455.863439	784.3202472	1096.782577	736.7765557	Rara
ENSMUSG00000073627	0.229331408	0.024026068	0.386813297	199.8064289	168.3497087	221.0476456	186.9825317	193.4078929	199.7738471	207.7643306	187.4876349	220.8042353	252.144435	240.9171985	250.5204565	C130036L24Rik
ENSMUSG00000078521	0.654353711	0.02397439	0.386813297	10.57798741	8.313565863	8.429783096	9.195862216	16.57781939	11.98643083	11.68152863	17.35996619	17.54052337	12.78151514	17.81099911	20.53446365	Aunip
ENSMUSG00000094910	0.385955627	0.024024793	0.386813297	3637.652337	4128.724647	5406.300892	4465.101987	4967.819878	3835.657865	3929.999989	3705.774117	5295.174466	7718.873188	5003.95333	6624.417973	D430019H16Rik
ENSMUSG00000039286	0.304948124	0.024106357	0.387848059	2043.902234	1782.220682	1793.670514	1994.480338	2642.320213	1992.744125	1928.286619	1992.924119	2030.573529	2659.717105	2877.882488	2947.106223	Fndc3b
ENSMUSG00000082186	0.239718288	0.024141576	0.388156792	166.8971347	171.4672959	168.5956619	147.1337954	174.9880936	159.8190777	183.5668784	177.0716552	209.4544849	211.4759778	164.048676	226.7004787	Gm12403
ENSMUSG00000056724	-0.235211961	0.024186517	0.388621317	2475.249054	2161.527124	2089.649565	2456.316974	2446.149351	2140.576772	2179.439484	2431.552598	1888.185751	1996.240274	1791.411542	1575.404051	Nbeal2
ENSMUSG00000033688	-0.78243702	0.024210067	0.388741745	84.62389929	40.52863358	38.40234522	63.34927304	34.07662875	38.95590019	39.2165604	57.86655398	15.47693238	18.59129475	25.31036716	23.81997783	1300017J02Rik
ENSMUSG00000106535	0.421036556	0.024228228	0.388775548	153.9684834	113.2723349	115.2070356	153.2643703	81.04711704	138.8428238	116.8152863	142.3517228	123.8154591	175.4553442	165.9235181	223.4149645	Gm43031
ENSMUSG00000032299	-0.150635574	0.024339386	0.389269406	850.9403206	808.4942802	864.5210886	815.3664498	972.5654044	758.1417499	842.738851	739.5345598	789.3235515	780.8343794	740.5625947	756.4896408	Commd4
ENSMUSG00000034891	-0.427585849	0.024293184	0.389269406	2778.484693	4102.744753	4424.699483	2609.581344	3465.685243	3283.283178	3725.573238	3007.903476	3553.503675	2671.336664	1882.34138	1840.709321	Sncb
ENSMUSG00000038463	-0.37928159	0.024336776	0.389269406	743.9851146	730.5546002	805.512607	612.0357186	768.1056319	765.1338345	787.6687875	768.4678368	695.4301617	490.345399	562.4526036	349.085882	Olfml2b
ENSMUSG00000085816	0.640896801	0.024338682	0.389269406	279.7290004	219.2702996	229.4774287	284.0499662	158.4102742	225.7444473	184.4012733	197.9036146	172.3098472	587.9496964	330.9096151	470.6499068	Gm13052
ENSMUSG00000107306	0.549251259	0.024335877	0.389269406	23.50663869	27.01908906	44.95884318	27.58758665	37.76058862	45.94798484	48.39490432	42.82124994	40.2400242	77.85104676	47.8084713	59.96063385	Gm42577
ENSMUSG00000033767	0.353257274	0.02446919	0.391087111	1456.236267	1126.488174	1386.230998	1384.488145	1334.514461	1054.805913	1141.452226	1102.936519	1305.221298	2004.373965	1780.16249	1911.347876	Tmem131l
ENSMUSG00000037202	1.175386888	0.024553597	0.391660604	16.45464708	12.47034879	11.23971079	9.195862216	31.31365886	10.98756159	15.01910824	8.101317557	59.84413855	9.295647374	66.55689142	27.92687056	Prf1
ENSMUSG00000060152	-0.186987382	0.024541452	0.391660604	425.4701603	492.5787774	482.3709216	385.2044506	446.6801337	390.5578711	452.2420369	398.1218914	412.7181969	374.1498068	361.8445083	384.4051595	Pop5
ENSMUSG00000092626	0.655819594	0.024537094	0.391660604	47.01327738	24.94069759	29.03591955	51.08812342	26.70870902	29.96607707	26.70063686	34.71993239	27.85847829	60.42170793	66.55689142	73.10269058	9130230N09Rik
ENSMUSG00000086902	0.88109225	0.024588139	0.391953391	9.402655477	7.27437013	7.49314053	19.4134869	8.288909697	9.988692356	9.178343922	17.35996619	7.222568445	20.91520659	14.9987361	32.03376329	Gm11728
ENSMUSG00000020297	0.293838826	0.024752743	0.393671664	10670.83863	12710.40301	14842.97475	11509.13244	13727.35545	12149.24651	12514.25474	10789.79765	16887.39682	17693.10282	14300.35745	17494.54165	Nsg2
ENSMUSG00000027522	0.096478589	0.024796016	0.393671664	3096.999648	3215.271598	3341.004034	3186.877139	3380.033176	3142.442615	3453.560499	3300.708239	3551.440084	3585.795975	3434.710566	3556.569104	Stx16
ENSMUSG00000034107	0.513228864	0.024763494	0.393671664	19.98064289	28.05828479	19.66949389	23.50053677	28.55068896	37.95703095	26.70063686	24.30395267	34.04925124	40.66845726	40.30910326	47.63995566	Ano7
ENSMUSG00000040253	0.690011786	0.024775678	0.393671664	3765.763518	1893.414625	3898.306361	3320.728022	1468.058006	1648.134239	3640.464958	5218.405838	1931.521161	5344.99724	5179.251058	4952.091253	Gbp7
ENSMUSG00000064080	-0.323243542	0.024778051	0.393671664	850.9403206	855.2580882	834.5485265	746.9083644	818.7600801	1062.796867	913.6624177	786.9851341	824.4045983	718.0887597	697.4412284	449.2940646	Fbln2
ENSMUSG00000074582	-0.152644222	0.024809736	0.393671664	6375.000413	7013.532001	6939.584773	6510.670449	5908.150634	6686.430663	6383.955395	6599.101816	6048.385175	6002.664292	5433.292151	5363.601905	Arfgef2
ENSMUSG00000080873	0.355025309	0.02477	0.393671664	52.88993706	42.60702505	39.33898778	51.08812342	34.99761872	42.95137713	49.22929922	60.18121614	51.58977461	62.74561978	59.05752338	52.56822694	Rpl30-ps3
ENSMUSG00000031104	-0.402764312	0.02486712	0.394323808	543.0033538	578.8320232	604.1344552	481.2501226	417.2084547	563.3622489	425.5414	519.6416547	507.6433822	336.9672173	318.723142	271.0549201	Rab33a
ENSMUSG00000001911	-0.36424859	0.024912634	0.39452879	22753.25092	24443.96203	24787.30887	20032.67496	24613.45685	22398.64374	25803.66235	23104.95767	24436.01264	15761.93208	16230.5073	11937.09441	Nfix
ENSMUSG00000031209	0.56023215	0.02490792	0.39452879	124.5851851	95.60600743	68.37490733	172.6778572	132.6225552	86.9016235	142.6815282	115.733108	130.006232	226.5814047	165.9235181	228.3432358	Heph
ENSMUSG00000104420	-0.639169743	0.024935173	0.394627639	175.1244583	235.8974314	154.5460234	151.2208453	186.0399732	217.7534934	171.8853498	166.6556755	208.4226894	82.49887045	59.05752338	77.20958331	E230020A03Rik
ENSMUSG00000108064	0.347360132	0.025005877	0.395488121	188.0531095	147.5657941	166.7223768	139.9814582	180.5140334	152.8269931	163.5414008	146.9810471	164.0554833	248.6585673	259.6656187	214.3798005	Gm44423
ENSMUSG00000016942	0.424412353	0.02512314	0.39553427	89.32522703	84.17485436	82.42454583	86.84980981	86.57305683	93.89370815	83.4394902	62.4958783	100.0841627	158.0260054	119.0524678	140.4557313	Tmprss6
ENSMUSG00000018932	-0.287345683	0.025025154	0.39553427	624.1012573	683.7907922	532.9496202	629.4056805	610.6163477	607.3124953	539.8535016	590.2388506	536.5336559	396.2269693	571.8268136	380.2982667	Map2k3
ENSMUSG00000027510	0.799257708	0.025102523	0.39553427	537.1266941	167.310513	294.1057658	253.3970922	299.3217391	191.7828932	279.5222922	460.6177697	247.6309181	341.615041	1086.470946	376.191374	Rbm38
ENSMUSG00000029598	-0.201122414	0.025116334	0.39553427	3701.120262	4002.981963	3777.47947	3467.861818	3919.733297	3565.963171	3675.509543	3469.678577	3888.83721	2854.9257	3264.099943	2748.332615	Plbd2
ENSMUSG00000042686	-0.277973451	0.025087983	0.39553427	1057.798741	1194.035897	1141.767288	1054.458867	995.5901536	1137.712059	1080.541398	1119.139154	1011.159582	977.2049302	695.5663864	715.4207135	Jph1
ENSMUSG00000069874	0.6644673	0.025064349	0.39553427	2971.239131	1187.800723	1581.052652	2269.334442	1378.72198	1080.776513	2840.280246	2543.813713	1576.583512	3627.626388	4025.2858	3293.727969	Irgm2
ENSMUSG00000091971	0.873002549	0.025087697	0.39553427	1734.789935	308.6411327	870.140944	848.0628488	1000.195103	466.471933	815.2038193	1542.722329	622.1726818	1502.409007	2893.818645	1343.775301	Hspa1a
ENSMUSG00000020919	0.206757771	0.025193852	0.3962887	1672.497343	1555.676012	1565.129728	1602.12355	1879.740521	1584.206608	1716.350313	1560.082295	1757.147723	2121.731513	1932.024693	2169.26074	Stat5b
ENSMUSG00000042826	0.422275636	0.025220157	0.3962887	481.8860932	517.519475	517.9633391	462.8583982	474.3098327	511.4210486	440.5605083	368.0312833	554.0741793	916.7832223	579.3261817	841.091631	Fgf11
ENSMUSG00000107994	-0.352608725	0.025205522	0.3962887	69.34458414	70.66530984	59.94512424	75.61042266	67.23226754	81.90727732	57.57324824	52.07989858	39.2082287	58.09779609	56.24526036	62.42476949	D830050J10Rik
ENSMUSG00000090063	0.652451262	0.025245595	0.396431153	1780.627881	794.9847357	1546.396877	1553.078952	798.4983008	1199.641952	1168.152863	1237.186924	930.6795339	2724.786637	2446.668826	2585.699662	Dlx6os1
ENSMUSG00000028232	0.197459663	0.025266197	0.39649753	662.8872111	725.3586216	686.559001	699.9072909	774.5525617	861.0252811	733.4331189	739.5345598	779.0055966	906.325619	843.6789054	942.9425707	Tmem68
ENSMUSG00000051864	-0.185110495	0.025286051	0.396552095	1003.733472	1211.702225	1185.789489	1066.720017	1328.988521	1174.670221	1205.700633	1079.789897	1134.975041	991.1484013	1017.101791	919.9439714	Tbc1d22a
ENSMUSG00000046982	0.545324857	0.025344774	0.396958828	1604.328091	1165.977612	1110.858084	1328.291209	1270.045164	1143.705275	1123.095538	1104.09385	919.3297835	2691.089915	1930.149851	2470.706666	Tshz1
ENSMUSG00000093334	0.580602728	0.025332945	0.396958828	35.25995804	40.52863358	25.28934929	27.58758665	32.23464882	19.97738471	25.03184706	31.24793915	24.76309181	48.80214871	58.12010237	55.03236257	Gm22118
ENSMUSG00000002017	-0.133160974	0.025454747	0.397810307	1170.630607	1225.211769	1187.662774	1224.071437	1188.077057	1341.481383	1194.019105	1127.240471	1203.073544	1060.865757	1153.027837	1014.402504	Fam98a
ENSMUSG00000025170	0.361145449	0.025504443	0.397810307	590.0166312	549.7345427	727.771274	673.3414667	548.9100199	618.3000569	540.6878965	563.6202357	598.4413855	1060.865757	752.7490678	921.5867285	Rab40b
ENSMUSG00000034881	-0.505069518	0.025512009	0.397810307	24.68197063	31.17587199	29.97256212	36.78344886	47.89147825	32.96268478	34.21019098	31.24793915	28.89027378	19.75325067	19.68584113	21.35584219	Tbxa2r
ENSMUSG00000040928	0.303857768	0.025481419	0.397810307	2522.262332	2499.265738	2360.339267	2840.499662	2226.953739	2520.147082	2059.286618	2463.957868	2285.427015	3767.061098	2930.378065	3565.604268	S100pbp
ENSMUSG00000043467	0.125772597	0.025472028	0.397810307	1599.626763	1664.791564	1636.314563	1702.256272	1856.715772	1675.103708	1728.031842	1702.434018	1770.561065	1973.001155	1866.405223	1933.525097	Zbtb37
ENSMUSG00000059013	-0.335360724	0.025514141	0.397810307	979.0515015	1135.840936	1145.513858	1054.458867	1439.507317	987.8816741	1131.439487	1174.691046	1020.445742	815.6930571	803.3698021	647.2462942	Sh2d3c
ENSMUSG00000108310	0.876431335	0.025435781	0.397810307	10.57798741	13.50954453	8.429783096	8.174099747	9.209899663	10.98756159	6.675159216	15.04530403	11.34975041	19.75325067	7.499368048	33.67652038	Gm44712
ENSMUSG00000002804	-0.256980894	0.025594543	0.398587962	126.9358489	125.7426837	146.1162403	145.0902705	128.0176053	110.8744852	119.318471	120.3624323	116.5928906	106.8999448	103.1163107	94.45853278	Nudt14
ENSMUSG00000010142	-0.453425867	0.025596939	0.398587962	124.5851851	121.5859007	85.23447353	104.2197718	175.9090836	94.89257739	122.6560506	99.53047284	94.92518528	65.06953162	106.8659947	66.53166222	Tnfrsf13b
ENSMUSG00000032009	0.186144524	0.025617099	0.398645519	13287.12752	14047.84792	15435.86949	14320.00099	13705.25169	12926.36678	14198.06365	15237.42099	14917.69923	18563.40781	13580.41811	17279.34047	Sesn3
ENSMUSG00000020015	0.215696131	0.025686287	0.399022256	6430.241014	7818.908694	7098.814009	7035.856357	6796.905952	7571.428806	6367.267497	6682.429653	8274.999847	9390.92776	7346.568424	9046.663304	Cdk17
ENSMUSG00000024534	0.86193102	0.025658173	0.399022256	456.0287906	144.4482069	278.1828422	392.3567879	268.9290702	211.760278	234.4649675	278.9167902	135.1652095	720.4126715	671.1934403	771.2744546	Sncaip
ENSMUSG00000042670	0.17904059	0.025690745	0.399022256	423.1194964	459.3245139	494.547275	501.685372	424.5763745	478.4583639	492.2929922	495.337702	487.0074723	522.8801648	532.4551314	606.9987454	Immp1l
ENSMUSG00000087075	1.574033602	0.025729421	0.399110948	106.955206	10.39195733	57.13519654	97.0674345	40.52355852	98.88805433	89.28025452	81.01317557	16.50872787	162.673829	434.9633468	367.9775886	Lbhd2
ENSMUSG00000093606	0.354068093	0.025722298	0.399110948	68.1692522	52.99898238	82.42454583	84.80628488	58.02236788	79.90953885	74.26114628	74.06918909	85.63902585	112.7097244	86.24273255	98.56542551	B130034C11Rik
ENSMUSG00000104104	0.504287583	0.025763421	0.399126981	65.81858834	67.54772264	73.99476273	47.00107355	57.10137791	76.91293114	65.08280236	79.85584449	57.78054756	85.98473821	82.49304853	151.1336524	Gm37877
ENSMUSG00000107363	0.839559263	0.02575203	0.399126981	38.78595384	19.74471892	28.09927699	33.71816146	16.57781939	27.9683386	16.68789804	19.67462835	18.57231886	67.39344346	59.05752338	65.71028367	Gm43373
ENSMUSG00000032601	-0.147828925	0.025873473	0.399347431	2154.383436	2363.131097	2513.948648	2399.098276	2253.662448	2362.325742	2226.999993	2255.638274	2332.889608	1992.754406	1947.023429	1968.022996	Prkar2a
ENSMUSG00000033595	-0.383680803	0.02581811	0.399347431	5710.93787	4789.653133	3063.757834	5107.79058	3529.233551	4717.6594	4217.031835	3849.283171	2301.935743	3664.808977	3819.990599	3409.542344	Lgi3
ENSMUSG00000042672	-0.378115482	0.025876605	0.399347431	548.8800134	568.4400659	496.4205601	581.3828445	360.1070768	503.4300948	397.1719734	494.180371	427.1633338	393.9030575	278.4140388	307.1955762	Dcst1
ENSMUSG00000043243	0.44361727	0.025836764	0.399347431	61.1172606	57.15576531	60.8817668	62.32751057	62.62731771	49.94346178	70.92356667	43.97858102	78.41645741	115.0336363	82.49304853	92.81577568	Fam129c
ENSMUSG00000050747	0.368729822	0.025861767	0.399347431	50.53927319	40.52863358	46.83212831	52.10988589	50.65444815	49.94346178	67.58598706	55.55189182	59.84413855	77.85104676	77.8059435	60.7820124	Trim15
ENSMUSG00000086165	-0.719654541	0.025831208	0.399347431	25.85730256	28.05828479	43.08555805	17.36996196	16.57781939	28.96720783	17.52229294	21.98929051	16.50872787	16.2673829	14.06131509	9.035164005	Gm15690
ENSMUSG00000042256	0.296900483	0.025946221	0.400166756	465.4314461	535.1858024	671.57272	458.7713483	569.1717992	610.309103	554.0382149	564.7775668	574.7100891	658.8290076	735.8754897	855.0550663	Ptchd4
ENSMUSG00000034160	0.187898642	0.025976061	0.400371957	14611.72661	16050.37809	16403.42126	15708.57619	14961.482	16866.90591	15655.75155	15809.14255	16332.29085	21151.08364	16578.29049	19840.39878	Ogt
ENSMUSG00000020785	-0.397576404	0.026020457	0.400546309	2750.276727	4354.230121	3352.243745	2859.913149	3185.704294	4668.714807	3356.770691	2713.941382	3778.435092	2526.092174	2037.953267	2244.827566	Camkk1
ENSMUSG00000086387	0.566087664	0.026016843	0.400546309	74.04591188	50.92059091	44.02220061	60.28398564	30.39266889	51.94120025	36.71337569	79.85584449	43.33541067	103.414077	59.99494438	80.4950975	Gm15563
ENSMUSG00000102157	0.267488503	0.026085705	0.401127492	262.0990214	198.486385	235.0972841	256.4623796	173.1461137	216.7546241	206.9299357	266.1861483	242.4719407	298.6226719	234.3552515	288.3038696	Gm37470
ENSMUSG00000107967	0.983088685	0.026091344	0.401127492	378.4568829	103.9195733	244.4637098	282.0064413	117.8867157	149.8303853	190.2420377	165.4983444	102.1477537	654.181184	554.0158145	593.8566887	Gm44094
ENSMUSG00000028176	0.271461829	0.02633748	0.401201327	11775.65065	14312.84283	16673.17432	13078.5596	14745.97035	14523.55869	14717.05728	13416.93921	18121.42423	20686.30128	14710.01043	19134.01323	Lrrc7
ENSMUSG00000029061	0.340508645	0.026208784	0.401201327	121.0591893	82.0964629	108.6505377	89.91509722	127.0966154	88.89936197	109.3057322	97.21581068	135.1652095	160.3499172	137.8008879	127.3136746	Mmp23
ENSMUSG00000029211	0.318757079	0.026366023	0.401201327	2415.307126	3033.412344	2524.251716	2534.992684	2667.186942	2912.702691	2390.541394	2291.515538	3028.31977	3966.917517	2953.81359	4219.42159	Gabra4
ENSMUSG00000031639	0.494752036	0.026157274	0.401201327	2362.417188	1355.111236	2031.577726	1957.696889	1222.153685	1213.626121	2070.133752	2564.645672	1375.383391	2631.830163	2951.001327	2768.0457	Tlr3
ENSMUSG00000033022	0.232424086	0.026436582	0.401201327	567.6853244	520.6370622	472.0678534	670.2761793	585.7496186	606.313626	575.7324824	538.158952	664.476297	704.1452886	735.8754897	709.6710636	Cdo1
ENSMUSG00000034354	-0.116529546	0.026400796	0.401201327	4840.016907	4928.905361	5414.730675	4757.326053	4901.508601	4901.451339	5023.891705	4882.779825	4823.643926	4611.803054	4342.1341	4256.383625	Mtmr3
ENSMUSG00000034573	0.30799036	0.026261913	0.401201327	1341.053737	1102.586673	1227.938404	1325.225922	1276.492093	1109.743721	1301.656047	1230.242938	1088.544244	1731.314323	1824.221278	1802.925908	Ptpn13
ENSMUSG00000040557	-0.43212725	0.026426729	0.401201327	246.8197063	347.0913748	316.5851874	299.3764032	291.0328294	319.6381554	245.3121012	335.6260131	256.9170776	184.7509916	174.3603071	144.5626241	Mettl27
ENSMUSG00000043340	-0.183639329	0.026375807	0.401201327	262.0990214	234.8582356	235.0972841	214.5701184	217.3536321	243.7240935	248.6496808	218.735574	215.6452579	198.6944626	209.9823053	198.7736081	6530409C15Rik
ENSMUSG00000044224	-0.351755148	0.026382987	0.401201327	793.3490558	984.118359	598.5145998	661.0803171	744.1598928	614.3045799	777.6560487	613.3854722	787.2599605	493.8312668	493.0834491	508.4333199	Dnajc21
ENSMUSG00000045967	0.363001299	0.026444095	0.401201327	5233.753105	7208.900799	7864.050986	5664.651125	5886.967865	6996.080126	6470.732465	5804.015364	7514.56657	10556.36955	7212.51722	10549.78604	Gpr158
ENSMUSG00000047757	0.29436352	0.026260718	0.401201327	111.6565338	105.9979648	103.9673249	111.3721091	113.2817659	120.8631775	122.6560506	114.5757769	114.5292996	183.5890356	132.1763618	147.8481383	Fancb
ENSMUSG00000047935	0.883036588	0.026325918	0.401201327	883.8496148	302.4059583	601.3245275	941.0432334	465.099933	816.0761655	688.3757942	568.2495601	329.142762	1546.563332	1770.78828	1972.951267	Sox1ot
ENSMUSG00000050549	0.532605394	0.026331155	0.401201327	162.195807	86.25324583	92.72761406	86.84980981	86.57305683	103.8824005	107.6369424	140.0370606	72.22568445	166.1596968	172.4854651	197.130851	Fam241a
ENSMUSG00000053291	-0.198211171	0.026412208	0.401201327	269.151013	325.2682644	330.6348259	283.0282037	271.6920401	310.6483323	271.1783432	277.7594591	275.4893964	242.8487877	249.3539876	239.8425354	Rab4b
ENSMUSG00000054986	0.60335542	0.026275473	0.401201327	16.45464708	20.78391466	23.41606416	16.34819949	19.34078929	8.989823121	11.68152863	16.20263511	27.85847829	29.04889804	24.37294616	28.74824911	Sec14l3
ENSMUSG00000056755	0.255253885	0.02642688	0.401201327	3809.2508	4585.970769	5011.037729	4040.0488	4540.480534	4226.215736	4688.464954	4121.255974	5400.417606	6289.667405	4613.04877	5921.317937	Grm7
ENSMUSG00000089767	0.433918874	0.02616745	0.401201327	72.87057994	70.66530984	73.99476273	74.58866019	59.86434781	88.89936197	67.58598706	82.17050665	66.0349115	144.0825343	81.55562752	116.6357535	4930556I23Rik
ENSMUSG00000094832	0.407974802	0.026241384	0.401201327	283.2549962	183.9376447	211.68122	330.0292773	266.1661003	299.6607707	244.4777063	324.0527023	220.8042353	371.825895	362.7819293	442.7230362	Gm21846
ENSMUSG00000105087	0.522126154	0.026374445	0.401201327	21.15597482	38.45024212	25.28934929	34.73992393	35.91860869	27.9683386	43.38853491	34.71993239	47.46259264	60.42170793	32.80973521	58.31787676	Gm42552
ENSMUSG00000109849	0.416002903	0.026161629	0.401201327	116.3578615	144.4482069	116.1436782	107.2850592	93.0199866	150.8292546	132.6687894	113.4184458	149.6103464	228.9053166	135.9260459	192.2025797	Gm45645
ENSMUSG00000038417	0.217660311	0.026508077	0.401703485	1224.695876	1326.013755	1168.929923	1144.373965	1107.950929	1115.736936	1158.140124	1136.49912	1218.550476	1577.936142	1318.951355	1593.474379	Fig4
ENSMUSG00000049502	0.506550496	0.026510373	0.401703485	3517.76848	1842.494034	2938.24773	2843.56495	1954.340709	1616.170423	3189.057316	3737.022056	2113.117168	4077.30333	4413.378096	3824.33851	Dtx3l
ENSMUSG00000050558	0.917406477	0.026540833	0.401913531	322.0409501	87.29244156	421.4891548	326.9639899	163.015224	231.7376627	165.2101906	234.9382091	155.8011193	772.700688	584.9507077	568.3939537	Prokr2
ENSMUSG00000085403	0.520004877	0.026576426	0.401949775	31.73396223	20.78391466	20.60613646	29.63111158	14.73583946	16.98077701	18.35668784	30.09060807	25.7948873	37.1825895	29.99747219	32.03376329	Gm13068
ENSMUSG00000101724	0.709563672	0.02656564	0.401949775	17.62997902	22.86230612	8.429783096	15.32643703	9.209899663	12.98530006	14.18471333	11.5733108	18.57231886	29.04889804	26.24778817	30.3910062	Gm29453
ENSMUSG00000021294	-0.231472813	0.026595592	0.40198856	1195.312577	960.2168572	1112.731369	1206.701475	1248.862394	1024.839836	963.7261118	1039.283309	959.5698077	1012.063608	929.9216379	754.8468837	Kif26a
ENSMUSG00000109031	0.317044493	0.026639874	0.402406679	267.9756811	283.7004351	355.9241752	274.854104	271.6920401	301.6585092	322.9108271	267.3434794	375.5735592	449.6769417	310.286353	446.829929	Gm45201
ENSMUSG00000052629	-0.40727315	0.026707834	0.402930527	122.2345212	190.1728191	143.3063126	144.068508	128.9385953	149.8303853	165.2101906	115.733108	168.1826652	85.98473821	83.43046953	109.2433466	Gm9885
ENSMUSG00000056493	-0.212625071	0.0266996	0.402930527	4923.465474	5615.813741	5813.740409	5093.485905	5642.905524	5103.222925	5483.643296	5082.998101	5366.368355	4883.700739	4172.460898	3724.951706	Foxk1
ENSMUSG00000029716	-0.376070034	0.026811286	0.403736614	245.6443743	325.2682644	243.5270672	259.527667	226.5635317	280.6822552	248.6496808	261.556824	269.2986235	159.1879613	158.42415	160.1688164	Tfr2
ENSMUSG00000041216	0.362110907	0.026809583	0.403736614	848.5896568	1101.547477	1185.789489	868.4980981	947.6986754	1031.83192	1133.942672	864.5263164	1242.281773	1638.35785	1135.216838	1654.256391	Clvs1
ENSMUSG00000108291	0.311962277	0.026783229	0.403736614	150.4424876	143.4090111	144.2429552	129.7638335	146.4374046	119.8643083	182.7324835	138.8797295	156.8329148	196.3705508	219.3565154	189.7384441	Gm44292
ENSMUSG00000026799	0.161034331	0.026864481	0.404043319	773.3684129	775.2400167	694.0521416	722.3860652	665.8757457	748.1530575	787.6687875	722.1745936	832.6589622	915.6212664	808.9943282	845.1985237	Med27
ENSMUSG00000057359	0.17024997	0.026865026	0.404043319	628.802585	694.1827496	660.3330092	701.9508158	729.4240533	702.2050727	676.6942655	718.7026004	716.0660716	815.6930571	705.8780175	894.4812365	Gm17494
ENSMUSG00000025701	-0.370499166	0.027027091	0.405988725	192.7544373	154.8401642	201.3781517	183.9172443	138.1484949	127.8552622	180.2292988	179.3863173	103.1795492	130.1390632	132.1763618	108.4219681	Alox5
ENSMUSG00000029660	-0.560584952	0.02702791	0.405988725	32.90929417	23.90150186	29.03591955	34.73992393	20.26177926	37.95703095	25.86624196	20.83195943	11.34975041	17.42933883	26.24778817	22.17722074	Tex26
ENSMUSG00000022449	-0.211277138	0.027339985	0.405998967	785.1217323	727.437013	583.5283188	661.0803171	649.2979263	702.2050727	725.9235648	604.1268235	547.8834063	622.8083741	689.0044394	519.111241	Adamts20
ENSMUSG00000023026	-0.173256934	0.027258965	0.405998967	9430.863443	10385.72215	9587.473308	9267.385588	9829.725911	9958.726279	9542.974494	8934.595934	10207.5528	8642.628146	7920.270079	7376.800721	Dip2b
ENSMUSG00000031452	-0.631706504	0.027309182	0.405998967	23.50663869	17.66632746	15.92292363	24.52229924	15.65682943	22.97399242	14.18471333	13.88797295	16.50872787	10.4576033	9.37421006	11.49929964	1700029H14Rik
ENSMUSG00000031652	0.211446017	0.02726052	0.405998967	5786.159114	4964.238016	6660.465288	5534.887291	5166.753711	5122.20144	5888.324824	6337.544992	5373.590923	7161.134346	6513.20115	6971.039719	N4bp1
ENSMUSG00000033249	-0.321460534	0.02717736	0.405998967	470.1327738	518.5586707	521.7099094	488.4024599	355.502127	497.4368794	387.9936294	431.6844927	444.7038571	382.2834983	281.2263018	313.7666045	Hsf4
ENSMUSG00000035566	0.265142724	0.027250647	0.405998967	8068.653731	8263.684468	11223.78787	8504.129024	11031.61782	7894.063569	9926.796149	9310.728535	11024.73483	12894.22486	11017.50908	11476.30104	Pcdh17
ENSMUSG00000040428	0.601862206	0.027222086	0.405998967	726.3551356	403.2079444	993.7777628	580.361082	372.0799464	434.5081175	674.1910808	805.5024314	472.5623354	1058.541845	1164.276889	1034.936968	Plekha4
ENSMUSG00000040631	0.198721912	0.027072537	0.405998967	359.651572	399.0511614	474.8777811	445.4884362	411.6825149	353.5997094	435.5541389	431.6844927	489.0710633	494.9932227	450.8995039	496.1126417	Dok4
ENSMUSG00000046027	0.546878409	0.027156158	0.405998967	679.3418582	404.2471401	521.7099094	660.0585546	457.7320133	390.5578711	517.3248393	608.7561478	355.9694448	1088.752699	753.6864888	980.7259838	Stard5
ENSMUSG00000057406	0.150229678	0.027208989	0.405998967	5437.085529	5961.86592	5678.863879	5943.592279	6302.33434	5966.245944	5635.503168	5600.325094	7002.796005	6274.561978	6477.579151	7080.283065	Nsd2
ENSMUSG00000060519	0.564979655	0.027347168	0.405998967	2779.660025	1465.265983	2793.068132	2244.812143	1453.322167	1302.525483	2556.58598	2939.620942	1621.982514	3283.687435	4095.592375	3481.002277	Tor3a
ENSMUSG00000060860	0.217593292	0.027345455	0.405998967	1154.17596	925.923398	1119.287867	966.5872951	1217.548735	1026.837574	1022.96815	1157.33108	1149.420178	1150.336363	1511.122662	1203.31957	Ube2s
ENSMUSG00000074500	0.321720173	0.027328699	0.405998967	70.51991607	55.07737384	85.23447353	68.45808538	69.99523744	59.93215414	74.26114628	69.43986477	83.57543487	104.576033	85.30531154	89.5302615	Zfp558
ENSMUSG00000087006	0.352815089	0.027271083	0.405998967	722.8291398	566.3616744	720.2781334	777.5612384	643.7719865	531.3984334	513.1528647	633.0601005	640.7450006	1045.76033	814.6188542	946.2280849	Gm13889
ENSMUSG00000096330	0.488131499	0.027115156	0.405998967	24.68197063	18.70552319	20.60613646	18.39172443	28.55068896	21.97512318	21.69426745	25.46128375	22.69950083	34.85867765	38.43426124	32.85514184	Gm21976
ENSMUSG00000097767	-0.38400826	0.027203513	0.405998967	11749.79335	15952.6937	15445.23592	12541.11254	12055.75866	15050.96164	12641.08277	12555.88488	14612.28776	9954.476382	7403.751105	7714.387303	Miat
ENSMUSG00000102844	0.763958703	0.027275289	0.405998967	255.0470298	177.7024703	107.7138951	251.3535672	138.1484949	162.8156854	138.5095537	193.2742903	92.8615943	467.1062806	314.036037	424.6527082	Gm38034
ENSMUSG00000104271	0.515084652	0.02713247	0.405998967	94.02655477	96.64520316	101.1573972	114.4373965	69.99523744	93.89370815	71.75796157	105.3171282	73.25747994	197.5325067	111.5530997	166.7398448	Gm37891
ENSMUSG00000106678	0.217525714	0.02719105	0.405998967	169.2477986	182.898449	205.124722	202.3089687	232.0894715	178.7975932	212.7707	224.5222294	207.3908939	232.3911844	247.4791456	239.0211569	Gm43457
ENSMUSG00000100554	0.987165119	0.027375336	0.406168126	11.75331935	6.235174397	10.30306823	7.152337279	10.13088963	6.99208465	10.84713373	9.258648636	7.222568445	39.50650134	10.31163107	23.81997783	Gm7690
ENSMUSG00000020684	0.389954538	0.027479115	0.406367838	6402.033048	7693.166011	9442.29371	6468.778187	8194.96872	6741.368471	7753.19743	6044.740229	8694.940613	12652.53803	9447.328898	12481.66838	Rasl10b
ENSMUSG00000023266	-0.203273125	0.027506273	0.406367838	635.8545766	642.2229629	779.2866151	568.0999324	583.9076387	590.3317183	633.3057306	535.8442898	569.5511117	615.8366385	507.1447642	524.8608908	Frs3
ENSMUSG00000046169	0.646405377	0.027412834	0.406367838	628.802585	386.5808126	746.5041253	665.1673669	333.3983678	391.5567404	532.3439475	790.4571273	306.4432612	1065.51358	826.8053273	1129.395501	Adamts6
ENSMUSG00000049892	0.679761959	0.027441294	0.406367838	590.0166312	322.1506772	446.7785041	679.4720415	316.8205484	495.4391409	466.4267502	487.2363845	318.8248071	713.440936	1323.63846	950.3349776	Rasd1
ENSMUSG00000056004	0.181221408	0.027499703	0.406367838	3038.233051	3470.913748	3196.761079	3056.091543	3320.168829	3280.28657	2786.044578	3241.684354	3871.296687	3950.650134	3114.112582	3759.449604	9330182L06Rik
ENSMUSG00000097413	-0.388422117	0.027456943	0.406367838	112.8318657	96.64520316	69.3115499	84.80628488	61.70632774	95.89144662	91.78343922	81.01317557	57.78054756	54.61192832	75.93110148	64.06752658	A830052D11Rik
ENSMUSG00000105545	0.389002304	0.027504034	0.406367838	218.6117398	199.5255807	167.6590194	221.7224556	163.015224	175.8009855	192.7452224	196.7462835	176.4370292	336.9672173	220.2939364	320.3376329	4930599N24Rik
ENSMUSG00000030869	0.167601021	0.027545412	0.40669793	879.1482871	914.4922449	916.9730723	961.4784828	804.9452306	967.9042893	866.9363032	1042.755303	867.7400089	1118.963553	983.3546353	1051.364539	Ndufab1
ENSMUSG00000097695	0.398591572	0.027573607	0.406866133	36.43528997	74.82209277	64.62833707	44.95754861	50.65444815	60.93102337	58.40764314	61.33854722	72.22568445	80.1749586	66.55689142	87.88750441	Gm26905
ENSMUSG00000029028	-0.166280699	0.027678232	0.407524246	1581.996784	1609.71419	1733.72539	1466.229142	1750.801926	1599.189646	1807.299358	1470.967802	1684.922039	1400.156886	1455.814822	1343.775301	Lrrc47
ENSMUSG00000050052	0.348820719	0.027639702	0.407524246	485.412089	452.0501438	440.2220061	448.5537236	425.4973644	481.4549716	367.1337569	381.9192563	440.5766752	680.9061702	583.0758657	730.2055273	Tdrp
ENSMUSG00000086017	0.543241312	0.027685528	0.407524246	52.88993706	45.72461225	57.13519654	49.04459848	41.44454848	41.9525079	52.56687883	54.39456074	41.27181969	75.52713492	59.99494438	121.5640248	Gm11872
ENSMUSG00000089097	1.054874499	0.027684924	0.407524246	12.92865128	11.43115306	13.11299593	18.39172443	11.0518796	10.98756159	9.178343922	10.41597972	4.127181969	41.83041318	24.37294616	47.63995566	Gm25658
ENSMUSG00000035914	-0.177913694	0.027755336	0.408303593	508.9187277	500.8923433	516.090054	500.6636095	549.8310099	612.3068414	523.9999985	477.9777359	537.5654514	456.6486773	448.0872409	427.1168439	Cd276
ENSMUSG00000016494	-0.377818853	0.0279741	0.41102236	1264.657162	1769.750333	1369.371432	1311.943009	1566.603933	1335.488168	1420.140123	1234.872262	1527.057328	891.220192	1164.276889	702.2786567	Cd34
ENSMUSG00000097009	-0.5210051	0.027965215	0.41102236	55.24060092	71.70450557	86.17111609	69.47984785	72.75820734	38.95590019	72.59235648	65.96787153	56.74875207	39.50650134	28.12263018	43.53306293	Gm26861
ENSMUSG00000061576	0.242737766	0.027999925	0.411152326	7317.616625	9393.29023	10260.91931	8295.689481	8648.095784	8370.524195	8992.273859	8168.44276	10624.39818	11485.93429	9579.50526	11932.16614	Dpp6
ENSMUSG00000092196	0.974349008	0.028041128	0.411507806	171.5984624	63.39093971	135.8131721	160.4167075	45.12850835	77.91180038	98.45859844	97.21581068	51.58977461	317.2139666	239.9797775	349.085882	Gm38505
ENSMUSG00000046613	-0.380677949	0.028066356	0.411628549	1314.021103	2215.565303	1584.799222	1306.834197	1597.917592	1734.036993	1499.407639	1343.661383	1645.71381	1123.611376	833.3672743	1227.960926	Vwa5b2
ENSMUSG00000009246	0.4905748	0.028104301	0.411702833	50.53927319	36.37185065	37.46570265	40.87049874	49.73345818	35.95929248	38.38216549	50.9225675	83.57543487	41.83041318	74.05625947	39.4261702	Trpm5
ENSMUSG00000028750	-0.54846903	0.028105426	0.411702833	24.68197063	17.66632746	22.47942159	30.65287405	30.39266889	28.96720783	23.36305726	13.88797295	24.76309181	12.78151514	17.81099911	17.24894946	Pla2g2c
ENSMUSG00000076147	-1.040478402	0.02819132	0.412212937	18.80531095	30.13667625	23.41606416	28.60934912	29.47167892	17.97964624	39.2165604	19.67462835	29.92206927	1.161955922	6.561947042	8.213785459	Mir694
ENSMUSG00000106108	0.630219356	0.028184961	0.412212937	135.1631725	75.8612885	77.741333	133.8508834	78.28414714	78.91066962	87.61146471	92.58648636	74.28927544	230.0672725	141.5505719	197.9522296	Gm43221
ENSMUSG00000107201	0.187412612	0.028163201	0.412212937	247.9950382	240.0542143	220.1110031	244.2012299	225.6425418	241.726355	211.9363051	262.7141551	291.9981243	276.5455094	228.7307255	266.1266489	5930420M18Rik
ENSMUSG00000041695	0.454835793	0.028303553	0.413604245	773.3684129	822.0038247	732.4544868	683.5590914	804.0242406	739.1632344	828.5541377	678.1960126	696.4619572	1490.789448	879.3009036	1524.478581	Kcnj2
ENSMUSG00000097290	0.27665158	0.028351437	0.414054101	591.1919631	588.1847848	517.0266966	622.2533433	491.808642	585.3373721	527.3375781	582.137533	501.4526092	772.700688	719.0019116	815.6288961	1300002E11Rik
ENSMUSG00000021198	0.244282984	0.028380552	0.414229473	8270.810824	9798.576565	10572.82129	8676.806882	8898.605055	9175.612799	9787.452201	8561.935327	11008.22611	12898.87269	9895.416139	12783.11431	Unc79
ENSMUSG00000102162	0.493755702	0.028398281	0.414238544	37.61062191	63.39093971	67.43826477	43.93578614	51.57543811	45.94798484	50.89808902	43.97858102	53.65336559	80.1749586	86.24273255	97.74404696	Gm2367
ENSMUSG00000006221	-0.829839677	0.028567998	0.414356118	12.92865128	40.52863358	23.41606416	23.50053677	47.89147825	38.95590019	28.36942667	20.83195943	31.98566026	10.4576033	14.9987361	9.035164005	Hspb7
ENSMUSG00000026170	-0.495210103	0.028611912	0.414356118	209.2090844	177.7024703	72.1214776	184.9390068	179.5930434	192.7817625	173.5541396	126.1490877	94.92518528	99.92820927	135.9260459	144.5626241	Cyp27a1
ENSMUSG00000026817	-0.24124616	0.02859294	0.414356118	2692.685462	3425.189136	3477.753848	2945.741196	3120.314006	3256.313708	3118.133749	2934.991618	3291.42762	2571.408455	2284.494992	2238.256538	Ak1
ENSMUSG00000027201	0.123539912	0.028548949	0.414356118	1946.349684	2170.879886	2225.462737	2073.156048	2179.98325	2239.464826	2131.04458	2355.168747	2378.288609	2323.911844	2098.885632	2492.062508	Myef2
ENSMUSG00000030055	0.31773462	0.028488768	0.414356118	90.50055896	75.8612885	72.1214776	83.78452241	85.65206687	82.90614656	82.6050953	85.64249989	74.28927544	119.6814599	120.9273098	108.4219681	Rab43
ENSMUSG00000031174	0.267316662	0.028490887	0.414356118	767.4917533	762.7696679	705.2918524	870.5416231	652.9818861	819.0727732	657.5031828	747.6358774	780.0373921	1077.133139	828.6801693	1064.506595	Rpgr
ENSMUSG00000032175	-0.172180816	0.028547974	0.414356118	1432.729628	1309.386623	1317.856091	1324.204159	1566.603933	1271.560537	1415.968149	1313.570775	1251.567932	1203.786335	1303.952619	1041.507996	Tyk2
ENSMUSG00000040282	0.186953637	0.028492983	0.414356118	378.4568829	353.3265492	325.951613	408.7049874	388.6577658	388.5601327	355.4522283	352.9859793	425.0997428	453.1628095	434.9633468	443.5444148	BC052040
ENSMUSG00000049191	0.339565148	0.028628801	0.414356118	1342.229069	1269.897186	1673.780266	1461.12033	1249.783384	1314.511914	1482.719741	1253.389559	1367.129027	2005.535921	1861.718118	2362.284698	Rtl5
ENSMUSG00000060073	0.104714773	0.028464094	0.414356118	3232.16282	3459.482595	3431.858363	3531.211091	3160.837564	3437.10904	3227.439481	3709.24611	3618.506791	3346.433055	3569.699191	3784.090961	Psma3
ENSMUSG00000061859	0.339116523	0.028625152	0.414356118	617.0492656	549.7345427	612.5642383	680.493804	544.3050701	630.2864877	646.6560491	561.3055736	586.0598396	884.2484565	766.8103829	1066.970731	Patj
ENSMUSG00000088573	0.350746882	0.028597351	0.414356118	66.99392027	87.29244156	74.9314053	69.47984785	98.5459264	79.90953885	76.76433099	97.21581068	81.51184388	128.9771073	80.61820651	117.4571321	Gm24530
ENSMUSG00000095041	-0.354283631	0.028459795	0.414356118	9876.314246	11729.40224	15135.20723	11421.26087	10118.91676	13508.70754	9060.694241	10825.67492	6744.847132	11247.73332	8217.432538	8142.325525	AC149090.1
ENSMUSG00000022759	-0.692571919	0.028734529	0.415125739	150.4424876	89.37083303	63.6916945	149.1773204	64.46929764	141.8394315	122.6560506	62.4958783	53.65336559	52.28801648	130.3015198	45.99719857	Lrrc74b
ENSMUSG00000022974	0.135881358	0.028700641	0.415125739	2635.094197	2554.343111	2623.535828	2596.298432	2353.129364	2622.031744	2395.547764	2667.648138	2546.471275	2794.503992	2791.639756	3145.058452	Paxbp1
ENSMUSG00000033554	0.193836043	0.028738198	0.415125739	362.0022358	299.2883711	297.8523361	338.203377	396.9466755	322.6347631	335.4267506	351.8286482	409.6228104	369.5019831	391.8419805	396.7258377	Dph5
ENSMUSG00000079105	-0.787026583	0.028750552	0.415125739	109.3058699	113.2723349	155.482666	91.95862216	52.49642808	145.8349084	101.796178	109.9464526	103.1795492	39.50650134	38.43426124	28.74824911	C7
ENSMUSG00000015217	0.382882834	0.02878254	0.415291691	350.2489165	258.7597375	297.8523361	327.9857524	314.0575785	318.6392862	238.636942	256.9274997	294.0617153	469.4301924	479.9595551	458.3292286	Hmgb3
ENSMUSG00000060962	1.073943994	0.028796347	0.415291691	69.34458414	44.68541651	13.11299593	60.28398564	36.83959865	48.94459255	32.54140118	27.77594591	20.63590984	116.1955922	141.5505719	151.955031	Dmkn
ENSMUSG00000027610	-0.227984027	0.028878923	0.415608732	939.0902157	1105.70426	850.4714501	870.5416231	764.4216721	954.9189893	830.2229275	889.9876002	715.0342761	809.8832775	677.7553873	759.7751549	Gss
ENSMUSG00000047250	-0.354156448	0.028868198	0.415608732	669.9392027	1016.333427	895.4302933	738.7342647	1067.427371	1100.753898	1056.343946	715.2306072	1004.968809	642.5616247	651.5075992	644.7821585	Ptgs1
ENSMUSG00000056972	0.851469345	0.028881506	0.415608732	319.6902862	125.7426837	380.2768819	431.1837617	176.8300735	295.6652938	211.1019102	270.8154726	164.0554833	467.1062806	754.6239098	842.7343881	Magel2
ENSMUSG00000108315	0.855885544	0.028886987	0.415608732	15.27931515	23.90150186	31.84584725	35.76168639	15.65682943	27.9683386	15.01910824	41.66391886	16.50872787	58.09779609	21.56068314	75.56682622	Gm44601
ENSMUSG00000085526	-0.518461924	0.028961663	0.416435688	55.24060092	62.35174397	38.40234522	59.26222317	42.36553845	56.93554643	55.90445844	46.29324318	57.78054756	23.23911844	29.06005119	28.74824911	Gm16083
ENSMUSG00000083282	-0.160647244	0.029034744	0.417238752	1452.710271	1534.892097	1431.189841	1543.88309	1416.482568	1547.248446	1362.566875	1364.493343	1337.206958	1490.789448	1125.842628	1260.816068	Ctsf
ENSMUSG00000020834	0.368777858	0.029109499	0.418064893	145.7411599	99.76279036	131.1299593	160.4167075	140.9114648	149.8303853	149.3566875	128.4637498	142.3877779	183.5890356	225.9184624	218.4866932	Dhrs13
ENSMUSG00000048040	0.236085546	0.029128745	0.418093317	519.4967151	619.3606568	650.9665835	616.1227684	734.0290032	617.3011876	641.6496797	600.6548303	734.6383904	748.2996136	717.1270696	898.5881292	Arxes2
ENSMUSG00000055235	0.538442068	0.029228775	0.419280548	29.38329836	22.86230612	21.54277902	33.71816146	27.62969899	16.98077701	28.36942667	32.40527023	20.63590984	41.83041318	48.74589231	42.71168439	Wdr86
ENSMUSG00000011832	-0.117948554	0.029282752	0.419344695	2832.549962	3020.941996	2970.093578	2914.06656	2814.545337	2959.649545	2865.312094	2715.098713	2843.628376	2904.889804	2434.482353	2522.453514	Evi5l
ENSMUSG00000019761	0.394030993	0.029285202	0.419344695	162.195807	142.3698154	144.2429552	167.5690448	115.1237458	116.8677006	149.3566875	136.5650674	133.1016185	235.8770521	186.5467802	242.306671	Krt10
ENSMUSG00000104302	-0.248912473	0.029282784	0.419344695	141.0398321	149.6441855	114.2703931	131.8073584	128.0176053	147.8326469	145.184713	112.2611147	120.7200726	125.4912396	122.8021518	96.10128987	Gm36975
ENSMUSG00000105864	-0.382631618	0.029303598	0.41936012	262.0990214	324.2290687	262.2599185	302.4416906	275.3759999	344.6098863	272.0127381	299.7487496	296.1253063	195.2085949	154.674466	175.7750088	Gm10484
ENSMUSG00000095990	0.429796953	0.029340178	0.419635598	22.33130676	28.05828479	33.71913238	24.52229924	39.60256855	31.96381554	37.54777059	39.3492567	37.14463772	41.83041318	39.37168225	52.56822694	Zfp97
ENSMUSG00000028080	0.158939598	0.029365116	0.419744351	3850.387418	3983.237244	3890.81322	4042.092325	3995.254474	4146.306197	3837.382154	3890.947089	4066.306035	4868.595312	4227.768737	5068.727007	Lrba
ENSMUSG00000107208	1.055854089	0.029403681	0.42004763	22.33130676	12.47034879	15.92292363	15.32643703	2.762969899	11.98643083	13.35031843	8.101317557	12.38154591	37.1825895	28.12263018	52.56822694	D130004A15Rik
ENSMUSG00000032745	0.103179981	0.029474616	0.420069657	2776.134029	2875.454593	2670.367956	2911.001272	2956.377792	2976.630322	2686.751585	3044.93807	3202.693208	2873.516995	2981.93622	3123.70261	Gpbp1
ENSMUSG00000037358	-0.40642639	0.029425398	0.420069657	76.39657575	69.6261141	63.6916945	84.80628488	99.46691636	61.92989261	61.74522275	64.81054046	63.97132052	36.02063358	61.86978639	51.74684839	4930578C19Rik
ENSMUSG00000040729	0.244277932	0.029464828	0.420069657	689.9198456	783.5535826	753.0606232	783.6918133	666.7967356	799.0953885	741.7770679	740.6918909	749.0835273	1067.837492	811.8065912	1043.972132	Cep126
ENSMUSG00000048721	0.210902091	0.029446905	0.420069657	890.9016064	914.4922449	974.1082689	826.6058369	879.5454178	1028.835313	1004.611462	887.672938	1080.28988	1067.837492	1049.911527	1300.242238	Fndc9
ENSMUSG00000002799	-0.216198199	0.029534099	0.420084721	1539.684834	1767.671942	1638.187848	1430.467456	1487.398796	1524.274454	1537.789804	1479.06912	1644.682015	1208.434159	1216.772466	1171.285806	Jag2
ENSMUSG00000036281	-0.224824941	0.029545068	0.420084721	2790.238013	2735.163169	2481.166158	2644.321268	2331.946595	2941.669899	2307.936299	2576.218983	2510.358432	2228.631458	1850.469066	1980.343674	Snapc4
ENSMUSG00000054488	-0.732090114	0.029527707	0.420084721	29.38329836	30.13667625	41.21227291	31.67463652	21.18276923	40.95363866	31.70700628	37.03459455	23.73129632	12.78151514	6.561947042	18.07032801	Gm9946
ENSMUSG00000085428	0.864750166	0.029542498	0.420084721	10.57798741	4.156782932	14.98628106	10.21762468	6.446929764	10.98756159	5.006369412	10.41597972	9.28615943	27.88694212	17.81099911	15.60619237	Gm14344
ENSMUSG00000105917	0.732325964	0.029587886	0.420446642	19.98064289	38.45024212	34.65577495	26.56582418	36.83959865	37.95703095	49.22929922	38.19192563	33.01745575	83.66082637	32.80973521	101.8509397	Gm43612
ENSMUSG00000026156	0.204027804	0.029627124	0.420757288	484.236757	569.4792616	569.4786803	548.6864455	586.6706086	638.2774416	531.5095526	528.9003034	636.6178187	735.5180985	684.3173344	647.2462942	B3gat2
ENSMUSG00000001493	-0.91069215	0.029721539	0.421139231	18.80531095	14.54874026	9.366425662	19.4134869	24.86672909	17.97964624	17.52229294	16.20263511	4.127181969	1.161955922	13.12389408	11.49929964	Meox1
ENSMUSG00000021768	-0.57064829	0.029724	0.421139231	31.73396223	27.01908906	42.14891548	37.80521133	22.10375919	25.97060013	24.19745216	24.30395267	26.8266828	10.4576033	19.68584113	19.7130851	Dusp13
ENSMUSG00000026080	0.260970181	0.029758372	0.421139231	1956.927671	2031.627658	2368.76905	1976.088614	2095.252173	2277.421857	2253.70063	1806.593815	2454.641476	2744.539887	2697.897655	3098.239875	Chst10
ENSMUSG00000027829	0.218202806	0.029728199	0.421139231	2217.851361	1847.690013	1694.386402	1965.870989	1721.330247	1890.859463	1778.095536	2328.550132	1735.480018	2069.443497	2443.856563	2316.287499	Ccnl1
ENSMUSG00000074738	-0.29275495	0.029751552	0.421139231	933.213556	1093.233911	1086.505377	958.4131954	852.8367088	1165.680398	801.0191059	954.7981406	841.9451216	895.8680157	602.7617068	725.277256	Fndc10
ENSMUSG00000104159	0.712700467	0.029682754	0.421139231	8.227323542	7.27437013	14.04963849	18.39172443	9.209899663	13.9841693	8.34394902	10.41597972	16.50872787	26.7249862	17.81099911	21.35584219	Gm38099
ENSMUSG00000065819	1.086161693	0.029781324	0.421217864	16.45464708	5.195978664	5.619855397	13.28291209	5.525939798	3.995476943	6.675159216	3.471993239	10.31795492	25.56303028	20.62326213	24.64135638	Gm24693
ENSMUSG00000022617	-0.211239879	0.029884836	0.422231918	486.5874209	498.8139518	490.8007047	492.4895098	454.0480534	527.4029564	438.0573236	499.9670264	361.1284223	464.7823687	404.0284536	364.6920744	Chkb
ENSMUSG00000110263	0.345709075	0.029887896	0.422231918	289.1316559	292.0140009	330.6348259	324.920465	197.0918528	277.6856475	228.6242032	351.8286482	276.5211919	321.8617903	344.0335092	463.2574999	Gm45652
ENSMUSG00000033055	-0.125043597	0.029928184	0.422308296	722.8291398	706.6530984	665.016222	713.1902029	688.9004948	662.2503032	710.9044565	661.9933775	662.412706	594.9214319	674.0057033	596.3208243	Ankrd54
ENSMUSG00000086441	-0.807800446	0.029922312	0.422308296	110.4812018	131.9778581	103.0306823	99.11095943	151.0423545	106.8790082	185.2356682	28.93327699	168.1826652	68.55539938	31.8723142	64.88890512	Gm15046
ENSMUSG00000022671	-0.150416568	0.030003656	0.422694642	386.6842065	389.6983998	430.8555805	384.1826881	386.8157859	362.5895325	390.4968141	351.8286482	386.9233096	343.9389528	344.0335092	333.4796896	Mzt2
ENSMUSG00000035775	-0.455097676	0.030010715	0.422694642	152.7931515	237.9758228	203.2514369	192.0913441	124.3336455	212.7591472	166.0445855	177.0716552	181.5960066	112.7097244	104.0537317	97.74404696	Krt20
ENSMUSG00000078765	-0.262694781	0.030041801	0.422694642	114.0071977	97.68439889	104.9039674	96.04567203	102.2298863	110.8744852	105.9681526	97.21581068	70.16209347	89.47060598	79.68078551	98.56542551	U2af1l4
ENSMUSG00000097494	-0.498876912	0.030042846	0.422694642	149.2671557	144.4482069	147.0528829	137.9379332	78.28414714	133.8484776	104.2993628	149.2957093	69.13029798	81.33691452	64.68204941	88.70888296	4933406C10Rik
ENSMUSG00000099895	0.628023198	0.030022975	0.422694642	5.876659673	12.47034879	10.30306823	14.30467456	15.65682943	10.98756159	10.01273882	23.14662159	15.47693238	15.10542698	15.9361571	18.89170656	Gm28153
ENSMUSG00000028773	-0.320406225	0.030099562	0.423140496	950.8435351	1279.249947	1565.129728	1119.851665	1245.178434	1143.705275	1268.280251	1105.251181	1269.108455	926.0788697	780.871698	825.4854386	Fabp3
ENSMUSG00000041846	0.120608118	0.030116938	0.423140496	2120.29881	2032.666854	2086.839638	2222.333369	1934.078929	1964.775787	1855.694262	2122.5452	2153.357192	2175.181486	2335.115726	2245.648944	Ppp4r3a
ENSMUSG00000073600	-0.291105966	0.03012696	0.423140496	565.3346605	366.8360937	340.0012515	461.8366357	367.4749966	453.486633	435.5541389	385.3912495	291.9981243	374.1498068	354.3451403	339.2293394	Prob1
ENSMUSG00000063065	-0.227637465	0.03016094	0.42337217	5145.60321	5772.732296	6330.767105	5241.641463	6527.055891	5577.685812	6014.318454	5219.563169	6140.214974	4696.625836	4574.614509	4146.3189	Mapk3
ENSMUSG00000025795	-0.30192413	0.030261191	0.423792267	910.8822493	845.9053266	641.6001579	793.9094379	1010.325993	794.1010423	761.8025455	643.4760802	851.231281	554.2529747	735.8754897	551.1450043	Rassf3
ENSMUSG00000028136	0.129988498	0.030269202	0.423792267	4423.949402	4941.37571	5236.768588	4798.196552	5007.422447	4797.568939	4989.681514	4858.475872	5230.17135	5803.969829	5190.50011	5646.977503	Snx27
ENSMUSG00000029998	-0.185943939	0.03028782	0.423792267	2773.783366	3083.293739	2808.991056	2788.389776	2604.559625	2759.875698	2437.267509	2728.986686	2661.000574	2422.678097	2197.314838	2084.658749	Pcyox1
ENSMUSG00000080763	-0.469577874	0.030295879	0.423792267	41.13661771	30.13667625	28.09927699	45.97931108	26.70870902	29.96607707	37.54777059	28.93327699	24.76309181	26.7249862	20.62326213	22.99859928	Gm12341
ENSMUSG00000092985	0.381983391	0.03025751	0.423792267	86.97456316	87.29244156	84.29783096	74.58866019	77.36315717	56.93554643	78.43312079	94.90114852	65.00311601	130.1390632	98.42920563	119.0998892	Mir378b
ENSMUSG00000103160	1.15591135	0.030229258	0.423792267	11.75331935	5.195978664	5.619855397	20.43524937	16.57781939	8.989823121	10.01273882	8.101317557	5.158977461	26.7249862	36.55941923	47.63995566	C130012C08Rik
ENSMUSG00000111193	0.413374518	0.030322466	0.423919274	25.85730256	31.17587199	29.03591955	22.4787743	26.70870902	26.96946936	25.86624196	30.09060807	40.2400242	37.1825895	40.30910326	31.21238474	Gm35288
ENSMUSG00000039713	-0.45492142	0.030360732	0.424178703	3642.353665	4807.31946	4841.505425	3595.582126	4455.749457	4966.37784	4197.006357	3526.387799	5322.001149	2593.485617	2287.307255	2169.26074	Plekhg5
ENSMUSG00000042817	-0.293718431	0.030376058	0.424178703	336.1449333	400.0903572	354.9875326	359.6603889	291.9538193	265.6992167	317.0700628	326.3673644	320.8883981	232.3911844	225.9184624	250.5204565	Flt3
ENSMUSG00000023923	-0.143898442	0.030461716	0.425078554	2933.628509	2712.300863	2336.923203	2570.75437	2541.932307	2654.994428	2689.254769	2646.816179	2395.829133	2339.017271	2305.118254	2235.792402	Tbc1d5
ENSMUSG00000051242	-0.213275591	0.030475608	0.425078554	499.5160722	546.6169555	434.6021507	476.1413103	414.4454848	461.4775869	485.617833	454.8311143	422.0043563	425.2758674	328.0973521	415.6175442	Pcdhb9
ENSMUSG00000021508	0.409963788	0.03049603	0.425118515	2013.343604	1830.023686	2181.440537	2292.834979	2188.27216	1987.749779	2069.299357	1779.9752	1831.436999	2748.025755	3826.552546	3632.13593	Cxcl14
ENSMUSG00000110446	0.277702816	0.030518651	0.425189077	101.0785464	96.64520316	125.5101039	112.3938715	101.3088963	115.8688313	115.9808914	124.9917566	100.0841627	153.3781817	139.6757299	147.8481383	Gm18646
ENSMUSG00000068250	0.164990167	0.030569024	0.425645976	1489.145561	1250.152467	1317.856091	1559.209527	1258.072294	1300.527745	1243.248404	1564.71162	1374.351596	1573.288318	1482.06261	1545.013045	Amn1
ENSMUSG00000081487	0.244484726	0.030599117	0.42582012	139.8645002	139.2522282	156.4193086	167.5690448	127.0966154	122.860916	165.2101906	166.6556755	159.9283013	184.7509916	158.42415	192.2025797	Gm13689
ENSMUSG00000052730	1.339242576	0.03068649	0.426122051	8.227323542	4.156782932	4.683212831	9.195862216	0	11.98643083	5.006369412	6.943986477	4.127181969	20.91520659	13.12389408	32.03376329	Gm5111
ENSMUSG00000097404	-0.476853562	0.030691206	0.426122051	111.6565338	86.25324583	81.48790326	78.67571007	58.02236788	69.9208465	48.39490432	76.38385125	55.71695658	51.12606056	45.93362929	45.17582002	Gm10814
ENSMUSG00000103748	0.39912735	0.030643094	0.426122051	377.281551	480.1084286	335.3180387	370.899776	357.3441069	407.5386481	407.1847122	336.7833442	445.7356526	690.2018175	408.7155586	694.0648713	Gm38243
ENSMUSG00000106384	0.38765029	0.030679912	0.426122051	554.7566731	501.931539	487.990777	489.4242224	395.1046956	437.5047252	448.0700624	376.1326009	527.2474965	799.4256742	569.0145506	823.021303	Gm43188
ENSMUSG00000028838	-0.387970692	0.030717919	0.426207354	2720.893429	3939.591023	3967.617911	2540.101496	3239.121712	3135.450531	3383.471328	2967.396888	3476.119013	2361.094433	1850.469066	1862.065164	Extl1
ENSMUSG00000045193	-0.461836385	0.030750155	0.426207354	2799.640668	2330.916029	2339.73313	2684.170004	1381.484949	2486.185528	1677.968148	2532.240402	1444.513689	1522.162258	1188.649836	1455.482783	Cirbp
ENSMUSG00000093390	-0.772157062	0.030738787	0.426207354	32.90929417	17.66632746	27.16263442	22.4787743	11.0518796	16.98077701	15.01910824	21.98929051	11.34975041	10.4576033	8.436789054	8.213785459	Gm20652
ENSMUSG00000100396	-0.558990273	0.030779869	0.426375144	54.06526899	89.37083303	84.29783096	87.87157228	74.60018727	117.8665698	76.76433099	89.11449313	75.32107093	47.64019279	34.68457722	38.60479166	Gm29367
ENSMUSG00000070576	0.326538957	0.030798051	0.426383085	3359.098669	4105.862341	4413.459772	3235.921737	4048.671892	3524.010663	3673.840754	3034.522091	4778.244924	5701.717708	4406.816149	5689.689187	Mn1
ENSMUSG00000025665	0.351321659	0.03082225	0.426474257	161.020475	158.9969471	168.5956619	197.2001564	177.7510635	210.7614087	131.8343945	172.4423309	167.1508697	263.7639942	218.4190944	275.1618129	Rps6ka6
ENSMUSG00000014226	0.172192983	0.030877502	0.426994771	1408.047658	1509.9514	1523.917455	1325.225922	1455.164147	1489.31403	1375.082799	1509.159728	1866.518045	1382.727547	1737.041124	1618.937114	Cacybp
ENSMUSG00000030157	0.463786087	0.030936437	0.427565573	1189.435918	670.2812477	747.4407678	825.5840745	1017.693913	511.4210486	1003.777067	935.1235123	910.0436241	1073.647272	1638.611918	1317.491188	Clec2d
ENSMUSG00000110928	-0.2369897	0.031018844	0.428459944	523.0227109	531.0290195	485.1808493	568.0999324	441.1541939	608.3113645	569.8917181	486.0790534	545.8198154	429.9236911	395.5916645	403.296866	Gm48114
ENSMUSG00000003546	-0.135063596	0.031067807	0.428639344	506.5680638	508.1667134	514.2167689	493.5112722	518.517351	463.4753253	519.828024	458.3031075	431.2905157	507.7747378	442.4627148	456.6864715	Klc4
ENSMUSG00000035559	-0.182399749	0.031084938	0.428639344	564.1593286	527.9114323	495.4839175	597.731044	618.9052574	502.4312255	514.8216545	498.8096953	480.8166994	424.1139114	529.6428684	469.8285282	Mpv17l2
ENSMUSG00000100916	0.813938877	0.031072156	0.428639344	16.45464708	13.50954453	13.11299593	19.4134869	19.34078929	14.98303853	14.18471333	27.77594591	7.222568445	30.21085397	53.43299734	20.53446365	Lhb
ENSMUSG00000088217	0.581736674	0.031119518	0.428871946	19.98064289	10.39195733	16.85956619	15.32643703	11.0518796	15.98190777	16.68789804	21.98929051	27.85847829	13.94347106	19.68584113	28.74824911	Gm22079
ENSMUSG00000033545	0.160631091	0.031139131	0.428898133	3498.963169	3877.239279	3677.258715	3381.012008	3915.128347	3517.018579	3572.87897	3673.368847	4108.60965	4714.055175	3669.065817	4148.783035	Znrf1
ENSMUSG00000004567	-0.236795818	0.031224395	0.429790995	3734.029556	4010.256333	4274.836672	3833.652781	3438.055544	4088.371781	3612.095531	4081.906718	3551.440084	3269.743964	2784.140388	2678.515438	Mcoln1
ENSMUSG00000032534	0.329709755	0.031274954	0.429790995	510.0940596	554.9305214	538.5694756	642.6885926	527.7272507	607.3124953	586.5796161	560.1482425	515.8977461	938.8603848	661.8192302	884.6246939	Cep63
ENSMUSG00000105742	0.389814268	0.031256629	0.429790995	297.3589794	226.5446698	241.6537821	310.6157904	251.4302608	281.6811245	248.6496808	248.8261821	241.4401452	508.9366937	361.8445083	377.0127526	Gm42748
ENSMUSG00000110213	0.429242578	0.031270768	0.429790995	34.0846261	22.86230612	30.90920469	32.69639899	23.94573912	30.9649463	21.69426745	38.19192563	43.33541067	40.66845726	29.06005119	37.78341311	Gm45628
ENSMUSG00000000730	-0.830881614	0.031714857	0.429837922	8.227323542	11.43115306	14.04963849	11.23938715	20.26177926	14.98303853	8.34394902	9.258648636	10.31795492	6.971735531	6.561947042	3.285514184	Dnmt3l
ENSMUSG00000000738	-0.114818035	0.031639776	0.429837922	1673.672675	1669.987543	1740.281888	1598.036501	1621.863331	1605.182862	1542.796174	1619.10618	1424.909575	1605.823084	1470.813558	1439.055212	Spg7
ENSMUSG00000020029	-0.237129949	0.031552999	0.429837922	3947.939968	3851.259386	3408.442299	3786.651708	3238.200722	3665.850095	3070.573239	3612.030299	3160.389593	2428.487877	3280.0361	2649.767189	Nudt4
ENSMUSG00000021223	0.488561866	0.031703809	0.429837922	252.6963659	186.0160362	428.9822953	314.7028403	223.8005618	265.6992167	304.5541392	287.0181077	304.3796702	570.5203576	336.5341411	482.970585	Papln
ENSMUSG00000021255	-0.75486701	0.031722159	0.429837922	54.06526899	96.64520316	76.80469043	47.00107355	42.36553845	46.94685408	39.2165604	48.60790534	58.81234305	19.75325067	14.9987361	28.74824911	Esrrb
ENSMUSG00000022311	0.253246793	0.031684868	0.429837922	4295.838221	4718.987823	5353.848909	4969.852646	4460.354407	4459.951137	4605.025464	4539.052494	5099.133322	6568.536826	4818.343971	6952.148012	Csmd3
ENSMUSG00000023206	0.283820229	0.031430856	0.429837922	694.6211733	622.478244	711.8483503	750.9954143	467.8629029	598.3226722	775.9872589	865.6836475	653.1265466	865.6571617	761.1858569	873.9467728	Il15ra
ENSMUSG00000029463	0.163819568	0.031463993	0.429837922	700.497833	703.5355112	814.8790326	718.2990153	749.6858326	722.1824574	747.6178322	697.870641	933.7749204	836.6082637	816.4936962	841.091631	Fam216a
ENSMUSG00000036790	0.239468883	0.031640687	0.429837922	1411.573653	1593.087059	1700.9429	1516.295503	1573.050862	1497.304984	1471.038212	1509.159728	1461.022417	1884.692505	1949.835692	2267.826165	Slitrk2
ENSMUSG00000036894	0.165285637	0.031616827	0.429837922	1373.963032	1494.363464	1272.897248	1419.228069	1609.890461	1423.388661	1226.560506	1455.922498	1598.251217	1679.026307	1512.060083	1618.937114	Rap2b
ENSMUSG00000038902	0.169155066	0.031666979	0.429837922	4690.749751	4756.398869	5590.819478	4746.086666	5229.381029	5131.191264	5494.49043	4807.553304	5765.67321	6232.731564	5783.887607	6034.668177	Pogz
ENSMUSG00000040385	0.184807992	0.031418062	0.429837922	4020.810548	4122.489472	4435.002551	4014.504738	4774.411985	4038.42832	4482.369414	3889.789758	4946.42759	4935.988756	5205.498846	5286.392321	Ppp1ca
ENSMUSG00000040738	0.087444188	0.031313007	0.429837922	1882.881759	1774.946312	1816.149936	1898.434666	1784.878555	1855.89904	1853.191077	1937.372227	1844.85034	2011.345701	1927.337588	2039.482929	Ints8
ENSMUSG00000042167	0.112152446	0.031693379	0.429837922	1322.248426	1211.702225	1235.431545	1286.398948	1215.706756	1314.511914	1278.29299	1330.930741	1250.536137	1444.311211	1435.19156	1379.915957	Papd4
ENSMUSG00000044037	-0.305010238	0.031716959	0.429837922	577.0879799	466.5988841	384.0234522	501.685372	465.099933	373.5770941	381.3184702	433.9991548	277.5529874	372.9878509	389.0297175	346.6217464	Als2cl
ENSMUSG00000070939	-0.105713835	0.031648346	0.429837922	2586.905588	2900.39529	2818.357482	2615.711919	2817.308307	2647.003474	2821.923559	2562.33101	2710.526758	2585.351926	2510.413454	2390.211569	Tgfbrap1
ENSMUSG00000083837	0.528604908	0.031448688	0.429837922	11.75331935	21.82311039	20.60613646	18.39172443	17.49880936	13.9841693	21.69426745	24.30395267	19.60411435	27.88694212	23.43552515	34.49789893	Gm14427
ENSMUSG00000086333	1.003130771	0.031431526	0.429837922	25.85730256	10.39195733	22.47942159	23.50053677	4.604949832	19.97738471	15.85350314	19.67462835	9.28615943	34.85867765	48.74589231	61.60339094	1700120E14Rik
ENSMUSG00000087143	-0.610572935	0.031457813	0.429837922	413.716841	720.1626429	701.5452821	399.5091251	603.2484279	540.3882565	521.4968138	537.0016209	592.2506125	274.2215975	236.2300935	186.4529299	A830082K12Rik
ENSMUSG00000091272	-0.794757365	0.031654412	0.429837922	39.96128578	65.46933117	96.47418432	25.54406171	43.28652842	37.95703095	40.8853502	43.97858102	38.17643321	32.53476581	14.06131509	16.42757092	Gm17641
ENSMUSG00000096950	0.442516108	0.031444813	0.429837922	27.0326345	20.78391466	18.73285132	25.54406171	23.94573912	31.96381554	24.19745216	30.09060807	27.85847829	40.66845726	32.80973521	35.31927747	Gm9530
ENSMUSG00000105857	-0.52432562	0.031662308	0.429837922	71.69524801	101.8411818	134.8765295	96.04567203	92.09899663	114.8699621	120.1528659	93.74381744	111.4339132	68.55539938	44.99620829	46.81857712	Gm42817
ENSMUSG00000105873	-0.578367872	0.031686664	0.429837922	35.25995804	89.37083303	49.64205601	56.19693576	50.65444815	58.9332849	32.54140118	43.97858102	46.43079715	29.04889804	25.31036716	33.67652038	Gm43708
ENSMUSG00000108532	0.557126584	0.0315414	0.429837922	50.53927319	43.64622078	71.18483503	41.8922612	49.73345818	67.92310802	43.38853491	74.06918909	47.46259264	91.79451782	50.62073432	122.3854033	Gm32647
ENSMUSG00000111509	0.421551358	0.031536378	0.429837922	74.04591188	69.6261141	46.83212831	88.89333475	57.10137791	55.9366772	63.41401255	72.91185801	66.0349115	123.1673277	88.11757456	85.42336877	Gm47266
ENSMUSG00000032401	-0.791574025	0.031757951	0.430082233	16.45464708	17.66632746	12.17635336	26.56582418	6.446929764	17.97964624	15.01910824	12.73064188	6.190772953	8.133691452	7.499368048	11.49929964	Lctl
ENSMUSG00000029190	0.163807645	0.031793537	0.430196894	4199.461002	4517.383851	4363.817716	4367.01279	4324.047892	4486.920607	4483.203809	4099.266684	4588.394554	5089.366937	5123.005798	5692.974701	D5Ertd579e
ENSMUSG00000032523	-0.402167159	0.031808897	0.430196894	461.9054503	463.4812969	223.8575733	345.3557143	265.2451103	434.5081175	387.1592345	268.5008105	254.8534866	341.615041	261.5404607	268.5907845	Hhatl
ENSMUSG00000039725	-0.250727768	0.031819717	0.430196894	220.9624037	206.7999508	175.1521599	160.4167075	191.565913	235.7331396	186.9044581	158.5543579	183.6595976	180.1031679	147.1750979	157.7046808	Trp53rka
ENSMUSG00000039852	-0.110390925	0.031920107	0.431313321	13338.84213	14312.84283	14279.11592	13177.67055	13197.78622	13692.49948	13804.22926	13095.20117	13355.56085	13412.45721	11689.63994	11846.74277	Rere
ENSMUSG00000019906	0.253624822	0.031986267	0.431860165	1983.960306	2764.260649	2401.55154	2232.550993	2397.336882	2270.429773	2143.560503	2057.734659	2701.240599	2854.9257	2841.323069	3331.511382	Lin7a
ENSMUSG00000023018	0.160137837	0.031996247	0.431860165	4745.990352	5155.450031	5655.447815	4869.719924	4989.002648	5232.077056	4842.828011	4784.406683	5694.479321	6201.358755	5578.592407	6065.880561	Smarcd1
ENSMUSG00000089837	-1.217653768	0.032035763	0.432152622	42.31194964	31.17587199	34.65577495	28.60934912	7.367919731	21.97512318	17.52229294	32.40527023	3.095386477	12.78151514	5.624526036	3.285514184	Npcd
ENSMUSG00000019467	-0.327777883	0.032079601	0.432503043	2278.968621	3507.285599	2912.021738	2433.8382	2725.20931	3064.530815	2793.554132	2502.149794	2964.348449	2233.279282	1863.59296	1660.006041	Arhgef25
ENSMUSG00000029722	0.145198962	0.032098008	0.432510383	1685.425994	1668.948347	1485.51511	1651.168149	1481.872856	1665.115016	1497.738849	1648.039457	1592.060444	1869.587078	1771.725701	1908.062362	Agfg2
ENSMUSG00000006589	-0.260374945	0.03228756	0.432613504	606.4712782	591.302372	795.2095387	601.8180939	850.0737389	630.2864877	665.8471318	599.4974992	620.1090908	492.6693108	622.447548	494.4698846	Aprt
ENSMUSG00000021556	-0.344759677	0.032193419	0.432613504	1274.059817	1518.264966	1097.745088	1402.879869	1994.864267	1297.531137	1612.050951	1222.14162	1224.741249	854.0376025	1415.505719	1019.330775	Golm1
ENSMUSG00000022843	-0.249459231	0.032258286	0.432613504	2362.417188	2758.025475	2628.219041	2411.359425	2246.294528	2352.33705	2475.649674	2460.485875	2366.938859	2217.011899	1618.926077	1696.968076	Clcn2
ENSMUSG00000025656	0.24931603	0.032128497	0.432613504	10892.97637	13874.30223	14323.13812	12324.49889	12376.26317	13904.25976	12852.18468	12015.41127	15912.35008	18376.3329	13283.25565	17290.83977	Arhgef9
ENSMUSG00000045929	0.400917137	0.032273668	0.432613504	41.13661771	49.88139518	33.71913238	39.84873627	43.28652842	54.93780796	55.90445844	39.3492567	61.90772953	69.71735531	60.93236539	68.17441931	Gm20715
ENSMUSG00000050503	0.210511145	0.032286759	0.432613504	179.825786	141.3306197	139.5597424	141.0032206	152.8843344	142.8383007	161.872611	166.6556755	171.2780517	194.0466389	164.048676	179.060523	Fbxl22
ENSMUSG00000062963	-0.162997398	0.032221219	0.432613504	953.1941989	995.5495121	1024.686967	967.6090576	910.8590767	917.9608276	833.5605071	983.7314176	805.8322794	813.3691452	812.7440122	799.2013251	Ufc1
ENSMUSG00000074235	0.473464665	0.032151237	0.432613504	97.55255057	117.4291178	101.1573972	94.00214709	76.44216721	128.8541314	99.29299334	131.9357431	69.13029798	198.6944626	153.737045	155.2405452	Gm10649
ENSMUSG00000074361	-0.467085404	0.032302189	0.432613504	157.4944792	154.8401642	100.2207546	101.1544844	183.2770033	122.860916	151.8598722	115.733108	98.02057176	85.98473821	140.6131509	62.42476949	C5ar2
ENSMUSG00000098202	0.249581751	0.032160468	0.432613504	1706.581969	1764.554354	1632.567993	1801.367232	1240.573485	1704.070916	1348.382162	1910.753612	1856.20009	2158.914103	1564.555659	2017.305709	B830012L14Rik
ENSMUSG00000106028	0.597133287	0.03224617	0.432613504	52.88993706	47.80300371	55.26191141	47.00107355	61.70632774	58.9332849	114.3121016	48.60790534	79.4482529	133.624931	105.9285737	106.779211	Gm8493
ENSMUSG00000005107	-0.542622333	0.032420581	0.433240586	196.2804331	182.898449	229.4774287	250.3318048	171.3041337	226.7433165	183.5668784	262.7141551	148.5785509	91.79451782	123.7395728	81.31647604	Slc2a9
ENSMUSG00000022906	0.499815954	0.032418333	0.433240586	2472.89839	1207.545442	1764.634595	2053.742561	1289.385953	1170.674744	2237.012732	2443.125909	1456.895235	2617.886692	3207.854682	2591.449312	Parp9
ENSMUSG00000031365	0.179384808	0.03239623	0.433240586	1773.575889	1609.71419	1489.26168	1580.666539	1689.095598	1580.211131	1604.541397	1532.306349	1718.97129	1812.651238	1975.14606	2115.049756	Zfp275
ENSMUSG00000102322	0.380001699	0.032378526	0.433240586	129.2865128	154.8401642	236.0339267	184.9390068	174.9880936	189.7851548	214.4394898	218.735574	264.139646	293.9748482	159.361571	260.376999	4930566N20Rik
ENSMUSG00000024302	0.251156424	0.032594285	0.433416467	5824.945068	4839.534528	5825.916762	5618.671814	6320.754139	5702.544466	5994.292976	4983.467629	6123.706246	7732.816659	7598.734674	7671.675619	Dtna
ENSMUSG00000026109	-0.173526994	0.032465939	0.433416467	2758.50405	2496.14815	2942.930943	2732.19284	2903.881364	2882.736614	2834.439482	2881.754388	2711.558553	2204.230384	2274.18336	2314.644742	Tmeff2
ENSMUSG00000031029	-0.094185665	0.032550998	0.433416467	4503.871973	4367.739665	4616.711209	4347.599303	4762.439116	4274.161459	4749.375782	4352.72219	4155.040447	4339.905368	4297.137891	4024.754875	Eif3f
ENSMUSG00000032113	0.277455265	0.032577425	0.433416467	137.5138363	135.0954453	137.6864572	182.8954818	167.6201739	146.8337776	167.7133753	165.4983444	190.8821661	148.730358	226.8558834	197.130851	Chek1
ENSMUSG00000035692	0.651060458	0.032594837	0.433416467	2172.013415	1261.58362	2350.036199	1765.605545	811.3921603	962.9099432	2287.910821	2341.280774	1296.966934	2538.873689	3642.818029	3203.376329	Isg15
ENSMUSG00000039131	0.719890169	0.032526698	0.433416467	39.96128578	51.95978664	24.35270672	44.95754861	21.18276923	27.9683386	27.53503177	37.03459455	26.8266828	85.98473821	44.05878728	84.60199023	Gipc2
ENSMUSG00000050796	0.154355015	0.032507125	0.433416467	364.3528997	368.9144852	411.1860866	345.3557143	432.8652842	397.5499558	395.5031836	436.313817	450.8946301	407.8465285	435.9007678	430.402358	B3galt6
ENSMUSG00000084362	0.363974387	0.032591174	0.433416467	75.22124381	60.27335251	56.19855397	63.34927304	53.41741805	50.94233102	47.56050942	82.17050665	50.55797912	77.85104676	73.11883847	87.88750441	2610024D14Rik
ENSMUSG00000104415	0.378843086	0.032556564	0.433416467	130.4618447	120.546705	88.98104379	117.5026839	126.1756254	112.8722236	116.8152863	114.5757769	105.2431402	214.9618455	157.486729	162.6329521	Gm37069
ENSMUSG00000027942	0.103987287	0.032685707	0.434386223	1916.966385	1946.413608	1888.271414	2059.873136	2082.358314	2076.649141	2020.904453	2031.116045	2039.859688	2213.526031	2258.247203	2196.366232	4933434E20Rik
ENSMUSG00000019194	-0.438038004	0.032805694	0.434441848	4059.596502	6909.612428	6454.403924	3722.280672	5385.949323	5421.862211	5630.496799	4157.133238	6021.558492	3686.88614	2809.450755	3142.594317	Scn1b
ENSMUSG00000020673	0.716063445	0.032851368	0.434441848	18.80531095	18.70552319	22.47942159	24.52229924	14.73583946	15.98190777	17.52229294	12.73064188	15.47693238	36.02063358	44.05878728	45.99719857	Tpo
ENSMUSG00000026956	-0.301121582	0.032817878	0.434441848	642.9065682	527.9114323	571.3519654	596.7092815	765.342662	599.3215414	542.3566863	614.5428032	462.2443805	370.663939	582.1384447	432.0451151	Uap1l1
ENSMUSG00000029359	0.438688148	0.03279568	0.434441848	398.4375258	507.1275177	478.6243513	384.1826881	451.2850835	501.4323563	439.7261134	306.6927361	532.406474	850.5517347	593.3874968	776.2027259	Tesc
ENSMUSG00000040998	-0.532761582	0.032832927	0.434441848	316.1642904	528.950628	237.9072118	276.8976289	478.9147825	307.6517246	388.8280243	227.9942227	363.1920132	139.4347106	297.1624589	223.4149645	Npnt
ENSMUSG00000081301	0.533368914	0.03280593	0.434441848	17.62997902	14.54874026	19.66949389	22.4787743	11.0518796	20.97625395	18.35668784	23.14662159	34.04925124	18.59129475	23.43552515	28.74824911	Gm15951
ENSMUSG00000086769	-0.319768343	0.032761401	0.434441848	133.9878405	140.2914239	108.6505377	174.7213821	139.9904749	126.8563929	115.9808914	116.890439	99.05236725	96.44234151	134.9886249	90.35164005	Gm15587
ENSMUSG00000109399	-0.441065837	0.03275511	0.434441848	30.5586303	41.56782932	37.46570265	42.91402367	30.39266889	44.9491156	33.37579608	38.19192563	22.69950083	27.88694212	22.49810414	27.10549201	Gm44982
ENSMUSG00000110086	0.585083002	0.032839039	0.434441848	18.80531095	27.01908906	20.60613646	18.39172443	30.39266889	17.97964624	32.54140118	24.30395267	22.69950083	44.15432503	34.68457722	51.74684839	Gm45623
ENSMUSG00000036760	-0.461738891	0.032884249	0.434559804	1412.748985	2136.586427	2135.545051	1485.642629	1775.668655	2128.590341	1944.974517	1561.239626	2187.406443	1135.230936	965.5436362	905.1591576	Kcnk9
ENSMUSG00000087633	0.711097237	0.032896181	0.434559804	12.92865128	19.74471892	15.92292363	24.52229924	39.60256855	24.97173089	40.0509553	19.67462835	52.6215701	33.69672173	49.68331332	52.56822694	Gm14455
ENSMUSG00000020140	0.565436038	0.032915541	0.434578473	89.32522703	97.68439889	90.85432892	61.3057481	67.23226754	68.92197726	50.89808902	89.11449313	54.68516109	170.8075205	99.36662663	141.2771099	Lgr5
ENSMUSG00000079487	-0.259841679	0.032960789	0.434938721	4649.613133	3722.399115	3685.688498	4284.25003	3565.15216	3731.775464	3321.726105	4107.368001	2793.070397	3258.124405	3265.974785	2660.44511	Med12
ENSMUSG00000086065	0.622070035	0.033016058	0.435335273	22.33130676	15.58793599	11.23971079	20.43524937	19.34078929	12.98530006	14.18471333	41.66391886	19.60411435	23.23911844	27.18520917	16.42757092	Gm16180
ENSMUSG00000098714	0.332787807	0.033026798	0.435335273	54.06526899	41.56782932	51.51534114	60.28398564	46.04949832	62.92876185	45.05732471	60.18121614	65.00311601	73.20322307	55.30783935	70.63855495	Mir7663
ENSMUSG00000095105	0.622197643	0.033047259	0.43536797	38.78595384	24.94069759	46.83212831	43.93578614	41.44454848	39.95476943	54.23566863	53.23722966	30.95386477	70.87931123	113.4279417	50.92546984	Edaradd
ENSMUSG00000031627	0.187793641	0.033108982	0.435908078	2208.448705	1872.630711	1939.786755	1938.283403	1705.673418	1633.1512	1924.949039	2223.233004	1920.171411	2452.888951	2058.576529	2103.550456	Irf2
ENSMUSG00000109887	0.633862917	0.033124261	0.435908078	103.4292102	94.56681169	105.84061	99.11095943	93.94097657	63.92763108	79.26751569	57.86655398	95.95698077	227.7433607	112.4905207	214.3798005	Gm28756
ENSMUSG00000044499	0.352685284	0.033221627	0.436951913	252.6963659	308.6411327	387.7700224	311.6375529	269.8500601	246.7207012	276.1847126	327.5246955	270.330419	475.239972	337.4715622	462.4361213	Hs3st5
ENSMUSG00000020386	0.125004083	0.033275625	0.437145178	840.3623332	827.1998034	895.4302933	840.9105115	870.3355182	855.0320657	864.4331185	855.2676678	939.9656934	863.3332499	998.3533714	1004.545962	Sar1b
ENSMUSG00000043909	0.145019302	0.033261821	0.437145178	5951.880917	6198.802547	7170.935487	6116.270136	5926.570433	6432.717878	6364.764313	6384.995566	6986.287278	7214.584318	6552.572832	7739.850038	Trp53bp1
ENSMUSG00000046388	-0.584140475	0.033308534	0.437145178	16.45464708	22.86230612	22.47942159	20.43524937	22.10375919	15.98190777	16.68789804	12.73064188	9.28615943	13.94347106	18.74842012	10.6779211	Gm9806
ENSMUSG00000104886	-0.333044572	0.033295402	0.437145178	104.6045422	151.722577	130.1933167	139.9814582	124.3336455	142.8383007	153.528662	141.1943917	115.5610951	112.7097244	75.93110148	95.27991132	Gm43000
ENSMUSG00000051177	0.321754484	0.033328051	0.437164373	6108.200064	8266.802055	8406.367032	6599.563783	8105.632694	7347.682097	7510.388513	6093.348134	9902.141338	11461.53321	8373.981846	10899.6933	Plcb1
ENSMUSG00000095842	0.652364121	0.033350818	0.437226154	74.04591188	64.43013544	41.21227291	77.6539476	26.70870902	52.94006949	42.55414	64.81054046	78.41645741	148.730358	50.62073432	82.95923313	Gm24302
ENSMUSG00000016018	0.092957781	0.03348788	0.43793997	1598.451431	1697.006632	1634.441278	1620.515275	1527.001364	1685.092401	1607.044581	1738.311281	1626.109696	1759.201266	1745.477913	1788.962473	Skiv2l2
ENSMUSG00000020491	0.211467585	0.033512878	0.43793997	266.8003491	331.5034388	376.5303116	374.9868259	362.8700467	340.6144094	339.5987251	335.6260131	405.4956284	428.7617351	389.0297175	421.367194	2810021J22Rik
ENSMUSG00000025666	0.328649169	0.033513784	0.43793997	2604.535567	2140.74321	1790.860587	2995.807557	2469.1741	2375.311042	2186.949038	2536.869726	2287.490606	2732.920328	3522.82814	3773.41304	Tmem47
ENSMUSG00000028187	0.171839775	0.033443338	0.43793997	507.7433957	421.9134676	443.0319338	454.6842984	450.3640935	433.5092483	421.3694255	508.0683439	422.0043563	511.2606056	548.3912885	526.5036479	Rpf1
ENSMUSG00000030222	1.200329292	0.033509234	0.43793997	330.2682736	84.17485436	236.9705693	395.4220753	132.6225552	219.7512318	204.426751	216.4209119	74.28927544	700.6594208	793.0581711	846.8412808	Rerg
ENSMUSG00000033405	0.325166414	0.033512255	0.43793997	59.94192866	51.95978664	46.83212831	57.21869823	54.33840801	56.93554643	47.56050942	55.55189182	54.68516109	82.49887045	73.11883847	68.17441931	Nudt15
ENSMUSG00000000811	-0.366640188	0.03362696	0.438945127	128.1111809	148.6049898	111.4604654	85.82804735	98.5459264	108.8767467	85.10828001	93.74381744	103.1795492	79.01300268	80.61820651	68.17441931	Txnrd3
ENSMUSG00000029373	-1.132773324	0.033611797	0.438945127	14.10398321	17.66632746	19.66949389	45.97931108	75.52117724	5.993215414	23.36305726	19.67462835	13.4133414	5.809779609	13.12389408	13.96343528	Pf4
ENSMUSG00000067028	0.299268546	0.033708531	0.439772835	696.9718372	960.2168572	1165.183352	803.1053002	937.5677857	782.1146115	831.0573224	886.5156069	1031.795492	1184.033084	993.6662663	1332.276001	Cntnap5b
ENSMUSG00000003476	0.566421461	0.033813115	0.439817089	43.48728158	34.29345919	75.86804786	35.76168639	59.86434781	61.92989261	47.56050942	43.97858102	72.22568445	66.23148754	75.93110148	119.9212677	Crhr2
ENSMUSG00000027377	-0.726583038	0.033815878	0.439817089	74.04591188	80.01807143	96.47418432	67.43632291	58.02236788	49.94346178	40.0509553	78.69851341	43.33541067	19.75325067	41.24652426	18.89170656	Mall
ENSMUSG00000027840	0.125235657	0.033785931	0.439817089	420.7688326	408.403923	413.9960143	410.7485123	425.4973644	420.5239482	441.3949032	445.5724656	468.4351535	483.3736635	430.2762417	466.5430141	Wnt2b
ENSMUSG00000074570	0.583037409	0.033771485	0.439817089	36.43528997	35.33265492	36.52906008	29.63111158	57.10137791	47.94572331	57.57324824	25.46128375	66.0349115	72.04126715	81.55562752	76.38820477	Cass4
ENSMUSG00000103114	-0.626200365	0.033820906	0.439817089	199.8064289	166.2713173	276.309557	199.2436813	135.3855251	208.7636702	141.8471333	226.8368916	145.4831644	105.7379889	73.11883847	64.88890512	Gm32200
ENSMUSG00000110564	1.151719173	0.033789096	0.439817089	16.45464708	12.47034879	8.429783096	26.56582418	10.13088963	15.98190777	15.01910824	10.41597972	6.190772953	45.31628095	21.56068314	82.13785459	Gm45697
ENSMUSG00000012609	-0.136403829	0.033939634	0.440385937	2925.401185	3074.980174	2855.823184	2867.065486	2697.579611	3082.510461	3150.67515	3024.106111	2762.116533	2536.549777	2600.405871	2503.561808	Ttll5
ENSMUSG00000018470	-0.421131385	0.034046522	0.440385937	484.236757	792.9063442	681.8757882	388.269738	492.729632	628.2887492	536.515922	543.9456074	522.088519	414.8182641	293.4127749	363.8706958	Kcnab3
ENSMUSG00000035399	0.249292412	0.034044724	0.440385937	526.5487067	385.5416169	423.3624399	462.8583982	415.3664748	438.5035944	428.8789796	535.8442898	482.8802903	414.8182641	659.0069672	519.111241	Oser1
ENSMUSG00000039529	-0.468739391	0.033982109	0.440385937	541.8280218	483.2260158	408.3761589	457.7495858	500.0975517	446.4945483	516.4904444	546.2602696	444.7038571	271.8976857	284.9759858	185.6315514	Atp8b1
ENSMUSG00000040181	0.326019333	0.034012124	0.440385937	267.9756811	269.1516948	238.8438544	293.2458284	319.5835183	224.745578	277.8535024	251.1408443	263.1078505	370.663939	360.9070873	445.1871719	Fmo1
ENSMUSG00000071477	-0.115464613	0.034020471	0.440385937	1251.72851	1290.6811	1370.308074	1189.331513	1235.047545	1218.620467	1335.031843	1194.365674	1250.536137	1108.505949	1142.716206	1168.000292	Zfp777
ENSMUSG00000084581	1.278440095	0.033886292	0.440385937	11.75331935	4.156782932	7.49314053	11.23938715	2.762969899	4.994346178	2.503184706	4.629324318	4.127181969	34.85867765	10.31163107	22.99859928	Gm25179
ENSMUSG00000085642	-0.349039085	0.033985568	0.440385937	172.7737944	173.5456874	170.4689471	132.8291209	131.7015652	143.8371699	115.1464965	165.4983444	113.4975041	99.92820927	105.9285737	99.38680405	3110053B16Rik
ENSMUSG00000104138	0.476998745	0.033922253	0.440385937	156.3191473	227.5838655	177.025445	146.112033	148.2793846	129.8530006	141.8471333	145.823716	205.3273029	345.1009088	153.737045	270.2335416	Gm36949
ENSMUSG00000111209	0.290410734	0.033901632	0.440385937	86.97456316	78.9788757	72.1214776	72.54513526	90.2570167	79.90953885	99.29299334	105.3171282	88.73441233	117.3575481	84.36789054	112.5288608	Gm7529
ENSMUSG00000023391	0.814386169	0.034142313	0.441153667	560.6333328	178.7416661	513.2801263	463.8801607	269.8500601	301.6585092	297.87898	337.9406752	193.9775525	1013.225564	950.5449001	751.5613695	Dlx2
ENSMUSG00000052631	-0.56478402	0.034132298	0.441153667	188.0531095	125.7426837	174.2155173	179.8301944	96.70394646	147.8326469	141.0127384	174.756993	54.68516109	89.47060598	119.9898888	70.63855495	Sh2d6
ENSMUSG00000055660	0.148765208	0.034182149	0.441179914	352.5995804	364.7577022	357.7974603	394.4003128	376.6848962	403.5431712	373.8089161	394.6498981	384.8597186	405.5226167	434.0259258	454.2223359	Mettl4
ENSMUSG00000063334	0.131259269	0.034217225	0.441179914	1208.241229	1247.034879	1212.015481	1219.984387	1345.566341	1252.582021	1162.312099	1335.560066	1383.637755	1189.842864	1386.445668	1462.87519	Krr1
ENSMUSG00000083876	-0.665289328	0.034170743	0.441179914	12.92865128	14.54874026	13.11299593	16.34819949	14.73583946	12.98530006	15.85350314	12.73064188	5.158977461	9.295647374	11.24905207	7.392406913	Gm11439
ENSMUSG00000092504	0.821455949	0.034204989	0.441179914	7.051991607	9.352761596	11.23971079	6.13057481	7.367919731	7.990953885	11.68152863	16.20263511	9.28615943	18.59129475	6.561947042	26.28411347	Gm20396
ENSMUSG00000079036	0.1486911	0.034243309	0.441281253	885.0249467	830.3173906	849.5348076	901.1944971	827.9699797	817.0750348	755.9617812	866.8409786	856.3902585	892.3821479	1004.915318	1016.045261	Alkbh1
ENSMUSG00000029175	-0.201228094	0.034280903	0.441530734	2164.961423	2077.35227	2072.789999	2103.808922	2409.309752	2138.579034	2115.191077	2182.726416	2037.796097	1598.851348	2000.456427	1553.22683	Slc35f6
ENSMUSG00000067365	-0.145689407	0.034424051	0.443138741	404.3141855	460.3637097	384.9600947	440.3796239	431.9442942	420.5239482	393.8343938	393.492567	384.8597186	354.3965561	374.0309814	386.8692951	Tmem128
ENSMUSG00000019932	1.322700407	0.034481337	0.443169371	23.50663869	12.47034879	15.92292363	19.4134869	4.604949832	6.99208465	13.35031843	17.35996619	1.031795492	77.85104676	30.9348932	44.35444148	Kera
ENSMUSG00000068617	0.430802281	0.034457181	0.443169371	188.0531095	179.7808618	133.939887	195.1566315	126.1756254	165.8122931	173.5541396	162.0263511	152.7057328	196.3705508	305.5992479	298.9817907	Efcab1
ENSMUSG00000093507	0.910312386	0.034479817	0.443169371	14.10398321	14.54874026	18.73285132	6.13057481	41.44454848	22.97399242	31.70700628	12.73064188	48.49438813	36.02063358	58.12010237	45.99719857	Gm20627
ENSMUSG00000026628	0.733707025	0.034570603	0.443247149	808.628371	250.4461716	443.9685764	490.4459848	629.036147	281.6811245	421.3694255	732.5905734	596.3777945	391.5791456	1602.98992	625.0690734	Atf3
ENSMUSG00000029863	0.122143987	0.034578916	0.443247149	1334.001746	1291.720296	1224.191834	1175.026839	1393.457819	1251.583152	1318.343945	1340.18939	1459.990621	1356.002561	1485.812294	1344.59668	Casp2
ENSMUSG00000078868	-0.358643019	0.034548196	0.443247149	271.5016769	380.3456382	264.1332037	314.7028403	236.6944213	376.5737018	267.8407635	313.6367226	228.0268038	241.6868317	167.7983601	226.7004787	Gm14412
ENSMUSG00000105601	0.257029355	0.034557558	0.443247149	359.651572	333.5818303	261.323276	312.6593153	289.1908494	298.6619015	315.401273	267.3434794	373.5099682	403.1987049	377.7806654	426.2954653	Gm42725
ENSMUSG00000109435	-0.563841848	0.034570658	0.443247149	42.31194964	46.76380798	42.14891548	38.8269738	24.86672909	49.94346178	50.06369412	40.50658778	42.30361518	19.75325067	17.81099911	22.99859928	Gm7067
ENSMUSG00000025558	-0.239407165	0.034741639	0.443550047	13097.89908	13881.5766	13872.61305	13681.39945	13127.79098	13837.33552	13312.77066	14038.426	13681.60823	10799.21834	10154.14434	8698.398801	Dock9
ENSMUSG00000028470	-0.151770302	0.034665031	0.443550047	326.7422778	343.9737876	320.3317576	359.6603889	313.1365886	321.6358939	358.7898079	312.4793915	306.4432612	275.3835535	305.5992479	306.3741976	Hint2
ENSMUSG00000033364	0.104536829	0.034705174	0.443550047	2262.513974	2066.960313	2004.415092	2219.268081	2073.148414	2292.404896	2050.942669	2185.041078	2350.430131	2313.45424	2328.553779	2311.359228	Usp37
ENSMUSG00000040488	-0.295593642	0.03476664	0.443550047	2744.400067	3215.271598	3127.449529	2762.845715	3514.497712	2880.738876	2784.375788	2740.559996	3242.933232	2435.459612	2018.267426	1804.568665	Ltbp4
ENSMUSG00000046215	-0.345216184	0.034766079	0.443550047	416.0675048	605.8511123	622.8673065	412.7920372	466.9419129	504.428964	534.8471322	469.8764183	525.1839055	376.4737187	333.7218781	301.4459263	Rprml
ENSMUSG00000087314	-0.247776626	0.03474349	0.443550047	269.151013	317.9938943	340.0012515	326.9639899	249.5882809	345.6087555	274.5159228	274.2874659	281.6801694	254.4683469	204.3577793	263.6625132	Prkag2os2
ENSMUSG00000090119	0.412810445	0.034659089	0.443550047	71.69524801	65.46933117	98.34746945	85.82804735	79.2051371	86.9016235	74.26114628	81.01317557	72.22568445	133.624931	98.42920563	147.8481383	Gm8185
ENSMUSG00000096675	0.586555608	0.034785725	0.443550047	22.33130676	22.86230612	34.65577495	41.8922612	19.34078929	29.96607707	23.36305726	35.87726347	53.65336559	60.42170793	23.43552515	36.14065602	Gm24519
ENSMUSG00000099746	0.337294866	0.034783555	0.443550047	175.1244583	116.3899221	111.4604654	154.2861327	129.8595853	109.8756159	125.1592353	173.5996619	121.7518681	209.1520659	167.7983601	159.3474379	Ppnr
ENSMUSG00000103082	-0.574717046	0.034675672	0.443550047	25.85730256	45.72461225	26.22599185	26.56582418	37.76058862	46.94685408	28.36942667	31.24793915	22.69950083	30.21085397	14.06131509	17.24894946	Gm38124
ENSMUSG00000062075	-0.141628736	0.034846069	0.444085639	876.7976232	810.5726717	925.4028554	840.9105115	940.3307556	819.0727732	880.2866216	792.7717895	874.9625774	783.1582913	785.558803	713.7779564	Lmnb2
ENSMUSG00000022419	-0.636100765	0.034938705	0.444479878	1075.42872	2482.638606	1154.880284	819.4534997	1629.23125	1586.204346	1389.267512	1217.512296	1526.025533	781.9963354	580.2636027	554.4305185	Deptor
ENSMUSG00000024575	0.421627579	0.034961403	0.444479878	45.83794545	60.27335251	43.08555805	51.08812342	42.36553845	81.90727732	65.08280236	60.18121614	78.41645741	97.60429743	71.24399645	66.53166222	Pde6a
ENSMUSG00000030397	-0.238201272	0.034896026	0.444479878	3220.409501	3475.070531	4183.982343	2999.894607	3424.240695	3635.884018	3354.267506	3200.020435	3456.514899	3137.280989	2481.353403	2441.137038	Mark4
ENSMUSG00000044042	-0.332838851	0.034977962	0.444479878	2370.644512	2448.345147	2808.054414	2302.030841	3034.661939	2287.41055	2719.292986	2547.285706	2698.145212	1754.553442	1741.728229	1453.018648	Fmn1
ENSMUSG00000048776	0.44613894	0.034947139	0.444479878	77.57190768	63.39093971	59.00848167	54.15341083	70.91622741	49.94346178	65.91719726	57.86655398	60.87593404	82.49887045	97.49178462	127.3136746	Pthlh
ENSMUSG00000062991	0.21081451	0.034987142	0.444479878	1102.461355	1284.445926	1301.933167	1052.415342	1285.701993	1241.59446	1255.764328	1159.645742	1452.768053	1516.352478	1263.643516	1653.435013	Nrg1
ENSMUSG00000022510	-0.745489999	0.035012667	0.444570905	29.38329836	41.56782932	12.17635336	60.28398564	24.86672909	55.9366772	44.22292981	16.20263511	24.76309181	31.37280989	22.49810414	19.7130851	Trp63
ENSMUSG00000000915	-0.14789057	0.035651756	0.444985374	2773.783366	3054.196259	2834.280405	2583.01552	2984.928481	3024.576046	3122.305723	2492.891145	2940.617153	2766.61705	2517.912822	2423.888089	Hip1r
ENSMUSG00000008658	0.362239514	0.035648654	0.444985374	5294.870365	7438.563056	8040.139788	5933.374654	5797.631838	6085.111384	5690.573232	5807.487357	7226.695627	11297.69743	6698.810509	9625.735179	Rbfox1
ENSMUSG00000019850	0.370487414	0.035575864	0.444985374	823.9076861	699.3787282	458.9548575	493.5112722	749.6858326	442.4990714	637.4777051	829.806384	629.3952502	844.7419551	930.8590589	740.0620698	Tnfaip3
ENSMUSG00000022119	0.088508317	0.035299623	0.444985374	3831.582107	3690.184047	3802.768819	3952.177228	3546.73236	3828.66578	3608.757951	4027.512157	3843.438208	4074.979418	3835.926756	4157.818199	Rbm26
ENSMUSG00000023094	-0.285468274	0.035515447	0.444985374	300.8849752	459.3245139	439.2853636	319.8116526	416.2874648	391.5567404	470.5987247	371.5032765	359.0648313	340.4530851	280.2888808	292.4107623	Msrb2
ENSMUSG00000024845	-0.149585988	0.035569718	0.444985374	1114.214674	966.4520316	997.524333	1034.023618	1186.235077	1010.855666	1067.19108	916.606215	970.9195581	885.4104124	1058.348316	916.6584572	Tmem134
ENSMUSG00000028992	0.254227687	0.035389648	0.444985374	188.0531095	177.7024703	162.039164	142.0249831	173.1461137	172.8043778	159.3694263	160.8690201	176.4370292	204.5042422	207.1700423	247.2349423	Nmnat1
ENSMUSG00000030325	1.262653859	0.035633791	0.444985374	8.227323542	3.117587199	1.873285132	5.108812342	11.0518796	5.993215414	10.01273882	6.943986477	27.85847829	1.161955922	23.43552515	18.07032801	Klrb1c
ENSMUSG00000033910	0.356339319	0.035533319	0.444985374	2164.961423	2749.711909	2509.265435	2181.46287	2458.12222	2246.456911	2404.726108	1819.324457	3101.577249	3739.174156	2592.906503	4029.683146	Gucy1a1
ENSMUSG00000036770	0.926229719	0.03547063	0.444985374	108.130538	13.50954453	56.19855397	24.52229924	19.34078929	30.9649463	32.54140118	54.39456074	52.6215701	77.85104676	112.4905207	87.88750441	Stpg3
ENSMUSG00000038523	-0.457999304	0.035618693	0.444985374	176.2997902	161.0753386	173.2788748	138.9596957	172.2251237	182.7930701	166.8789804	124.9917566	209.4544849	116.1955922	78.7433645	81.31647604	1700003F12Rik
ENSMUSG00000039910	0.289998449	0.03564589	0.444985374	1589.048776	1103.625868	1557.636588	1355.878796	1082.16321	1105.748244	1068.859869	1585.543579	1215.45509	1715.046941	1659.235181	1563.083373	Cited2
ENSMUSG00000042087	-0.388182254	0.035309065	0.444985374	84.62389929	46.76380798	52.45198371	76.63218513	55.25939798	62.92876185	57.57324824	49.76523642	43.33541067	42.99236911	58.12010237	42.71168439	4933440N22Rik
ENSMUSG00000055048	0.411842413	0.035225571	0.444985374	59.94192866	56.11656958	59.94512424	69.47984785	40.52355852	55.9366772	62.57961765	75.22652017	57.78054756	103.414077	55.30783935	92.81577568	Gm9962
ENSMUSG00000064127	0.144723034	0.03524295	0.444985374	5311.325012	5899.514176	6204.320359	5515.473804	5847.365296	6027.176968	5813.229282	5562.133168	7071.926303	6157.204429	6471.954625	6808.406767	Med14
ENSMUSG00000064370	0.222177418	0.03509139	0.444985374	132210.7387	157265.647	146931.1194	133033.4734	168048.4342	145975.749	138492.8658	134337.2051	173718.248	183559.9867	157656.4022	202230.7904	mt-Cytb
ENSMUSG00000066058	0.581157315	0.035145792	0.444985374	132.8125086	50.92059091	74.9314053	98.08919697	128.0176053	109.8756159	73.42675138	92.58648636	110.4021177	117.3575481	228.7307255	162.6329521	Cldn19
ENSMUSG00000071076	-0.161410431	0.035424024	0.444985374	2246.059327	2246.741175	2719.07337	1992.436813	2295.106996	2281.417334	2215.318465	2164.209119	2135.816669	2067.119585	1892.653011	1960.630589	Jund
ENSMUSG00000071866	-0.139958025	0.03532595	0.444985374	4859.997549	5494.22784	4908.007047	5331.55656	4648.23636	5371.918749	4525.757949	4951.062358	4502.755528	4626.908481	4286.82626	4413.266927	Ppia
ENSMUSG00000075596	0.193428808	0.035224896	0.444985374	173.9491263	166.2713173	136.7498147	167.5690448	154.7263143	155.8236008	166.0445855	170.1276687	189.8503706	173.1314323	185.6093592	193.0239583	B130006D01Rik
ENSMUSG00000085982	0.336193529	0.035520951	0.444985374	95.2018867	82.0964629	111.4604654	120.5679713	117.8867157	83.90501579	95.95541373	89.11449313	118.6564816	137.1107988	134.0512039	156.8833023	9530051G07Rik
ENSMUSG00000087437	0.828678443	0.035471143	0.444985374	23.50663869	12.47034879	9.366425662	19.4134869	14.73583946	16.98077701	12.51592353	23.14662159	11.34975041	20.91520659	21.56068314	59.1392553	Gm13112
ENSMUSG00000090877	0.814189357	0.035386347	0.444985374	3145.188257	564.283283	1448.98605	1500.969066	1156.763398	948.9257739	1208.203818	3156.041854	1024.572924	2078.739144	4356.195415	1908.883741	Hspa1b
[truncated: 22,286 more rows]
